# Supplementary material for: Data-Independent Acquisition Phosphoproteomics of Urinary Extracellular Vesicles Enables Renal Cell Carcinoma Grade Differentiation
Source: Mol Cell Proteomics. 2023 Mar 29;22(5):100536. doi: 10.1016/j.mcpro.2023.100536 (PMC10165457; doi:10.1016/j.mcpro.2023.100536)
Supplement: Supplementary Data 1 [file mmc2.xlsx]

## Sheet:  Clinical Characteristics
Supplementary Data 1. Clinical Characteristics: The complete information of cohort demographics and clinical characteristics for all 60 patients.
Patient	Categories	Sex	Age	Race	Diagnosis	Staging	Focality	Grade	Surgery Type	CKD	Medication
1	Control_01	Male	56-60								Amlodipine ASA Atorvastatin Bilberry Carvedilol Cinnamon Ginger Glucosamine Humalog Ibuprofen Levetiraceram Lozartan-HCTZ Metformin Protonix multivitamin Tresiba Tylenol
2	Control_02	Male	71-75								Trelegy Ellipta Simvastatin Losartan Xopenex/Levalbuterol Ciprofloxacin Carvedilol ASA Advil
3	Control_03	Male	56-60								Alprazolam ASA Trazodone Lexapro (Escitalopram) Diltiazem Loratadine Singulair Losartan Aldactone/Spironolactone
4	Control_04	Male	56-60								Clopidogrel Carvedilol Lisinopril ASA Lipitor (Atorvastatin) Albuterol
5	Control_05	Female	61-65								Azelastine L-Lysine Iron Rizatriptan Polyethelene glycol Allegra Vit. D3 Lutein Tylenol with Codeine Mometasone Calcium citrate Celebrex (Celecoxib) Albuterol Acyclovir Teriparatide/forteo Artificial Tears Acidophilus pectin Vit. B complex Zantac (Ranitidine) Fish oil
6	Control_06	Male	66-70								Amlodipine Baclofen Gabapentin (Neurontin) Norco (Hydrocodone-Acetaminophen) Zestoretic (Lisinopril-HCTZ) Aspir
7	Control_07	Male	71-75								Allergy Relief-D Aspirin atorvastatin Centrum Silver clopidogrel glimepiride Januvia metFORMIN methocarbamol metoPROLOL Tartrate nitroGLYCerin quinapril tamsulosin
8	Control_08	Female	61-65								Hydrocortisone Claritin Aleve (Naproxen) Triamcinolone Caltrate 600 + D Lisinopril Cyclobenzaprine Melatonin Vit. B complex Hydroxyzine HCl Tylenol Restasis
9	Control_09	Female	36-40								Levothyroxine Multivits. Mood Supplement
10	Control_10	Male	56-60								N/A
11	Control_11	Female	51-55								N/A
12	Control_12	Male	71-75								Rosuvastatin Multivits. ASA HCTZ
13	Control_13	Male	61-65								ASA Tagamet Fish oil Pravastatin Multivits.
14	Control_14	Male	61-65								Tramadol-acetaminophen Acetaminophen Gabapentin (Neurontin) Melatonin Nitroglycerin Potassium chloride Prilosec Vit. B12 Advil Vit. C Hydrochlorothiazide Coreg Amoxicillin-Clavulanate ASA
15	Control_15	Male	66-70								aspirin atorvastatin hydroCHLOROthiazide Lyrica meloxicam
16	CKD_01	Male	61-65								Cipro Meloxicam Tramadol
17	CKD_02	Male	61-65								Losartan Vitamin B12
18	CKD_03	Female	66-70								Acetaminophen Vit. D Baclofen Ondansetron Nystatin Fluoxetine Torsemide Oxycodone Lovenox Atenolol Aquaphor Trazodone Docusate Na Centrum Silver Potassium chloride Plaquenil (Hydroxychloroquine) Tamsulosin Miralax (Polyethelene glycol) Promethazine Omeprazole Warfarin
19	CKD_04	Female	71-75								alendronate amLODIPine azithromycin Citracal + D Claritin Dexilant Fish Oil Flonase Glucosamine Chondroitin Hair, Skin & Nails levothyroxine lisinopril magnesium oxide metoPROLOL Tartrate Multi Vitamin+ mycophenolate mofetil pravastatin predniSONE sulfamethoxazole-trimethoprim tacrolimus valGANciclovir Vitamin D3 warfarin
20	CKD_05	Female	56-60								Metformin (Glucophage) Ibuprofen Proair HFA Tylenol Trazodone Gabapentin (Neurontin) Lisinopril Vit. D3 Paxil (Paroxetine)
21	CKD_06	Female	61-65								Chlorthalidone Potassium chloride Ozempic / Semaglutide Fluoxetine Zyrtec (Cetirizine) Ciprofloxacin Tolterodine Glipizide Mobic (Meloxicam) Biotin
22	CKD_07	Female	31-35								Wellbutrin (Bupropion) Ethinyl estradiol Multivits. Alprazolam
23	CKD_08	Male	51-55								acetaminophen alendronate azithromycin calcium-vitamin D cetirizine clindamycin coenzyme q cyanocobalamin fluticasone gabapentin Norco magnesium oxide metoPROLOL multivitamin with minerals mycophenolate mofetil nystatin ondansetron pantoprazole pravastatin predniSONE sertraline sulfamethoxazole-trimethoprim tacrolimus VALAcyclovir zolpidem
24	CKD_09	Female	76-80								cholecalciferol fenofibrate ferrous sulfate furosemide losartan pantoprazole Prozac spironolactone Synthroid verapamil
25	CKD_10	Female	56-60								Amaryl (Glimepiride) Metformin (Glucophage) Cranberry Vit. E Estradiol Januvia (Sitagliptin) Protonix (Pantoprazole) Benazepril Vit. D3 Vit. B12
26	CKD_11	Male	86-90								Amlodipine Multivits.
27	CKD_12	Female	41-45								Advil hydroCHLOROthiazide potassium citrate tamsulosin Xanax
28	CKD_13	Female	56-60								acetaminophen aspirin azaTHIOprine azithromycin Boniva Citracal Claritin dapsone dicyclomine Eliquis famotidine Fish Oil metoCLOPramide metoPROLOL tartrate multivitamin nystatin omeprazole potassium chloride predniSONE Prograf Rapamune Restoril rosuvastatin venlafaxine Zofran
29	CKD_14	Female	46-50								Anoro Ellipta aripiprazole atorvastatin Multivitamin estradiol Flomax gabapentin levothyroxine Macrobid modafinil oxybutynin Percocet sertraline tiZANidine traZODONE
30	CKD_15	Female	41-45								Tricor (Fenofibrate) Phenergan (Promethazine) Metoprolol Succinate Apidra (Insulin glulisine) Probiotic Formula Excedrin (acetaminophen/ASA/caffeine) Rocaltrol (Calcitriol) Testosterone Venlafaxine Norco (Hydrocodone-Acetaminophen) Diflucan Protonix (Pantoprazole) Valacyclovir Bactrim DS Humalog (Insulin lispro)
31	Low Grade_01	Female	51-55	White	Clear cell low grade				NEPHRECTOMY-PARTIAL
32	Low Grade_02	Male	66-70	White	Clear cell low grade			Final dx = clear cell renal cell carcinoma; 2/4 WHO ISUP; T1a	NEPHRECTOMY-PARTIAL
33	Low Grade_03	Male	51-55	White	Clear cell low grade				NEPHRECTOMY
34	Low Grade_04	Female	61-65	White	Clear cell low grade			Final dx = clear cell rcc; WHO/ISUP grade 2/4; no lymph nodes identified	NEPHRECTOMY-PARTIAL
35	Low Grade_05	Female	76-80	White	Clear cell low grade			final dx = clear cell renal cell carcinoma; WHO/ISUP 2/4; T1a, NX	NEPHRECTOMY-PARTIAL
36	Low Grade_06	Female	66-70	White	Clear cell low grade			Final dx Clear Cell Renal Cell Carcinoma; WHO/ISUP Grade 2/4;	NEPHRECTOMY-PARTIAL
37	Low Grade_07	Female	71-75	White	Clear cell low grade			h/o colon cancer, breast cancer(ER+PR+HER2-)(2014), diffuse large B cell lymphoma; final dx clear cell renal cell carcinoma; WHO/ISUP grade 2/4	NEPHRECTOMY-PARTIAL
38	Low Grade_08	Male	36-40	White	Clear cell low grade			partial nephrectomy -- final dx: clear cell renal cell carcinoma; 2.8 x 2.4 x 2.1 cm; WHO/ISUP grade: 2.4; T1a; N0; 0/24 lymph nodes involved (hilar, regional); ancillary stains: positive for CD10 and carbonic anhydrase 9; negative for CK7 and P504S PCRPLND -- final dx: embryonal carcinoma; 1.5 cm; N1; 1/24 lymph nodes involved (interaortocaval, paracaval)	NEPHRECTOMY-PARTIAL; RPLND
39	Low Grade_09	Female	56-60	White	Clear cell low grade			Grade 2/4 (WHO/ISUP); no lymph nodes submitted; T1a, NX	NEPHRECTOMY-PARTIAL
40	Low Grade_10	Male	61-65	White	Clear cell low grade	pT3a pNX	Unifocal	WHO 2 of 4	Right partial nephrectomy	N/A	Amaryl (Glimepiride) Lopressor (Metoprolol Tartrate) Atorvastatin Vit. B complex Amlodipine Acetaminophen Plavix (Clopidogrel) Metformin (Glucophage)
41	Low Grade_11	Female	81-85	White	Clear cell low grade	pT3a pN0	Unifocal	WHO 2 of 4	Right nephrectomy	CKD3	Amlodipine Multivits. Pravastatin ASA Coreg Hydralazine Tylenol
42	Low Grade_12	Male	56-60	White	Clear cell low grade	pT1bpNX	Unifocal	WHO/ISUP grade: 2/4	Left Partial Nephrectomy	N/A	Scopolamine ASA Lansoprazole Lorazepam Atorvastatin Fluoxetine Docusate-Senna
43	Low Grade_13	Female	36-40	White	Clear cell low grade	pT1aNX	Unifocal	WHO/ISUP grade: 2/4	Right nephrectomy	N/A	Insulin lispro Acetaminophen Insulin Glargine Keflex (Cephalexin)
44	Low Grade_14	Male	56-60	White	Clear cell low grade	pT2 pNX	Unifocal	WHO 2 of 4	Right nephrectomy	N/A	amLODIPine aspirin atorvastatin Chondroitin-Glucosamine Cinnamon CoQ10 Glucovance ibuprofen Nugenix Norco olmesartan-hydroCHLOROthiazide B Complex TriCor Zofran
45	Low Grade_15	Male	51-55	White	Clear cell low grade	pT1b pNX	Unifocal	WHO 2 of 4	Left nephrectomy	N/A	Lisinopril Norco (Hydrocodone-Acetaminophen) HCTZ Tylenol Testosterone Zyrtec (Cetirizine)
46	High Grade_01	Male	56-60	White	Clear cell high grade	pT3aN0	Unifocal	3 of 4	Right nephrectomy	N/A	Trandolapril Vitamin C Rosuvastatin Prevacid Multivitamins Metoprolol Succinate Metformin Lantus Empagliflozin Glimepiride Fluticasone Doxazosin ASA Acetaminophem
47	High Grade_02	Male	71-75	White	Clear cell high grade	pT1a pN0	Unifocal	3 OF 4	Left nephrectomy	N/A	Naproxen Krill Oil Lutein Synthroid HCTZ-Benazepril
48	High Grade_03	Male	61-65	White	Clear cell high grade	pT1a pNX	N/A	WHO 3 of 4	Right partial nephrectomy	N/A	Elidel Cialis Metoprolol Succinate Benadryl Lisinopril Tylenol Coumadin (Warfarin) ASA Doxazosin Acetaminophen Atorvastatin
49	High Grade_04	Male	46-50	White	Clear cell high grade	pT1a pNX	Unifocal	3 of 4	Right partial nephectomy	N/A	N/A
50	High Grade_05	Male	56-60	White	Clear cell high grade	pT3a pNO	Unifocal	3 of 4	Left nephrectomy	N/A	fenofibrate hydroCODONE-acetaminophen levothyroxine lisinopril lithium metFORMIN metoPROLOL succinate oxybutynin simvastatin
51	High Grade_06	Female	56-60	White	Clear cell high grade			final dx = renal cell carcinoma, unclassified; 0/1 lymph nodes positive; T3a, N0; WHO/ISUP grade 3/4	NEPHRECTOMY
52	High Grade_07	Male	71-75	White	Clear cell high grade				NEPHRECTOMY
53	High Grade_08	Male	51-55	Black	Clear cell high grade	pT3a pNO	Unifocal	3 of 4	Left nephrectomy	N/A	Gabapentin Naproxen sodium
54	High Grade_09	Male	56-60	Black	Clear cell high grade	pT3a pNO	Unifocal	3 of 4	Left nephrectomy	N/A	ProAir HFA
55	High Grade_10	Female	76-80	White	Clear cell high grade	pT1b pN0	Unifocal	WHO 3 of 4	Left nephrectomy	N/A	HCTZ-Bisoprolol Ferrous sulfate Breo Ellipta Doxycycline Monohydrate Omeprazole Simvastatin Mucinex Tylenol Lisinopril Singulair Ca-vit. D Albuterol Cranberry Magnesium Oxide Vit. B12
56	High Grade_11	Male	61-65	White	Clear cell high grade	pT3a npN0	Unifocal	3 of 4	Right Radical Nephrectomy	N/A	Flonase Proair HFA Saw Palmetto Singulair tramadol Tylenol extra strength Valacyclovir
57	High Grade_12	Female	71-75	White	Clear cell high grade	pT3a pNX	Unifocal	3 of 4	Left nephrectomy	N/A	acetaminophen atorvastatin eliquis fenofibrate gabapentin metoprolol tums tylenol zetia
58	High Grade_13	Male	61-65	White	Clear cell high grade	pT3apNO	Unifocal	WHO/ISUP grade: 4/4	Left Nephrectomy	N/A	Incruse Ellipta - umeclidinium Cetirizine Breo Ellipta Losartan Bupropion Vit. D3 Omeprazole Flomax (Tamsulosin) Linzess
59	High Grade_14	Male	76-80	White	Clear cell high grade	pT1b pN0	Unifocal	WHO 3 of 4	Left nephrectomy	N/A	Multivits. Zantac (Ranitidine) Atorvastatin Eliquis Hydrochlorothiazide Amlodipine Sotalol Zyrtec (Cetirizine) Lisinopril Triamcinolone Ca-vit. D Ciclopirox / Ciclodan / Penlac / Loprox
60	High Grade_15	Male	56-60	White	Clear cell high grade	pT1bpNO		WHO/ISUP grade: 3/4	Right Nephrectomy	N/A	Magnesium Oxide HCTZ-Triamterene Vit. B12 Rabeprazole Crestor (Rosuvastatin) Metformin (Glucophage) Lantus (Insulin Glargine) ASA Atenolol Temazepam Co-Q10 Alfuzosin (Uroxatral) Tumeric Multivits. Bevespi Gabapentin (Neurontin) Ezetimibe Primidone
