# Supplementary material for: Data-Independent Acquisition Phosphoproteomics of Urinary Extracellular Vesicles Enables Renal Cell Carcinoma Grade Differentiation
Source: Mol Cell Proteomics. 2023 Mar 29;22(5):100536. doi: 10.1016/j.mcpro.2023.100536 (PMC10165457; doi:10.1016/j.mcpro.2023.100536)
Supplement: Supplementary Data 2 [file mmc3.xlsx]

## Sheet: DDA
Supplementary Data 2. Settings for QE - HFX
		QE - HFX
MS1 Settings	Range	375 - 1500 m/z
	Resolution	60000
	AGC Target	1000000
	Max IIT (ms)	50
	Data Type	Profile
	Number of scan	1
MS2 Settings	Resolution	30000
	AGC Target	20000
	Max IIT (ms)	200
	Loop Count	15
	Isolation Window	1.6 m/z
	(N)CE	28
	Data Type	Centroid

## Sheet: DIA
		QE - HFX
MS1 Settings	Range	389.8 - 1009.8 m/z or 489.8 - 1109.8 m/z or 389.8 - 1109.8 m/z
	Resolution	60000
	AGC Target	1000000
	Max IIT (ms)	60
	Data Type	Centroid
MS2 Settings	Windowing Scheme	8 m/z staggered
	Resolution	15000
	AGC Target	1000000
	Max IIT (ms)	20
	Loop Count	88
	Default Charge	3
	(N)CE	27
	Data Type	Centroid
Several x Injection Chromatogram Library Acquisitions:
MS1 Settings	Range	394.8-504.8 m/z, 494.8-604.8 m/z, etc…
	Resolution	60000
	AGC Target	1000000
	Max IIT (ms)	60
	Data Type	Centroid
MS2 Settings	Windowing Scheme	GPF-DIA w/ 4 m/z staggered
	Resolution	30000
	AGC Target	1000000
	Max IIT (ms)	60
	Loop Count	25
	Default Charge	3
	(N)CE	27
	Data Type	Centroid

## Sheet: 400-1000 mz- Non Forbidden Zone
Mass [m/z]	Formula [M]	Formula type	Species	CS [z]	Polarity	Start [min]	End [min]	(N)CE	(N)CE type	MSX ID	Comment
404.434					Positive
412.437					Positive
420.441					Positive
428.445					Positive
436.448					Positive
444.452					Positive
452.456					Positive
460.459					Positive
468.463					Positive
476.466					Positive
484.47					Positive
492.474					Positive
500.477					Positive
508.481					Positive
516.485					Positive
524.488					Positive
532.492					Positive
540.496					Positive
548.499					Positive
556.503					Positive
564.506					Positive
572.51					Positive
580.514					Positive
588.517					Positive
596.521					Positive
604.525					Positive
612.528					Positive
620.532					Positive
628.536					Positive
636.539					Positive
644.543					Positive
652.547					Positive
660.55					Positive
668.554					Positive
676.557					Positive
684.561					Positive
692.565					Positive
700.568					Positive
708.572					Positive
716.576					Positive
724.579					Positive
732.583					Positive
740.587					Positive
748.59					Positive
756.594					Positive
764.597					Positive
772.601					Positive
780.605					Positive
788.608					Positive
796.612					Positive
804.616					Positive
812.619					Positive
820.623					Positive
828.626					Positive
836.63					Positive
844.634					Positive
852.637					Positive
860.641					Positive
868.645					Positive
876.648					Positive
884.652					Positive
892.656					Positive
900.659					Positive
908.663					Positive
916.667					Positive
924.67					Positive
932.674					Positive
940.678					Positive
948.681					Positive
956.685					Positive
964.688					Positive
972.692					Positive
980.696					Positive
988.699					Positive
996.703					Positive
400.432					Positive
408.436					Positive
416.439					Positive
424.443					Positive
432.446					Positive
440.45					Positive
448.454					Positive
456.457					Positive
464.461					Positive
472.465					Positive
480.468					Positive
488.472					Positive
496.476					Positive
504.479					Positive
512.483					Positive
520.486					Positive
528.49					Positive
536.494					Positive
544.497					Positive
552.501					Positive
560.505					Positive
568.508					Positive
576.512					Positive
584.516					Positive
592.519					Positive
600.523					Positive
608.527					Positive
616.53					Positive
624.534					Positive
632.537					Positive
640.541					Positive
648.545					Positive
656.548					Positive
664.552					Positive
672.556					Positive
680.559					Positive
688.563					Positive
696.567					Positive
704.57					Positive
712.574					Positive
720.577					Positive
728.581					Positive
736.585					Positive
744.588					Positive
752.592					Positive
760.596					Positive
768.599					Positive
776.603					Positive
784.606					Positive
792.61					Positive
800.614					Positive
808.617					Positive
816.621					Positive
824.625					Positive
832.628					Positive
840.632					Positive
848.636					Positive
856.639					Positive
864.643					Positive
872.647					Positive
880.65					Positive
888.654					Positive
896.658					Positive
904.661					Positive
912.665					Positive
920.668					Positive
928.672					Positive
936.676					Positive
944.679					Positive
952.683					Positive
960.687					Positive
968.69					Positive
976.694					Positive
984.697					Positive
992.701					Positive
1000.7					Positive

## Sheet: 400-1000 mz - Forbidden Zone
Mass [m/z]	Formula [M]	Formula type	Species	CS [z]	Polarity	Start [min]	End [min]	(N)CE	(N)CE type	MSX ID	Comment
404.254					Positive
412.257					Positive
420.261					Positive
428.265					Positive
436.268					Positive
444.272					Positive
452.276					Positive
460.279					Positive
468.283					Positive
476.286					Positive
484.29					Positive
492.294					Positive
500.297					Positive
508.301					Positive
516.305					Positive
524.308					Positive
532.312					Positive
540.316					Positive
548.319					Positive
556.323					Positive
564.327					Positive
572.33					Positive
580.334					Positive
588.337					Positive
596.341					Positive
604.345					Positive
612.348					Positive
620.352					Positive
628.356					Positive
636.359					Positive
644.363					Positive
652.366					Positive
660.37					Positive
668.374					Positive
676.377					Positive
684.381					Positive
692.385					Positive
700.388					Positive
708.392					Positive
716.396					Positive
724.399					Positive
732.403					Positive
740.407					Positive
748.41					Positive
756.414					Positive
764.417					Positive
772.421					Positive
780.425					Positive
788.428					Positive
796.432					Positive
804.436					Positive
812.439					Positive
820.443					Positive
828.447					Positive
836.45					Positive
844.454					Positive
852.457					Positive
860.461					Positive
868.465					Positive
876.468					Positive
884.472					Positive
892.476					Positive
900.479					Positive
908.483					Positive
916.487					Positive
924.49					Positive
932.494					Positive
940.497					Positive
948.501					Positive
956.505					Positive
964.508					Positive
972.512					Positive
980.516					Positive
988.519					Positive
996.523					Positive
400.252					Positive
408.256					Positive
416.259					Positive
424.263					Positive
432.266					Positive
440.27					Positive
448.274					Positive
456.277					Positive
464.281					Positive
472.285					Positive
480.288					Positive
488.292					Positive
496.296					Positive
504.299					Positive
512.303					Positive
520.306					Positive
528.31					Positive
536.314					Positive
544.317					Positive
552.321					Positive
560.325					Positive
568.328					Positive
576.332					Positive
584.336					Positive
592.339					Positive
600.343					Positive
608.346					Positive
616.35					Positive
624.354					Positive
632.357					Positive
640.361					Positive
648.365					Positive
656.368					Positive
664.372					Positive
672.376					Positive
680.379					Positive
688.383					Positive
696.386					Positive
704.39					Positive
712.394					Positive
720.397					Positive
728.401					Positive
736.405					Positive
744.408					Positive
752.412					Positive
760.416					Positive
768.419					Positive
776.423					Positive
784.427					Positive
792.43					Positive
800.434					Positive
808.437					Positive
816.441					Positive
824.445					Positive
832.448					Positive
840.452					Positive
848.456					Positive
856.459					Positive
864.463					Positive
872.467					Positive
880.47					Positive
888.474					Positive
896.477					Positive
904.481					Positive
912.485					Positive
920.488					Positive
928.492					Positive
936.496					Positive
944.499					Positive
952.503					Positive
960.506					Positive
968.51					Positive
976.514					Positive
984.518					Positive
992.521					Positive
1000.52					Positive

## Sheet: 400-1100 mz - Forbidden Zone 
Mass [m/z]	Formula [M]	Formula type	Species	CS [z]	Polarity	Start [min]	End [min]	(N)CE	(N)CE type	MSX ID	Comment
404.254					Positive
412.257					Positive
420.261					Positive
428.265					Positive
436.268					Positive
444.272					Positive
452.276					Positive
460.279					Positive
468.283					Positive
476.286					Positive
484.29					Positive
492.294					Positive
500.297					Positive
508.301					Positive
516.305					Positive
524.308					Positive
532.312					Positive
540.316					Positive
548.319					Positive
556.323					Positive
564.327					Positive
572.33					Positive
580.334					Positive
588.337					Positive
596.341					Positive
604.345					Positive
612.348					Positive
620.352					Positive
628.356					Positive
636.359					Positive
644.363					Positive
652.366					Positive
660.37					Positive
668.374					Positive
676.377					Positive
684.381					Positive
692.385					Positive
700.388					Positive
708.392					Positive
716.396					Positive
724.399					Positive
732.403					Positive
740.407					Positive
748.41					Positive
756.414					Positive
764.417					Positive
772.421					Positive
780.425					Positive
788.428					Positive
796.432					Positive
804.436					Positive
812.439					Positive
820.443					Positive
828.447					Positive
836.45					Positive
844.454					Positive
852.457					Positive
860.461					Positive
868.465					Positive
876.468					Positive
884.472					Positive
892.476					Positive
900.479					Positive
908.483					Positive
916.487					Positive
924.49					Positive
932.494					Positive
940.497					Positive
948.501					Positive
956.505					Positive
964.508					Positive
972.512					Positive
980.516					Positive
988.519					Positive
996.523					Positive
1004.53					Positive
1012.53					Positive
1020.53					Positive
1028.54					Positive
1036.54					Positive
1044.54					Positive
1052.55					Positive
1060.55					Positive
1068.56					Positive
1076.56					Positive
1084.56					Positive
1092.57					Positive
1100.57					Positive
400.252					Positive
408.256					Positive
416.259					Positive
424.263					Positive
432.266					Positive
440.27					Positive
448.274					Positive
456.277					Positive
464.281					Positive
472.285					Positive
480.288					Positive
488.292					Positive
496.296					Positive
504.299					Positive
512.303					Positive
520.306					Positive
528.31					Positive
536.314					Positive
544.317					Positive
552.321					Positive
560.325					Positive
568.328					Positive
576.332					Positive
584.336					Positive
592.339					Positive
600.343					Positive
608.346					Positive
616.35					Positive
624.354					Positive
632.357					Positive
640.361					Positive
648.365					Positive
656.368					Positive
664.372					Positive
672.376					Positive
680.379					Positive
688.383					Positive
696.386					Positive
704.39					Positive
712.394					Positive
720.397					Positive
728.401					Positive
736.405					Positive
744.408					Positive
752.412					Positive
760.416					Positive
768.419					Positive
776.423					Positive
784.427					Positive
792.43					Positive
800.434					Positive
808.437					Positive
816.441					Positive
824.445					Positive
832.448					Positive
840.452					Positive
848.456					Positive
856.459					Positive
864.463					Positive
872.467					Positive
880.47					Positive
888.474					Positive
896.477					Positive
904.481					Positive
912.485					Positive
920.488					Positive
928.492					Positive
936.496					Positive
944.499					Positive
952.503					Positive
960.506					Positive
968.51					Positive
976.514					Positive
984.518					Positive
992.521					Positive
1000.52					Positive
1008.53					Positive
1016.53					Positive
1024.54					Positive
1032.54					Positive
1040.54					Positive
1048.55					Positive
1056.55					Positive
1064.55					Positive
1072.56					Positive
1080.56					Positive
1088.56					Positive
1096.57					Positive

## Sheet: 500-1100 mz - Forbidden Zone
Mass [m/z]	Formula [M]	Formula type	Species	CS [z]	Polarity	Start [min]	End [min]	(N)CE	(N)CE type	MSX ID	Comment
504.299					Positive
512.303					Positive
520.306					Positive
528.31					Positive
536.314					Positive
544.317					Positive
552.321					Positive
560.325					Positive
568.328					Positive
576.332					Positive
584.336					Positive
592.339					Positive
600.343					Positive
608.346					Positive
616.35					Positive
624.354					Positive
632.357					Positive
640.361					Positive
648.365					Positive
656.368					Positive
664.372					Positive
672.376					Positive
680.379					Positive
688.383					Positive
696.386					Positive
704.39					Positive
712.394					Positive
720.397					Positive
728.401					Positive
736.405					Positive
744.408					Positive
752.412					Positive
760.416					Positive
768.419					Positive
776.423					Positive
784.427					Positive
792.43					Positive
800.434					Positive
808.437					Positive
816.441					Positive
824.445					Positive
832.448					Positive
840.452					Positive
848.456					Positive
856.459					Positive
864.463					Positive
872.467					Positive
880.47					Positive
888.474					Positive
896.477					Positive
904.481					Positive
912.485					Positive
920.488					Positive
928.492					Positive
936.496					Positive
944.499					Positive
952.503					Positive
960.507					Positive
968.51					Positive
976.514					Positive
984.517					Positive
992.521					Positive
1000.52					Positive
1008.53					Positive
1016.53					Positive
1024.54					Positive
1032.54					Positive
1040.54					Positive
1048.55					Positive
1056.55					Positive
1064.55					Positive
1072.56					Positive
1080.56					Positive
1088.56					Positive
1096.57					Positive
500.297					Positive
508.301					Positive
516.305					Positive
524.308					Positive
532.312					Positive
540.316					Positive
548.319					Positive
556.323					Positive
564.327					Positive
572.33					Positive
580.334					Positive
588.337					Positive
596.341					Positive
604.345					Positive
612.348					Positive
620.352					Positive
628.356					Positive
636.359					Positive
644.363					Positive
652.366					Positive
660.37					Positive
668.374					Positive
676.377					Positive
684.381					Positive
692.385					Positive
700.388					Positive
708.392					Positive
716.396					Positive
724.399					Positive
732.403					Positive
740.407					Positive
748.41					Positive
756.414					Positive
764.417					Positive
772.421					Positive
780.425					Positive
788.428					Positive
796.432					Positive
804.436					Positive
812.439					Positive
820.443					Positive
828.447					Positive
836.45					Positive
844.454					Positive
852.457					Positive
860.461					Positive
868.465					Positive
876.468					Positive
884.472					Positive
892.476					Positive
900.479					Positive
908.483					Positive
916.487					Positive
924.49					Positive
932.494					Positive
940.497					Positive
948.501					Positive
956.505					Positive
964.508					Positive
972.512					Positive
980.516					Positive
988.519					Positive
996.523					Positive
1004.53					Positive
1012.53					Positive
1020.53					Positive
1028.54					Positive
1036.54					Positive
1044.54					Positive
1052.55					Positive
1060.55					Positive
1068.56					Positive
1076.56					Positive
1084.56					Positive
1092.57					Positive
1100.57					Positive

## Sheet: GPF Library - 400-500 mz
Mass [m/z]	Formula [M]	Formula type	Species	CS [z]	Polarity	Start [min]	End [min]	(N)CE	(N)CE type	MSX ID	Comment
402.253					Positive
406.255					Positive
410.256					Positive
414.258					Positive
418.26					Positive
422.262					Positive
426.264					Positive
430.266					Positive
434.267					Positive
438.269					Positive
442.271					Positive
446.273					Positive
450.275					Positive
454.276					Positive
458.278					Positive
462.28					Positive
466.282					Positive
470.284					Positive
474.286					Positive
478.287					Positive
482.289					Positive
486.291					Positive
490.293					Positive
494.295					Positive
498.296					Positive
400.252					Positive
404.254					Positive
408.256					Positive
412.257					Positive
416.259					Positive
420.261					Positive
424.263					Positive
428.265					Positive
432.266					Positive
436.268					Positive
440.27					Positive
444.272					Positive
448.274					Positive
452.276					Positive
456.277					Positive
460.279					Positive
464.281					Positive
468.283					Positive
472.285					Positive
476.286					Positive
480.288					Positive
484.29					Positive
488.292					Positive
492.294					Positive
496.296					Positive
500.297					Positive

## Sheet: GPF Library - 500-600 mz
Mass [m/z]	Formula [M]	Formula type	Species	CS [z]	Polarity	Start [min]	End [min]	(N)CE	(N)CE type	MSX ID	Comment
502.298					Positive
506.3					Positive
510.302					Positive
514.304					Positive
518.306					Positive
522.307					Positive
526.309					Positive
530.311					Positive
534.313					Positive
538.315					Positive
542.316					Positive
546.318					Positive
550.32					Positive
554.322					Positive
558.324					Positive
562.326					Positive
566.327					Positive
570.329					Positive
574.331					Positive
578.333					Positive
582.335					Positive
586.337					Positive
590.338					Positive
594.34					Positive
598.342					Positive
500.297					Positive
504.299					Positive
508.301					Positive
512.303					Positive
516.305					Positive
520.306					Positive
524.308					Positive
528.31					Positive
532.312					Positive
536.314					Positive
540.316					Positive
544.317					Positive
548.319					Positive
552.321					Positive
556.323					Positive
560.325					Positive
564.327					Positive
568.328					Positive
572.33					Positive
576.332					Positive
580.334					Positive
584.336					Positive
588.337					Positive
592.339					Positive
596.341					Positive
600.343					Positive

## Sheet: GPF Library - 600-700 mz
Mass [m/z]	Formula [M]	Formula type	Species	CS [z]	Polarity	Start [min]	End [min]	(N)CE	(N)CE type	MSX ID	Comment
602.344					Positive
606.346					Positive
610.347					Positive
614.349					Positive
618.351					Positive
622.353					Positive
626.355					Positive
630.356					Positive
634.358					Positive
638.36					Positive
642.362					Positive
646.364					Positive
650.366					Positive
654.367					Positive
658.369					Positive
662.371					Positive
666.373					Positive
670.375					Positive
674.376					Positive
678.378					Positive
682.38					Positive
686.382					Positive
690.384					Positive
694.386					Positive
698.387					Positive
600.343					Positive
604.345					Positive
608.346					Positive
612.348					Positive
616.35					Positive
620.352					Positive
624.354					Positive
628.356					Positive
632.357					Positive
636.359					Positive
640.361					Positive
644.363					Positive
648.365					Positive
652.366					Positive
656.368					Positive
660.37					Positive
664.372					Positive
668.374					Positive
672.376					Positive
676.377					Positive
680.379					Positive
684.381					Positive
688.383					Positive
692.385					Positive
696.386					Positive
700.388					Positive

## Sheet: GPF Library - 700-800 mz
Mass [m/z]	Formula [M]	Formula type	Species	CS [z]	Polarity	Start [min]	End [min]	(N)CE	(N)CE type	MSX ID	Comment
702.389					Positive
706.391					Positive
710.393					Positive
714.395					Positive
718.397					Positive
722.398					Positive
726.4					Positive
730.402					Positive
734.404					Positive
738.406					Positive
742.407					Positive
746.409					Positive
750.411					Positive
754.413					Positive
758.415					Positive
762.417					Positive
766.418					Positive
770.42					Positive
774.422					Positive
778.424					Positive
782.426					Positive
786.427					Positive
790.429					Positive
794.431					Positive
798.433					Positive
700.388					Positive
704.39					Positive
708.392					Positive
712.394					Positive
716.396					Positive
720.397					Positive
724.399					Positive
728.401					Positive
732.403					Positive
736.405					Positive
740.407					Positive
744.408					Positive
748.41					Positive
752.412					Positive
756.414					Positive
760.416					Positive
764.417					Positive
768.419					Positive
772.421					Positive
776.423					Positive
780.425					Positive
784.427					Positive
788.428					Positive
792.43					Positive
796.432					Positive
800.434					Positive

[truncated: 3 more sheets: GPF Library - 800-900 mz, GPF Library - 900-1000 mz, GPF Library - 1000-1100 mz]
