# Supplementary material for: Data-Independent Acquisition Phosphoproteomics of Urinary Extracellular Vesicles Enables Renal Cell Carcinoma Grade Differentiation
Source: Mol Cell Proteomics. 2023 Mar 29;22(5):100536. doi: 10.1016/j.mcpro.2023.100536 (PMC10165457; doi:10.1016/j.mcpro.2023.100536)
Supplement: Supplementary Data 3 [file mmc4.xlsx]

## Sheet: Without Forbidden Zones 1
Supplementary Data 3. DIA method optimization without forbidden zones 1.
PG.ProteinAccessions	PG.Genes	PG.ProteinDescriptions	PEP.StrippedSequence	EG.ProteinPTMLocations	EG.ModifiedSequence	[1] 123022_Phospho_Urine_EV_Non_Forbidden_Zones_1.htrms.PG.NrOfModifiedSequencesIdentified	[1] 123022_Phospho_Urine_EV_Non_Forbidden_Zones_1.htrms.PEP.MS2Quantity	[1] 123022_Phospho_Urine_EV_Non_Forbidden_Zones_1.htrms.EG.PTMLocalizationProbabilities
A0A024R571;C9J2Z4;Q9H4M9	EHD1	EH domain-containing protein 1;EH domain-containing protein 1 (Fragment);EH domain-containing protein 1	ADQIETQQLMR	(M244);(M94);(M230)	_ADQIETQQLM[Oxidation (M)]R_	2	113910	_ADQIETQQLM[Oxidation (M): 100%]R_
A0A024R571;C9J2Z4;Q9H4M9	EHD1	EH domain-containing protein 1;EH domain-containing protein 1 (Fragment);EH domain-containing protein 1	MQELLQTQDFSK	(M373);(M223);(M359)	_M[Oxidation (M)]QELLQTQDFSK_	2	16433.8	_M[Oxidation (M): 100%]QELLQTQDFSK_
A0A024R5I4;A0A0A0MTF1;E9PRW4;O94956	SLCO2B1	Solute carrier organic anion transporter family member;Solute carrier organic anion transporter family member;Solute carrier organic anion transporter family member;Solute carrier organic anion transporter family member 2B1	VLAVTDSPARK	(S320);(S176);(S204);(S320)	_VLAVTDS[Phospho (STY)]PARK_	1	83593.4	_VLAVT[Phospho (STY): 0%]DS[Phospho (STY): 100%]PARK_
A0A024R5I4;A0A0A0MTF1;E9PRW4;O94956	SLCO2B1	Solute carrier organic anion transporter family member;Solute carrier organic anion transporter family member;Solute carrier organic anion transporter family member;Solute carrier organic anion transporter family member 2B1	VLAVTDSPARK	(S320);(S176);(S204);(S320)	_VLAVTDS[Phospho (STY)]PARK_	1	83593.4	_VLAVT[Phospho (STY): 0.3%]DS[Phospho (STY): 99.7%]PARK_
A0A024R6I7	SERPINA1	Alpha-1-antitrypsin	DTEEEDFHVDQATTVK		_DTEEEDFHVDQATTVK_	1	339598	_DTEEEDFHVDQATTVK_
A0A024R6I7	SERPINA1	Alpha-1-antitrypsin	DTEEEDFHVDQATTVK		_DTEEEDFHVDQATTVK_	1	339598	_DTEEEDFHVDQATTVK_
A0A044PY82;Q96FF7	MISP3	Uncharacterized protein MISP3	ARSPPQPLGELK	(S233);(S91)	_ARS[Phospho (STY)]PPQPLGELK_	1	68662.1	_ARS[Phospho (STY): 100%]PPQPLGELK_
A0A075B6K0;P01717;P01718	IGLV3-16;IGLV3-25;IGLV3-27	Immunoglobulin lambda variable 3-16;Immunoglobulin lambda variable 3-25;Immunoglobulin lambda variable 3-27	DSERPSGIPER		_DSERPSGIPER_	1	70653.3	_DSERPSGIPER_
A0A075B6Q0;P62834	RAP1A	Ras-related protein Rap-1A (Fragment);Ras-related protein Rap-1A	DTEDVPMILVGNK	(M111);(M111)	_DTEDVPM[Oxidation (M)]ILVGNK_	2	271418	_DTEDVPM[Oxidation (M): 100%]ILVGNK_
A0A075B6Q0;P62834	RAP1A	Ras-related protein Rap-1A (Fragment);Ras-related protein Rap-1A	DTEDVPMILVGNK		_DTEDVPMILVGNK_	2	74700	_DTEDVPMILVGNK_
A0A087WT12;A0A087X247;A0A087X2I2;K7EJ20;K7EKX7;K7ENB4;K7ERP4;P36969;R4GNE4	GPX4	Glutathione peroxidase;Phospholipid hydroperoxide glutathione peroxidase (Fragment);Glutathione peroxidase;Glutathione peroxidase;Glutathione peroxidase (Fragment);Glutathione peroxidase;Glutathione peroxidase (Fragment);Phospholipid hydroperoxide glutathione peroxidase;Glutathione peroxidase (Fragment)	DIDGHMVNLDK	(M90);(M90);(M53);(M26);(M26);(M53);(M13);(M53);(M90)	_DIDGHM[Oxidation (M)]VNLDK_	1	12087.5	_DIDGHM[Oxidation (M): 100%]VNLDK_
A0A087WT12;A0A087X247;A0A087X2I2;K7EJ20;K7EKX7;K7ENB4;K7ERP4;P36969;R4GNE4	GPX4	Glutathione peroxidase;Phospholipid hydroperoxide glutathione peroxidase (Fragment);Glutathione peroxidase;Glutathione peroxidase;Glutathione peroxidase (Fragment);Glutathione peroxidase;Glutathione peroxidase (Fragment);Phospholipid hydroperoxide glutathione peroxidase;Glutathione peroxidase (Fragment)	DIDGHMVNLDK	(M90);(M90);(M53);(M26);(M26);(M53);(M13);(M53);(M90)	_DIDGHM[Oxidation (M)]VNLDK_	1	12087.5	_DIDGHM[Oxidation (M): 100%]VNLDK_
A0A087WT59;P02766	TTR	Transthyretin	AADDTWEPFASGK		_AADDTWEPFASGK_	1	39755.1	_AADDTWEPFASGK_
A0A087WT78;A0A7P0T917;A0A7P0TAE1;A0A7P0TAT8;H0YIV0;P14625	HSP90B1	Endoplasmin	GVVDSDDLPLNVSR		_GVVDSDDLPLNVSR_	3	89433	_GVVDSDDLPLNVSR_
A0A087WT78;A0A7P0T917;A0A7P0TAE1;A0A7P0TAT8;H0YIV0;P14625	HSP90B1	Endoplasmin	DISTNYYASQK		_DISTNYYASQK_	3	16763.5	_DISTNYYASQK_
A0A087WT78;A0A7P0T917;A0A7P0TAE1;A0A7P0TAT8;H0YIV0;P14625	HSP90B1	Endoplasmin	TETVEEPMEEEEAAKEEKEESDDEAAVEEEEEEK	(M293);(M209);(M293);(M293);(M293);(M293)	_TETVEEPM[Oxidation (M)]EEEEAAKEEKEESDDEAAVEEEEEEK_	3	11898.4	_TETVEEPM[Oxidation (M): 100%]EEEEAAKEEKEESDDEAAVEEEEEEK_
A0A087WT99;E9PJU8;Q9H0W9	C11orf54	Ester hydrolase C11orf54;Ester hydrolase C11orf54 (Fragment);Ester hydrolase C11orf54	DPGFDLR		_DPGFDLR_	1	30684.4	_DPGFDLR_
A0A087WTK0;A0A087WVC6;Q12913	PTPRJ	Protein-tyrosine-phosphatase;Protein-tyrosine-phosphatase;Receptor-type tyrosine-protein phosphatase eta	GDPLGTEGGLDASNTER		_GDPLGTEGGLDASNTER_	2	19946.5	_GDPLGTEGGLDASNTER_
A0A087WTK0;A0A087WVC6;Q12913	PTPRJ	Protein-tyrosine-phosphatase;Protein-tyrosine-phosphatase;Receptor-type tyrosine-protein phosphatase eta	NNEVSFSQIK	(S1011);(S1015);(S1011)	_NNEVSFS[Phospho (STY)]QIK_	2	5794.18	_NNEVS[Phospho (STY): 8.8%]FS[Phospho (STY): 91.2%]QIK_
A0A087WU13;A0A2R8Y478;A0A7I2V3T0;A0A7I2V3T7;A6NNI4;F5GXT1;G8JLH6;P21926	CD9	Tetraspanin;Tetraspanin;Tetraspanin;Tetraspanin;Tetraspanin;Tetraspanin;Tetraspanin;CD9 antigen	EVQEFYK		_EVQEFYK_	2	231693	_EVQEFYK_
A0A087WU13;A0A2R8Y478;A0A7I2V3T0;A0A7I2V3T7;A6NNI4;F5GXT1;G8JLH6;P21926	CD9	Tetraspanin;Tetraspanin;Tetraspanin;Tetraspanin;Tetraspanin;Tetraspanin;Tetraspanin;CD9 antigen	DVLETFTVK		_DVLETFTVK_	2	199982	_DVLETFTVK_
A0A087WUT6;O60841	EIF5B	Eukaryotic translation initiation factor 5B	NKPGPNIESGNEDDDASFK	(S214);(S214)	_NKPGPNIES[Phospho (STY)]GNEDDDASFK_	1	19093.9	_NKPGPNIES[Phospho (STY): 100%]GNEDDDAS[Phospho (STY): 0%]FK_
A0A087WUZ6;A0A0U1RR46;A0A0X1KG69;A0A2R8Y549;Q8NI35	PATJ	InaD-like protein	LFDDEASVDEPR	(S645);(S645);(S645);(S645);(S645)	_LFDDEAS[Phospho (STY)]VDEPR_	2	60917.9	_LFDDEAS[Phospho (STY): 100%]VDEPR_
A0A087WUZ6;A0A0U1RR46;A0A0X1KG69;A0A2R8Y549;Q8NI35	PATJ	InaD-like protein	RLFDDEASVDEPR	(S645);(S645);(S645);(S645);(S645)	_RLFDDEAS[Phospho (STY)]VDEPR_	2	35039.9	_RLFDDEAS[Phospho (STY): 100%]VDEPR_
A0A087WVJ0;A0A087WWM1;A0A087X0L2;A0A087X2A4;A0A0A0MRB3;A0A0A0MSH4;A0A0C4DGW3;A6ZIE3;A6ZIE4;B1AVQ7;P15941	MUC1	Mucin-1 (Fragment);Mucin-1;Mucin-1;Mucin-1;Mucin-1;Mucin-1;Mucin-1;MUC1 isoform M9;MUC1 isoform M10;Mucin-1;Mucin-1	YVPPSSTDRSPYEK	(Y216);(Y1236);(Y213);(Y458);(Y215);(Y256);(Y449);(Y187);(Y163);(Y203);(Y1229)	_YVPPSSTDRSPY[Phospho (STY)]EK_	2	205078	_Y[Phospho (STY): 0.1%]VPPS[Phospho (STY): 1.7%]S[Phospho (STY): 1.6%]T[Phospho (STY): 1.6%]DRS[Phospho (STY): 14.8%]PY[Phospho (STY): 80.2%]EK_
A0A087WVJ0;A0A087WWM1;A0A087X0L2;A0A087X2A4;A0A0A0MRB3;A0A0A0MSH4;A0A0C4DGW3;A6ZIE3;A6ZIE4;B1AVQ7;P15941	MUC1	Mucin-1 (Fragment);Mucin-1;Mucin-1;Mucin-1;Mucin-1;Mucin-1;Mucin-1;MUC1 isoform M9;MUC1 isoform M10;Mucin-1;Mucin-1	DTYHPMSEYPTYHTHGR	(M193,T198);(M1213,T1218);(M190,T195);(M435,T440);(M192,T197);(M233,T238);(M426,T431);(M164,T169);(M140,T145);(M180,T185);(M1206,T1211)	_DTYHPM[Oxidation (M)]SEYPT[Phospho (STY)]YHTHGR_	2	68135.3	_DT[Phospho (STY): 0%]Y[Phospho (STY): 99.6%]HPM[Oxidation (M): 100%]S[Phospho (STY): 0%]EY[Phospho (STY): 0.3%]PT[Phospho (STY): 0.1%]Y[Phospho (STY): 0%]HT[Phospho (STY): 0%]HGR_
A0A087WVN8;Q13043;Q13188	STK4;STK4;STK3	Serine/threonine-protein kinase 4 (Fragment);Serine/threonine-protein kinase 4;Serine/threonine-protein kinase 3	LADFGVAGQLTDTMAK	(T101,M102);(T177,M178);(T174,M175)	_LADFGVAGQLTDT[Phospho (STY)]M[Oxidation (M)]AK_	1	17226.1	_LADFGVAGQLT[Phospho (STY): 32.1%]DT[Phospho (STY): 67.9%]M[Oxidation (M): 100%]AK_
A0A087WVQ9;A0A2U3TZH3;A0A7I2V3H3;A0A7I2V5N4;A0A7I2V659;P68104;Q05639;Q5VTE0	EEF1A1;EEF1A2;EEF1A1;EEF1A1;EEF1A1;EEF1A1;EEF1A2;EEF1A1P5	Elongation factor 1-alpha;Elongation factor 1-alpha;Elongation factor 1-alpha;Elongation factor 1-alpha;Elongation factor 1-alpha;Elongation factor 1-alpha 1;Elongation factor 1-alpha 2;Putative elongation factor 1-alpha-like 3	IGGIGTVPVGR	(T258);(T261);(T261);(T261);(T258);(T261);(T261);(T261)	_IGGIGT[Phospho (STY)]VPVGR_	1	12311.9	_IGGIGT[Phospho (STY): 100%]VPVGR_
A0A087WVT8;A0A087X1L3;Q6ZWJ8	KCP	Kielin/chordin-like protein	DCHSGDFSVHVTNDDR	(C1305);(C1181);(C1245)	_DC[Carbamidomethyl (C)]HSGDFSVHVTNDDR_	1	32482.3	_DC[Carbamidomethyl (C): 100%]HSGDFSVHVTNDDR_
A0A087WVT8;A0A087X1L3;Q6ZWJ8	KCP	Kielin/chordin-like protein	DCHSGDFSVHVTNDDR	(C1305);(C1181);(C1245)	_DC[Carbamidomethyl (C)]HSGDFSVHVTNDDR_	1	32482.3	_DC[Carbamidomethyl (C): 100%]HSGDFSVHVTNDDR_
A0A087WW66;A0A7I2V262;A0A7I2V2K8;A0A7I2V479;A0A7I2V491;A0A7I2V4A5;A0A7I2V4X0;A0A7I2V523;A0A7I2V5C8;A0A7I2V641;A0A7I2YQI9;A0A7I2YQY1;A0A7P0MW50;H7BZR6;Q99460	PSMD1	26S proteasome non-ATPase regulatory subunit 1;26S proteasome non-ATPase regulatory subunit 1;26S proteasome non-ATPase regulatory subunit 1;26S proteasome non-ATPase regulatory subunit 1;26S proteasome non-ATPase regulatory subunit 1;26S proteasome non-ATPase regulatory subunit 1;26S proteasome non-ATPase regulatory subunit 1;26S proteasome non-ATPase regulatory subunit 1;26S proteasome non-ATPa…	TVGTPIASVPGSTNTGTVPGSEK	(T273);(T273);(T273);(T273);(T273);(T273);(T273);(T273);(T273);(T137);(T273);(T273);(T273);(T124);(T273)	_TVGT[Phospho (STY)]PIASVPGSTNTGTVPGSEK_	1	56554.9	_T[Phospho (STY): 24%]VGT[Phospho (STY): 70.6%]PIAS[Phospho (STY): 4.2%]VPGS[Phospho (STY): 0.5%]T[Phospho (STY): 0.5%]NT[Phospho (STY): 0%]GT[Phospho (STY): 0%]VPGS[Phospho (STY): 0%]EK_
A0A087WW88;C9J0A7;Q9UQN3	CHMP2B	Charged multivesicular body protein 2b	ATISDEEIER	(S215);(S169);(S199)	_ATIS[Phospho (STY)]DEEIER_	2	1.61305e+06	_AT[Phospho (STY): 0%]IS[Phospho (STY): 100%]DEEIER_
A0A087WW88;C9J0A7;Q9UQN3	CHMP2B	Charged multivesicular body protein 2b	ATISDEEIER		_ATISDEEIER_	2	17594.6	_ATISDEEIER_
A0A087WWA5;A0A140T8Y3;A0A140T902;A0A140T956;A0A140T9C0;A0A140TA33;A0A140TA41;A0A140TA52;A0A3B3ISX9;C9J7W4;P22105	TNXB	Tenascin-X;Tenascin-X;Tenascin-X;Tenascin-X (Fragment);Tenascin-X;Tenascin-X;Tenascin-X;Tenascin-X;Tenascin-X;Tenascin-X;Tenascin-X	GHGLCEDGVCVCDAGYSGEDCSTR	(C538,C543,C545,C554);(C538,C543,C545,C554);(C538,C543,C545,C554);(C538,C543,C545,C554);(C538,C543,C545,C554);(C538,C543,C545,C554);(C538,C543,C545,C554);(C538,C543,C545,C554);(C538,C543,C545,C554);(C538,C543,C545,C554);(C538,C543,C545,C554)	_GHGLC[Carbamidomethyl (C)]EDGVC[Carbamidomethyl (C)]VC[Carbamidomethyl (C)]DAGYSGEDC[Carbamidomethyl (C)]STR_	2	57632.1	_GHGLC[Carbamidomethyl (C): 100%]EDGVC[Carbamidomethyl (C): 100%]VC[Carbamidomethyl (C): 100%]DAGYSGEDC[Carbamidomethyl (C): 100%]STR_
A0A087WWA5;A0A140T8Y3;A0A140T902;A0A140T956;A0A140T9C0;A0A140TA33;A0A140TA41;A0A140TA52;A0A3B3ISX9;C9J7W4;P22105	TNXB	Tenascin-X;Tenascin-X;Tenascin-X;Tenascin-X (Fragment);Tenascin-X;Tenascin-X;Tenascin-X;Tenascin-X;Tenascin-X;Tenascin-X;Tenascin-X	GRCEDGECICDTGYSGDDCGVR	(C383,C388,C390,C399);(C383,C388,C390,C399);(C383,C388,C390,C399);(C383,C388,C390,C399);(C383,C388,C390,C399);(C383,C388,C390,C399);(C383,C388,C390,C399);(C383,C388,C390,C399);(C383,C388,C390,C399);(C383,C388,C390,C399);(C383,C388,C390,C399)	_GRC[Carbamidomethyl (C)]EDGEC[Carbamidomethyl (C)]IC[Carbamidomethyl (C)]DTGYSGDDC[Carbamidomethyl (C)]GVR_	2	50586.9	_GRC[Carbamidomethyl (C): 100%]EDGEC[Carbamidomethyl (C): 100%]IC[Carbamidomethyl (C): 100%]DTGYSGDDC[Carbamidomethyl (C): 100%]GVR_
A0A087WWU8;D6R904;Q5VU61	TPM3	Tropomyosin alpha-3 chain	IQVLQQQADDAEER		_IQVLQQQADDAEER_	1	52837.8	_IQVLQQQADDAEER_
A0A087WXI2;Q9Y6R7	FCGBP	IgGFc-binding protein	DPCHGVTCRPQETCK	(C1645,C1650,C1656)(C2846,C2851,C2857);(C1645,C1650,C1656)(C2846,C2851,C2857)(C4047,C4052,C4058)	_DPC[Carbamidomethyl (C)]HGVTC[Carbamidomethyl (C)]RPQETC[Carbamidomethyl (C)]K_	3	255944	_DPC[Carbamidomethyl (C): 100%]HGVTC[Carbamidomethyl (C): 100%]RPQETC[Carbamidomethyl (C): 100%]K_
A0A087WXI2;Q9Y6R7	FCGBP	IgGFc-binding protein	DPCHGVTCRPQETCK	(C1645,C1650,C1656)(C2846,C2851,C2857);(C1645,C1650,C1656)(C2846,C2851,C2857)(C4047,C4052,C4058)	_DPC[Carbamidomethyl (C)]HGVTC[Carbamidomethyl (C)]RPQETC[Carbamidomethyl (C)]K_	3	255944	_DPC[Carbamidomethyl (C): 100%]HGVTC[Carbamidomethyl (C): 100%]RPQETC[Carbamidomethyl (C): 100%]K_
A0A087WXI2;Q9Y6R7	FCGBP	IgGFc-binding protein	RCECGPGGHVTCQEGAACGPHEECR	(C3616,C3618,C3626,C3632,C3638);(C4817,C4819,C4827,C4833,C4839)	_RC[Carbamidomethyl (C)]EC[Carbamidomethyl (C)]GPGGHVTC[Carbamidomethyl (C)]QEGAAC[Carbamidomethyl (C)]GPHEEC[Carbamidomethyl (C)]R_	3	29780.8	_RC[Carbamidomethyl (C): 100%]EC[Carbamidomethyl (C): 100%]GPGGHVTC[Carbamidomethyl (C): 100%]QEGAAC[Carbamidomethyl (C): 100%]GPHEEC[Carbamidomethyl (C): 100%]R_
A0A087WXI2;Q9Y6R7	FCGBP	IgGFc-binding protein	LCGACGNFDGDQTNDWHDSQEK	(C4168,C4171);(C5369,C5372)	_LC[Carbamidomethyl (C)]GAC[Carbamidomethyl (C)]GNFDGDQTNDWHDSQEK_	3	4839.09	_LC[Carbamidomethyl (C): 100%]GAC[Carbamidomethyl (C): 100%]GNFDGDQTNDWHDSQEK_
A0A087WY55;Q5TGM0;Q9NP79	VTA1	Chromosome 6 open reading frame 55, isoform CRA_b;Vacuolar protein sorting-associated protein VTA1 homolog;Vacuolar protein sorting-associated protein VTA1 homolog	MFLYADNEDR	(M97);(M39);(M97)	_M[Oxidation (M)]FLYADNEDR_	2	171105	_M[Oxidation (M): 100%]FLYADNEDR_
A0A087WY55;Q5TGM0;Q9NP79	VTA1	Chromosome 6 open reading frame 55, isoform CRA_b;Vacuolar protein sorting-associated protein VTA1 homolog;Vacuolar protein sorting-associated protein VTA1 homolog	MFLYADNEDR		_MFLYADNEDR_	2	114063	_MFLYADNEDR_
A0A087WYC1;P34932	HSPA4	Heat shock 70 kDa protein 4	MQVDQEEPHVEEQQQQTPAENK	(M522);(M522)	_M[Oxidation (M)]QVDQEEPHVEEQQQQTPAENK_	2	156701	_M[Oxidation (M): 100%]QVDQEEPHVEEQQQQTPAENK_
A0A087WYC1;P34932	HSPA4	Heat shock 70 kDa protein 4	MQVDQEEPHVEEQQQQTPAENK		_MQVDQEEPHVEEQQQQTPAENK_	2	53064.6	_MQVDQEEPHVEEQQQQTPAENK_
A0A087WYS1;A0A7I2V2Q3;A0A7I2V4T0;A0A7I2V676;A0A7I2YQ74;C9J3M0;C9JNZ1;C9JTZ5;C9JUW1;C9JVG3;C9JWG0;F2Z3H1;F2Z3P4;F8WC70	UGP2	UTP--glucose-1-phosphate uridylyltransferase;UTP--glucose-1-phosphate uridylyltransferase;UTP--glucose-1-phosphate uridylyltransferase;UTP--glucose-1-phosphate uridylyltransferase;UTP--glucose-1-phosphate uridylyltransferase;UTP--glucose-1-phosphate uridylyltransferase (Fragment);UTP--glucose-1-phosphate uridylyltransferase (Fragment);UTP--glucose-1-phosphate uridylyltransferase (Fragment);UTP--g…	SQDGASQFQEVIR	(S2);(S2);(S2);(S2);(S2);(S2);(S2);(S2);(S2);(S2);(S2);(S2);(S2);(S2)	_[Acetyl (Protein N-term)]S[Phospho (STY)]QDGASQFQEVIR_	1	21017.5	_S[Phospho (STY): 99.4%]QDGAS[Phospho (STY): 0.6%]QFQEVIR_
A0A087WYT3;B4DDC6;Q15185	PTGES3	Prostaglandin E synthase 3	DWEDDSDEDMSNFDR	(S117);(S77);(S113)	_DWEDDS[Phospho (STY)]DEDMSNFDR_	3	100359	_DWEDDS[Phospho (STY): 100%]DEDMS[Phospho (STY): 0%]NFDR_
A0A087WYT3;B4DDC6;Q15185	PTGES3	Prostaglandin E synthase 3	DWEDDSDEDMSNFDR	(S117,M121);(S77,M81);(S113,M117)	_DWEDDS[Phospho (STY)]DEDM[Oxidation (M)]SNFDR_	3	97417.4	_DWEDDS[Phospho (STY): 100%]DEDM[Oxidation (M): 100%]S[Phospho (STY): 0%]NFDR_
A0A087WYT3;B4DDC6;Q15185	PTGES3	Prostaglandin E synthase 3	DVNVNFEK		_DVNVNFEK_	3	11108.1	_DVNVNFEK_
A0A087WZM2;D6REQ6;D6RHI9;H0YAE9;O00584	RNASET2;RNASET2;RNASET2;;RNASET2	Ribonuclease T2;Ribonuclease T2;Ribonuclease T2 (Fragment);Uncharacterized protein (Fragment);Ribonuclease T2	HGTCAAQVDALNSQK	(C171);(C83);(C121);(C102);(C121)	_HGTC[Carbamidomethyl (C)]AAQVDALNSQK_	1	167485	_HGTC[Carbamidomethyl (C): 100%]AAQVDALNSQK_
A0A087WZM2;D6REQ6;D6RHI9;H0YAE9;O00584	RNASET2;RNASET2;RNASET2;;RNASET2	Ribonuclease T2;Ribonuclease T2;Ribonuclease T2 (Fragment);Uncharacterized protein (Fragment);Ribonuclease T2	HGTCAAQVDALNSQK	(C171);(C83);(C121);(C102);(C121)	_HGTC[Carbamidomethyl (C)]AAQVDALNSQK_	1	167485	_HGTC[Carbamidomethyl (C): 100%]AAQVDALNSQK_
A0A087X0D5;A0A7I2V2E4;A0A7I2V2L7;A0A7I2V314;A0A7I2V3E8;A0A7I2V3T9;A0A7I2V439;A0A7I2V4X5;A0A7I2V673;A0A7I2YQ92;A0A7I2YQH4;A0A7I2YQX6;E9PKT6;P09668	CTSH	Pro-cathepsin H	GIMGEDTYPYQGK	(M200);(M200);(M200);(M200);(M311);(M200);(M200);(M232);(M116);(M171);(M200);(M124);(M162);(M200)	_GIM[Oxidation (M)]GEDTYPYQGK_	2	380748	_GIM[Oxidation (M): 100%]GEDTYPYQGK_
A0A087X0D5;A0A7I2V2E4;A0A7I2V2L7;A0A7I2V314;A0A7I2V3E8;A0A7I2V3T9;A0A7I2V439;A0A7I2V4X5;A0A7I2V673;A0A7I2YQ92;A0A7I2YQH4;A0A7I2YQX6;E9PKT6;P09668	CTSH	Pro-cathepsin H	GIMGEDTYPYQGK		_GIMGEDTYPYQGK_	2	64422.6	_GIMGEDTYPYQGK_
A0A087X0K1;Q9Y376	CAB39	Calcium-binding protein 39	FQNDRTEDEQFNDEK		_FQNDRTEDEQFNDEK_	1	68598.3	_FQNDRTEDEQFNDEK_
A0A087X0K1;Q9Y376	CAB39	Calcium-binding protein 39	FQNDRTEDEQFNDEK		_FQNDRTEDEQFNDEK_	1	68598.3	_FQNDRTEDEQFNDEK_
A0A087X0S5;P12109	COL6A1	Collagen alpha-1(VI) chain	DQLLPPSPNNR		_DQLLPPSPNNR_	11	3225249	_DQLLPPSPNNR_
A0A087X0S5;P12109	COL6A1	Collagen alpha-1(VI) chain	GDEGEAGDPGDDNNDIAPR		_GDEGEAGDPGDDNNDIAPR_	11	1291637	_GDEGEAGDPGDDNNDIAPR_
A0A087X0S5;P12109	COL6A1	Collagen alpha-1(VI) chain	GDEGEAGDPGDDNNDIAPR		_GDEGEAGDPGDDNNDIAPR_	11	1291637	_GDEGEAGDPGDDNNDIAPR_
A0A087X0S5;P12109	COL6A1	Collagen alpha-1(VI) chain	VAVVQYSGTGQQRPER		_VAVVQYSGTGQQRPER_	11	1.14442e+06	_VAVVQYSGTGQQRPER_
A0A087X0S5;P12109	COL6A1	Collagen alpha-1(VI) chain	NNVEQVCCSFECQPAR	(C247,C248,C252);(C247,C248,C252)	_NNVEQVC[Carbamidomethyl (C)]C[Carbamidomethyl (C)]SFEC[Carbamidomethyl (C)]QPAR_	11	542437	_NNVEQVC[Carbamidomethyl (C): 100%]C[Carbamidomethyl (C): 100%]SFEC[Carbamidomethyl (C): 100%]QPAR_
A0A087X0S5;P12109	COL6A1	Collagen alpha-1(VI) chain	NNVEQVCCSFECQPAR	(C247,C248,C252);(C247,C248,C252)	_NNVEQVC[Carbamidomethyl (C)]C[Carbamidomethyl (C)]SFEC[Carbamidomethyl (C)]QPAR_	11	542437	_NNVEQVC[Carbamidomethyl (C): 100%]C[Carbamidomethyl (C): 100%]SFEC[Carbamidomethyl (C): 100%]QPAR_
A0A087X0S5;P12109	COL6A1	Collagen alpha-1(VI) chain	VPSYQALLR		_VPSYQALLR_	11	137824	_VPSYQALLR_
A0A087X0S5;P12109	COL6A1	Collagen alpha-1(VI) chain	LLLFSDGNSQGATPAAIEK		_LLLFSDGNSQGATPAAIEK_	11	137473	_LLLFSDGNSQGATPAAIEK_
A0A087X0S5;P12109	COL6A1	Collagen alpha-1(VI) chain	EPCGGLEDAVNEAK	(C169);(C169)	_EPC[Carbamidomethyl (C)]GGLEDAVNEAK_	11	80827.5	_EPC[Carbamidomethyl (C): 100%]GGLEDAVNEAK_
A0A087X0S5;P12109	COL6A1	Collagen alpha-1(VI) chain	IALVITDGR		_IALVITDGR_	11	69380.9	_IALVITDGR_
A0A087X0S5;P12109	COL6A1	Collagen alpha-1(VI) chain	PYGALVDK		_PYGALVDK_	11	65827.9	_PYGALVDK_
A0A087X0S5;P12109	COL6A1	Collagen alpha-1(VI) chain	VFSVAITPDHLEPR		_VFSVAITPDHLEPR_	11	63473.4	_VFSVAITPDHLEPR_
A0A087X0S5;P12109	COL6A1	Collagen alpha-1(VI) chain	GLEQLLVGGSHLK		_GLEQLLVGGSHLK_	11	4888.6	_GLEQLLVGGSHLK_
A0A087X0S5;P12109	COL6A1	Collagen alpha-1(VI) chain	GLEQLLVGGSHLK		_GLEQLLVGGSHLK_	11	4888.6	_GLEQLLVGGSHLK_
A0A087X1J7;P22352	GPX3	Glutathione peroxidase;Glutathione peroxidase 3	NSCPPTSELLGTSDR	(C155);(C156)	_NSC[Carbamidomethyl (C)]PPTSELLGTSDR_	1	94684.3	_NSC[Carbamidomethyl (C): 100%]PPTSELLGTSDR_
A0A087X208;A0A494C0G5;A0A494C1I6;O00468	AGRN	Agrin	GSGVGECGDHPCLPNPCHGGAPCQNLEAGR	(C1410,C1415,C1420,C1426);(C1443,C1448,C1453,C1459);(C1443,C1448,C1453,C1459);(C1548,C1553,C1558,C1564)	_GSGVGEC[Carbamidomethyl (C)]GDHPC[Carbamidomethyl (C)]LPNPC[Carbamidomethyl (C)]HGGAPC[Carbamidomethyl (C)]QNLEAGR_	8	310164	_GSGVGEC[Carbamidomethyl (C): 100%]GDHPC[Carbamidomethyl (C): 100%]LPNPC[Carbamidomethyl (C): 100%]HGGAPC[Carbamidomethyl (C): 100%]QNLEAGR_
A0A087X208;A0A494C0G5;A0A494C1I6;O00468	AGRN	Agrin	EAACLQQTQIEEAR	(C512);(C545);(C545);(C650)	_EAAC[Carbamidomethyl (C)]LQQTQIEEAR_	8	36347.4	_EAAC[Carbamidomethyl (C): 100%]LQQTQIEEAR_
A0A087X208;A0A494C0G5;A0A494C1I6;O00468	AGRN	Agrin	SPCQPNPCHGAAPCR	(C1454,C1459,C1465);(C1487,C1492,C1498);(C1487,C1492,C1498);(C1592,C1597,C1603)	_SPC[Carbamidomethyl (C)]QPNPC[Carbamidomethyl (C)]HGAAPC[Carbamidomethyl (C)]R_	8	31786.2	_SPC[Carbamidomethyl (C): 100%]QPNPC[Carbamidomethyl (C): 100%]HGAAPC[Carbamidomethyl (C): 100%]R_
A0A087X208;A0A494C0G5;A0A494C1I6;O00468	AGRN	Agrin	SAGDVDTLAFDGR		_SAGDVDTLAFDGR_	8	26621.1	_SAGDVDTLAFDGR_
A0A087X208;A0A494C0G5;A0A494C1I6;O00468	AGRN	Agrin	DDCEQMTGLCSCKPGVAGPK	(C721,M724,C728,C730);(C754,M757,C761,C763);(C754,M757,C761,C763);(C859,M862,C866,C868)	_DDC[Carbamidomethyl (C)]EQM[Oxidation (M)]TGLC[Carbamidomethyl (C)]SC[Carbamidomethyl (C)]KPGVAGPK_	8	17425.5	_DDC[Carbamidomethyl (C): 100%]EQM[Oxidation (M): 100%]TGLC[Carbamidomethyl (C): 100%]SC[Carbamidomethyl (C): 100%]KPGVAGPK_
A0A087X208;A0A494C0G5;A0A494C1I6;O00468	AGRN	Agrin	TPSLDAEGSNCPATK	(C990);(C1023);(C1023);(C1128)	_TPSLDAEGSNC[Carbamidomethyl (C)]PATK_	8	14072.3	_TPSLDAEGSNC[Carbamidomethyl (C): 100%]PATK_
A0A087X208;A0A494C0G5;A0A494C1I6;O00468	AGRN	Agrin	KSPCPSVVAPVCGSDASTYSNECELQR	(C64,C72,C83);(C97,C105,C116);(C97,C105,C116);(C202,C210,C221)	_KSPC[Carbamidomethyl (C)]PSVVAPVC[Carbamidomethyl (C)]GSDASTYSNEC[Carbamidomethyl (C)]ELQR_	8	8808.95	_KSPC[Carbamidomethyl (C): 100%]PSVVAPVC[Carbamidomethyl (C): 100%]GSDASTYSNEC[Carbamidomethyl (C): 100%]ELQR_
A0A087X208;A0A494C0G5;A0A494C1I6;O00468	AGRN	Agrin	ASCYNSALGCCSDGK	(C967,C974,C975);(C1000,C1007,C1008);(C1000,C1007,C1008);(C1105,C1112,C1113)	_ASC[Carbamidomethyl (C)]YNSALGC[Carbamidomethyl (C)]C[Carbamidomethyl (C)]SDGK_	8	5931.46	_ASC[Carbamidomethyl (C): 100%]YNSALGC[Carbamidomethyl (C): 100%]C[Carbamidomethyl (C): 100%]SDGK_
A0A087X232;F8WCZ6;P09871	C1S	Complement C1s subcomponent	GDSGGAFAVQDPNDK		_GDSGGAFAVQDPNDK_	1	203351	_GDSGGAFAVQDPNDK_
A0A087X2D8;O60271	SPAG9	C-Jun-amino-terminal kinase-interacting protein 4	YNAPTSHVTPSVK	(S579);(S588)	_YNAPTSHVTPS[Phospho (STY)]VK_	2	127842	_Y[Phospho (STY): 0%]NAPT[Phospho (STY): 0%]S[Phospho (STY): 0%]HVT[Phospho (STY): 0%]PS[Phospho (STY): 100%]VK_
A0A087X2D8;O60271	SPAG9	C-Jun-amino-terminal kinase-interacting protein 4	ETDYPAGEDLSESGQVDK		_ETDYPAGEDLSESGQVDK_	2	38356.3	_ETDYPAGEDLSESGQVDK_
A0A096LP62;C9J2H1;G5E9D8;Q86UX2	ITIH5	Inter-alpha-trypsin inhibitor heavy chain H5;Inter-alpha-trypsin inhibitor heavy chain H5;Inter-alpha (Globulin) inhibitor H5, isoform CRA_e;Inter-alpha-trypsin inhibitor heavy chain H5	DVTGSPRPGGDGEGDTNHIER		_DVTGSPRPGGDGEGDTNHIER_	1	24723.8	_DVTGSPRPGGDGEGDTNHIER_
A0A096LP62;C9J2H1;G5E9D8;Q86UX2	ITIH5	Inter-alpha-trypsin inhibitor heavy chain H5;Inter-alpha-trypsin inhibitor heavy chain H5;Inter-alpha (Globulin) inhibitor H5, isoform CRA_e;Inter-alpha-trypsin inhibitor heavy chain H5	DVTGSPRPGGDGEGDTNHIER		_DVTGSPRPGGDGEGDTNHIER_	1	24723.8	_DVTGSPRPGGDGEGDTNHIER_
A0A0A0MQX7;Q08629	SPOCK1	Testican-1	ATQCHGSTGQCWCVDK	(C286,C293,C295);(C348,C355,C357)	_ATQC[Carbamidomethyl (C)]HGSTGQC[Carbamidomethyl (C)]WC[Carbamidomethyl (C)]VDK_	1	9274.21	_ATQC[Carbamidomethyl (C): 100%]HGSTGQC[Carbamidomethyl (C): 100%]WC[Carbamidomethyl (C): 100%]VDK_
A0A0A0MR13;A0A590UJ58;A0A590UJB0;A0A590UJF0;A0A590UJY2;B0AZR9;P63092;Q5JWF2	GNAS	Guanine nucleotide-binding protein G(s) subunit alpha isoforms short;Guanine nucleotide-binding protein G(s) subunit alpha isoforms short;Guanine nucleotide-binding protein G(s) subunit alpha isoforms short (Fragment);Guanine nucleotide-binding protein G(s) subunit alpha isoforms short;Guanine nucleotide-binding protein G(s) subunit alpha isoforms short;GNAS complex locus, isoform CRA_b;Guanine n…	YTTPEDATPEPGEDPR		_YTTPEDATPEPGEDPR_	1	103597	_YTTPEDATPEPGEDPR_
A0A0A0MRG2;E9PG40;P05067	APP	Amyloid-beta A4 protein;Amyloid-beta A4 protein;Amyloid-beta precursor protein	VESLEQEAANER	(S331);(S385);(S441)	_VES[Phospho (STY)]LEQEAANER_	5	660924	_VES[Phospho (STY): 100%]LEQEAANER_
A0A0A0MRG2;E9PG40;P05067	APP	Amyloid-beta A4 protein;Amyloid-beta A4 protein;Amyloid-beta precursor protein	VESLEQEAANER		_VESLEQEAANER_	5	94275.9	_VESLEQEAANER_
A0A0A0MRG2;E9PG40;P05067	APP	Amyloid-beta A4 protein;Amyloid-beta A4 protein;Amyloid-beta precursor protein	YLETPGDENEHAHFQK		_YLETPGDENEHAHFQK_	5	31384.5	_YLETPGDENEHAHFQK_
A0A0A0MRG2;E9PG40;P05067	APP	Amyloid-beta A4 protein;Amyloid-beta A4 protein;Amyloid-beta precursor protein	YLETPGDENEHAHFQK		_YLETPGDENEHAHFQK_	5	31384.5	_YLETPGDENEHAHFQK_
A0A0A0MRG2;E9PG40;P05067	APP	Amyloid-beta A4 protein;Amyloid-beta A4 protein;Amyloid-beta precursor protein	STNLHDYGMLLPCGIDK	(M135,C139);(M114,C118);(M170,C174)	_STNLHDYGM[Oxidation (M)]LLPC[Carbamidomethyl (C)]GIDK_	5	35582.9	_STNLHDYGM[Oxidation (M): 100%]LLPC[Carbamidomethyl (C): 100%]GIDK_
A0A0A0MRG2;E9PG40;P05067	APP	Amyloid-beta A4 protein;Amyloid-beta A4 protein;Amyloid-beta precursor protein	EQNYSDDVLANMISEPR	(M470);(M524);(M580)	_EQNYSDDVLANM[Oxidation (M)]ISEPR_	5	4428.91	_EQNYSDDVLANM[Oxidation (M): 100%]ISEPR_
A0A0A0MRM8;A0A0D9SGC1;A0A1Y0BRN3;A0A590UJ40;A0A590UJ75;A0A590UJY4;A0A590UK22;A0A590UK71;A0A590UK86;A0A590UKB0;A0A5F9ZI03;E7EW20;Q9UM54	MYO6	Unconventional myosin-6;Unconventional myosin-VI (Fragment);Unconventional myosin-6;Unconventional myosin-6;Unconventional myosin-VI (Fragment);Unconventional myosin-VI;Unconventional myosin-VI (Fragment);Unconventional myosin-VI;Unconventional myosin-VI;Unconventional myosin-VI (Fragment);Unconventional myosin-VI;Unconventional myosin-6;Unconventional myosin-VI	VMLTTAGGTKGTVIK	(M395,T405);(M398,T408);(M395,T405);(M395,T405);(M395,T405);(M398,T408);(M395,T405);(M368,T378);(M395,T405);(M395,T405);(M395,T405);(M395,T405);(M395,T405)	_VM[Oxidation (M)]LTTAGGTKGT[Phospho (STY)]VIK_	2	48643.5	_VM[Oxidation (M): 100%]LT[Phospho (STY): 0%]T[Phospho (STY): 0%]AGGT[Phospho (STY): 3.2%]KGT[Phospho (STY): 96.8%]VIK_
A0A0A0MRM8;A0A0D9SGC1;A0A1Y0BRN3;A0A590UJ40;A0A590UJ75;A0A590UJY4;A0A590UK22;A0A590UK71;A0A590UK86;A0A590UKB0;A0A5F9ZI03;E7EW20;Q9UM54	MYO6	Unconventional myosin-6;Unconventional myosin-VI (Fragment);Unconventional myosin-6;Unconventional myosin-6;Unconventional myosin-VI (Fragment);Unconventional myosin-VI;Unconventional myosin-VI (Fragment);Unconventional myosin-VI;Unconventional myosin-VI;Unconventional myosin-VI (Fragment);Unconventional myosin-VI;Unconventional myosin-6;Unconventional myosin-VI	VMLTTAGGTKGTVIK	(M395,T405);(M398,T408);(M395,T405);(M395,T405);(M395,T405);(M398,T408);(M395,T405);(M368,T378);(M395,T405);(M395,T405);(M395,T405);(M395,T405);(M395,T405)	_VM[Oxidation (M)]LTTAGGTKGT[Phospho (STY)]VIK_	2	48643.5	_VM[Oxidation (M): 100%]LT[Phospho (STY): 0%]T[Phospho (STY): 0.2%]AGGT[Phospho (STY): 4.6%]KGT[Phospho (STY): 95.2%]VIK_
A0A0A0MRM8;A0A0D9SGC1;A0A1Y0BRN3;A0A590UJ40;A0A590UJ75;A0A590UJY4;A0A590UK22;A0A590UK71;A0A590UK86;A0A590UKB0;A0A5F9ZI03;E7EW20;Q9UM54	MYO6	Unconventional myosin-6;Unconventional myosin-VI (Fragment);Unconventional myosin-6;Unconventional myosin-6;Unconventional myosin-VI (Fragment);Unconventional myosin-VI;Unconventional myosin-VI (Fragment);Unconventional myosin-VI;Unconventional myosin-VI;Unconventional myosin-VI (Fragment);Unconventional myosin-VI;Unconventional myosin-6;Unconventional myosin-VI	VMLTTAGGTKGTVIK	(T405);(T408);(T405);(T405);(T405);(T408);(T405);(T378);(T405);(T405);(T405);(T405);(T405)	_VMLTTAGGTKGT[Phospho (STY)]VIK_	2	30907.1	_VMLT[Phospho (STY): 0%]T[Phospho (STY): 0%]AGGT[Phospho (STY): 7.2%]KGT[Phospho (STY): 92.8%]VIK_
A0A0A0MRZ8;P04433	IGKV3D-11;IGKV3-11	Immunoglobulin kappa variable 3D-11;Immunoglobulin kappa variable 3-11	LLIYDASNR		_LLIYDASNR_	1	70268.5	_LLIYDASNR_
A0A0A0MS07;A0A0A0MS08;P01857	IGHG1	Immunoglobulin heavy constant gamma 1 (Fragment);Immunoglobulin heavy constant gamma 1 (Fragment);Immunoglobulin heavy constant gamma 1	GPSVFPLAPSSK		_GPSVFPLAPSSK_	3	1.16317e+06	_GPSVFPLAPSSK_
A0A0A0MS07;A0A0A0MS08;P01857	IGHG1	Immunoglobulin heavy constant gamma 1 (Fragment);Immunoglobulin heavy constant gamma 1 (Fragment);Immunoglobulin heavy constant gamma 1	TPEVTCVVVDVSHEDPEVK	(C144);(C144);(C144)	_TPEVTC[Carbamidomethyl (C)]VVVDVSHEDPEVK_	3	71603.2	_TPEVTC[Carbamidomethyl (C): 100%]VVVDVSHEDPEVK_
A0A0A0MS07;A0A0A0MS08;P01857	IGHG1	Immunoglobulin heavy constant gamma 1 (Fragment);Immunoglobulin heavy constant gamma 1 (Fragment);Immunoglobulin heavy constant gamma 1	TTPPVLDSDGSFFLYSK		_TTPPVLDSDGSFFLYSK_	3	10221.7	_TTPPVLDSDGSFFLYSK_
A0A0A0MS51;A0A0A0MT01;P06396	GSN	Actin-depolymerizing factor;Actin-depolymerizing factor;Gelsolin	VPFDAATLHTSTAMAAQHGMDDDGTGQK	(M399,M405);(M418,M424);(M433,M439)	_VPFDAATLHTSTAM[Oxidation (M)]AAQHGM[Oxidation (M)]DDDGTGQK_	13	483955	_VPFDAATLHTSTAM[Oxidation (M): 100%]AAQHGM[Oxidation (M): 100%]DDDGTGQK_
A0A0A0MS51;A0A0A0MT01;P06396	GSN	Actin-depolymerizing factor;Actin-depolymerizing factor;Gelsolin	VPFDAATLHTSTAMAAQHGMDDDGTGQK	(M399,M405);(M418,M424);(M433,M439)	_VPFDAATLHTSTAM[Oxidation (M)]AAQHGM[Oxidation (M)]DDDGTGQK_	13	483955	_VPFDAATLHTSTAM[Oxidation (M): 100%]AAQHGM[Oxidation (M): 100%]DDDGTGQK_
A0A0A0MS51;A0A0A0MT01;P06396	GSN	Actin-depolymerizing factor;Actin-depolymerizing factor;Gelsolin	RYIETDPANRDR		_RYIETDPANRDR_	13	480445	_RYIETDPANRDR_
A0A0A0MS51;A0A0A0MT01;P06396	GSN	Actin-depolymerizing factor;Actin-depolymerizing factor;Gelsolin	PALPAGTEDTAK		_PALPAGTEDTAK_	13	421272	_PALPAGTEDTAK_
A0A0A0MS51;A0A0A0MT01;P06396	GSN	Actin-depolymerizing factor;Actin-depolymerizing factor;Gelsolin	VPFDAATLHTSTAMAAQHGMDDDGTGQK	(M405);(M424);(M439)	_VPFDAATLHTSTAMAAQHGM[Oxidation (M)]DDDGTGQK_	13	134863	_VPFDAATLHTSTAM[Oxidation (M): 15.1%]AAQHGM[Oxidation (M): 84.9%]DDDGTGQK_
A0A0A0MS51;A0A0A0MT01;P06396	GSN	Actin-depolymerizing factor;Actin-depolymerizing factor;Gelsolin	VPFDAATLHTSTAMAAQHGMDDDGTGQK	(M405);(M424);(M439)	_VPFDAATLHTSTAMAAQHGM[Oxidation (M)]DDDGTGQK_	13	134863	_VPFDAATLHTSTAM[Oxidation (M): 50%]AAQHGM[Oxidation (M): 50%]DDDGTGQK_
A0A0A0MS51;A0A0A0MT01;P06396	GSN	Actin-depolymerizing factor;Actin-depolymerizing factor;Gelsolin	YIETDPANRDR		_YIETDPANRDR_	13	231949	_YIETDPANRDR_
A0A0A0MS51;A0A0A0MT01;P06396	GSN	Actin-depolymerizing factor;Actin-depolymerizing factor;Gelsolin	VPFDAATLHTSTAMAAQHGMDDDGTGQK	(M399);(M418);(M433)	_VPFDAATLHTSTAM[Oxidation (M)]AAQHGMDDDGTGQK_	13	114852	_VPFDAATLHTSTAM[Oxidation (M): 50%]AAQHGM[Oxidation (M): 50%]DDDGTGQK_
A0A0A0MS51;A0A0A0MT01;P06396	GSN	Actin-depolymerizing factor;Actin-depolymerizing factor;Gelsolin	VPFDAATLHTSTAMAAQHGMDDDGTGQK	(M399);(M418);(M433)	_VPFDAATLHTSTAM[Oxidation (M)]AAQHGMDDDGTGQK_	13	114852	_VPFDAATLHTSTAM[Oxidation (M): 95.4%]AAQHGM[Oxidation (M): 4.6%]DDDGTGQK_
A0A0A0MS51;A0A0A0MT01;P06396	GSN	Actin-depolymerizing factor;Actin-depolymerizing factor;Gelsolin	TGAQELLR		_TGAQELLR_	13	126005	_TGAQELLR_
A0A0A0MS51;A0A0A0MT01;P06396	GSN	Actin-depolymerizing factor;Actin-depolymerizing factor;Gelsolin	SEDCFILDHGK	(C297);(C316);(C331)	_SEDC[Carbamidomethyl (C)]FILDHGK_	13	42799.2	_SEDC[Carbamidomethyl (C): 100%]FILDHGK_
A0A0A0MS51;A0A0A0MT01;P06396	GSN	Actin-depolymerizing factor;Actin-depolymerizing factor;Gelsolin	AGALNSNDAFVLK		_AGALNSNDAFVLK_	13	35681.4	_AGALNSNDAFVLK_
A0A0A0MS51;A0A0A0MT01;P06396	GSN	Actin-depolymerizing factor;Actin-depolymerizing factor;Gelsolin	VPFDAATLHTSTAMAAQHGMDDDGTGQK		_VPFDAATLHTSTAMAAQHGMDDDGTGQK_	13	28025	_VPFDAATLHTSTAMAAQHGMDDDGTGQK_
A0A0A0MS51;A0A0A0MT01;P06396	GSN	Actin-depolymerizing factor;Actin-depolymerizing factor;Gelsolin	RYIETDPANR		_RYIETDPANR_	13	26535.2	_RYIETDPANR_
A0A0A0MS51;A0A0A0MT01;P06396	GSN	Actin-depolymerizing factor;Actin-depolymerizing factor;Gelsolin	TPSAAYLWVGTGASEAEK		_TPSAAYLWVGTGASEAEK_	13	16897	_TPSAAYLWVGTGASEAEK_
A0A0A0MS51;A0A0A0MT01;P06396	GSN	Actin-depolymerizing factor;Actin-depolymerizing factor;Gelsolin	VHVSEEGTEPEAMLQVLGPK	(M236);(M255);(M270)	_VHVSEEGTEPEAM[Oxidation (M)]LQVLGPK_	13	2002.29	_VHVSEEGTEPEAM[Oxidation (M): 100%]LQVLGPK_
A0A0A0MS87;G3V578;H0YJT9;Q9UN36	NDRG2	Protein NDRG2;Protein NDRG2;Protein NDRG2 (Fragment);Protein NDRG2	TASLTSAASVDGNR	(S317);(S245);(S248);(S332)	_TAS[Phospho (STY)]LTSAASVDGNR_	1	17549.5	_T[Phospho (STY): 14.2%]AS[Phospho (STY): 85%]LT[Phospho (STY): 0.8%]S[Phospho (STY): 0%]AAS[Phospho (STY): 0%]VDGNR_
A0A0A0MSE2;A0A0D9SFP2;A0A1W2PNM1;A0A1W2PQ78;A0A1W2PQV5;E9PF18;Q16836	HADH	Hydroxyacyl-coenzyme A dehydrogenase, mitochondrial;Hydroxyacyl-coenzyme A dehydrogenase, mitochondrial;Hydroxyacyl-coenzyme A dehydrogenase, mitochondrial (Fragment);Hydroxyacyl-coenzyme A dehydrogenase, mitochondrial;Hydroxyacyl-coenzyme A dehydrogenase, mitochondrial;Hydroxyacyl-coenzyme A dehydrogenase, mitochondrial;Hydroxyacyl-coenzyme A dehydrogenase, mitochondrial	DTPGFIVNR		_DTPGFIVNR_	1	27871.7	_DTPGFIVNR_
A0A0A0MSM0;Q5TBM3;Q92598	HSPH1	Heat shock protein 105 kDa;Heat shock protein 105 kDa (Fragment);Heat shock protein 105 kDa	IESPKLER	(S733);(S73);(S809)	_IES[Phospho (STY)]PKLER_	1	82873.8	_IES[Phospho (STY): 100%]PKLER_
A0A0A0MSN4;F6X3S4;J3KSQ5;P12821	ACE;;ACE;ACE	Angiotensin-converting enzyme	FVEEYDR		_FVEEYDR_	2	54464.4	_FVEEYDR_
A0A0A0MSN4;F6X3S4;J3KSQ5;P12821	ACE;;ACE;ACE	Angiotensin-converting enzyme	AALPAQELEEYNK		_AALPAQELEEYNK_	2	18420.5	_AALPAQELEEYNK_
A0A0A0MSQ0;P13797	PLS3	Plastin-3	EGICALGGTSELSSEGTQHSYSEEEK	(C82);(C104)	_EGIC[Carbamidomethyl (C)]ALGGTSELSSEGTQHSYSEEEK_	2	5967.63	_EGIC[Carbamidomethyl (C): 100%]ALGGTSELSSEGTQHSYSEEEK_
A0A0A0MSQ0;P13797	PLS3	Plastin-3	IDINMSGFNETDDLK	(M312);(M325)	_IDINM[Oxidation (M)]SGFNETDDLK_	2	3773.96	_IDINM[Oxidation (M): 100%]SGFNETDDLK_
A0A0A0MT40;H3BUD4;Q15111	PLCL1	Phosphoinositide phospholipase C;Phosphoinositide phospholipase C (Fragment);Inactive phospholipase C-like protein 1	KLPSDPDVLEGEVTDEDEEAEMSR	(T479,M487);(T482,M490);(T556,M564)	_KLPSDPDVLEGEVT[Phospho (STY)]DEDEEAEM[Oxidation (M)]SR_	1	15242.7	_KLPS[Phospho (STY): 0%]DPDVLEGEVT[Phospho (STY): 100%]DEDEEAEM[Oxidation (M): 100%]S[Phospho (STY): 0%]R_
A0A0A0MT72;C9JUH3;Q9BSQ5	CCM2	Cerebral cavernous malformations 2 protein	GIITDSFGR	(S378);(S287);(S384)	_GIITDS[Phospho (STY)]FGR_	1	317119	_GIIT[Phospho (STY): 0%]DS[Phospho (STY): 100%]FGR_
A0A0A0MTN3;P21266	GSTM3	Glutathione S-transferase;Glutathione S-transferase Mu 3	RYTCGEAPDYDR	(C39);(C39)	_RYTC[Carbamidomethyl (C)]GEAPDYDR_	2	87151.7	_RYTC[Carbamidomethyl (C): 100%]GEAPDYDR_
A0A0A0MTN3;P21266	GSTM3	Glutathione S-transferase;Glutathione S-transferase Mu 3	YTCGEAPDYDR	(C39);(C39)	_YTC[Carbamidomethyl (C)]GEAPDYDR_	2	48191.6	_YTC[Carbamidomethyl (C): 100%]GEAPDYDR_
A0A0A6YY98;H7C2J6;Q9NQA5	TRPV5	Transient receptor potential cation channel subfamily V member 5;Transient receptor potential cation channel subfamily V member 5 (Fragment);Transient receptor potential cation channel subfamily V member 5	ASLALPTSSLSR	(S689);(S634);(S689)	_ASLALPTSSLS[Phospho (STY)]R_	2	303753	_AS[Phospho (STY): 0%]LALPT[Phospho (STY): 1.8%]S[Phospho (STY): 8%]S[Phospho (STY): 16.6%]LS[Phospho (STY): 73.7%]R_
A0A0A6YY98;H7C2J6;Q9NQA5	TRPV5	Transient receptor potential cation channel subfamily V member 5;Transient receptor potential cation channel subfamily V member 5 (Fragment);Transient receptor potential cation channel subfamily V member 5	ASLALPTSSLSR	(S680);(S625);(S680)	_AS[Phospho (STY)]LALPTSSLSR_	2	64454	_AS[Phospho (STY): 99.6%]LALPT[Phospho (STY): 0.1%]S[Phospho (STY): 0.1%]S[Phospho (STY): 0.1%]LS[Phospho (STY): 0.1%]R_
A0A0B4J1R6;P29401	TKT	Transketolase	IIALDGDTK		_IIALDGDTK_	2	58452.6	_IIALDGDTK_
A0A0B4J1R6;P29401	TKT	Transketolase	TSRPENAIIYNNNEDFQVGQAK		_TSRPENAIIYNNNEDFQVGQAK_	2	45956.9	_TSRPENAIIYNNNEDFQVGQAK_
A0A0B4J1V1;A0A0B4J1X5;A0A0C4DH42;P01762;P01763;P01767;P01772;P01780;P0DP02	IGHV3-21;IGHV3-74;IGHV3-66;IGHV3-11;IGHV3-48;IGHV3-53;IGHV3-33;IGHV3-7;IGHV3-30-3	Immunoglobulin heavy variable 3-21;Immunoglobulin heavy variable 3-74;Immunoglobulin heavy variable 3-66;Immunoglobulin heavy variable 3-11;Immunoglobulin heavy variable 3-48;Immunoglobulin heavy variable 3-53;Immunoglobulin heavy variable 3-33;Immunoglobulin heavy variable 3-7;Immunoglobulin heavy variable 3-30-3	AEDTAVYYCAR	(C115);(C115);(C114);(C115);(C115);(C114);(C115);(C115);(C115)	_AEDTAVYYC[Carbamidomethyl (C)]AR_	1	63917.4	_AEDTAVYYC[Carbamidomethyl (C): 100%]AR_
A0A0B4J1Z0;A0A0D9SG04;A0A0X1KG75;Q53SF7	COBLL1	COBL-like 1, isoform CRA_a;Cordon-bleu protein-like 1;Cordon-bleu protein-like 1;Cordon-bleu protein-like 1	DQTASAPATPLVNK	(T273);(T326);(T306);(T260)	_DQTASAPAT[Phospho (STY)]PLVNK_	3	126034	_DQT[Phospho (STY): 0%]AS[Phospho (STY): 0%]APAT[Phospho (STY): 100%]PLVNK_
A0A0B4J1Z0;A0A0D9SG04;A0A0X1KG75;Q53SF7	COBLL1	COBL-like 1, isoform CRA_a;Cordon-bleu protein-like 1;Cordon-bleu protein-like 1;Cordon-bleu protein-like 1	PYISNTLPSDAPK	(T297);(T350);(T330);(T284)	_PYISNT[Phospho (STY)]LPSDAPK_	3	116877	_PY[Phospho (STY): 0%]IS[Phospho (STY): 0%]NT[Phospho (STY): 100%]LPS[Phospho (STY): 0%]DAPK_
A0A0B4J1Z0;A0A0D9SG04;A0A0X1KG75;Q53SF7	COBLL1	COBL-like 1, isoform CRA_a;Cordon-bleu protein-like 1;Cordon-bleu protein-like 1;Cordon-bleu protein-like 1	DQTASAPATPLVNK	(S269,T273);(S322,T326);(S302,T306);(S256,T260)	_DQTAS[Phospho (STY)]APAT[Phospho (STY)]PLVNK_	3	40556.6	_DQT[Phospho (STY): 0.2%]AS[Phospho (STY): 99.9%]APAT[Phospho (STY): 99.9%]PLVNK_
A0A0B4J231;B9A064	IGLL5	Immunoglobulin lambda-like polypeptide 5	VTVLGQPK		_VTVLGQPK_	1	27667.2	_VTVLGQPK_
A0A0B4J259;F8VV32;P61626	LYZ	1,4-beta-N-acetylmuramidase C;1,4-beta-N-acetylmuramidase C;Lysozyme C	STDYGIFQINSR		_STDYGIFQINSR_	2	282038	_STDYGIFQINSR_
A0A0B4J259;F8VV32;P61626	LYZ	1,4-beta-N-acetylmuramidase C;1,4-beta-N-acetylmuramidase C;Lysozyme C	LGMDGYR		_LGMDGYR_	2	50777.9	_LGMDGYR_
A0A0B4J288;H3BSG2;H3BSV3;I3L418;J3QLA1;O75309	CDH16	Cadherin-16;Cadherin-16;Cadherin-16;Cadherin-16 (Fragment);Cadherin-16 (Fragment);Cadherin-16	DENDQVPHFSQAIYR		_DENDQVPHFSQAIYR_	1	17751.4	_DENDQVPHFSQAIYR_
A0A0B4J2H0;A0A0C4DH29;P01742;P01743;P0DP01	IGHV1-69D;IGHV1-3;IGHV1-69;IGHV1-46;IGHV1-8	Immunoglobulin heavy variable 1-69D;Immunoglobulin heavy variable 1-3;Immunoglobulin heavy variable 1-69;Immunoglobulin heavy variable 1-46;Immunoglobulin heavy variable 1-8	SEDTAVYYCAR	(C115);(C115);(C115);(C115);(C115)	_SEDTAVYYC[Carbamidomethyl (C)]AR_	1	70544.3	_SEDTAVYYC[Carbamidomethyl (C): 100%]AR_
A0A0C4DFT5;G3XAC1;Q9BXS9	SLC26A6	Solute carrier family 26 member 6	PVPDSPVSVTR	(S731);(S644);(S752)	_PVPDS[Phospho (STY)]PVSVTR_	1	475351	_PVPDS[Phospho (STY): 100%]PVS[Phospho (STY): 0%]VT[Phospho (STY): 0%]R_
A0A0C4DFY5;A8MXZ4;Q9NQ84	GPRC5C	G-protein-coupled receptor family C group 5 member C;G-protein-coupled receptor family C group 5 member C;G-protein coupled receptor family C group 5 member C	GVGYETILK	(T371);(T326);(T326)	_GVGYET[Phospho (STY)]ILK_	56	27217418	_GVGY[Phospho (STY): 0%]ET[Phospho (STY): 100%]ILK_
A0A0C4DFY5;A8MXZ4;Q9NQ84	GPRC5C	G-protein-coupled receptor family C group 5 member C;G-protein-coupled receptor family C group 5 member C;G-protein coupled receptor family C group 5 member C	VPSEGAYDIILPR	(Y432);(Y387);(Y387)	_VPSEGAY[Phospho (STY)]DIILPR_	56	6.61791e+06	_VPS[Phospho (STY): 0%]EGAY[Phospho (STY): 100%]DIILPR_
A0A0C4DFY5;A8MXZ4;Q9NQ84	GPRC5C	G-protein-coupled receptor family C group 5 member C;G-protein-coupled receptor family C group 5 member C;G-protein coupled receptor family C group 5 member C	VPSEGAYDIILPR	(Y432);(Y387);(Y387)	_VPSEGAY[Phospho (STY)]DIILPR_	56	6.61791e+06	_VPS[Phospho (STY): 0%]EGAY[Phospho (STY): 100%]DIILPR_
A0A0C4DFY5;A8MXZ4;Q9NQ84	GPRC5C	G-protein-coupled receptor family C group 5 member C;G-protein-coupled receptor family C group 5 member C;G-protein coupled receptor family C group 5 member C	AEDMYSAQSHQAATPPKDGK	(T468);(T423);(T423)	_AEDMYSAQSHQAAT[Phospho (STY)]PPKDGK_	56	3.96249e+06	_AEDMY[Phospho (STY): 0%]S[Phospho (STY): 0%]AQS[Phospho (STY): 0%]HQAAT[Phospho (STY): 100%]PPKDGK_
A0A0C4DFY5;A8MXZ4;Q9NQ84	GPRC5C	G-protein-coupled receptor family C group 5 member C;G-protein-coupled receptor family C group 5 member C;G-protein coupled receptor family C group 5 member C	AEDMYSAQSHQAATPPKDGK	(T468);(T423);(T423)	_AEDMYSAQSHQAAT[Phospho (STY)]PPKDGK_	56	3.96249e+06	_AEDMY[Phospho (STY): 0%]S[Phospho (STY): 0%]AQS[Phospho (STY): 0%]HQAAT[Phospho (STY): 100%]PPKDGK_
A0A0C4DFY5;A8MXZ4;Q9NQ84	GPRC5C	G-protein-coupled receptor family C group 5 member C;G-protein-coupled receptor family C group 5 member C;G-protein coupled receptor family C group 5 member C	AEDMYSAQSHQAATPPKDGK	(M458,T468);(M413,T423);(M413,T423)	_AEDM[Oxidation (M)]YSAQSHQAAT[Phospho (STY)]PPKDGK_	56	2.72807e+06	_AEDM[Oxidation (M): 100%]Y[Phospho (STY): 0%]S[Phospho (STY): 0%]AQS[Phospho (STY): 0%]HQAAT[Phospho (STY): 100%]PPKDGK_
A0A0C4DFY5;A8MXZ4;Q9NQ84	GPRC5C	G-protein-coupled receptor family C group 5 member C;G-protein-coupled receptor family C group 5 member C;G-protein coupled receptor family C group 5 member C	AEDMYSAQSHQAATPPKDGK	(M458,T468);(M413,T423);(M413,T423)	_AEDM[Oxidation (M)]YSAQSHQAAT[Phospho (STY)]PPKDGK_	56	2.72807e+06	_AEDM[Oxidation (M): 100%]Y[Phospho (STY): 0%]S[Phospho (STY): 0%]AQS[Phospho (STY): 0%]HQAAT[Phospho (STY): 100%]PPKDGK_
A0A0C4DFY5;A8MXZ4;Q9NQ84	GPRC5C	G-protein-coupled receptor family C group 5 member C;G-protein-coupled receptor family C group 5 member C;G-protein coupled receptor family C group 5 member C	AEDMYSAQSHQAATPPK	(T468);(T423);(T423)	_AEDMYSAQSHQAAT[Phospho (STY)]PPK_	56	1.78928e+06	_AEDMY[Phospho (STY): 0%]S[Phospho (STY): 0%]AQS[Phospho (STY): 0%]HQAAT[Phospho (STY): 100%]PPK_
A0A0C4DFY5;A8MXZ4;Q9NQ84	GPRC5C	G-protein-coupled receptor family C group 5 member C;G-protein-coupled receptor family C group 5 member C;G-protein coupled receptor family C group 5 member C	AEDMYSAQSHQAATPPK	(T468);(T423);(T423)	_AEDMYSAQSHQAAT[Phospho (STY)]PPK_	56	1.78928e+06	_AEDMY[Phospho (STY): 0%]S[Phospho (STY): 0%]AQS[Phospho (STY): 0%]HQAAT[Phospho (STY): 100%]PPK_
A0A0C4DFY5;A8MXZ4;Q9NQ84	GPRC5C	G-protein-coupled receptor family C group 5 member C;G-protein-coupled receptor family C group 5 member C;G-protein coupled receptor family C group 5 member C	GVGYETILK	(Y369);(Y324);(Y324)	_GVGY[Phospho (STY)]ETILK_	56	3.20061e+06	_GVGY[Phospho (STY): 100%]ET[Phospho (STY): 0%]ILK_
A0A0C4DFY5;A8MXZ4;Q9NQ84	GPRC5C	G-protein-coupled receptor family C group 5 member C;G-protein-coupled receptor family C group 5 member C;G-protein coupled receptor family C group 5 member C	AEDMYSAQSHQAATPPK	(M458,T468);(M413,T423);(M413,T423)	_AEDM[Oxidation (M)]YSAQSHQAAT[Phospho (STY)]PPK_	56	1.44703e+06	_AEDM[Oxidation (M): 100%]Y[Phospho (STY): 0%]S[Phospho (STY): 0%]AQS[Phospho (STY): 0%]HQAAT[Phospho (STY): 100%]PPK_
A0A0C4DFY5;A8MXZ4;Q9NQ84	GPRC5C	G-protein-coupled receptor family C group 5 member C;G-protein-coupled receptor family C group 5 member C;G-protein coupled receptor family C group 5 member C	AEDMYSAQSHQAATPPK	(M458,T468);(M413,T423);(M413,T423)	_AEDM[Oxidation (M)]YSAQSHQAAT[Phospho (STY)]PPK_	56	1.44703e+06	_AEDM[Oxidation (M): 100%]Y[Phospho (STY): 0%]S[Phospho (STY): 0%]AQS[Phospho (STY): 0%]HQAAT[Phospho (STY): 100%]PPK_
A0A0C4DFY5;A8MXZ4;Q9NQ84	GPRC5C	G-protein-coupled receptor family C group 5 member C;G-protein-coupled receptor family C group 5 member C;G-protein coupled receptor family C group 5 member C	AFSMDEPVAAK	(S389,M390);(S344,M345);(S344,M345)	_AFS[Phospho (STY)]M[Oxidation (M)]DEPVAAK_	56	2.14204e+06	_AFS[Phospho (STY): 100%]M[Oxidation (M): 100%]DEPVAAK_
A0A0C4DFY5;A8MXZ4;Q9NQ84	GPRC5C	G-protein-coupled receptor family C group 5 member C;G-protein-coupled receptor family C group 5 member C;G-protein coupled receptor family C group 5 member C	AFSMDEPVAAK	(S389);(S344);(S344)	_AFS[Phospho (STY)]MDEPVAAK_	56	1.5063e+06	_AFS[Phospho (STY): 100%]MDEPVAAK_
A0A0C4DFY5;A8MXZ4;Q9NQ84	GPRC5C	G-protein-coupled receptor family C group 5 member C;G-protein-coupled receptor family C group 5 member C;G-protein coupled receptor family C group 5 member C	ATANSQVMGSANSTLR	(S451);(S406);(S406)	_ATANSQVMGSANS[Phospho (STY)]TLR_	56	1028922	_AT[Phospho (STY): 0%]ANS[Phospho (STY): 0%]QVMGS[Phospho (STY): 0%]ANS[Phospho (STY): 99.1%]T[Phospho (STY): 0.9%]LR_
A0A0C4DFY5;A8MXZ4;Q9NQ84	GPRC5C	G-protein-coupled receptor family C group 5 member C;G-protein-coupled receptor family C group 5 member C;G-protein coupled receptor family C group 5 member C	ATANSQVMGSANSTLR	(S448);(S403);(S403)	_ATANSQVMGS[Phospho (STY)]ANSTLR_	56	709504	_AT[Phospho (STY): 0%]ANS[Phospho (STY): 0%]QVMGS[Phospho (STY): 100%]ANS[Phospho (STY): 0%]T[Phospho (STY): 0%]LR_
A0A0C4DFY5;A8MXZ4;Q9NQ84	GPRC5C	G-protein-coupled receptor family C group 5 member C;G-protein-coupled receptor family C group 5 member C;G-protein coupled receptor family C group 5 member C	ATANSQVMGSANSTLRAEDMYSAQSHQAATPPK	(M446,T452,M458);(M401,T407,M413);(M401,T407,M413)	_ATANSQVM[Oxidation (M)]GSANST[Phospho (STY)]LRAEDM[Oxidation (M)]YSAQSHQAATPPK_	56	534137	_AT[Phospho (STY): 0%]ANS[Phospho (STY): 0%]QVM[Oxidation (M): 100%]GS[Phospho (STY): 0%]ANS[Phospho (STY): 7%]T[Phospho (STY): 93%]LRAEDM[Oxidation (M): 100%]Y[Phospho (STY): 0%]S[Phospho (STY): 0%]AQS[Phospho (STY): 0%]HQAAT[Phospho (STY): 0%]PPK_
A0A0C4DFY5;A8MXZ4;Q9NQ84	GPRC5C	G-protein-coupled receptor family C group 5 member C;G-protein-coupled receptor family C group 5 member C;G-protein coupled receptor family C group 5 member C	ATANSQVMGSANSTLRAEDMYSAQSHQAATPPK	(T440,M446,M458);(T395,M401,M413);(T395,M401,M413)	_AT[Phospho (STY)]ANSQVM[Oxidation (M)]GSANSTLRAEDM[Oxidation (M)]YSAQSHQAATPPK_	56	496453	_AT[Phospho (STY): 0%]ANS[Phospho (STY): 0%]QVM[Oxidation (M): 100%]GS[Phospho (STY): 0%]ANS[Phospho (STY): 5.6%]T[Phospho (STY): 94.4%]LRAEDM[Oxidation (M): 100%]Y[Phospho (STY): 0%]S[Phospho (STY): 0%]AQS[Phospho (STY): 0%]HQAAT[Phospho (STY): 0%]PPK_
A0A0C4DFY5;A8MXZ4;Q9NQ84	GPRC5C	G-protein-coupled receptor family C group 5 member C;G-protein-coupled receptor family C group 5 member C;G-protein coupled receptor family C group 5 member C	ATANSQVMGSANSTLRAEDMYSAQSHQAATPPK	(M446,T452);(M401,T407);(M401,T407)	_ATANSQVM[Oxidation (M)]GSANST[Phospho (STY)]LRAEDMYSAQSHQAATPPK_	56	482270	_AT[Phospho (STY): 0%]ANS[Phospho (STY): 0%]QVM[Oxidation (M): 100%]GS[Phospho (STY): 0.1%]ANS[Phospho (STY): 92.7%]T[Phospho (STY): 7.2%]LRAEDM[Oxidation (M): 0%]Y[Phospho (STY): 0%]S[Phospho (STY): 0%]AQS[Phospho (STY): 0%]HQAAT[Phospho (STY): 0%]PPK_
A0A0C4DFY5;A8MXZ4;Q9NQ84	GPRC5C	G-protein-coupled receptor family C group 5 member C;G-protein-coupled receptor family C group 5 member C;G-protein coupled receptor family C group 5 member C	AEDMYSAQSHQAATPPK	(Y459);(Y414);(Y414)	_AEDMY[Phospho (STY)]SAQSHQAATPPK_	56	228430	_AEDMY[Phospho (STY): 100%]S[Phospho (STY): 0%]AQS[Phospho (STY): 0%]HQAAT[Phospho (STY): 0%]PPK_
A0A0C4DFY5;A8MXZ4;Q9NQ84	GPRC5C	G-protein-coupled receptor family C group 5 member C;G-protein-coupled receptor family C group 5 member C;G-protein coupled receptor family C group 5 member C	AEDMYSAQSHQAATPPK	(Y459);(Y414);(Y414)	_AEDMY[Phospho (STY)]SAQSHQAATPPK_	56	228430	_AEDMY[Phospho (STY): 100%]S[Phospho (STY): 0%]AQS[Phospho (STY): 0%]HQAAT[Phospho (STY): 0%]PPK_
A0A0C4DFY5;A8MXZ4;Q9NQ84	GPRC5C	G-protein-coupled receptor family C group 5 member C;G-protein-coupled receptor family C group 5 member C;G-protein coupled receptor family C group 5 member C	SSPEQSYQGDMYPTR	(Y362);(Y317);(Y317)	_SSPEQSYQGDMY[Phospho (STY)]PTR_	56	452146	_S[Phospho (STY): 0%]S[Phospho (STY): 0%]PEQS[Phospho (STY): 0%]Y[Phospho (STY): 0%]QGDMY[Phospho (STY): 100%]PT[Phospho (STY): 0%]R_
A0A0C4DFY5;A8MXZ4;Q9NQ84	GPRC5C	G-protein-coupled receptor family C group 5 member C;G-protein-coupled receptor family C group 5 member C;G-protein coupled receptor family C group 5 member C	ATANSQVMGSANSTLR	(M446,S451);(M401,S406);(M401,S406)	_ATANSQVM[Oxidation (M)]GSANS[Phospho (STY)]TLR_	56	414291	_AT[Phospho (STY): 0%]ANS[Phospho (STY): 0%]QVM[Oxidation (M): 100%]GS[Phospho (STY): 0%]ANS[Phospho (STY): 95%]T[Phospho (STY): 5%]LR_
A0A0C4DFY5;A8MXZ4;Q9NQ84	GPRC5C	G-protein-coupled receptor family C group 5 member C;G-protein-coupled receptor family C group 5 member C;G-protein coupled receptor family C group 5 member C	SSPEQSYQGDMYPTR	(T364);(T319);(T319)	_SSPEQSYQGDMYPT[Phospho (STY)]R_	56	406263	_S[Phospho (STY): 0%]S[Phospho (STY): 0%]PEQS[Phospho (STY): 0%]Y[Phospho (STY): 0%]QGDMY[Phospho (STY): 100%]PT[Phospho (STY): 0%]R_
A0A0C4DFY5;A8MXZ4;Q9NQ84	GPRC5C	G-protein-coupled receptor family C group 5 member C;G-protein-coupled receptor family C group 5 member C;G-protein coupled receptor family C group 5 member C	SSPEQSYQGDMYPTR	(M361,Y362);(M316,Y317);(M316,Y317)	_SSPEQSYQGDM[Oxidation (M)]Y[Phospho (STY)]PTR_	56	196139	_S[Phospho (STY): 0%]S[Phospho (STY): 0%]PEQS[Phospho (STY): 0%]Y[Phospho (STY): 0%]QGDM[Oxidation (M): 100%]Y[Phospho (STY): 100%]PT[Phospho (STY): 0%]R_
A0A0C4DFY5;A8MXZ4;Q9NQ84	GPRC5C	G-protein-coupled receptor family C group 5 member C;G-protein-coupled receptor family C group 5 member C;G-protein coupled receptor family C group 5 member C	SSPEQSYQGDMYPTR	(M361,Y362);(M316,Y317);(M316,Y317)	_SSPEQSYQGDM[Oxidation (M)]Y[Phospho (STY)]PTR_	56	196139	_S[Phospho (STY): 0.1%]S[Phospho (STY): 0.1%]PEQS[Phospho (STY): 0.1%]Y[Phospho (STY): 4.5%]QGDM[Oxidation (M): 100%]Y[Phospho (STY): 94.1%]PT[Phospho (STY): 1.1%]R_
A0A0C4DFY5;A8MXZ4;Q9NQ84	GPRC5C	G-protein-coupled receptor family C group 5 member C;G-protein-coupled receptor family C group 5 member C;G-protein coupled receptor family C group 5 member C	GQSMFVENK	(S380);(S335);(S335)	_GQS[Phospho (STY)]MFVENK_	56	379614	_GQS[Phospho (STY): 100%]MFVENK_
A0A0C4DFY5;A8MXZ4;Q9NQ84	GPRC5C	G-protein-coupled receptor family C group 5 member C;G-protein-coupled receptor family C group 5 member C;G-protein coupled receptor family C group 5 member C	ATANSQVMGSANSTLR	(S443);(S398);(S398)	_ATANS[Phospho (STY)]QVMGSANSTLR_	56	369368	_AT[Phospho (STY): 0.1%]ANS[Phospho (STY): 99.9%]QVMGS[Phospho (STY): 0%]ANS[Phospho (STY): 0%]T[Phospho (STY): 0%]LR_
A0A0C4DFY5;A8MXZ4;Q9NQ84	GPRC5C	G-protein-coupled receptor family C group 5 member C;G-protein-coupled receptor family C group 5 member C;G-protein coupled receptor family C group 5 member C	SSPEQSYQGDMYPTR	(M361);(M316);(M316)	_SSPEQSYQGDM[Oxidation (M)]YPTR_	56	347316	_SSPEQSYQGDM[Oxidation (M): 100%]YPTR_
A0A0C4DFY5;A8MXZ4;Q9NQ84	GPRC5C	G-protein-coupled receptor family C group 5 member C;G-protein-coupled receptor family C group 5 member C;G-protein coupled receptor family C group 5 member C	ATANSQVMGSANSTLR	(M446,T452);(M401,T407);(M401,T407)	_ATANSQVM[Oxidation (M)]GSANST[Phospho (STY)]LR_	56	331200	_AT[Phospho (STY): 0%]ANS[Phospho (STY): 0%]QVM[Oxidation (M): 100%]GS[Phospho (STY): 0%]ANS[Phospho (STY): 94.9%]T[Phospho (STY): 5.1%]LR_
A0A0C4DFY5;A8MXZ4;Q9NQ84	GPRC5C	G-protein-coupled receptor family C group 5 member C;G-protein-coupled receptor family C group 5 member C;G-protein coupled receptor family C group 5 member C	ATANSQVMGSANSTLR	(S443,M446);(S398,M401);(S398,M401)	_ATANS[Phospho (STY)]QVM[Oxidation (M)]GSANSTLR_	56	325556	_AT[Phospho (STY): 0.3%]ANS[Phospho (STY): 99.7%]QVM[Oxidation (M): 100%]GS[Phospho (STY): 0%]ANS[Phospho (STY): 0%]T[Phospho (STY): 0%]LR_
A0A0C4DFY5;A8MXZ4;Q9NQ84	GPRC5C	G-protein-coupled receptor family C group 5 member C;G-protein-coupled receptor family C group 5 member C;G-protein coupled receptor family C group 5 member C	SSPEQSYQGDMYPTR	(Y357);(Y312);(Y312)	_SSPEQSY[Phospho (STY)]QGDMYPTR_	56	160999	_S[Phospho (STY): 0%]S[Phospho (STY): 0%]PEQS[Phospho (STY): 0%]Y[Phospho (STY): 100%]QGDMY[Phospho (STY): 0%]PT[Phospho (STY): 0%]R_
A0A0C4DFY5;A8MXZ4;Q9NQ84	GPRC5C	G-protein-coupled receptor family C group 5 member C;G-protein-coupled receptor family C group 5 member C;G-protein coupled receptor family C group 5 member C	SSPEQSYQGDMYPTR	(Y357);(Y312);(Y312)	_SSPEQSY[Phospho (STY)]QGDMYPTR_	56	160999	_S[Phospho (STY): 0.4%]S[Phospho (STY): 0.4%]PEQS[Phospho (STY): 2.7%]Y[Phospho (STY): 86.4%]QGDMY[Phospho (STY): 10%]PT[Phospho (STY): 0.2%]R_
A0A0C4DFY5;A8MXZ4;Q9NQ84	GPRC5C	G-protein-coupled receptor family C group 5 member C;G-protein-coupled receptor family C group 5 member C;G-protein coupled receptor family C group 5 member C	GVGYETILK	(Y369,T371);(Y324,T326);(Y324,T326)	_GVGY[Phospho (STY)]ET[Phospho (STY)]ILK_	56	316403	_GVGY[Phospho (STY): 100%]ET[Phospho (STY): 100%]ILK_
A0A0C4DFY5;A8MXZ4;Q9NQ84	GPRC5C	G-protein-coupled receptor family C group 5 member C;G-protein-coupled receptor family C group 5 member C;G-protein coupled receptor family C group 5 member C	VPSEGAYDIILPR	(S428,Y432);(S383,Y387);(S383,Y387)	_VPS[Phospho (STY)]EGAY[Phospho (STY)]DIILPR_	56	278515	_VPS[Phospho (STY): 100%]EGAY[Phospho (STY): 100%]DIILPR_
A0A0C4DFY5;A8MXZ4;Q9NQ84	GPRC5C	G-protein-coupled receptor family C group 5 member C;G-protein-coupled receptor family C group 5 member C;G-protein coupled receptor family C group 5 member C	ATANSQVMGSANSTLRAEDMYSAQSHQAATPPK	(Y459);(Y414);(Y414)	_ATANSQVMGSANSTLRAEDMY[Phospho (STY)]SAQSHQAATPPK_	56	277712	_AT[Phospho (STY): 0%]ANS[Phospho (STY): 0%]QVMGS[Phospho (STY): 1.6%]ANS[Phospho (STY): 38.5%]T[Phospho (STY): 59.9%]LRAEDMY[Phospho (STY): 0%]S[Phospho (STY): 0%]AQS[Phospho (STY): 0%]HQAAT[Phospho (STY): 0%]PPK_
A0A0C4DFY5;A8MXZ4;Q9NQ84	GPRC5C	G-protein-coupled receptor family C group 5 member C;G-protein-coupled receptor family C group 5 member C;G-protein coupled receptor family C group 5 member C	SSPEQSYQGDMYPTR	(Y357,M361);(Y312,M316);(Y312,M316)	_SSPEQSY[Phospho (STY)]QGDM[Oxidation (M)]YPTR_	56	229034	_S[Phospho (STY): 0%]S[Phospho (STY): 0%]PEQS[Phospho (STY): 0%]Y[Phospho (STY): 100%]QGDM[Oxidation (M): 100%]Y[Phospho (STY): 0%]PT[Phospho (STY): 0%]R_
A0A0C4DFY5;A8MXZ4;Q9NQ84	GPRC5C	G-protein-coupled receptor family C group 5 member C;G-protein-coupled receptor family C group 5 member C;G-protein coupled receptor family C group 5 member C	ATANSQVMGSANSTLR	(T452);(T407);(T407)	_ATANSQVMGSANST[Phospho (STY)]LR_	56	215914	_AT[Phospho (STY): 0%]ANS[Phospho (STY): 0%]QVMGS[Phospho (STY): 0%]ANS[Phospho (STY): 0%]T[Phospho (STY): 100%]LR_
A0A0C4DFY5;A8MXZ4;Q9NQ84	GPRC5C	G-protein-coupled receptor family C group 5 member C;G-protein-coupled receptor family C group 5 member C;G-protein coupled receptor family C group 5 member C	ATANSQVMGSANSTLRAEDMYSAQSHQAATPPK	(M446,M458,Y459);(M401,M413,Y414);(M401,M413,Y414)	_ATANSQVM[Oxidation (M)]GSANSTLRAEDM[Oxidation (M)]Y[Phospho (STY)]SAQSHQAATPPK_	56	176237	_AT[Phospho (STY): 0%]ANS[Phospho (STY): 0%]QVM[Oxidation (M): 100%]GS[Phospho (STY): 53%]ANS[Phospho (STY): 23.5%]T[Phospho (STY): 23.5%]LRAEDM[Oxidation (M): 100%]Y[Phospho (STY): 0%]S[Phospho (STY): 0%]AQS[Phospho (STY): 0%]HQAAT[Phospho (STY): 0%]PPK_
A0A0C4DFY5;A8MXZ4;Q9NQ84	GPRC5C	G-protein-coupled receptor family C group 5 member C;G-protein-coupled receptor family C group 5 member C;G-protein coupled receptor family C group 5 member C	AEDMYSAQSHQAATPPK	(M458);(M413);(M413)	_AEDM[Oxidation (M)]YSAQSHQAATPPK_	56	126750	_AEDM[Oxidation (M): 100%]YSAQSHQAATPPK_
A0A0C4DFY5;A8MXZ4;Q9NQ84	GPRC5C	G-protein-coupled receptor family C group 5 member C;G-protein-coupled receptor family C group 5 member C;G-protein coupled receptor family C group 5 member C	ATANSQVMGSANSTLRAEDMYSAQSHQAATPPK	(T452,M458);(T407,M413);(T407,M413)	_ATANSQVMGSANST[Phospho (STY)]LRAEDM[Oxidation (M)]YSAQSHQAATPPK_	56	118211	_AT[Phospho (STY): 0%]ANS[Phospho (STY): 0%]QVM[Oxidation (M): 4.6%]GS[Phospho (STY): 0%]ANS[Phospho (STY): 0%]T[Phospho (STY): 0.1%]LRAEDM[Oxidation (M): 95.4%]Y[Phospho (STY): 99.9%]S[Phospho (STY): 0%]AQS[Phospho (STY): 0%]HQAAT[Phospho (STY): 0%]PPK_
A0A0C4DFY5;A8MXZ4;Q9NQ84	GPRC5C	G-protein-coupled receptor family C group 5 member C;G-protein-coupled receptor family C group 5 member C;G-protein coupled receptor family C group 5 member C	VPSEGAYDIILPR		_VPSEGAYDIILPR_	56	117397	_VPSEGAYDIILPR_
A0A0C4DFY5;A8MXZ4;Q9NQ84	GPRC5C	G-protein-coupled receptor family C group 5 member C;G-protein-coupled receptor family C group 5 member C;G-protein coupled receptor family C group 5 member C	ATANSQVMGSANSTLRAEDMYSAQSHQAATPPK	(T440,M446,M458,Y459);(T395,M401,M413,Y414);(T395,M401,M413,Y414)	_AT[Phospho (STY)]ANSQVM[Oxidation (M)]GSANSTLRAEDM[Oxidation (M)]Y[Phospho (STY)]SAQSHQAATPPK_	56	99489.4	_AT[Phospho (STY): 0%]ANS[Phospho (STY): 0%]QVM[Oxidation (M): 100%]GS[Phospho (STY): 0.1%]ANS[Phospho (STY): 100%]T[Phospho (STY): 100%]LRAEDM[Oxidation (M): 100%]Y[Phospho (STY): 0%]S[Phospho (STY): 0%]AQS[Phospho (STY): 0%]HQAAT[Phospho (STY): 0%]PPK_
A0A0C4DFY5;A8MXZ4;Q9NQ84	GPRC5C	G-protein-coupled receptor family C group 5 member C;G-protein-coupled receptor family C group 5 member C;G-protein coupled receptor family C group 5 member C	ATANSQVMGSANSTLRAEDMYSAQSHQAATPPK	(S443,M446,S448,M458);(S398,M401,S403,M413);(S398,M401,S403,M413)	_ATANS[Phospho (STY)]QVM[Oxidation (M)]GS[Phospho (STY)]ANSTLRAEDM[Oxidation (M)]YSAQSHQAATPPK_	56	98414.1	_AT[Phospho (STY): 0%]ANS[Phospho (STY): 0%]QVM[Oxidation (M): 100%]GS[Phospho (STY): 0.1%]ANS[Phospho (STY): 100%]T[Phospho (STY): 100%]LRAEDM[Oxidation (M): 100%]Y[Phospho (STY): 0%]S[Phospho (STY): 0%]AQS[Phospho (STY): 0%]HQAAT[Phospho (STY): 0%]PPK_
A0A0C4DFY5;A8MXZ4;Q9NQ84	GPRC5C	G-protein-coupled receptor family C group 5 member C;G-protein-coupled receptor family C group 5 member C;G-protein coupled receptor family C group 5 member C	ATANSQVMGSANSTLRAEDMYSAQSHQAATPPK	(M446,T452,M458,Y459);(M401,T407,M413,Y414);(M401,T407,M413,Y414)	_ATANSQVM[Oxidation (M)]GSANST[Phospho (STY)]LRAEDM[Oxidation (M)]Y[Phospho (STY)]SAQSHQAATPPK_	56	98333.2	_AT[Phospho (STY): 0%]ANS[Phospho (STY): 0%]QVM[Oxidation (M): 100%]GS[Phospho (STY): 7.2%]ANS[Phospho (STY): 96.1%]T[Phospho (STY): 93.8%]LRAEDM[Oxidation (M): 100%]Y[Phospho (STY): 1.8%]S[Phospho (STY): 1%]AQS[Phospho (STY): 0%]HQAAT[Phospho (STY): 0%]PPK_
A0A0C4DFY5;A8MXZ4;Q9NQ84	GPRC5C	G-protein-coupled receptor family C group 5 member C;G-protein-coupled receptor family C group 5 member C;G-protein coupled receptor family C group 5 member C	ATANSQVMGSANSTLRAEDMYSAQSHQAATPPK	(T440,M446,S448);(T395,M401,S403);(T395,M401,S403)	_AT[Phospho (STY)]ANSQVM[Oxidation (M)]GS[Phospho (STY)]ANSTLRAEDMYSAQSHQAATPPK_	56	87812	_AT[Phospho (STY): 0%]ANS[Phospho (STY): 0%]QVM[Oxidation (M): 2%]GS[Phospho (STY): 3.3%]ANS[Phospho (STY): 76.3%]T[Phospho (STY): 75.9%]LRAEDM[Oxidation (M): 98%]Y[Phospho (STY): 43%]S[Phospho (STY): 1.5%]AQS[Phospho (STY): 0%]HQAAT[Phospho (STY): 0%]PPK_
A0A0C4DFY5;A8MXZ4;Q9NQ84	GPRC5C	G-protein-coupled receptor family C group 5 member C;G-protein-coupled receptor family C group 5 member C;G-protein coupled receptor family C group 5 member C	ATANSQVMGSANSTLR	(M446,S448);(M401,S403);(M401,S403)	_ATANSQVM[Oxidation (M)]GS[Phospho (STY)]ANSTLR_	56	87476.8	_AT[Phospho (STY): 0%]ANS[Phospho (STY): 0%]QVM[Oxidation (M): 100%]GS[Phospho (STY): 98.1%]ANS[Phospho (STY): 1.8%]T[Phospho (STY): 0.1%]LR_
A0A0C4DFY5;A8MXZ4;Q9NQ84	GPRC5C	G-protein-coupled receptor family C group 5 member C;G-protein-coupled receptor family C group 5 member C;G-protein coupled receptor family C group 5 member C	ATANSQVMGSANSTLRAEDMYSAQSHQAATPPK	(T440,M458,Y459);(T395,M413,Y414);(T395,M413,Y414)	_AT[Phospho (STY)]ANSQVMGSANSTLRAEDM[Oxidation (M)]Y[Phospho (STY)]SAQSHQAATPPK_	56	82407.1	_AT[Phospho (STY): 0%]ANS[Phospho (STY): 0%]QVM[Oxidation (M): 21.4%]GS[Phospho (STY): 2.2%]ANS[Phospho (STY): 20.9%]T[Phospho (STY): 20.9%]LRAEDM[Oxidation (M): 78.6%]Y[Phospho (STY): 96.5%]S[Phospho (STY): 58%]AQS[Phospho (STY): 1.5%]HQAAT[Phospho (STY): 0%]PPK_
A0A0C4DFY5;A8MXZ4;Q9NQ84	GPRC5C	G-protein-coupled receptor family C group 5 member C;G-protein-coupled receptor family C group 5 member C;G-protein coupled receptor family C group 5 member C	AFSMDEPVAAK	(M390);(M345);(M345)	_AFSM[Oxidation (M)]DEPVAAK_	56	78354.9	_AFSM[Oxidation (M): 100%]DEPVAAK_
A0A0C4DFY5;A8MXZ4;Q9NQ84	GPRC5C	G-protein-coupled receptor family C group 5 member C;G-protein-coupled receptor family C group 5 member C;G-protein coupled receptor family C group 5 member C	AEDMYSAQSHQAATPPK		_AEDMYSAQSHQAATPPK_	56	68026.4	_AEDMYSAQSHQAATPPK_
A0A0C4DFY5;A8MXZ4;Q9NQ84	GPRC5C	G-protein-coupled receptor family C group 5 member C;G-protein-coupled receptor family C group 5 member C;G-protein coupled receptor family C group 5 member C	ATANSQVMGSANSTLRAEDMYSAQSHQAATPPK	(M446,T452,Y459);(M401,T407,Y414);(M401,T407,Y414)	_ATANSQVM[Oxidation (M)]GSANST[Phospho (STY)]LRAEDMY[Phospho (STY)]SAQSHQAATPPK_	56	66489.9	_AT[Phospho (STY): 0%]ANS[Phospho (STY): 0.7%]QVM[Oxidation (M): 98.5%]GS[Phospho (STY): 19.2%]ANS[Phospho (STY): 42.5%]T[Phospho (STY): 36%]LRAEDM[Oxidation (M): 1.5%]Y[Phospho (STY): 100%]S[Phospho (STY): 1.5%]AQS[Phospho (STY): 0%]HQAAT[Phospho (STY): 0%]PPK_
A0A0C4DFY5;A8MXZ4;Q9NQ84	GPRC5C	G-protein-coupled receptor family C group 5 member C;G-protein-coupled receptor family C group 5 member C;G-protein coupled receptor family C group 5 member C	ATANSQVMGSANSTLRAEDMYSAQSHQAATPPK	(T452);(T407);(T407)	_ATANSQVMGSANST[Phospho (STY)]LRAEDMYSAQSHQAATPPK_	56	66402	_AT[Phospho (STY): 0.4%]ANS[Phospho (STY): 0.1%]QVMGS[Phospho (STY): 9.8%]ANS[Phospho (STY): 7.8%]T[Phospho (STY): 7.8%]LRAEDMY[Phospho (STY): 74.1%]S[Phospho (STY): 0%]AQS[Phospho (STY): 0%]HQAAT[Phospho (STY): 0%]PPK_
A0A0C4DFY5;A8MXZ4;Q9NQ84	GPRC5C	G-protein-coupled receptor family C group 5 member C;G-protein-coupled receptor family C group 5 member C;G-protein coupled receptor family C group 5 member C	SSPEQSYQGDMYPTR	(S356,M361);(S311,M316);(S311,M316)	_SSPEQS[Phospho (STY)]YQGDM[Oxidation (M)]YPTR_	56	55764.8	_S[Phospho (STY): 53.2%]S[Phospho (STY): 45.3%]PEQS[Phospho (STY): 1.6%]Y[Phospho (STY): 0%]QGDM[Oxidation (M): 100%]Y[Phospho (STY): 0%]PT[Phospho (STY): 0%]R_
A0A0C4DFY5;A8MXZ4;Q9NQ84	GPRC5C	G-protein-coupled receptor family C group 5 member C;G-protein-coupled receptor family C group 5 member C;G-protein coupled receptor family C group 5 member C	SSPEQSYQGDMYPTR	(S356);(S311);(S311)	_SSPEQS[Phospho (STY)]YQGDMYPTR_	56	52131.7	_S[Phospho (STY): 9.1%]S[Phospho (STY): 9.2%]PEQS[Phospho (STY): 81.8%]Y[Phospho (STY): 0%]QGDMY[Phospho (STY): 0%]PT[Phospho (STY): 0%]R_
A0A0C4DFY5;A8MXZ4;Q9NQ84	GPRC5C	G-protein-coupled receptor family C group 5 member C;G-protein-coupled receptor family C group 5 member C;G-protein coupled receptor family C group 5 member C	ATANSQVMGSANSTLR	(T440);(T395);(T395)	_AT[Phospho (STY)]ANSQVMGSANSTLR_	56	50216.1	_AT[Phospho (STY): 42.8%]ANS[Phospho (STY): 57.2%]QVMGS[Phospho (STY): 0%]ANS[Phospho (STY): 0%]T[Phospho (STY): 0%]LR_
A0A0C4DFY5;A8MXZ4;Q9NQ84	GPRC5C	G-protein-coupled receptor family C group 5 member C;G-protein-coupled receptor family C group 5 member C;G-protein coupled receptor family C group 5 member C	GVGYETILK		_GVGYETILK_	56	41052.5	_GVGYETILK_
A0A0C4DFY5;A8MXZ4;Q9NQ84	GPRC5C	G-protein-coupled receptor family C group 5 member C;G-protein-coupled receptor family C group 5 member C;G-protein coupled receptor family C group 5 member C	ATANSQVMGSANSTLR	(S448,T452);(S403,T407);(S403,T407)	_ATANSQVMGS[Phospho (STY)]ANST[Phospho (STY)]LR_	56	40208.6	_AT[Phospho (STY): 0%]ANS[Phospho (STY): 0%]QVMGS[Phospho (STY): 98%]ANS[Phospho (STY): 54%]T[Phospho (STY): 48%]LR_
A0A0C4DFY5;A8MXZ4;Q9NQ84	GPRC5C	G-protein-coupled receptor family C group 5 member C;G-protein-coupled receptor family C group 5 member C;G-protein coupled receptor family C group 5 member C	ATANSQVMGSANSTLRAEDMYSAQSHQAATPPK	(M458,Y459);(M413,Y414);(M413,Y414)	_ATANSQVMGSANSTLRAEDM[Oxidation (M)]Y[Phospho (STY)]SAQSHQAATPPK_	56	38272.1	_AT[Phospho (STY): 0%]ANS[Phospho (STY): 0%]QVM[Oxidation (M): 100%]GS[Phospho (STY): 62.7%]ANS[Phospho (STY): 27.8%]T[Phospho (STY): 0.9%]LRAEDM[Oxidation (M): 0%]Y[Phospho (STY): 8.6%]S[Phospho (STY): 0%]AQS[Phospho (STY): 0%]HQAAT[Phospho (STY): 0%]PPK_
A0A0C4DFY5;A8MXZ4;Q9NQ84	GPRC5C	G-protein-coupled receptor family C group 5 member C;G-protein-coupled receptor family C group 5 member C;G-protein coupled receptor family C group 5 member C	VPSEGAYDIILPR	(S428);(S383);(S383)	_VPS[Phospho (STY)]EGAYDIILPR_	56	36543.9	_VPS[Phospho (STY): 98.8%]EGAY[Phospho (STY): 1.2%]DIILPR_
A0A0C4DFY5;A8MXZ4;Q9NQ84	GPRC5C	G-protein-coupled receptor family C group 5 member C;G-protein-coupled receptor family C group 5 member C;G-protein coupled receptor family C group 5 member C	ATANSQVMGSANSTLRAEDMYSAQSHQAATPPK	(T440,Y459);(T395,Y414);(T395,Y414)	_AT[Phospho (STY)]ANSQVMGSANSTLRAEDMY[Phospho (STY)]SAQSHQAATPPK_	56	36203.8	_AT[Phospho (STY): 0%]ANS[Phospho (STY): 0%]QVMGS[Phospho (STY): 2.4%]ANS[Phospho (STY): 49.6%]T[Phospho (STY): 49.5%]LRAEDMY[Phospho (STY): 92.7%]S[Phospho (STY): 5.8%]AQS[Phospho (STY): 0%]HQAAT[Phospho (STY): 0%]PPK_
A0A0C4DFY5;A8MXZ4;Q9NQ84	GPRC5C	G-protein-coupled receptor family C group 5 member C;G-protein-coupled receptor family C group 5 member C;G-protein coupled receptor family C group 5 member C	ATANSQVMGSANSTLR	(T440,M446);(T395,M401);(T395,M401)	_AT[Phospho (STY)]ANSQVM[Oxidation (M)]GSANSTLR_	56	27127.9	_AT[Phospho (STY): 99.9%]ANS[Phospho (STY): 0.1%]QVM[Oxidation (M): 100%]GS[Phospho (STY): 0%]ANS[Phospho (STY): 0%]T[Phospho (STY): 0%]LR_
A0A0C4DFY5;A8MXZ4;Q9NQ84	GPRC5C	G-protein-coupled receptor family C group 5 member C;G-protein-coupled receptor family C group 5 member C;G-protein coupled receptor family C group 5 member C	AFSMDEPVAAK		_AFSMDEPVAAK_	56	22410.3	_AFSMDEPVAAK_
A0A0C4DFY5;A8MXZ4;Q9NQ84	GPRC5C	G-protein-coupled receptor family C group 5 member C;G-protein-coupled receptor family C group 5 member C;G-protein coupled receptor family C group 5 member C	ATANSQVMGSANSTLRAEDMYSAQSHQAATPPK	(T440,M446,T452);(T395,M401,T407);(T395,M401,T407)	_AT[Phospho (STY)]ANSQVM[Oxidation (M)]GSANST[Phospho (STY)]LRAEDMYSAQSHQAATPPK_	56	13744.9	_AT[Phospho (STY): 0%]ANS[Phospho (STY): 0%]QVM[Oxidation (M): 0.4%]GS[Phospho (STY): 1%]ANS[Phospho (STY): 9.5%]T[Phospho (STY): 9.5%]LRAEDM[Oxidation (M): 99.6%]Y[Phospho (STY): 99.3%]S[Phospho (STY): 80.6%]AQS[Phospho (STY): 0%]HQAAT[Phospho (STY): 0%]PPK_
A0A0C4DFY5;A8MXZ4;Q9NQ84	GPRC5C	G-protein-coupled receptor family C group 5 member C;G-protein-coupled receptor family C group 5 member C;G-protein coupled receptor family C group 5 member C	AEDMYSAQSHQAATPPKDGK	(M458);(M413);(M413)	_AEDM[Oxidation (M)]YSAQSHQAATPPKDGK_	56	5108.15	_AEDM[Oxidation (M): 100%]YSAQSHQAATPPKDGK_
A0A0C4DGB5;A0A0C4DGD1;A0A6Q8PFE5;A0A6Q8PFF6;A0A6Q8PFL0;A0A6Q8PG72;A0A6Q8PGG5;A0A6Q8PGN6;A0A6Q8PH20;B7Z574;E7EQ12;E7EQA0;E7ES10;E7EVY3;E9PCH5;E9PDE4;H0Y7F0;H0Y9H6;H0YD33;P20810	CAST	Calpain inhibitor;Calpain inhibitor;Calpain inhibitor;Calpain inhibitor;Calpain inhibitor (Fragment);Calpain inhibitor;Calpain inhibitor;Calpain inhibitor;Calpain inhibitor;Calpain inhibitor;Calpain inhibitor;Calpain inhibitor;Calpain inhibitor (Fragment);Calpain inhibitor;Calpain inhibitor;Calpain inhibitor;Calpain inhibitor (Fragment);Calpain inhibitor (Fragment);Calpain inhibitor;Calpastatin	DLDDALDK		_DLDDALDK_	1	21639.2	_DLDDALDK_
A0A0C4DGB6;P02768	ALB	Albumin	AAFTECCQAADK	(C192,C193);(C192,C193)	_AAFTEC[Carbamidomethyl (C)]C[Carbamidomethyl (C)]QAADK_	14	537500	_AAFTEC[Carbamidomethyl (C): 100%]C[Carbamidomethyl (C): 100%]QAADK_
A0A0C4DGB6;P02768	ALB	Albumin	DLGEENFK		_DLGEENFK_	14	448811	_DLGEENFK_
A0A0C4DGB6;P02768	ALB	Albumin	YICENQDSISSK	(C289);(C289)	_YIC[Carbamidomethyl (C)]ENQDSISSK_	14	424856	_YIC[Carbamidomethyl (C): 100%]ENQDSISSK_
A0A0C4DGB6;P02768	ALB	Albumin	VHTECCHGDLLECADDR	(C269,C270,C277);(C269,C270,C277)	_VHTEC[Carbamidomethyl (C)]C[Carbamidomethyl (C)]HGDLLEC[Carbamidomethyl (C)]ADDR_	14	97483.8	_VHTEC[Carbamidomethyl (C): 100%]C[Carbamidomethyl (C): 100%]HGDLLEC[Carbamidomethyl (C): 100%]ADDR_
A0A0C4DGB6;P02768	ALB	Albumin	VHTECCHGDLLECADDR	(C269,C270,C277);(C269,C270,C277)	_VHTEC[Carbamidomethyl (C)]C[Carbamidomethyl (C)]HGDLLEC[Carbamidomethyl (C)]ADDR_	14	97483.8	_VHTEC[Carbamidomethyl (C): 100%]C[Carbamidomethyl (C): 100%]HGDLLEC[Carbamidomethyl (C): 100%]ADDR_
A0A0C4DGB6;P02768	ALB	Albumin	QEPERNECFLQHK	(C125);(C125)	_QEPERNEC[Carbamidomethyl (C)]FLQHK_	14	163873	_QEPERNEC[Carbamidomethyl (C): 100%]FLQHK_
A0A0C4DGB6;P02768	ALB	Albumin	QNCELFEQLGEYK	(C416);(C416)	_QNC[Carbamidomethyl (C)]ELFEQLGEYK_	14	110574	_QNC[Carbamidomethyl (C): 100%]ELFEQLGEYK_
A0A0C4DGB6;P02768	ALB	Albumin	YLYEIAR		_YLYEIAR_	14	52105.5	_YLYEIAR_
A0A0C4DGB6;P02768	ALB	Albumin	FQNALLVR		_FQNALLVR_	14	35341.3	_FQNALLVR_
A0A0C4DGB6;P02768	ALB	Albumin	AVMDDFAAFVEK	(M572);(M572)	_AVM[Oxidation (M)]DDFAAFVEK_	14	34313.1	_AVM[Oxidation (M): 100%]DDFAAFVEK_
A0A0C4DGB6;P02768	ALB	Albumin	KVPQVSTPTLVEVSR		_KVPQVSTPTLVEVSR_	14	31841.3	_KVPQVSTPTLVEVSR_
A0A0C4DGB6;P02768	ALB	Albumin	LVNEVTEFAK		_LVNEVTEFAK_	14	20443.7	_LVNEVTEFAK_
A0A0C4DGB6;P02768	ALB	Albumin	QTALVELVK		_QTALVELVK_	14	16537	_QTALVELVK_
A0A0C4DGB6;P02768	ALB	Albumin	PLVEEPQNLIK		_PLVEEPQNLIK_	14	9663.82	_PLVEEPQNLIK_
A0A0C4DGB6;P02768	ALB	Albumin	VHTECCHGDLLECADDRADLAK	(C269,C270,C277);(C269,C270,C277)	_VHTEC[Carbamidomethyl (C)]C[Carbamidomethyl (C)]HGDLLEC[Carbamidomethyl (C)]ADDRADLAK_	14	7358.97	_VHTEC[Carbamidomethyl (C): 100%]C[Carbamidomethyl (C): 100%]HGDLLEC[Carbamidomethyl (C): 100%]ADDRADLAK_
A0A0C4DGG1;Q9UKS6	PACSIN3	Protein kinase C and casein kinase substrate in neurons protein 3 (Fragment);Protein kinase C and casein kinase substrate in neurons protein 3	DLHQGIEAASDEEDLR	(S276);(S276)	_DLHQGIEAAS[Phospho (STY)]DEEDLR_	3	24965.9	_DLHQGIEAAS[Phospho (STY): 100%]DEEDLR_
A0A0C4DGG1;Q9UKS6	PACSIN3	Protein kinase C and casein kinase substrate in neurons protein 3 (Fragment);Protein kinase C and casein kinase substrate in neurons protein 3	SPDEVTLTSIVPTR	(T324);(T324)	_SPDEVT[Phospho (STY)]LTSIVPTR_	3	12885	_S[Phospho (STY): 0%]PDEVT[Phospho (STY): 99.7%]LT[Phospho (STY): 0.3%]S[Phospho (STY): 0%]IVPT[Phospho (STY): 0%]R_
A0A0C4DGG1;Q9UKS6	PACSIN3	Protein kinase C and casein kinase substrate in neurons protein 3 (Fragment);Protein kinase C and casein kinase substrate in neurons protein 3	AQYEQTLAELHR	(T209);(T209)	_AQYEQT[Phospho (STY)]LAELHR_	3	10223	_AQY[Phospho (STY): 9.4%]EQT[Phospho (STY): 90.6%]LAELHR_
A0A0C4DGL8;H0Y300;J3QR68;P00738	HP	Haptoglobin;Haptoglobin;Haptoglobin (Fragment);Haptoglobin	LRTEGDGVYTLNDK		_LRTEGDGVYTLNDK_	16	341381	_LRTEGDGVYTLNDK_
A0A0C4DGL8;H0Y300;J3QR68;P00738	HP	Haptoglobin;Haptoglobin;Haptoglobin (Fragment);Haptoglobin	LRTEGDGVYTLNDK		_LRTEGDGVYTLNDK_	16	341381	_LRTEGDGVYTLNDK_
A0A0C4DGL8;H0Y300;J3QR68;P00738	HP	Haptoglobin;Haptoglobin;Haptoglobin (Fragment);Haptoglobin	TEGDGVYTLNDK		_TEGDGVYTLNDK_	16	354567	_TEGDGVYTLNDK_
A0A0C4DGL8;H0Y300;J3QR68;P00738	HP	Haptoglobin;Haptoglobin;Haptoglobin (Fragment);Haptoglobin	YVMLPVADQDQCIR	(M241,C250);(M336,C345);(M298,C307);(M300,C309)	_YVM[Oxidation (M)]LPVADQDQC[Carbamidomethyl (C)]IR_	16	263137	_YVM[Oxidation (M): 100%]LPVADQDQC[Carbamidomethyl (C): 100%]IR_
A0A0C4DGL8;H0Y300;J3QR68;P00738	HP	Haptoglobin;Haptoglobin;Haptoglobin (Fragment);Haptoglobin	LPECEAVCGK	(C86,C90);(C181,C185);(C143,C147);(C145,C149)	_LPEC[Carbamidomethyl (C)]EAVC[Carbamidomethyl (C)]GK_	16	104856	_LPEC[Carbamidomethyl (C): 100%]EAVC[Carbamidomethyl (C): 100%]GK_
A0A0C4DGL8;H0Y300;J3QR68;P00738	HP	Haptoglobin;Haptoglobin;Haptoglobin (Fragment);Haptoglobin	LPECEAVCGKPK	(C86,C90);(C181,C185);(C143,C147);(C145,C149)	_LPEC[Carbamidomethyl (C)]EAVC[Carbamidomethyl (C)]GKPK_	16	96511.6	_LPEC[Carbamidomethyl (C): 100%]EAVC[Carbamidomethyl (C): 100%]GKPK_
A0A0C4DGL8;H0Y300;J3QR68;P00738	HP	Haptoglobin;Haptoglobin;Haptoglobin (Fragment);Haptoglobin	AVGDKLPECEAVCGKPK	(C86,C90);(C181,C185);(C143,C147);(C145,C149)	_AVGDKLPEC[Carbamidomethyl (C)]EAVC[Carbamidomethyl (C)]GKPK_	16	46222.4	_AVGDKLPEC[Carbamidomethyl (C): 100%]EAVC[Carbamidomethyl (C): 100%]GKPK_
A0A0C4DGL8;H0Y300;J3QR68;P00738	HP	Haptoglobin;Haptoglobin;Haptoglobin (Fragment);Haptoglobin	AVGDKLPECEAVCGKPK	(C86,C90);(C181,C185);(C143,C147);(C145,C149)	_AVGDKLPEC[Carbamidomethyl (C)]EAVC[Carbamidomethyl (C)]GKPK_	16	46222.4	_AVGDKLPEC[Carbamidomethyl (C): 100%]EAVC[Carbamidomethyl (C): 100%]GKPK_
A0A0C4DGL8;H0Y300;J3QR68;P00738	HP	Haptoglobin;Haptoglobin;Haptoglobin (Fragment);Haptoglobin	AVGDKLPECEAVCGK	(C86,C90);(C181,C185);(C143,C147);(C145,C149)	_AVGDKLPEC[Carbamidomethyl (C)]EAVC[Carbamidomethyl (C)]GK_	16	83778.9	_AVGDKLPEC[Carbamidomethyl (C): 100%]EAVC[Carbamidomethyl (C): 100%]GK_
A0A0C4DGL8;H0Y300;J3QR68;P00738	HP	Haptoglobin;Haptoglobin;Haptoglobin (Fragment);Haptoglobin	VMPICLPSK	(M204,C207);(M299,C302);(M261,C264);(M263,C266)	_VM[Oxidation (M)]PIC[Carbamidomethyl (C)]LPSK_	16	64612.1	_VM[Oxidation (M): 100%]PIC[Carbamidomethyl (C): 100%]LPSK_
A0A0C4DGL8;H0Y300;J3QR68;P00738	HP	Haptoglobin;Haptoglobin;Haptoglobin (Fragment);Haptoglobin	SPVGVQPILNEHTFCAGMSK	(C281,M284);(C376,M379);(C338,M341);(C340,M343)	_SPVGVQPILNEHTFC[Carbamidomethyl (C)]AGM[Oxidation (M)]SK_	16	59457.2	_SPVGVQPILNEHTFC[Carbamidomethyl (C): 100%]AGM[Oxidation (M): 100%]SK_
A0A0C4DGL8;H0Y300;J3QR68;P00738	HP	Haptoglobin;Haptoglobin;Haptoglobin (Fragment);Haptoglobin	QLVEIEK		_QLVEIEK_	16	49272.9	_QLVEIEK_
A0A0C4DGL8;H0Y300;J3QR68;P00738	HP	Haptoglobin;Haptoglobin;Haptoglobin (Fragment);Haptoglobin	YVMLPVADQDQCIR	(C250);(C345);(C307);(C309)	_YVMLPVADQDQC[Carbamidomethyl (C)]IR_	16	47354.2	_YVMLPVADQDQC[Carbamidomethyl (C): 100%]IR_
A0A0C4DGL8;H0Y300;J3QR68;P00738	HP	Haptoglobin;Haptoglobin;Haptoglobin (Fragment);Haptoglobin	VTSIQDWVQK		_VTSIQDWVQK_	16	41279.4	_VTSIQDWVQK_
A0A0C4DGL8;H0Y300;J3QR68;P00738	HP	Haptoglobin;Haptoglobin;Haptoglobin (Fragment);Haptoglobin	VGYVSGWGR		_VGYVSGWGR_	16	35975.3	_VGYVSGWGR_
A0A0C4DGL8;H0Y300;J3QR68;P00738	HP	Haptoglobin;Haptoglobin;Haptoglobin (Fragment);Haptoglobin	GSFPWQAK		_GSFPWQAK_	16	22052.2	_GSFPWQAK_
A0A0C4DGL8;H0Y300;J3QR68;P00738	HP	Haptoglobin;Haptoglobin;Haptoglobin (Fragment);Haptoglobin	LRTEGDGVYTLNDKK		_LRTEGDGVYTLNDKK_	16	15109.6	_LRTEGDGVYTLNDKK_
A0A0C4DGL8;H0Y300;J3QR68;P00738	HP	Haptoglobin;Haptoglobin;Haptoglobin (Fragment);Haptoglobin	TEGDGVYTLNDKK		_TEGDGVYTLNDKK_	16	9568.59	_TEGDGVYTLNDKK_
A0A0C4DH22;A0A1B0GTW6;H7C2K6;Q9H4G0;X6RC15	EPB41L1	Band 4.1-like protein 1;Band 4.1-like protein 1;Band 4.1-like protein 1 (Fragment);Band 4.1-like protein 1;Band 4.1-like protein 1 (Fragment)	HQASINELKR	(S510);(S510);(S76);(S510);(S8)	_HQAS[Phospho (STY)]INELKR_	1	3612.44	_HQAS[Phospho (STY): 100%]INELKR_
A0A0C4DH31;P23083	IGHV1-18;IGHV1-2	Immunoglobulin heavy variable 1-18;Immunoglobulin heavy variable 1-2	SDDTAVYYCAR	(C115);(C115)	_SDDTAVYYC[Carbamidomethyl (C)]AR_	1	261658	_SDDTAVYYC[Carbamidomethyl (C): 100%]AR_
A0A0D9SF04;A0A1B0GV41;A0A1B0GV71;A0A1B0GW34;A0A1B0GWD3;A0A1B0GWH8;H3BPL0;H3BQ48;H3BR00;H3BR84;O95090;Q13286;Q9UBD8;Q9UBH5;Q9UP10	CLN3;CLN3;CLN3;CLN3;;CLN3;CLN3;CLN3;CLN3;CLN3;CLN3;CLN3;CLN3;CLN3;CLN3	Battenin;Battenin (Fragment);Battenin;Battenin;Battenin;Battenin;Battenin (Fragment);Battenin (Fragment);Battenin;Battenin (Fragment);Battenin (Fragment);Battenin;Battenin;Battenin;Battenin	RRFSDSEGEETVPEPR	(S12);(S12);(S12);(S12);(S12);(S12);(S12);(S12);(S12);(S12);(S12);(S12);(S12);(S12);(S12)	_RRFS[Phospho (STY)]DSEGEETVPEPR_	4	287922	_RRFS[Phospho (STY): 100%]DS[Phospho (STY): 0%]EGEET[Phospho (STY): 0%]VPEPR_
A0A0D9SF04;A0A1B0GV41;A0A1B0GV71;A0A1B0GW34;A0A1B0GWD3;A0A1B0GWH8;H3BPL0;H3BQ48;H3BR00;H3BR84;O95090;Q13286;Q9UBD8;Q9UBH5;Q9UP10	CLN3;CLN3;CLN3;CLN3;;CLN3;CLN3;CLN3;CLN3;CLN3;CLN3;CLN3;CLN3;CLN3;CLN3	Battenin;Battenin (Fragment);Battenin;Battenin;Battenin;Battenin;Battenin (Fragment);Battenin (Fragment);Battenin;Battenin (Fragment);Battenin (Fragment);Battenin;Battenin;Battenin;Battenin	FSDSEGEETVPEPR	(S14);(S14);(S14);(S14);(S14);(S14);(S14);(S14);(S14);(S14);(S14);(S14);(S14);(S14);(S14)	_FSDS[Phospho (STY)]EGEETVPEPR_	4	110703	_FS[Phospho (STY): 33%]DS[Phospho (STY): 67%]EGEET[Phospho (STY): 0%]VPEPR_
A0A0D9SF04;A0A1B0GV41;A0A1B0GV71;A0A1B0GW34;A0A1B0GWD3;A0A1B0GWH8;H3BPL0;H3BQ48;H3BR00;H3BR84;O95090;Q13286;Q9UBD8;Q9UBH5;Q9UP10	CLN3;CLN3;CLN3;CLN3;;CLN3;CLN3;CLN3;CLN3;CLN3;CLN3;CLN3;CLN3;CLN3;CLN3	Battenin;Battenin (Fragment);Battenin;Battenin;Battenin;Battenin;Battenin (Fragment);Battenin (Fragment);Battenin;Battenin (Fragment);Battenin (Fragment);Battenin;Battenin;Battenin;Battenin	RFSDSEGEETVPEPR	(S12);(S12);(S12);(S12);(S12);(S12);(S12);(S12);(S12);(S12);(S12);(S12);(S12);(S12);(S12)	_RFS[Phospho (STY)]DSEGEETVPEPR_	4	54655.2	_RFS[Phospho (STY): 98.7%]DS[Phospho (STY): 0.6%]EGEET[Phospho (STY): 0.6%]VPEPR_
A0A0D9SF04;A0A1B0GV41;A0A1B0GV71;A0A1B0GW34;A0A1B0GWD3;A0A1B0GWH8;H3BPL0;H3BQ48;H3BR00;H3BR84;O95090;Q13286;Q9UBD8;Q9UBH5;Q9UP10	CLN3;CLN3;CLN3;CLN3;;CLN3;CLN3;CLN3;CLN3;CLN3;CLN3;CLN3;CLN3;CLN3;CLN3	Battenin;Battenin (Fragment);Battenin;Battenin;Battenin;Battenin;Battenin (Fragment);Battenin (Fragment);Battenin;Battenin (Fragment);Battenin (Fragment);Battenin;Battenin;Battenin;Battenin	RFSDSEGEETVPEPR	(S12);(S12);(S12);(S12);(S12);(S12);(S12);(S12);(S12);(S12);(S12);(S12);(S12);(S12);(S12)	_RFS[Phospho (STY)]DSEGEETVPEPR_	4	54655.2	_RFS[Phospho (STY): 87.2%]DS[Phospho (STY): 7.7%]EGEET[Phospho (STY): 5.1%]VPEPR_
A0A0D9SF04;A0A1B0GV41;A0A1B0GV71;A0A1B0GW34;A0A1B0GWD3;A0A1B0GWH8;H3BPL0;H3BQ48;H3BR00;H3BR84;O95090;Q13286;Q9UBD8;Q9UBH5;Q9UP10	CLN3;CLN3;CLN3;CLN3;;CLN3;CLN3;CLN3;CLN3;CLN3;CLN3;CLN3;CLN3;CLN3;CLN3	Battenin;Battenin (Fragment);Battenin;Battenin;Battenin;Battenin;Battenin (Fragment);Battenin (Fragment);Battenin;Battenin (Fragment);Battenin (Fragment);Battenin;Battenin;Battenin;Battenin	RFSDSEGEETVPEPR	(S14);(S14);(S14);(S14);(S14);(S14);(S14);(S14);(S14);(S14);(S14);(S14);(S14);(S14);(S14)	_RFSDS[Phospho (STY)]EGEETVPEPR_	4	59662	_RFS[Phospho (STY): 87.4%]DS[Phospho (STY): 7.5%]EGEET[Phospho (STY): 5.1%]VPEPR_
A0A0G2JH50;A0A0G2JI36;A0A0G2JIF0;A0A0G2JIF2;A0A0G2JL56;A0A0G2JPD3;A0A140T8W8;A0A140T8Y4;A0A140T912;A0A140T913;A0A140T921;A0A140T930;A0A140T933;A0A140T937;A0A140T941;A0A140T955;A0A140T962;A0A140T975;A0A140T9B3;A0A140T9H5;A0A140T9I0;A0A140T9J9;A0A140T9U8;A0A140T9X5;A0A140T9Z6;A0A1W2PP77;A0A1W2PPF8;A0A1W2PPQ2;A0A1W2PQD0;A0A1W2PQS8;A0A1W2PR11;A0A1W2PR61;A0A1W2PRT9;A0A1W2PRX1;A0A1W2PRZ0;A0A1W2PS24;A0A…	HLA-C;HLA-A;HLA-C;HLA-A;HLA-A;HLA-A;HLA-A;HLA-A;HLA-C;HLA-A;HLA-C;HLA-C;HLA-A;HLA-C;HLA-A;HLA-A;HLA-C;HLA-A;HLA-C;HLA-C;HLA-A;HLA-C;HLA-C;HLA-A;HLA-A;HLA-C;HLA-A;HLA-A;HLA-A;HLA-A;HLA-C;HLA-A;HLA-A;HLA-C;HLA-C;HLA-A;HLA-A;HLA-C;HLA-A;HLA-C;HLA-C;HLA-A;HLA-C;HLA-C;HLA-H;HLA-A;HLA-C;HLA-A;HLA-C;HLA-C;HLA-A;HLA-A;HLA-A;HLA-A;HLA-A;HLA-A	HLA class I histocompatibility antigen, C alpha chain;HLA class I histocompatibility antigen, A alpha chain;HLA class I histocompatibility antigen, C alpha chain;HLA class I histocompatibility antigen, A alpha chain;HLA class I histocompatibility antigen, A alpha chain;HLA class I histocompatibility antigen, A alpha chain;HLA class I histocompatibility antigen, A alpha chain;HLA class I histocomp…	DGEDQTQDTELVETRPAGDGTFQK		_DGEDQTQDTELVETRPAGDGTFQK_	1	691990	_DGEDQTQDTELVETRPAGDGTFQK_
A0A0G2JIW1;P0DMV8;P0DMV9	HSPA1B;HSPA1A;HSPA1B	Heat shock 70 kDa protein 1B;Heat shock 70 kDa protein 1A;Heat shock 70 kDa protein 1B	ATAGDTHLGGEDFDNR		_ATAGDTHLGGEDFDNR_	4	168804	_ATAGDTHLGGEDFDNR_
A0A0G2JIW1;P0DMV8;P0DMV9	HSPA1B;HSPA1A;HSPA1B	Heat shock 70 kDa protein 1B;Heat shock 70 kDa protein 1A;Heat shock 70 kDa protein 1B	ATAGDTHLGGEDFDNR		_ATAGDTHLGGEDFDNR_	4	168804	_ATAGDTHLGGEDFDNR_
A0A0G2JIW1;P0DMV8;P0DMV9	HSPA1B;HSPA1A;HSPA1B	Heat shock 70 kDa protein 1B;Heat shock 70 kDa protein 1A;Heat shock 70 kDa protein 1B	NQVALNPQNTVFDAK		_NQVALNPQNTVFDAK_	4	53880.2	_NQVALNPQNTVFDAK_
A0A0G2JIW1;P0DMV8;P0DMV9	HSPA1B;HSPA1A;HSPA1B	Heat shock 70 kDa protein 1B;Heat shock 70 kDa protein 1A;Heat shock 70 kDa protein 1B	IINEPTAAAIAYGLDR		_IINEPTAAAIAYGLDR_	4	19276.3	_IINEPTAAAIAYGLDR_
A0A0G2JIW1;P0DMV8;P0DMV9	HSPA1B;HSPA1A;HSPA1B	Heat shock 70 kDa protein 1B;Heat shock 70 kDa protein 1A;Heat shock 70 kDa protein 1B	DAGVIAGLNVLR		_DAGVIAGLNVLR_	4	4986.61	_DAGVIAGLNVLR_
A0A0G2JJQ6;A0A140T910;A0A140T957;A0A140T959;A0A140T9B1;A0A140T9C3;A0A140T9R1;A0A140T9X0;A2AB09;A2AB10;A2AB11;A2AB12;A2AB13;O75955	FLOT1	Flotillin (Fragment);Flotillin (Fragment);Flotillin (Fragment);Flotillin (Fragment);Flotillin (Fragment);Flotillin (Fragment);Flotillin (Fragment);Flotillin (Fragment);Flotillin (Fragment);Flotillin (Fragment);Flotillin (Fragment);Flotillin (Fragment);Flotillin (Fragment);Flotillin-1	DIHDDQDYLHSLGK		_DIHDDQDYLHSLGK_	1	24484.2	_DIHDDQDYLHSLGK_
A0A0G2JL54;A0A0G2JPR0;A0A140TA29;A0A140TA32;A0A140TA44;A0A140TA49;F5GXS0;P0C0L4;P0C0L5	C4B_2;C4A;C4B;C4A;C4A;C4A;C4B;C4A;C4B	C4a anaphylatoxin;C4a anaphylatoxin;C4a anaphylatoxin;C4a anaphylatoxin;C4a anaphylatoxin;C4a anaphylatoxin;C4a anaphylatoxin;Complement C4-A;Complement C4-B	DHAVDLIQK		_DHAVDLIQK_	9	517630	_DHAVDLIQK_
A0A0G2JL54;A0A0G2JPR0;A0A140TA29;A0A140TA32;A0A140TA44;A0A140TA49;F5GXS0;P0C0L4;P0C0L5	C4B_2;C4A;C4B;C4A;C4A;C4A;C4B;C4A;C4B	C4a anaphylatoxin;C4a anaphylatoxin;C4a anaphylatoxin;C4a anaphylatoxin;C4a anaphylatoxin;C4a anaphylatoxin;C4a anaphylatoxin;Complement C4-A;Complement C4-B	AEFQDALEK		_AEFQDALEK_	9	122245	_AEFQDALEK_
A0A0G2JL54;A0A0G2JPR0;A0A140TA29;A0A140TA32;A0A140TA44;A0A140TA49;F5GXS0;P0C0L4;P0C0L5	C4B_2;C4A;C4B;C4A;C4A;C4A;C4B;C4A;C4B	C4a anaphylatoxin;C4a anaphylatoxin;C4a anaphylatoxin;C4a anaphylatoxin;C4a anaphylatoxin;C4a anaphylatoxin;C4a anaphylatoxin;Complement C4-A;Complement C4-B	VLSLAQEQVGGSPEK		_VLSLAQEQVGGSPEK_	9	110966	_VLSLAQEQVGGSPEK_
A0A0G2JL54;A0A0G2JPR0;A0A140TA29;A0A140TA32;A0A140TA44;A0A140TA49;F5GXS0;P0C0L4;P0C0L5	C4B_2;C4A;C4B;C4A;C4A;C4A;C4B;C4A;C4B	C4a anaphylatoxin;C4a anaphylatoxin;C4a anaphylatoxin;C4a anaphylatoxin;C4a anaphylatoxin;C4a anaphylatoxin;C4a anaphylatoxin;Complement C4-A;Complement C4-B	EMSGSPASGIPVK	(M393);(M393);(M393);(M393);(M393);(M393);(M393);(M393);(M393)	_EM[Oxidation (M)]SGSPASGIPVK_	9	60748.9	_EM[Oxidation (M): 100%]SGSPASGIPVK_
A0A0G2JL54;A0A0G2JPR0;A0A140TA29;A0A140TA32;A0A140TA44;A0A140TA49;F5GXS0;P0C0L4;P0C0L5	C4B_2;C4A;C4B;C4A;C4A;C4A;C4B;C4A;C4B	C4a anaphylatoxin;C4a anaphylatoxin;C4a anaphylatoxin;C4a anaphylatoxin;C4a anaphylatoxin;C4a anaphylatoxin;C4a anaphylatoxin;Complement C4-A;Complement C4-B	VDFTLSSER		_VDFTLSSER_	9	39209.3	_VDFTLSSER_
A0A0G2JL54;A0A0G2JPR0;A0A140TA29;A0A140TA32;A0A140TA44;A0A140TA49;F5GXS0;P0C0L4;P0C0L5	C4B_2;C4A;C4B;C4A;C4A;C4A;C4B;C4A;C4B	C4a anaphylatoxin;C4a anaphylatoxin;C4a anaphylatoxin;C4a anaphylatoxin;C4a anaphylatoxin;C4a anaphylatoxin;C4a anaphylatoxin;Complement C4-A;Complement C4-B	GSFEFPVGDAVSK		_GSFEFPVGDAVSK_	9	22039.3	_GSFEFPVGDAVSK_
A0A0G2JL54;A0A0G2JPR0;A0A140TA29;A0A140TA32;A0A140TA44;A0A140TA49;F5GXS0;P0C0L4;P0C0L5	C4B_2;C4A;C4B;C4A;C4A;C4A;C4B;C4A;C4B	C4a anaphylatoxin;C4a anaphylatoxin;C4a anaphylatoxin;C4a anaphylatoxin;C4a anaphylatoxin;C4a anaphylatoxin;C4a anaphylatoxin;Complement C4-A;Complement C4-B	SHALQLNNR		_SHALQLNNR_	9	18919.9	_SHALQLNNR_
A0A0G2JL54;A0A0G2JPR0;A0A140TA29;A0A140TA32;A0A140TA44;A0A140TA49;F5GXS0;P0C0L4;P0C0L5	C4B_2;C4A;C4B;C4A;C4A;C4A;C4B;C4A;C4B	C4a anaphylatoxin;C4a anaphylatoxin;C4a anaphylatoxin;C4a anaphylatoxin;C4a anaphylatoxin;C4a anaphylatoxin;C4a anaphylatoxin;Complement C4-A;Complement C4-B	LNMGITDLQGLR	(M328);(M328);(M328);(M328);(M328);(M328);(M328);(M328);(M328)	_LNM[Oxidation (M)]GITDLQGLR_	9	9949.16	_LNM[Oxidation (M): 100%]GITDLQGLR_
A0A0G2JL54;A0A0G2JPR0;A0A140TA29;A0A140TA32;A0A140TA44;A0A140TA49;F5GXS0;P0C0L4;P0C0L5	C4B_2;C4A;C4B;C4A;C4A;C4A;C4B;C4A;C4B	C4a anaphylatoxin;C4a anaphylatoxin;C4a anaphylatoxin;C4a anaphylatoxin;C4a anaphylatoxin;C4a anaphylatoxin;C4a anaphylatoxin;Complement C4-A;Complement C4-B	LLATLCSAEVCQCAEGK	(C1537,C1542,C1544);(C1583,C1588,C1590);(C1537,C1542,C1544);(C1537,C1542,C1544);(C1537,C1542,C1544);(C1537,C1542,C1544);(C1537,C1542,C1544);(C1583,C1588,C1590);(C1583,C1588,C1590)	_LLATLC[Carbamidomethyl (C)]SAEVC[Carbamidomethyl (C)]QC[Carbamidomethyl (C)]AEGK_	9	7098.66	_LLATLC[Carbamidomethyl (C): 100%]SAEVC[Carbamidomethyl (C): 100%]QC[Carbamidomethyl (C): 100%]AEGK_
A0A0G2JM99;A0A0G2JMY9;Q8N6C8	LILRA3	Leukocyte immunoglobulin-like receptor subfamily A member 3 (Fragment);Leukocyte immunoglobulin-like receptor subfamily A member 3;Leukocyte immunoglobulin-like receptor subfamily A member 3	EGEDEHPQCLNSHSHAR	(C184);(C167);(C167)	_EGEDEHPQC[Carbamidomethyl (C)]LNSHSHAR_	1	13974.2	_EGEDEHPQC[Carbamidomethyl (C): 100%]LNSHSHAR_
A0A0G2JMB2	IGHA2	Immunoglobulin heavy constant alpha 2 (Fragment)	WLQGSQELPR		_WLQGSQELPR_	5	506719	_WLQGSQELPR_
A0A0G2JMB2	IGHA2	Immunoglobulin heavy constant alpha 2 (Fragment)	DASGATFTWTPSSGK		_DASGATFTWTPSSGK_	5	219118	_DASGATFTWTPSSGK_
A0A0G2JMB2	IGHA2	Immunoglobulin heavy constant alpha 2 (Fragment)	GDTFSCMVGHEALPLAFTQK	(C300,M301)	_GDTFSC[Carbamidomethyl (C)]M[Oxidation (M)]VGHEALPLAFTQK_	5	94749.9	_GDTFSC[Carbamidomethyl (C): 100%]M[Oxidation (M): 100%]VGHEALPLAFTQK_
A0A0G2JMB2	IGHA2	Immunoglobulin heavy constant alpha 2 (Fragment)	YLTWASR		_YLTWASR_	5	85019.3	_YLTWASR_
A0A0G2JMB2	IGHA2	Immunoglobulin heavy constant alpha 2 (Fragment)	QEPSQGTTTFAVTSILR		_QEPSQGTTTFAVTSILR_	5	3640	_QEPSQGTTTFAVTSILR_
A0A0G2JMX7;A0A0G2JPD5;A0A0G2JQJ7;A0A0G2JS76;A0A7I2PJZ2;A0A7I2PLE3;A0A7P0T936;I3L170;P10636	MAPT	Microtubule-associated protein;Microtubule-associated protein;Microtubule-associated protein;Microtubule-associated protein;Microtubule-associated protein;Microtubule-associated protein;Microtubule-associated protein tau;Microtubule-associated protein;Microtubule-associated protein tau	VAVVRTPPK	(T566);(T548);(T548);(T566);(T623);(T557);(T173);(T162);(T548)	_VAVVRT[Phospho (STY)]PPK_	1	31937.2	_VAVVRT[Phospho (STY): 100%]PPK_
A0A0G2JN42;A0A0G2JNJ8;Q6W4X9	MUC6	Mucin-6	TCLSLSDR	(C681);(C681);(C681)	_TC[Carbamidomethyl (C)]LSLSDR_	1	22196.7	_TC[Carbamidomethyl (C): 100%]LSLSDR_
A0A0G2JNW7;Q9Y666	SLC12A7	Solute carrier family 12 member 7	TEAPGTPEGPEPERPSPGDGNPR	(T30);(T30)	_TEAPGT[Phospho (STY)]PEGPEPERPSPGDGNPR_	1	12861.5	_T[Phospho (STY): 4.1%]EAPGT[Phospho (STY): 94.1%]PEGPEPERPS[Phospho (STY): 1.8%]PGDGNPR_
A0A0G2JPA8;P08697	SERPINF2	Alpha-2-antiplasmin	QEDDLANINQWVK		_QEDDLANINQWVK_	4	32512.2	_QEDDLANINQWVK_
A0A0G2JPA8;P08697	SERPINF2	Alpha-2-antiplasmin	DFLQSLK		_DFLQSLK_	4	26414.8	_DFLQSLK_
A0A0G2JPA8;P08697	SERPINF2	Alpha-2-antiplasmin	FDPSLTQR		_FDPSLTQR_	4	25289	_FDPSLTQR_
A0A0G2JPA8;P08697	SERPINF2	Alpha-2-antiplasmin	LCQDLGPGAFR	(C88);(C152)	_LC[Carbamidomethyl (C)]QDLGPGAFR_	4	18861	_LC[Carbamidomethyl (C): 100%]QDLGPGAFR_
A0A0J9YVZ3;A0A0J9YX77;E7ER45;O43451	MGAM	Maltase-glucoamylase, intestinal (Fragment);Maltase-glucoamylase, intestinal (Fragment);Maltase-glucoamylase, intestinal;Maltase-glucoamylase, intestinal	EIEELYNNPQNPER		_EIEELYNNPQNPER_	2	88632.1	_EIEELYNNPQNPER_
A0A0J9YVZ3;A0A0J9YX77;E7ER45;O43451	MGAM	Maltase-glucoamylase, intestinal (Fragment);Maltase-glucoamylase, intestinal (Fragment);Maltase-glucoamylase, intestinal;Maltase-glucoamylase, intestinal	DPNNLAFNEIK		_DPNNLAFNEIK_	2	52071.8	_DPNNLAFNEIK_
A0A0J9YWE8;A0A0J9YWZ2;P31946;Q4VY19;Q4VY20	YWHAB	14-3-3 protein beta/alpha;14-3-3 protein beta/alpha (Fragment);14-3-3 protein beta/alpha;14-3-3 protein beta/alpha (Fragment);14-3-3 protein beta/alpha (Fragment)	AVTEQGHELSNEER		_AVTEQGHELSNEER_	1	27652.9	_AVTEQGHELSNEER_
A0A0J9YX62	DNAJB6	DnaJ homolog subfamily B member 6	EAAVEQAQSETSLGAR	(S315)	_EAAVEQAQSETS[Phospho (STY)]LGAR_	1	4114.98	_EAAVEQAQS[Phospho (STY): 22.5%]ET[Phospho (STY): 22.5%]S[Phospho (STY): 55%]LGAR_
A0A0J9YY99;P01764;P01768;P0DP03	;IGHV3-23;IGHV3-30;IGHV3-30-5	Ig-like domain-containing protein (Fragment);Immunoglobulin heavy variable 3-23;Immunoglobulin heavy variable 3-30;Immunoglobulin heavy variable 3-30-5	AEDTAVYYCAK	(C115);(C115);(C115);(C115)	_AEDTAVYYC[Carbamidomethyl (C)]AK_	1	9664.99	_AEDTAVYYC[Carbamidomethyl (C): 100%]AK_
A0A0U1RQF0;P49327	FASN	3-hydroxyacyl-[acyl-carrier-protein] dehydratase;Fatty acid synthase	ADEASELACPTPK	(C2200,T2202);(C2202,T2204)	_ADEASELAC[Carbamidomethyl (C)]PT[Phospho (STY)]PK_	1	32245.6	_ADEAS[Phospho (STY): 2.4%]ELAC[Carbamidomethyl (C): 100%]PT[Phospho (STY): 97.6%]PK_
A0A0U1RQV3	EFEMP1	EGF-containing fibulin-like extracellular matrix protein 1 (Fragment)	RGEQCVDIDECR	(C79,C85)	_RGEQC[Carbamidomethyl (C)]VDIDEC[Carbamidomethyl (C)]R_	1	45801.9	_RGEQC[Carbamidomethyl (C): 100%]VDIDEC[Carbamidomethyl (C): 100%]R_
A0A140T951;A0A140T9A9;A0A140T9G0;A0A140T9H3;A0A140T9S9;D5H3J5;D9J307;P01889;Q2L6G2;Q5SS57;S6AU73	HLA-B	HLA class I histocompatibility antigen, B alpha chain (Fragment);HLA class I histocompatibility antigen, B alpha chain (Fragment);HLA class I histocompatibility antigen, B alpha chain (Fragment);HLA class I histocompatibility antigen, B alpha chain (Fragment);HLA class I histocompatibility antigen, B alpha chain (Fragment);HLA class I histocompatibility antigen B alpha chain;HLA class I antigen;H…	DGEDQTQDTELVETRPAGDR		_DGEDQTQDTELVETRPAGDR_	2	458525	_DGEDQTQDTELVETRPAGDR_
A0A140T951;A0A140T9A9;A0A140T9G0;A0A140T9H3;A0A140T9S9;D5H3J5;D9J307;P01889;Q2L6G2;Q5SS57;S6AU73	HLA-B	HLA class I histocompatibility antigen, B alpha chain (Fragment);HLA class I histocompatibility antigen, B alpha chain (Fragment);HLA class I histocompatibility antigen, B alpha chain (Fragment);HLA class I histocompatibility antigen, B alpha chain (Fragment);HLA class I histocompatibility antigen, B alpha chain (Fragment);HLA class I histocompatibility antigen B alpha chain;HLA class I antigen;H…	DGEDQTQDTELVETR		_DGEDQTQDTELVETR_	2	3915.92	_DGEDQTQDTELVETR_
A0A182DWH7;P49908	SELENOP	Selenoprotein P (Fragment);Selenoprotein P	DMPASEDLQDLQK	(M263,S266);(M263,S266)	_DM[Oxidation (M)]PAS[Phospho (STY)]EDLQDLQK_	5	248949	_DM[Oxidation (M): 100%]PAS[Phospho (STY): 100%]EDLQDLQK_
A0A182DWH7;P49908	SELENOP	Selenoprotein P (Fragment);Selenoprotein P	DMPASEDLQDLQK	(S266);(S266)	_DMPAS[Phospho (STY)]EDLQDLQK_	5	133597	_DMPAS[Phospho (STY): 100%]EDLQDLQK_
A0A182DWH7;P49908	SELENOP	Selenoprotein P (Fragment);Selenoprotein P	DMPASEDLQDLQK	(M263);(M263)	_DM[Oxidation (M)]PASEDLQDLQK_	5	100784	_DM[Oxidation (M): 100%]PASEDLQDLQK_
A0A182DWH7;P49908	SELENOP	Selenoprotein P (Fragment);Selenoprotein P	DDFLIYDR		_DDFLIYDR_	5	66046.6	_DDFLIYDR_
A0A182DWH7;P49908	SELENOP	Selenoprotein P (Fragment);Selenoprotein P	VSLATVDK		_VSLATVDK_	5	10657.7	_VSLATVDK_
A0A1B0GTL5;Q9BXF6	RAB11FIP5	Rab11 family-interacting protein 5	PLSAAPVEGSPDRK	(S1209);(S538)	_PLSAAPVEGS[Phospho (STY)]PDRK_	1	19611.8	_PLS[Phospho (STY): 0%]AAPVEGS[Phospho (STY): 100%]PDRK_
A0A1B0GTL5;Q9BXF6	RAB11FIP5	Rab11 family-interacting protein 5	PLSAAPVEGSPDRK	(S1209);(S538)	_PLSAAPVEGS[Phospho (STY)]PDRK_	1	19611.8	_PLS[Phospho (STY): 0%]AAPVEGS[Phospho (STY): 100%]PDRK_
A0A1B0GTM3;A0A1B0GTP7;A0A1B0GTZ5;A0A1B0GUA4;A0A1B0GUE3;A0A1B0GUG1;A0A1B0GUH5;A0A1B0GUW4;A0A1B0GV06;A0A1B0GW68;E7EMM4;Q13510	ASAH1	Ceramidase;Acid ceramidase;Ceramidase;Ceramidase;Acid ceramidase;Ceramidase;Ceramidase;Acid ceramidase (Fragment);Acid ceramidase (Fragment);Ceramidase;Ceramidase;Acid ceramidase	WYVVQTNYDR		_WYVVQTNYDR_	2	59457.4	_WYVVQTNYDR_
A0A1B0GTM3;A0A1B0GTP7;A0A1B0GTZ5;A0A1B0GUA4;A0A1B0GUE3;A0A1B0GUG1;A0A1B0GUH5;A0A1B0GUW4;A0A1B0GV06;A0A1B0GW68;E7EMM4;Q13510	ASAH1	Ceramidase;Acid ceramidase;Ceramidase;Ceramidase;Acid ceramidase;Ceramidase;Ceramidase;Acid ceramidase (Fragment);Acid ceramidase (Fragment);Ceramidase;Ceramidase;Acid ceramidase	ESLDVYELDAK		_ESLDVYELDAK_	2	33153.6	_ESLDVYELDAK_
A0A1B0GU03;A0A1B0GU92;A0A1B0GV23;A0A1B0GVD5;A0A1B0GVP3;A0A1B0GW44;A0A1B0GWE8;C9JH19;F8W787;F8WD96;H7C469;P07339	;;CTSD;CTSD;CTSD;CTSD;CTSD;CTSD;CTSD;CTSD;;CTSD	Peptidase A1 domain-containing protein;Peptidase A1 domain-containing protein;Cathepsin D;Cathepsin D;Cathepsin D;Cathepsin D;Cathepsin D;Cathepsin D;Cathepsin D;Cathepsin D;Peptidase A1 domain-containing protein (Fragment);Cathepsin D	DPDAQPGGELMLGGTDSK	(M246);(M246);(M246);(M246);(M246);(M239);(M244);(M246);(M211);(M246);(M55);(M246)	_DPDAQPGGELM[Oxidation (M)]LGGTDSK_	2	869009	_DPDAQPGGELM[Oxidation (M): 100%]LGGTDSK_
A0A1B0GU03;A0A1B0GU92;A0A1B0GV23;A0A1B0GVD5;A0A1B0GVP3;A0A1B0GW44;A0A1B0GWE8;C9JH19;F8W787;F8WD96;H7C469;P07339	;;CTSD;CTSD;CTSD;CTSD;CTSD;CTSD;CTSD;CTSD;;CTSD	Peptidase A1 domain-containing protein;Peptidase A1 domain-containing protein;Cathepsin D;Cathepsin D;Cathepsin D;Cathepsin D;Cathepsin D;Cathepsin D;Cathepsin D;Cathepsin D;Peptidase A1 domain-containing protein (Fragment);Cathepsin D	DPDAQPGGELMLGGTDSK		_DPDAQPGGELMLGGTDSK_	2	280927	_DPDAQPGGELMLGGTDSK_
A0A1B0GU58;A0A1B0GUX9;A0A1B0GWA1;A0A1B0GWI4;P05165	PCCA	Propanoyl-CoA:carbon dioxide ligase subunit alpha (Fragment);Propionyl-CoA carboxylase alpha chain, mitochondrial (Fragment);Propionyl-CoA carboxylase alpha chain, mitochondrial (Fragment);Propanoyl-CoA:carbon dioxide ligase subunit alpha (Fragment);Propionyl-CoA carboxylase alpha chain, mitochondrial	LSSQEAASSFGDDR		_LSSQEAASSFGDDR_	1	17561.4	_LSSQEAASSFGDDR_
A0A1B0GU86;A0A1B0GV31;A0A1B0GVA5;A0A1B0GW23;C9JMV9;C9JYZ0;F8WC59;Q03154	ACY1;ABHD14A-ACY1;ABHD14A-ACY1;ABHD14A-ACY1;ABHD14A-ACY1;ACY1;ACY1;ACY1	N-acyl-L-amino-acid amidohydrolase;N-acyl-L-amino-acid amidohydrolase (Fragment);N-acyl-L-amino-acid amidohydrolase (Fragment);N-acyl-L-amino-acid amidohydrolase (Fragment);N-acyl-L-amino-acid amidohydrolase;N-acyl-L-amino-acid amidohydrolase (Fragment);N-acyl-L-amino-acid amidohydrolase;Aminoacylase-1	DSEGYIYAR		_DSEGYIYAR_	1	64321.2	_DSEGYIYAR_
A0A1B0GVI3;P13645	KRT10	Keratin, type I cytoskeletal 10;Keratin, type I cytoskeletal 10	LASYLDK		_LASYLDK_	12	352548	_LASYLDK_
A0A1B0GVI3;P13645	KRT10	Keratin, type I cytoskeletal 10;Keratin, type I cytoskeletal 10	LASYLDK		_LASYLDK_	12	352548	_LASYLDK_
A0A1B0GVI3;P13645	KRT10	Keratin, type I cytoskeletal 10;Keratin, type I cytoskeletal 10	SQYEQLAEQNRK		_SQYEQLAEQNRK_	12	268898	_SQYEQLAEQNRK_
A0A1B0GVI3;P13645	KRT10	Keratin, type I cytoskeletal 10;Keratin, type I cytoskeletal 10	SQYEQLAEQNRK		_SQYEQLAEQNRK_	12	268898	_SQYEQLAEQNRK_
A0A1B0GVI3;P13645	KRT10	Keratin, type I cytoskeletal 10;Keratin, type I cytoskeletal 10	DAEAWFNEK		_DAEAWFNEK_	12	493649	_DAEAWFNEK_
A0A1B0GVI3;P13645	KRT10	Keratin, type I cytoskeletal 10;Keratin, type I cytoskeletal 10	VTMQNLNDR		_VTMQNLNDR_	12	382590	_VTMQNLNDR_
A0A1B0GVI3;P13645	KRT10	Keratin, type I cytoskeletal 10;Keratin, type I cytoskeletal 10	ALEESNYELEGK		_ALEESNYELEGK_	12	231329	_ALEESNYELEGK_
A0A1B0GVI3;P13645	KRT10	Keratin, type I cytoskeletal 10;Keratin, type I cytoskeletal 10	SQYEQLAEQNR		_SQYEQLAEQNR_	12	123267	_SQYEQLAEQNR_
A0A1B0GVI3;P13645	KRT10	Keratin, type I cytoskeletal 10;Keratin, type I cytoskeletal 10	YENEVALR		_YENEVALR_	12	110613	_YENEVALR_
A0A1B0GVI3;P13645	KRT10	Keratin, type I cytoskeletal 10;Keratin, type I cytoskeletal 10	QSLEASLAETEGR		_QSLEASLAETEGR_	12	84093.8	_QSLEASLAETEGR_
A0A1B0GVI3;P13645	KRT10	Keratin, type I cytoskeletal 10;Keratin, type I cytoskeletal 10	GSLGGGFSSGGFSGGSFSR		_GSLGGGFSSGGFSGGSFSR_	12	37134.4	_GSLGGGFSSGGFSGGSFSR_
A0A1B0GVI3;P13645	KRT10	Keratin, type I cytoskeletal 10;Keratin, type I cytoskeletal 10	SLLEGEGSSGGGGR		_SLLEGEGSSGGGGR_	12	31055.8	_SLLEGEGSSGGGGR_
A0A1B0GVI3;P13645	KRT10	Keratin, type I cytoskeletal 10;Keratin, type I cytoskeletal 10	VLDELTLTK		_VLDELTLTK_	12	27940.8	_VLDELTLTK_
A0A1B0GVI3;P13645	KRT10	Keratin, type I cytoskeletal 10;Keratin, type I cytoskeletal 10	LENEIQTYR		_LENEIQTYR_	12	9155.74	_LENEIQTYR_
A0A1B0GVY1;A0A6Q8PFI7;A0A6Q8PGP5;A0A6Q8PHJ5;A0A7P0Z498;Q96PU5	NEDD4L	HECT-type E3 ubiquitin transferase;E3 ubiquitin-protein ligase;E3 ubiquitin-protein ligase;E3 ubiquitin-protein ligase;E3 ubiquitin-protein ligase NEDD4-like (Fragment);E3 ubiquitin-protein ligase NEDD4-like	SLSSPTVTLSAPLEGAK	(S727);(S421);(S415);(S403);(S73);(S448)	_SLS[Phospho (STY)]SPTVTLSAPLEGAK_	1	101361	_S[Phospho (STY): 0.6%]LS[Phospho (STY): 95.6%]S[Phospho (STY): 3.7%]PT[Phospho (STY): 0%]VT[Phospho (STY): 0%]LS[Phospho (STY): 0%]APLEGAK_
A0A1W2PP34;A0A1W2PP35;A0A1W2PPH7;A0A1W2PPL4;A0A1W2PPS1;A0A1W2PQ74;A0A1W2PQL0;A0A1W2PRZ7;A0A1X7SBS1;Q00839;Q5RI18	HNRNPU	Heterogeneous nuclear ribonucleoprotein U;Heterogeneous nuclear ribonucleoprotein U (Fragment);Heterogeneous nuclear ribonucleoprotein U;Heterogeneous nuclear ribonucleoprotein U;Heterogeneous nuclear ribonucleoprotein U;Heterogeneous nuclear ribonucleoprotein U;Heterogeneous nuclear ribonucleoprotein U (Fragment);Heterogeneous nuclear ribonucleoprotein U (Fragment);Heterogeneous nuclear ribonucl…	DIDIHEVR		_DIDIHEVR_	1	33861.1	_DIDIHEVR_
A0A1W2PPS5;Q96FN5	KIF12	Kinesin-like protein;Kinesin-like protein KIF12	MEERGSPDGDLAR	(S6);(S6)	_[Acetyl (Protein N-term)]MEERGS[Phospho (STY)]PDGDLAR_	9	1.49247e+06	_MEERGS[Phospho (STY): 100%]PDGDLAR_
A0A1W2PPS5;Q96FN5	KIF12	Kinesin-like protein;Kinesin-like protein KIF12	VTTRPQAPKSPVAK	(S374);(S369)	_VTTRPQAPKS[Phospho (STY)]PVAK_	9	681612	_VT[Phospho (STY): 0%]T[Phospho (STY): 0%]RPQAPKS[Phospho (STY): 100%]PVAK_
A0A1W2PPS5;Q96FN5	KIF12	Kinesin-like protein;Kinesin-like protein KIF12	VTTRPQAPKSPVAK	(S374);(S369)	_VTTRPQAPKS[Phospho (STY)]PVAK_	9	681612	_VT[Phospho (STY): 0%]T[Phospho (STY): 0%]RPQAPKS[Phospho (STY): 100%]PVAK_
A0A1W2PPS5;Q96FN5	KIF12	Kinesin-like protein;Kinesin-like protein KIF12	SQPPCSEGARSPGQVLPPH	(C637,S643);(C632,S638)	_SQPPC[Carbamidomethyl (C)]SEGARS[Phospho (STY)]PGQVLPPH_	9	767437	_S[Phospho (STY): 0.1%]QPPC[Carbamidomethyl (C): 100%]S[Phospho (STY): 42.7%]EGARS[Phospho (STY): 57.2%]PGQVLPPH_
A0A1W2PPS5;Q96FN5	KIF12	Kinesin-like protein;Kinesin-like protein KIF12	MEERGSPDGDLAR	(M1,S6);(M1,S6)	_[Acetyl (Protein N-term)]M[Oxidation (M)]EERGS[Phospho (STY)]PDGDLAR_	9	487674	_M[Oxidation (M): 100%]EERGS[Phospho (STY): 100%]PDGDLAR_
A0A1W2PPS5;Q96FN5	KIF12	Kinesin-like protein;Kinesin-like protein KIF12	VRPMSAAELR	(S36);(S36)	_VRPMS[Phospho (STY)]AAELR_	9	129640	_VRPMS[Phospho (STY): 100%]AAELR_
A0A1W2PPS5;Q96FN5	KIF12	Kinesin-like protein;Kinesin-like protein KIF12	VRPMSAAELR	(M35,S36);(M35,S36)	_VRPM[Oxidation (M)]S[Phospho (STY)]AAELR_	9	112143	_VRPM[Oxidation (M): 100%]S[Phospho (STY): 100%]AAELR_
A0A1W2PPS5;Q96FN5	KIF12	Kinesin-like protein;Kinesin-like protein KIF12	ERSHSDWTQTR	(S567);(S562)	_ERS[Phospho (STY)]HSDWTQTR_	9	35245.6	_ERS[Phospho (STY): 99.1%]HS[Phospho (STY): 0.8%]DWT[Phospho (STY): 0%]QT[Phospho (STY): 0%]R_
A0A1W2PPS5;Q96FN5	KIF12	Kinesin-like protein;Kinesin-like protein KIF12	VRPMSAAELRR	(M35,S36);(M35,S36)	_VRPM[Oxidation (M)]S[Phospho (STY)]AAELRR_	9	35019.7	_VRPM[Oxidation (M): 100%]S[Phospho (STY): 100%]AAELRR_
A0A1W2PPS5;Q96FN5	KIF12	Kinesin-like protein;Kinesin-like protein KIF12	SQLQNSRDLAQNEQR	(S447);(S442)	_SQLQNS[Phospho (STY)]RDLAQNEQR_	9	15897.7	_S[Phospho (STY): 50%]QLQNS[Phospho (STY): 50%]RDLAQNEQR_
A0A1W2PQM2;F5H5D3;P0DPH7;P0DPH8;P68363;Q6PEY2;Q71U36;Q9BQE3	TUBA1C;TUBA1C;TUBA3C;TUBA3D;TUBA1B;TUBA3E;TUBA1A;TUBA1C	Tubulin alpha-1C chain;Tubulin alpha chain;Tubulin alpha-3C chain;Tubulin alpha-3D chain;Tubulin alpha-1B chain;Tubulin alpha-3E chain;Tubulin alpha-1A chain;Tubulin alpha-1C chain	DVNAAIATIK		_DVNAAIATIK_	1	29655.3	_DVNAAIATIK_
A0A286YES1;A0A4W9A917;P01860	IGHG3	Immunoglobulin heavy constant gamma 3 (Fragment);Immunoglobulin heavy constant gamma 3 (Fragment);Immunoglobulin heavy constant gamma 3	EPQVYTLPPSREEMTK	(M288);(M288);(M288)	_EPQVYTLPPSREEM[Oxidation (M)]TK_	10	1.96841e+06	_EPQVYTLPPSREEM[Oxidation (M): 100%]TK_
A0A286YES1;A0A4W9A917;P01860	IGHG3	Immunoglobulin heavy constant gamma 3 (Fragment);Immunoglobulin heavy constant gamma 3 (Fragment);Immunoglobulin heavy constant gamma 3	EPQVYTLPPSREEMTK	(M288);(M288);(M288)	_EPQVYTLPPSREEM[Oxidation (M)]TK_	10	1.96841e+06	_EPQVYTLPPSREEM[Oxidation (M): 100%]TK_
A0A286YES1;A0A4W9A917;P01860	IGHG3	Immunoglobulin heavy constant gamma 3 (Fragment);Immunoglobulin heavy constant gamma 3 (Fragment);Immunoglobulin heavy constant gamma 3	DTLMISR		_DTLMISR_	10	1851728	_DTLMISR_
A0A286YES1;A0A4W9A917;P01860	IGHG3	Immunoglobulin heavy constant gamma 3 (Fragment);Immunoglobulin heavy constant gamma 3 (Fragment);Immunoglobulin heavy constant gamma 3	NQVSLTCLVK	(C297);(C297);(C297)	_NQVSLTC[Carbamidomethyl (C)]LVK_	10	992394	_NQVSLTC[Carbamidomethyl (C): 100%]LVK_
A0A286YES1;A0A4W9A917;P01860	IGHG3	Immunoglobulin heavy constant gamma 3 (Fragment);Immunoglobulin heavy constant gamma 3 (Fragment);Immunoglobulin heavy constant gamma 3	ALPAPIEK		_ALPAPIEK_	10	742179	_ALPAPIEK_
A0A286YES1;A0A4W9A917;P01860	IGHG3	Immunoglobulin heavy constant gamma 3 (Fragment);Immunoglobulin heavy constant gamma 3 (Fragment);Immunoglobulin heavy constant gamma 3	DTLMISR	(M182);(M182);(M182)	_DTLM[Oxidation (M)]ISR_	10	546383	_DTLM[Oxidation (M): 100%]ISR_
A0A286YES1;A0A4W9A917;P01860	IGHG3	Immunoglobulin heavy constant gamma 3 (Fragment);Immunoglobulin heavy constant gamma 3 (Fragment);Immunoglobulin heavy constant gamma 3	STSGGTAALGCLVK	(C27);(C27);(C27)	_STSGGTAALGC[Carbamidomethyl (C)]LVK_	10	400242	_STSGGTAALGC[Carbamidomethyl (C): 100%]LVK_
A0A286YES1;A0A4W9A917;P01860	IGHG3	Immunoglobulin heavy constant gamma 3 (Fragment);Immunoglobulin heavy constant gamma 3 (Fragment);Immunoglobulin heavy constant gamma 3	GPSVFPLAPCSR	(C14);(C14);(C14)	_GPSVFPLAPC[Carbamidomethyl (C)]SR_	10	310774	_GPSVFPLAPC[Carbamidomethyl (C): 100%]SR_
A0A286YES1;A0A4W9A917;P01860	IGHG3	Immunoglobulin heavy constant gamma 3 (Fragment);Immunoglobulin heavy constant gamma 3 (Fragment);Immunoglobulin heavy constant gamma 3	EPQVYTLPPSR		_EPQVYTLPPSR_	10	118299	_EPQVYTLPPSR_
A0A286YES1;A0A4W9A917;P01860	IGHG3	Immunoglobulin heavy constant gamma 3 (Fragment);Immunoglobulin heavy constant gamma 3 (Fragment);Immunoglobulin heavy constant gamma 3	EPQVYTLPPSREEMTK		_EPQVYTLPPSREEMTK_	10	37254.6	_EPQVYTLPPSREEMTK_
A0A286YES1;A0A4W9A917;P01860	IGHG3	Immunoglobulin heavy constant gamma 3 (Fragment);Immunoglobulin heavy constant gamma 3 (Fragment);Immunoglobulin heavy constant gamma 3	TPLGDTTHTCPR	(C111);(C111);(C111)	_TPLGDTTHTC[Carbamidomethyl (C)]PR_	10	28452	_TPLGDTTHTC[Carbamidomethyl (C): 100%]PR_
A0A286YEY1;P01876	IGHA1	Immunoglobulin heavy constant alpha 1 (Fragment);Immunoglobulin heavy constant alpha 1	DASGVTFTWTPSSGK		_DASGVTFTWTPSSGK_	3	1.20533e+06	_DASGVTFTWTPSSGK_
A0A286YEY1;P01876	IGHA1	Immunoglobulin heavy constant alpha 1 (Fragment);Immunoglobulin heavy constant alpha 1	TPLTATLSK		_TPLTATLSK_	3	195307	_TPLTATLSK_
A0A286YEY1;P01876	IGHA1	Immunoglobulin heavy constant alpha 1 (Fragment);Immunoglobulin heavy constant alpha 1	TFTCTAAYPESK	(C204);(C204)	_TFTC[Carbamidomethyl (C)]TAAYPESK_	3	195280	_TFTC[Carbamidomethyl (C): 100%]TAAYPESK_
A0A286YEY4;P01859	IGHG2	Immunoglobulin heavy constant gamma 2 (Fragment);Immunoglobulin heavy constant gamma 2	GLPAPIEK		_GLPAPIEK_	2	186811	_GLPAPIEK_
A0A286YEY4;P01859	IGHG2	Immunoglobulin heavy constant gamma 2 (Fragment);Immunoglobulin heavy constant gamma 2	STSESTAALGCLVK	(C27);(C27)	_STSESTAALGC[Carbamidomethyl (C)]LVK_	2	114698	_STSESTAALGC[Carbamidomethyl (C): 100%]LVK_
A0A286YF38;A0A286YFA1;J3QQZ9;Q9NVS9	PNPO	Pyridoxine-5'-phosphate oxidase;Pyridoxine-5'-phosphate oxidase;Pyridoxal 5'-phosphate synthase (Fragment);Pyridoxine-5'-phosphate oxidase	SAAMDLGPMRK	(M32,M37);(M32,M37);(M22,M27);(M32,M37)	_SAAM[Oxidation (M)]DLGPM[Oxidation (M)]RK_	1	49031.8	_SAAM[Oxidation (M): 100%]DLGPM[Oxidation (M): 100%]RK_
A0A2Q2TTZ9	IGKV1D-33	Immunoglobulin kappa variable 1-33	DIQMTQSPSSLSASVGDR	(M4)	_DIQM[Oxidation (M)]TQSPSSLSASVGDR_	2	1.91676e+06	_DIQM[Oxidation (M): 100%]TQSPSSLSASVGDR_
A0A2Q2TTZ9	IGKV1D-33	Immunoglobulin kappa variable 1-33	DIQMTQSPSSLSASVGDR	(M4)	_DIQM[Oxidation (M)]TQSPSSLSASVGDR_	2	1.91676e+06	_DIQM[Oxidation (M): 100%]TQSPSSLSASVGDR_
A0A2Q2TTZ9	IGKV1D-33	Immunoglobulin kappa variable 1-33	DIQMTQSPSSLSASVGDR		_DIQMTQSPSSLSASVGDR_	2	221949	_DIQMTQSPSSLSASVGDR_
A0A2Q2TTZ9	IGKV1D-33	Immunoglobulin kappa variable 1-33	DIQMTQSPSSLSASVGDR		_DIQMTQSPSSLSASVGDR_	2	221949	_DIQMTQSPSSLSASVGDR_
A0A2R8Y443;A0A2R8Y6I6;A0A2R8Y6L5;A0A2R8YDF3;Q13627;Q9Y463	DYRK1A;DYRK1A;DYRK1A;DYRK1A;DYRK1A;DYRK1B	Dual-specificity kinase (Fragment);Dual-specificity kinase;Dual-specificity kinase (Fragment);Dual-specificity kinase (Fragment);Dual specificity tyrosine-phosphorylation-regulated kinase 1A;Dual specificity tyrosine-phosphorylation-regulated kinase 1B	IYQYIQSR	(Y283);(Y283);(Y321);(Y328);(Y321);(Y273)	_IYQY[Phospho (STY)]IQSR_	1	61285.1	_IY[Phospho (STY): 0%]QY[Phospho (STY): 100%]IQS[Phospho (STY): 0%]R_
A0A2R8Y4F5;A0A2R8YG21;H0YFD6;P40939	HADHA	Enoyl-CoA hydratase;Trifunctional enzyme subunit alpha, mitochondrial;Enoyl-CoA hydratase;Trifunctional enzyme subunit alpha, mitochondrial	DATLTALDR		_DATLTALDR_	1	16276.1	_DATLTALDR_
A0A2R8Y4K2;Q9Y2S2	CRYL1	Crystallin, lambda 1, isoform CRA_c;Lambda-crystallin homolog	VPDDPEHLAAR		_VPDDPEHLAAR_	1	78951.9	_VPDDPEHLAAR_
A0A2R8Y5S7;P35241	RDX	Radixin	RKPDTIEVQQMK	(M305);(M305)	_RKPDTIEVQQM[Oxidation (M)]K_	9	557646	_RKPDTIEVQQM[Oxidation (M): 100%]K_
A0A2R8Y5S7;P35241	RDX	Radixin	RKPDTIEVQQMK	(M305);(M305)	_RKPDTIEVQQM[Oxidation (M)]K_	9	557646	_RKPDTIEVQQM[Oxidation (M): 100%]K_
A0A2R8Y5S7;P35241	RDX	Radixin	QLQALSSELAQAR	(S533);(S533)	_QLQALSS[Phospho (STY)]ELAQAR_	9	106300	_QLQALS[Phospho (STY): 0%]S[Phospho (STY): 100%]ELAQAR_
A0A2R8Y5S7;P35241	RDX	Radixin	EIHKPGYLANDR		_EIHKPGYLANDR_	9	75252.6	_EIHKPGYLANDR_
A0A2R8Y5S7;P35241	RDX	Radixin	RKPDTIEVQQMK		_RKPDTIEVQQMK_	9	57239.4	_RKPDTIEVQQMK_
A0A2R8Y5S7;P35241	RDX	Radixin	APDFVFYAPR		_APDFVFYAPR_	9	39415.9	_APDFVFYAPR_
A0A2R8Y5S7;P35241	RDX	Radixin	ENPLQFK		_ENPLQFK_	9	37994.1	_ENPLQFK_
A0A2R8Y5S7;P35241	RDX	Radixin	KKEEEATEWQHK		_KKEEEATEWQHK_	9	17567.3	_KKEEEATEWQHK_
A0A2R8Y5S7;P35241	RDX	Radixin	AFAAQEDLEK		_AFAAQEDLEK_	9	15142.4	_AFAAQEDLEK_
A0A2R8Y5S7;P35241	RDX	Radixin	KPDTIEVQQMK	(T299);(T299)	_KPDT[Phospho (STY)]IEVQQMK_	9	4570.46	_KPDT[Phospho (STY): 100%]IEVQQMK_
A0A2R8Y6G6;P06733	ENO1	2-phospho-D-glycerate hydro-lyase;Alpha-enolase	DATNVGDEGGFAPNILENK		_DATNVGDEGGFAPNILENK_	6	815292	_DATNVGDEGGFAPNILENK_
A0A2R8Y6G6;P06733	ENO1	2-phospho-D-glycerate hydro-lyase;Alpha-enolase	DATNVGDEGGFAPNILENK		_DATNVGDEGGFAPNILENK_	6	815292	_DATNVGDEGGFAPNILENK_
A0A2R8Y6G6;P06733	ENO1	2-phospho-D-glycerate hydro-lyase;Alpha-enolase	YISPDQLADLYK		_YISPDQLADLYK_	6	124052	_YISPDQLADLYK_
A0A2R8Y6G6;P06733	ENO1	2-phospho-D-glycerate hydro-lyase;Alpha-enolase	LMIEMDGTENK	(M94);(M94)	_LM[Oxidation (M)]IEMDGTENK_	6	119883	_LM[Oxidation (M): 99.3%]IEM[Oxidation (M): 0.7%]DGTENK_
A0A2R8Y6G6;P06733	ENO1	2-phospho-D-glycerate hydro-lyase;Alpha-enolase	LMIEMDGTENK	(M94,M97);(M94,M97)	_LM[Oxidation (M)]IEM[Oxidation (M)]DGTENK_	6	115279	_LM[Oxidation (M): 100%]IEM[Oxidation (M): 100%]DGTENK_
A0A2R8Y6G6;P06733	ENO1	2-phospho-D-glycerate hydro-lyase;Alpha-enolase	LMIEMDGTENK	(M97);(M97)	_LMIEM[Oxidation (M)]DGTENK_	6	100461	_LM[Oxidation (M): 0.2%]IEM[Oxidation (M): 99.8%]DGTENK_
A0A2R8Y6G6;P06733	ENO1	2-phospho-D-glycerate hydro-lyase;Alpha-enolase	EGLELLK		_EGLELLK_	6	53129	_EGLELLK_
A0A2R8Y6R2	KIF12	Kinesin-like protein KIF12 (Fragment)	GASACPDVGPGFQTWPR	(S43,C45)	_GAS[Phospho (STY)]AC[Carbamidomethyl (C)]PDVGPGFQTWPR_	1	192661	_GAS[Phospho (STY): 100%]AC[Carbamidomethyl (C): 100%]PDVGPGFQT[Phospho (STY): 0%]WPR_
A0A2R8Y6V7;Q13621	SLC12A1	Solute carrier family 12 member 1	IEYYRNTGSISGPK	(T118,S120);(T118,S120)	_IEYYRNT[Phospho (STY)]GS[Phospho (STY)]ISGPK_	11	1.01533e+06	_IEY[Phospho (STY): 0%]Y[Phospho (STY): 0%]RNT[Phospho (STY): 100%]GS[Phospho (STY): 100%]IS[Phospho (STY): 0%]GPK_
A0A2R8Y6V7;Q13621	SLC12A1	Solute carrier family 12 member 1	IEYYRNTGSISGPK	(T118,S120);(T118,S120)	_IEYYRNT[Phospho (STY)]GS[Phospho (STY)]ISGPK_	11	1.01533e+06	_IEY[Phospho (STY): 0%]Y[Phospho (STY): 0%]RNT[Phospho (STY): 100%]GS[Phospho (STY): 100%]IS[Phospho (STY): 0%]GPK_
A0A2R8Y6V7;Q13621	SLC12A1	Solute carrier family 12 member 1	ISFRPGNQECYDNFLQSGETAK	(S61,C69);(S61,C69)	_IS[Phospho (STY)]FRPGNQEC[Carbamidomethyl (C)]YDNFLQSGETAK_	11	157377	_IS[Phospho (STY): 99.9%]FRPGNQEC[Carbamidomethyl (C): 100%]Y[Phospho (STY): 0.1%]DNFLQS[Phospho (STY): 0%]GET[Phospho (STY): 0%]AK_
A0A2R8Y6V7;Q13621	SLC12A1	Solute carrier family 12 member 1	IEYYRNTGSISGPK	(T118);(T118)	_IEYYRNT[Phospho (STY)]GSISGPK_	11	64182	_IEY[Phospho (STY): 14.7%]Y[Phospho (STY): 1.7%]RNT[Phospho (STY): 76.5%]GS[Phospho (STY): 6.3%]IS[Phospho (STY): 0.8%]GPK_
A0A2R8Y6V7;Q13621	SLC12A1	Solute carrier family 12 member 1	IEYYRNTGSISGPK	(T118);(T118)	_IEYYRNT[Phospho (STY)]GSISGPK_	11	64182	_IEY[Phospho (STY): 0.1%]Y[Phospho (STY): 0.5%]RNT[Phospho (STY): 99.2%]GS[Phospho (STY): 0.2%]IS[Phospho (STY): 0.1%]GPK_
A0A2R8Y6V7;Q13621	SLC12A1	Solute carrier family 12 member 1	SLNNSSNVFLDSVPSNTNR	(S6,S7);(S6,S7)	_SLNNS[Phospho (STY)]S[Phospho (STY)]NVFLDSVPSNTNR_	11	103919	_S[Phospho (STY): 57.3%]LNNS[Phospho (STY): 75.3%]S[Phospho (STY): 67.4%]NVFLDS[Phospho (STY): 0%]VPS[Phospho (STY): 0%]NT[Phospho (STY): 0%]NR_
A0A2R8Y6V7;Q13621	SLC12A1	Solute carrier family 12 member 1	KDGSINTSQSMHVGEFNQK	(S925);(S879)	_KDGS[Phospho (STY)]INTSQSMHVGEFNQK_	11	94268.5	_KDGS[Phospho (STY): 99.9%]INT[Phospho (STY): 0.1%]S[Phospho (STY): 0.1%]QS[Phospho (STY): 0%]MHVGEFNQK_
A0A2R8Y6V7;Q13621	SLC12A1	Solute carrier family 12 member 1	KDGSINTSQSMHVGEFNQK	(S931);(S885)	_KDGSINTSQS[Phospho (STY)]MHVGEFNQK_	11	93805.9	_KDGS[Phospho (STY): 99.9%]INT[Phospho (STY): 0.1%]S[Phospho (STY): 0.1%]QS[Phospho (STY): 0%]MHVGEFNQK_
A0A2R8Y6V7;Q13621	SLC12A1	Solute carrier family 12 member 1	SLNNSSNVFLDSVPSNTNR	(S2);(S2)	_[Acetyl (Protein N-term)]S[Phospho (STY)]LNNSSNVFLDSVPSNTNR_	11	87108	_S[Phospho (STY): 99.6%]LNNS[Phospho (STY): 0.3%]S[Phospho (STY): 0.1%]NVFLDS[Phospho (STY): 0%]VPS[Phospho (STY): 0%]NT[Phospho (STY): 0%]NR_
A0A2R8Y6V7;Q13621	SLC12A1	Solute carrier family 12 member 1	KDGSINTSQSMHVGEFNQK	(S925,M932);(S879,M886)	_KDGS[Phospho (STY)]INTSQSM[Oxidation (M)]HVGEFNQK_	11	33014.1	_KDGS[Phospho (STY): 84.4%]INT[Phospho (STY): 14.7%]S[Phospho (STY): 0.7%]QS[Phospho (STY): 0.1%]M[Oxidation (M): 100%]HVGEFNQK_
A0A2R8Y6V7;Q13621	SLC12A1	Solute carrier family 12 member 1	DGSINTSQSMHVGEFNQK	(M932);(M886)	_DGSINTSQSM[Oxidation (M)]HVGEFNQK_	11	14011.9	_DGSINTSQSM[Oxidation (M): 100%]HVGEFNQK_
A0A2R8Y6V7;Q13621	SLC12A1	Solute carrier family 12 member 1	KDGSINTSQSMHVGEFNQK	(M932);(M886)	_KDGSINTSQSM[Oxidation (M)]HVGEFNQK_	11	13387.8	_KDGSINTSQSM[Oxidation (M): 100%]HVGEFNQK_
A0A2R8Y6V7;Q13621	SLC12A1	Solute carrier family 12 member 1	ISFRPGNQECYDNFLQSGETAK	(C69,Y70);(C69,Y70)	_ISFRPGNQEC[Carbamidomethyl (C)]Y[Phospho (STY)]DNFLQSGETAK_	11	10748.6	_IS[Phospho (STY): 0%]FRPGNQEC[Carbamidomethyl (C): 100%]Y[Phospho (STY): 100%]DNFLQS[Phospho (STY): 0%]GET[Phospho (STY): 0%]AK_
A0A2R8Y6Y1;A0A2R8YEH2	RNASEH2B	Ribonuclease H2 subunit B (Fragment);Ribonuclease H2 subunit B	SGMKNGVSLLLPR	(S292,S299);(S262,S269)	_S[Phospho (STY)]GMKNGVS[Phospho (STY)]LLLPR_	1	166874	_S[Phospho (STY): 100%]GMKNGVS[Phospho (STY): 100%]LLLPR_
A0A2R8Y7C0;P69905	HBA2;HBA1	Hemoglobin subunit alpha (Fragment);Hemoglobin subunit alpha	VDPVNFK		_VDPVNFK_	2	99872.6	_VDPVNFK_
A0A2R8Y7C0;P69905	HBA2;HBA1	Hemoglobin subunit alpha (Fragment);Hemoglobin subunit alpha	VGAHAGEYGAEALER		_VGAHAGEYGAEALER_	2	56968.6	_VGAHAGEYGAEALER_
A0A2R8Y7F4;A0A2R8YET2;E7EPN9;H7C5N8;Q9Y520	PRRC2C	Protein PRRC2C (Fragment);Protein PRRC2C (Fragment);Protein PRRC2C;Protein PRRC2C (Fragment);Protein PRRC2C	LPDLSPVENK	(S159);(S299);(S2107);(S653);(S2105)	_LPDLS[Phospho (STY)]PVENK_	1	22882.6	_LPDLS[Phospho (STY): 100%]PVENK_
A0A2R8Y7R4;B2RUZ4;H3BS66	SMIM1	Small integral membrane protein 1	DGVSLGAVSSTEEASR	(S28);(S28);(S28)	_DGVSLGAVSS[Phospho (STY)]TEEASR_	7	128886	_DGVS[Phospho (STY): 0%]LGAVS[Phospho (STY): 47%]S[Phospho (STY): 49%]T[Phospho (STY): 3.9%]EEAS[Phospho (STY): 0%]R_
A0A2R8Y7R4;B2RUZ4;H3BS66	SMIM1	Small integral membrane protein 1	DGVSLGAVSSTEEASR	(T29);(T29);(T29)	_DGVSLGAVSST[Phospho (STY)]EEASR_	7	116795	_DGVS[Phospho (STY): 0%]LGAVS[Phospho (STY): 47%]S[Phospho (STY): 49%]T[Phospho (STY): 3.9%]EEAS[Phospho (STY): 0%]R_
A0A2R8Y7R4;B2RUZ4;H3BS66	SMIM1	Small integral membrane protein 1	DGVSLGAVSSTEEASR	(S27);(S27);(S27)	_DGVSLGAVS[Phospho (STY)]STEEASR_	7	111993	_DGVS[Phospho (STY): 0%]LGAVS[Phospho (STY): 47%]S[Phospho (STY): 49%]T[Phospho (STY): 3.9%]EEAS[Phospho (STY): 0%]R_
A0A2R8Y7R4;B2RUZ4;H3BS66	SMIM1	Small integral membrane protein 1	DGVSLGAVSSTEEASR	(S22);(S22);(S22)	_DGVS[Phospho (STY)]LGAVSSTEEASR_	7	59526.5	_DGVS[Phospho (STY): 100%]LGAVS[Phospho (STY): 0%]S[Phospho (STY): 0%]T[Phospho (STY): 0%]EEAS[Phospho (STY): 0%]R_
A0A2R8Y7R4;B2RUZ4;H3BS66	SMIM1	Small integral membrane protein 1	DGVSLGAVSSTEEASR	(S22,S27);(S22,S27);(S22,S27)	_DGVS[Phospho (STY)]LGAVS[Phospho (STY)]STEEASR_	7	39751.1	_DGVS[Phospho (STY): 100%]LGAVS[Phospho (STY): 96.4%]S[Phospho (STY): 2.7%]T[Phospho (STY): 0.8%]EEAS[Phospho (STY): 0%]R_
A0A2R8Y7R4;B2RUZ4;H3BS66	SMIM1	Small integral membrane protein 1	WEDGSRDGVSLGAVSSTEEASR	(S22,S28);(S22,S28);(S22,S28)	_WEDGSRDGVS[Phospho (STY)]LGAVSS[Phospho (STY)]TEEASR_	7	17719.2	_WEDGS[Phospho (STY): 6.9%]RDGVS[Phospho (STY): 95.3%]LGAVS[Phospho (STY): 89.2%]S[Phospho (STY): 7.5%]T[Phospho (STY): 0.7%]EEAS[Phospho (STY): 0.4%]R_
A0A2R8Y7R4;B2RUZ4;H3BS66	SMIM1	Small integral membrane protein 1	WEDGSRDGVSLGAVSSTEEASR	(S22,S27);(S22,S27);(S22,S27)	_WEDGSRDGVS[Phospho (STY)]LGAVS[Phospho (STY)]STEEASR_	7	12936.2	_WEDGS[Phospho (STY): 11.5%]RDGVS[Phospho (STY): 89.2%]LGAVS[Phospho (STY): 97.9%]S[Phospho (STY): 1.3%]T[Phospho (STY): 0.1%]EEAS[Phospho (STY): 0%]R_
A0A2R8Y7U1;A0A2R8YD45;A0A2R8YGD1;O14773	TPP1	Tripeptidyl aminopeptidase (Fragment);Tripeptidyl-peptidase 1;Tripeptidyl aminopeptidase;Tripeptidyl-peptidase 1	LYQQHGAGLFDVTR		_LYQQHGAGLFDVTR_	1	3917.12	_LYQQHGAGLFDVTR_
A0A2R8Y7Y9;M0QZL1;M0R192;P30043	BLVRB	Flavin reductase (NADPH)	NDLSPTTVMSEGAR	(M87);(M87);(M87);(M87)	_NDLSPTTVM[Oxidation (M)]SEGAR_	1	7197.7	_NDLSPTTVM[Oxidation (M): 100%]SEGAR_
A0A2R8YE63;Q12929	EPS8	Epidermal growth factor receptor kinase substrate 8	ADPPYTHTIQK	(T622);(T605)	_ADPPYTHT[Phospho (STY)]IQK_	29	3007313	_ADPPY[Phospho (STY): 0%]T[Phospho (STY): 0%]HT[Phospho (STY): 100%]IQK_
A0A2R8YE63;Q12929	EPS8	Epidermal growth factor receptor kinase substrate 8	ADPPYTHTIQK	(T622);(T605)	_ADPPYTHT[Phospho (STY)]IQK_	29	3007313	_ADPPY[Phospho (STY): 0%]T[Phospho (STY): 0%]HT[Phospho (STY): 100%]IQK_
A0A2R8YE63;Q12929	EPS8	Epidermal growth factor receptor kinase substrate 8	APAPAPPGTVTQVDVR	(T240);(T223)	_APAPAPPGT[Phospho (STY)]VTQVDVR_	29	2.77919e+06	_APAPAPPGT[Phospho (STY): 100%]VT[Phospho (STY): 0%]QVDVR_
A0A2R8YE63;Q12929	EPS8	Epidermal growth factor receptor kinase substrate 8	APAPAPPGTVTQVDVR	(T240);(T223)	_APAPAPPGT[Phospho (STY)]VTQVDVR_	29	2.77919e+06	_APAPAPPGT[Phospho (STY): 100%]VT[Phospho (STY): 0%]QVDVR_
A0A2R8YE63;Q12929	EPS8	Epidermal growth factor receptor kinase substrate 8	APAPAPPGTVTQVDVR	(T242);(T225)	_APAPAPPGTVT[Phospho (STY)]QVDVR_	29	5.16204e+06	_APAPAPPGT[Phospho (STY): 100%]VT[Phospho (STY): 0%]QVDVR_
A0A2R8YE63;Q12929	EPS8	Epidermal growth factor receptor kinase substrate 8	GPGEGVLTLR	(T334);(T317)	_GPGEGVLT[Phospho (STY)]LR_	29	4328228	_GPGEGVLT[Phospho (STY): 100%]LR_
A0A2R8YE63;Q12929	EPS8	Epidermal growth factor receptor kinase substrate 8	KGPGEGVLTLR	(T334);(T317)	_KGPGEGVLT[Phospho (STY)]LR_	29	922380	_KGPGEGVLT[Phospho (STY): 100%]LR_
A0A2R8YE63;Q12929	EPS8	Epidermal growth factor receptor kinase substrate 8	KGPGEGVLTLR	(T334);(T317)	_KGPGEGVLT[Phospho (STY)]LR_	29	922380	_KGPGEGVLT[Phospho (STY): 100%]LR_
A0A2R8YE63;Q12929	EPS8	Epidermal growth factor receptor kinase substrate 8	AAEAFSELSK	(S315);(S298)	_AAEAFSELS[Phospho (STY)]K_	29	647310	_AAEAFS[Phospho (STY): 0%]ELS[Phospho (STY): 100%]K_
A0A2R8YE63;Q12929	EPS8	Epidermal growth factor receptor kinase substrate 8	GSHLDQGEAAVAFKPTSNR	(S534);(S517)	_GSHLDQGEAAVAFKPTS[Phospho (STY)]NR_	29	489892	_GS[Phospho (STY): 0%]HLDQGEAAVAFKPT[Phospho (STY): 50%]S[Phospho (STY): 50%]NR_
A0A2R8YE63;Q12929	EPS8	Epidermal growth factor receptor kinase substrate 8	SQMEEVQDELIHR	(S702,M704);(S685,M687)	_S[Phospho (STY)]QM[Oxidation (M)]EEVQDELIHR_	29	152400	_S[Phospho (STY): 100%]QM[Oxidation (M): 100%]EEVQDELIHR_
A0A2R8YE63;Q12929	EPS8	Epidermal growth factor receptor kinase substrate 8	SQMEEVQDELIHR	(S702,M704);(S685,M687)	_S[Phospho (STY)]QM[Oxidation (M)]EEVQDELIHR_	29	152400	_S[Phospho (STY): 100%]QM[Oxidation (M): 100%]EEVQDELIHR_
A0A2R8YE63;Q12929	EPS8	Epidermal growth factor receptor kinase substrate 8	MISNADPSIPPPPR	(M218,S220);(M201,S203)	_M[Oxidation (M)]IS[Phospho (STY)]NADPSIPPPPR_	29	294429	_M[Oxidation (M): 100%]IS[Phospho (STY): 100%]NADPS[Phospho (STY): 0%]IPPPPR_
A0A2R8YE63;Q12929	EPS8	Epidermal growth factor receptor kinase substrate 8	RKSQMEEVQDELIHR	(S702,M704);(S685,M687)	_RKS[Phospho (STY)]QM[Oxidation (M)]EEVQDELIHR_	29	114152	_RKS[Phospho (STY): 100%]QM[Oxidation (M): 100%]EEVQDELIHR_
A0A2R8YE63;Q12929	EPS8	Epidermal growth factor receptor kinase substrate 8	RKSQMEEVQDELIHR	(S702,M704);(S685,M687)	_RKS[Phospho (STY)]QM[Oxidation (M)]EEVQDELIHR_	29	114152	_RKS[Phospho (STY): 100%]QM[Oxidation (M): 100%]EEVQDELIHR_
A0A2R8YE63;Q12929	EPS8	Epidermal growth factor receptor kinase substrate 8	ISAAASDSGVESFDEGSSH	(S826);(S809)	_ISAAAS[Phospho (STY)]DSGVESFDEGSSH_	29	192892	_IS[Phospho (STY): 0%]AAAS[Phospho (STY): 99%]DS[Phospho (STY): 1%]GVES[Phospho (STY): 0%]FDEGS[Phospho (STY): 0%]S[Phospho (STY): 0%]H_
A0A2R8YE63;Q12929	EPS8	Epidermal growth factor receptor kinase substrate 8	ISAAASDSGVESFDEGSSH	(S828);(S811)	_ISAAASDS[Phospho (STY)]GVESFDEGSSH_	29	191271	_IS[Phospho (STY): 0%]AAAS[Phospho (STY): 98.9%]DS[Phospho (STY): 1.1%]GVES[Phospho (STY): 0%]FDEGS[Phospho (STY): 0%]S[Phospho (STY): 0%]H_
A0A2R8YE63;Q12929	EPS8	Epidermal growth factor receptor kinase substrate 8	MISNADPSIPPPPR	(S220);(S203)	_MIS[Phospho (STY)]NADPSIPPPPR_	29	189478	_MIS[Phospho (STY): 99.6%]NADPS[Phospho (STY): 0.4%]IPPPPR_
A0A2R8YE63;Q12929	EPS8	Epidermal growth factor receptor kinase substrate 8	DSVSSVSDISQYR	(S75);(S58)	_DSVSS[Phospho (STY)]VSDISQYR_	29	145240	_DS[Phospho (STY): 2.2%]VS[Phospho (STY): 90.8%]S[Phospho (STY): 7%]VS[Phospho (STY): 0%]DIS[Phospho (STY): 0%]QY[Phospho (STY): 0%]R_
A0A2R8YE63;Q12929	EPS8	Epidermal growth factor receptor kinase substrate 8	DSVSSVSDISQYR	(S72);(S55)	_DS[Phospho (STY)]VSSVSDISQYR_	29	111683	_DS[Phospho (STY): 2%]VS[Phospho (STY): 91.2%]S[Phospho (STY): 6.8%]VS[Phospho (STY): 0%]DIS[Phospho (STY): 0%]QY[Phospho (STY): 0%]R_
A0A2R8YE63;Q12929	EPS8	Epidermal growth factor receptor kinase substrate 8	MISNADPSIPPPPR	(M218,S225);(M201,S208)	_M[Oxidation (M)]ISNADPS[Phospho (STY)]IPPPPR_	29	100434	_M[Oxidation (M): 100%]IS[Phospho (STY): 0%]NADPS[Phospho (STY): 100%]IPPPPR_
A0A2R8YE63;Q12929	EPS8	Epidermal growth factor receptor kinase substrate 8	NYARDSVSSVSDISQYR	(S72);(S55)	_NYARDS[Phospho (STY)]VSSVSDISQYR_	29	91255.1	_NY[Phospho (STY): 0%]ARDS[Phospho (STY): 99.1%]VS[Phospho (STY): 0.9%]S[Phospho (STY): 0%]VS[Phospho (STY): 0%]DIS[Phospho (STY): 0%]QY[Phospho (STY): 0%]R_
A0A2R8YE63;Q12929	EPS8	Epidermal growth factor receptor kinase substrate 8	NYARDSVSSVSDISQYR	(Y68);(Y51)	_NY[Phospho (STY)]ARDSVSSVSDISQYR_	29	71266	_NY[Phospho (STY): 0%]ARDS[Phospho (STY): 99.1%]VS[Phospho (STY): 0.9%]S[Phospho (STY): 0%]VS[Phospho (STY): 0%]DIS[Phospho (STY): 0%]QY[Phospho (STY): 0%]R_
A0A2R8YE63;Q12929	EPS8	Epidermal growth factor receptor kinase substrate 8	DAMITVDDGIRK	(M98);(M81)	_DAM[Oxidation (M)]ITVDDGIRK_	29	34902.3	_DAM[Oxidation (M): 100%]ITVDDGIRK_
A0A2R8YE63;Q12929	EPS8	Epidermal growth factor receptor kinase substrate 8	DAMITVDDGIRK	(M98);(M81)	_DAM[Oxidation (M)]ITVDDGIRK_	29	34902.3	_DAM[Oxidation (M): 100%]ITVDDGIRK_
A0A2R8YE63;Q12929	EPS8	Epidermal growth factor receptor kinase substrate 8	SQMEEVQDELIHRLTIGR	(M704,T716);(M687,T699)	_SQM[Oxidation (M)]EEVQDELIHRLT[Phospho (STY)]IGR_	29	53971.3	_S[Phospho (STY): 0%]QM[Oxidation (M): 100%]EEVQDELIHRLT[Phospho (STY): 100%]IGR_
A0A2R8YE63;Q12929	EPS8	Epidermal growth factor receptor kinase substrate 8	ISAAASDSGVESFDEGSSH	(S832);(S815)	_ISAAASDSGVES[Phospho (STY)]FDEGSSH_	29	49053.7	_IS[Phospho (STY): 0%]AAAS[Phospho (STY): 0.1%]DS[Phospho (STY): 7%]GVES[Phospho (STY): 92.4%]FDEGS[Phospho (STY): 0.4%]S[Phospho (STY): 0%]H_
A0A2R8YE63;Q12929	EPS8	Epidermal growth factor receptor kinase substrate 8	ISAAASDSGVESFDEGSSH	(S838);(S821)	_ISAAASDSGVESFDEGSS[Phospho (STY)]H_	29	30221.2	_IS[Phospho (STY): 0%]AAAS[Phospho (STY): 0%]DS[Phospho (STY): 0.1%]GVES[Phospho (STY): 0.6%]FDEGS[Phospho (STY): 88.7%]S[Phospho (STY): 10.6%]H_
A0A2R8YE63;Q12929	EPS8	Epidermal growth factor receptor kinase substrate 8	SQMEEVQDELIHR	(S702);(S685)	_S[Phospho (STY)]QMEEVQDELIHR_	29	21373.7	_S[Phospho (STY): 100%]QMEEVQDELIHR_
A0A2R8YE63;Q12929	EPS8	Epidermal growth factor receptor kinase substrate 8	AAEAFSELSKR	(S315);(S298)	_AAEAFSELS[Phospho (STY)]KR_	29	20915.2	_AAEAFS[Phospho (STY): 0.2%]ELS[Phospho (STY): 99.8%]KR_
A0A2R8YE63;Q12929	EPS8	Epidermal growth factor receptor kinase substrate 8	ISAAASDSGVESFDEGSSH		_ISAAASDSGVESFDEGSSH_	29	18677.9	_ISAAASDSGVESFDEGSSH_
A0A2R8YE63;Q12929	EPS8	Epidermal growth factor receptor kinase substrate 8	AALEDSSGSSELQEIMR	(S804,M814);(S787,M797)	_AALEDS[Phospho (STY)]SGSSELQEIM[Oxidation (M)]R_	29	5600.77	_AALEDS[Phospho (STY): 33.3%]S[Phospho (STY): 28.6%]GS[Phospho (STY): 20.7%]S[Phospho (STY): 17.4%]ELQEIM[Oxidation (M): 100%]R_
A0A2R8YE63;Q12929	EPS8	Epidermal growth factor receptor kinase substrate 8	AALEDSSGSSELQEIMR	(S805,M814);(S788,M797)	_AALEDSS[Phospho (STY)]GSSELQEIM[Oxidation (M)]R_	29	4116.21	_AALEDS[Phospho (STY): 33.3%]S[Phospho (STY): 28.6%]GS[Phospho (STY): 20.7%]S[Phospho (STY): 17.4%]ELQEIM[Oxidation (M): 100%]R_
A0A2R8YE63;Q12929	EPS8	Epidermal growth factor receptor kinase substrate 8	AALEDSSGSSELQEIMR	(S807);(S790)	_AALEDSSGS[Phospho (STY)]SELQEIMR_	29	3089.79	_AALEDS[Phospho (STY): 33.6%]S[Phospho (STY): 31.4%]GS[Phospho (STY): 27.3%]S[Phospho (STY): 7.7%]ELQEIMR_
A0A2R8YE63;Q12929	EPS8	Epidermal growth factor receptor kinase substrate 8	RKSQMEEVQDELIHR	(S702);(S685)	_RKS[Phospho (STY)]QMEEVQDELIHR_	29	1453.83	_RKS[Phospho (STY): 100%]QMEEVQDELIHR_
A0A2R8YHG5;Q9BZV2	SLC19A3	Thiamine transporter 2	DVQSPAPSENPDVSHPEEESNIIMSTK	(M504);(M492)	_DVQSPAPSENPDVSHPEEESNIIM[Oxidation (M)]STK_	1	26944	_DVQSPAPSENPDVSHPEEESNIIM[Oxidation (M): 100%]STK_
A0A2U3TZU2;K7EQ48;P06744	GPI	Glucose-6-phosphate isomerase;Glucose-6-phosphate isomerase (Fragment);Glucose-6-phosphate isomerase	NLVTEDVMR	(M104);(M28);(M65)	_NLVTEDVM[Oxidation (M)]R_	3	56980.2	_NLVTEDVM[Oxidation (M): 100%]R_
A0A2U3TZU2;K7EQ48;P06744	GPI	Glucose-6-phosphate isomerase;Glucose-6-phosphate isomerase (Fragment);Glucose-6-phosphate isomerase	DVMPEVNK		_DVMPEVNK_	3	36390.1	_DVMPEVNK_
A0A2U3TZU2;K7EQ48;P06744	GPI	Glucose-6-phosphate isomerase;Glucose-6-phosphate isomerase (Fragment);Glucose-6-phosphate isomerase	FAAYFQQGDMESNGK	(M396);(M320);(M357)	_FAAYFQQGDM[Oxidation (M)]ESNGK_	3	4944.9	_FAAYFQQGDM[Oxidation (M): 100%]ESNGK_
A0A3B3IQ51;P36980;V9GYE7	CFHR2	Complement factor H-related protein 2	LQNNENNISCVER	(C214);(C129);(C113)	_LQNNENNISC[Carbamidomethyl (C)]VER_	2	254701	_LQNNENNISC[Carbamidomethyl (C): 100%]VER_
A0A3B3IQ51;P36980;V9GYE7	CFHR2	Complement factor H-related protein 2	ITCAEEGWSPTPK	(C157);(C72);(C72)	_ITC[Carbamidomethyl (C)]AEEGWSPTPK_	2	14173.1	_ITC[Carbamidomethyl (C): 100%]AEEGWSPTPK_
A0A3B3IRS7;A0A3B3IT31;A0A3B3ITP2;A0A3B3IU68;A0A3F2YP66;Q9NUN5	LMBRD1	Lysosomal cobalamin transport escort protein LMBD1;Lysosomal cobalamin transport escort protein LMBD1;Lysosomal cobalamin transport escort protein LMBD1;Lysosomal cobalamin transport escort protein LMBD1 (Fragment);Lysosomal cobalamin transport escort protein LMBD1;Lysosomal cobalamin transport escort protein LMBD1	LENTEDIEEVEQHIQTIK		_LENTEDIEEVEQHIQTIK_	1	2103.98	_LENTEDIEEVEQHIQTIK_
A0A3B3IS80;P05062	ALDOB	Fructose-bisphosphate aldolase;Fructose-bisphosphate aldolase B	ETTIQGLDGLSER		_ETTIQGLDGLSER_	9	363535	_ETTIQGLDGLSER_
A0A3B3IS80;P05062	ALDOB	Fructose-bisphosphate aldolase;Fructose-bisphosphate aldolase B	GILAADESVGTMGNR	(M40);(M40)	_GILAADESVGTM[Oxidation (M)]GNR_	9	191868	_GILAADESVGTM[Oxidation (M): 100%]GNR_
A0A3B3IS80;P05062	ALDOB	Fructose-bisphosphate aldolase;Fructose-bisphosphate aldolase B	LDQGGAPLAGTNK		_LDQGGAPLAGTNK_	9	144705	_LDQGGAPLAGTNK_
A0A3B3IS80;P05062	ALDOB	Fructose-bisphosphate aldolase;Fructose-bisphosphate aldolase B	GILAADESVGTMGNR	(S36,M40);(S36,M40)	_GILAADES[Phospho (STY)]VGTM[Oxidation (M)]GNR_	9	135904	_GILAADES[Phospho (STY): 100%]VGT[Phospho (STY): 0%]M[Oxidation (M): 100%]GNR_
A0A3B3IS80;P05062	ALDOB	Fructose-bisphosphate aldolase;Fructose-bisphosphate aldolase B	GILAADESVGTMGNR	(S36);(S36)	_GILAADES[Phospho (STY)]VGTMGNR_	9	97894.4	_GILAADES[Phospho (STY): 100%]VGT[Phospho (STY): 0%]MGNR_
A0A3B3IS80;P05062	ALDOB	Fructose-bisphosphate aldolase;Fructose-bisphosphate aldolase B	FPALTQEQK		_FPALTQEQK_	9	70872.1	_FPALTQEQK_
A0A3B3IS80;P05062	ALDOB	Fructose-bisphosphate aldolase;Fructose-bisphosphate aldolase B	GILAADESVGTMGNR	(T39,M40);(T39,M40)	_GILAADESVGT[Phospho (STY)]M[Oxidation (M)]GNR_	9	52449.8	_GILAADES[Phospho (STY): 25.3%]VGT[Phospho (STY): 74.7%]M[Oxidation (M): 100%]GNR_
A0A3B3IS80;P05062	ALDOB	Fructose-bisphosphate aldolase;Fructose-bisphosphate aldolase B	GILAADESVGTMGNR	(T39);(T39)	_GILAADESVGT[Phospho (STY)]MGNR_	9	37457.7	_GILAADES[Phospho (STY): 0%]VGT[Phospho (STY): 100%]MGNR_
A0A3B3IS80;P05062	ALDOB	Fructose-bisphosphate aldolase;Fructose-bisphosphate aldolase B	LSFSYGR		_LSFSYGR_	9	20902.5	_LSFSYGR_
A0A3B3ISQ4;Q9H6S3	EPS8L2	Epidermal growth factor receptor kinase substrate 8-like protein 2	KAPAEGVLTLR	(T303);(T303)	_KAPAEGVLT[Phospho (STY)]LR_	6	902619	_KAPAEGVLT[Phospho (STY): 100%]LR_
A0A3B3ISQ4;Q9H6S3	EPS8L2	Epidermal growth factor receptor kinase substrate 8-like protein 2	KAPAEGVLTLR	(T303);(T303)	_KAPAEGVLT[Phospho (STY)]LR_	6	902619	_KAPAEGVLT[Phospho (STY): 100%]LR_
A0A3B3ISQ4;Q9H6S3	EPS8L2	Epidermal growth factor receptor kinase substrate 8-like protein 2	APAEGVLTLR	(T303);(T303)	_APAEGVLT[Phospho (STY)]LR_	6	736762	_APAEGVLT[Phospho (STY): 100%]LR_
A0A3B3ISQ4;Q9H6S3	EPS8L2	Epidermal growth factor receptor kinase substrate 8-like protein 2	YWGPASPTHK	(S570);(S570)	_YWGPAS[Phospho (STY)]PTHK_	6	335657	_Y[Phospho (STY): 0%]WGPAS[Phospho (STY): 40.3%]PT[Phospho (STY): 59.7%]HK_
A0A3B3ISQ4;Q9H6S3	EPS8L2	Epidermal growth factor receptor kinase substrate 8-like protein 2	SQSGAVSCCPGATNGSLGR	(C9,C10,S17);(C9,C10,S17)	_[Acetyl (Protein N-term)]SQSGAVSC[Carbamidomethyl (C)]C[Carbamidomethyl (C)]PGATNGS[Phospho (STY)]LGR_	6	187559	_S[Phospho (STY): 0%]QS[Phospho (STY): 0%]GAVS[Phospho (STY): 0%]C[Carbamidomethyl (C): 100%]C[Carbamidomethyl (C): 100%]PGAT[Phospho (STY): 1%]NGS[Phospho (STY): 99%]LGR_
A0A3B3ISQ4;Q9H6S3	EPS8L2	Epidermal growth factor receptor kinase substrate 8-like protein 2	QRQSILPPPQGPAPIPFQHR	(S197);(S197)	_QRQS[Phospho (STY)]ILPPPQGPAPIPFQHR_	6	79409.1	_QRQS[Phospho (STY): 100%]ILPPPQGPAPIPFQHR_
A0A3B3ISQ4;Q9H6S3	EPS8L2	Epidermal growth factor receptor kinase substrate 8-like protein 2	DEVLEVLEDGR		_DEVLEVLEDGR_	6	4377.59	_DEVLEVLEDGR_
A0A3B3ISR2;A0A3B3ITU4;B4DPQ0;F5H2D0;P00736	C1R	Complement subcomponent C1r;Complement C1r subcomponent (Fragment);Complement subcomponent C1r;Complement subcomponent C1r;Complement C1r subcomponent	QDACQGDSGGVFAVR	(C650);(C296);(C664);(C616);(C650)	_QDAC[Carbamidomethyl (C)]QGDSGGVFAVR_	1	13772.1	_QDAC[Carbamidomethyl (C): 100%]QGDSGGVFAVR_
A0A3B3ISV3;P02462;P29400	COL4A1;COL4A1;COL4A5	Collagen alpha-1(IV) chain (Fragment);Collagen alpha-1(IV) chain;Collagen alpha-5(IV) chain	AHGQDLGTAGSCLR	(C212);(C1493);(C1509)	_AHGQDLGTAGSC[Carbamidomethyl (C)]LR_	1	14352.2	_AHGQDLGTAGSC[Carbamidomethyl (C): 100%]LR_
A0A3B3ISZ7;Q9NQ36	SCUBE2	Signal peptide, CUB and EGF-like domain-containing protein 2;Signal peptide, CUB and EGF-like domain-containing protein 2	QAESCGVGQGHAENQCVSCR	(C656,C667,C670);(C627,C638,C641)	_QAESC[Carbamidomethyl (C)]GVGQGHAENQC[Carbamidomethyl (C)]VSC[Carbamidomethyl (C)]R_	1	19845.8	_QAESC[Carbamidomethyl (C): 100%]GVGQGHAENQC[Carbamidomethyl (C): 100%]VSC[Carbamidomethyl (C): 100%]R_
A0A3B3ITK7;P36871	PGM1	Phosphoglucomutase-1	SGEHDFGAAFDGDGDR		_SGEHDFGAAFDGDGDR_	2	43246.5	_SGEHDFGAAFDGDGDR_
A0A3B3ITK7;P36871	PGM1	Phosphoglucomutase-1	ADNFEYSDPVDGSISR		_ADNFEYSDPVDGSISR_	2	16715.5	_ADNFEYSDPVDGSISR_
A0A3B3ITP9;Q9Y287	ITM2B	Integral membrane protein 2;Integral membrane protein 2B	DPDDVVPVGQR		_DPDDVVPVGQR_	1	439561	_DPDDVVPVGQR_
A0A3B3ITT1;Q6IQ22	RAB12	Ras-related protein Rab-12	AGGGGGLGAGSPALSGGQGR	(S117);(S21)	_AGGGGGLGAGS[Phospho (STY)]PALSGGQGR_	3	117856	_AGGGGGLGAGS[Phospho (STY): 99.7%]PALS[Phospho (STY): 0.3%]GGQGR_
A0A3B3ITT1;Q6IQ22	RAB12	Ras-related protein Rab-12	FNSITSAYYR	(S202);(S106)	_FNS[Phospho (STY)]ITSAYYR_	3	32170.5	_FNS[Phospho (STY): 100%]IT[Phospho (STY): 0%]S[Phospho (STY): 0%]AY[Phospho (STY): 0%]Y[Phospho (STY): 0%]R_
A0A3B3ITT1;Q6IQ22	RAB12	Ras-related protein Rab-12	RAGGGGGLGAGSPALSGGQGR	(S117);(S21)	_RAGGGGGLGAGS[Phospho (STY)]PALSGGQGR_	3	11817	_RAGGGGGLGAGS[Phospho (STY): 94.7%]PALS[Phospho (STY): 5.3%]GGQGR_
A0A3B3ITW1;A0A7I2V2Q4;A0A7I2V341;A0A7I2V3J4;A0A7I2V3M8;A0A7I2V442;A0A7I2V4G2;A0A7I2V626;A0A7I2YQK0;A0A7I2YQK2;A8MT37;P49840;P49841	GSK3B;GSK3A;GSK3A;GSK3B;GSK3A;GSK3A;GSK3B;GSK3B;GSK3B;GSK3B;GSK3A;GSK3A;GSK3B	Glycogen synthase kinase-3 beta;Glycogen synthase kinase-3 alpha (Fragment);Glycogen synthase kinase-3 alpha (Fragment);Glycogen synthase kinase-3 beta (Fragment);Glycogen synthase kinase-3 alpha (Fragment);Glycogen synthase kinase-3 alpha (Fragment);Glycogen synthase kinase-3 beta (Fragment);Glycogen synthase kinase-3 beta (Fragment);Glycogen synthase kinase-3 beta;Glycogen synthase kinase-3 bet…	GEPNVSYICSR	(Y216,C218);(Y14,C16);(Y14,C16);(Y107,C109);(Y14,C16);(Y14,C16);(Y14,C16);(Y14,C16);(Y216,C218);(Y14,C16);(Y197,C199);(Y279,C281);(Y216,C218)	_GEPNVSY[Phospho (STY)]IC[Carbamidomethyl (C)]SR_	1	1.56636e+06	_GEPNVS[Phospho (STY): 0%]Y[Phospho (STY): 100%]IC[Carbamidomethyl (C): 100%]S[Phospho (STY): 0%]R_
A0A494C105;H7C593;H7C5U3;Q9H3U5	MFSD1	Major facilitator superfamily domain-containing protein 1;Major facilitator superfamily domain-containing protein 1;Major facilitator superfamily domain-containing protein 1 (Fragment);Major facilitator superfamily domain-containing protein 1	ALLAGGPDEADR		_ALLAGGPDEADR_	1	38870.8	_ALLAGGPDEADR_
A0A494C115;K7N7A8;P29972	AQP1;;AQP1	Aquaporin-1 (Fragment);Ubiquitin carboxyl-terminal hydrolase MINDY (Fragment);Aquaporin-1	VWTSGQVEEYDLDADDINSR		_VWTSGQVEEYDLDADDINSR_	3	68569.6	_VWTSGQVEEYDLDADDINSR_
A0A494C115;K7N7A8;P29972	AQP1;;AQP1	Aquaporin-1 (Fragment);Ubiquitin carboxyl-terminal hydrolase MINDY (Fragment);Aquaporin-1	VWTSGQVEEYDLDADDINSRVEMKPK	(S192,M196);(S442,M446);(S262,M266)	_VWTSGQVEEYDLDADDINS[Phospho (STY)]RVEM[Oxidation (M)]KPK_	3	19186.7	_VWT[Phospho (STY): 0.1%]S[Phospho (STY): 0.1%]GQVEEY[Phospho (STY): 38.9%]DLDADDINS[Phospho (STY): 60.8%]RVEM[Oxidation (M): 100%]KPK_
A0A494C115;K7N7A8;P29972	AQP1;;AQP1	Aquaporin-1 (Fragment);Ubiquitin carboxyl-terminal hydrolase MINDY (Fragment);Aquaporin-1	VWTSGQVEEYDLDADDINSR	(Y183);(Y433);(Y253)	_VWTSGQVEEY[Phospho (STY)]DLDADDINSR_	3	14111	_VWT[Phospho (STY): 3.2%]S[Phospho (STY): 3.2%]GQVEEY[Phospho (STY): 93.6%]DLDADDINS[Phospho (STY): 0%]R_
A0A4W8ZXM2	IGHV3-72	Immunoglobulin heavy variable 3-72	EVQLVESGGGLVQPGGSLR		_EVQLVESGGGLVQPGGSLR_	3	34350.3	_EVQLVESGGGLVQPGGSLR_
A0A4W8ZXM2	IGHV3-72	Immunoglobulin heavy variable 3-72	GRFTISR		_GRFTISR_	3	21979.5	_GRFTISR_
A0A4W8ZXM2	IGHV3-72	Immunoglobulin heavy variable 3-72	GLEWVGR		_GLEWVGR_	3	10240.6	_GLEWVGR_
A0A5F9UJX7;A0A5F9UP49;G3V1E2;H0Y3T6;Q9BRK5	SDF4	45 kDa calcium-binding protein;45 kDa calcium-binding protein;45 kDa calcium-binding protein;45 kDa calcium-binding protein (Fragment);45 kDa calcium-binding protein	DLGGFDEDAEPR		_DLGGFDEDAEPR_	2	51404.6	_DLGGFDEDAEPR_
A0A5F9UJX7;A0A5F9UP49;G3V1E2;H0Y3T6;Q9BRK5	SDF4	45 kDa calcium-binding protein;45 kDa calcium-binding protein;45 kDa calcium-binding protein;45 kDa calcium-binding protein (Fragment);45 kDa calcium-binding protein	AVDPDGDGHVSWDEYK		_AVDPDGDGHVSWDEYK_	2	22216.3	_AVDPDGDGHVSWDEYK_
A0A5F9ZGN6;P05089	ARG1	Arginase;Arginase-1	DVDPGEHYILK		_DVDPGEHYILK_	1	12452.2	_DVDPGEHYILK_
A0A5F9ZHD4;A0A5F9ZHH9;A0A5F9ZHJ0;A0A5F9ZHJ7;A0A5F9ZHL1;A0A5F9ZI66;H0YEL7;P24752	ACAT1	Acetyl-CoA acetyltransferase, mitochondrial;Acetyl-CoA acetyltransferase, mitochondrial;Acetyl-CoA acetyltransferase, mitochondrial;Acetyl-CoA acetyltransferase, mitochondrial;Acetyl-CoA acetyltransferase, mitochondrial;Acetyl-CoA acetyltransferase, mitochondrial;Acetyl-CoA acetyltransferase, mitochondrial (Fragment);Acetyl-CoA acetyltransferase, mitochondrial	DGLTDVYNK		_DGLTDVYNK_	1	34204.4	_DGLTDVYNK_
A0A5F9ZHM4;P07195	LDHB	L-lactate dehydrogenase;L-lactate dehydrogenase B chain	VIGSGCNLDSAR	(C164);(C164)	_VIGSGC[Carbamidomethyl (C)]NLDSAR_	5	142137	_VIGSGC[Carbamidomethyl (C): 100%]NLDSAR_
A0A5F9ZHM4;P07195	LDHB	L-lactate dehydrogenase;L-lactate dehydrogenase B chain	LKDDEVAQLK		_LKDDEVAQLK_	5	93132.7	_LKDDEVAQLK_
A0A5F9ZHM4;P07195	LDHB	L-lactate dehydrogenase;L-lactate dehydrogenase B chain	LIAPVAEEEATVPNNK		_LIAPVAEEEATVPNNK_	5	54491.1	_LIAPVAEEEATVPNNK_
A0A5F9ZHM4;P07195	LDHB	L-lactate dehydrogenase;L-lactate dehydrogenase B chain	GEMMDLQHGSLFLQTPK	(M63,M64);(M63,M64)	_GEM[Oxidation (M)]M[Oxidation (M)]DLQHGSLFLQTPK_	5	47321.4	_GEM[Oxidation (M): 100%]M[Oxidation (M): 100%]DLQHGSLFLQTPK_
A0A5F9ZHM4;P07195	LDHB	L-lactate dehydrogenase;L-lactate dehydrogenase B chain	GLTSVINQK		_GLTSVINQK_	5	20191	_GLTSVINQK_
A0A5H1ZRS2	IGKV2D-28	Immunoglobulin kappa variable 2D-28	FSGSGSGTDFTLK		_FSGSGSGTDFTLK_	2	67867.3	_FSGSGSGTDFTLK_
A0A5H1ZRS2	IGKV2D-28	Immunoglobulin kappa variable 2D-28	DIVMTQSPLSLPVTPGEPASISCR	(M4,C23)	_DIVM[Oxidation (M)]TQSPLSLPVTPGEPASISC[Carbamidomethyl (C)]R_	2	30077.7	_DIVM[Oxidation (M): 100%]TQSPLSLPVTPGEPASISC[Carbamidomethyl (C): 100%]R_
A0A5K1VW95;B9A041;C9JF79;C9JRL4;P40925	MDH1	Malate dehydrogenase;Malate dehydrogenase, cytoplasmic;Malate dehydrogenase (Fragment);Cytosolic malate dehydrogenase (Fragment);Malate dehydrogenase, cytoplasmic	ENFSCLTR	(C154);(C30);(C172);(C109);(C154)	_ENFSC[Carbamidomethyl (C)]LTR_	1	25137.5	_ENFSC[Carbamidomethyl (C): 100%]LTR_
A0A669KBG0;Q8NBP7	PCSK9	Proprotein convertase 9;Proprotein convertase subtilisin/kexin type 9	HLAQASQELQ	(S563);(S688)	_HLAQAS[Phospho (STY)]QELQ_	1	399547	_HLAQAS[Phospho (STY): 100%]QELQ_
A0A6Q8PF61;A0A6Q8PGS3;A0A6Q8PHN8;A0A7I2PHE7;A0A7I2V372;A0A7I2V3V5;A0A7I2V3Z9;A0A7I2V4L2;A0A7I2V5L8;A0A7I2V5N5;A0A7I2V5P5;Q1MSJ5	CSPP1	Centrosome and spindle pole-associated protein 1	VDLDAIPSAK	(S1030);(S952);(S979);(S1066);(S1037);(S1080);(S955);(S1003);(S1006);(S1033);(S661);(S1074)	_VDLDAIPS[Phospho (STY)]AK_	4	150394	_VDLDAIPS[Phospho (STY): 100%]AK_
A0A6Q8PF61;A0A6Q8PGS3;A0A6Q8PHN8;A0A7I2PHE7;A0A7I2V372;A0A7I2V3V5;A0A7I2V3Z9;A0A7I2V4L2;A0A7I2V5L8;A0A7I2V5N5;A0A7I2V5P5;Q1MSJ5	CSPP1	Centrosome and spindle pole-associated protein 1	VAASGAQDPEKSPDRLK	(S415);(S388);(S415);(S451);(S422);(S465);(S391);(S388);(S391);(S418);(S97);(S459)	_VAASGAQDPEKS[Phospho (STY)]PDRLK_	4	33525.2	_VAAS[Phospho (STY): 5.2%]GAQDPEKS[Phospho (STY): 94.8%]PDRLK_
A0A6Q8PF61;A0A6Q8PGS3;A0A6Q8PHN8;A0A7I2PHE7;A0A7I2V372;A0A7I2V3V5;A0A7I2V3Z9;A0A7I2V4L2;A0A7I2V5L8;A0A7I2V5N5;A0A7I2V5P5;Q1MSJ5	CSPP1	Centrosome and spindle pole-associated protein 1	SISSVNVDELR	(S1115);(S1037);(S1064);(S1151);(S1122);(S1165);(S1040);(S1088);(S1091);(S1118);(S746);(S1159)	_SISS[Phospho (STY)]VNVDELR_	4	14247.3	_S[Phospho (STY): 33.3%]IS[Phospho (STY): 33.3%]S[Phospho (STY): 33.3%]VNVDELR_
A0A6Q8PF61;A0A6Q8PGS3;A0A6Q8PHN8;A0A7I2PHE7;A0A7I2V372;A0A7I2V3V5;A0A7I2V3Z9;A0A7I2V4L2;A0A7I2V5L8;A0A7I2V5N5;A0A7I2V5P5;Q1MSJ5	CSPP1	Centrosome and spindle pole-associated protein 1	LLHMDSDDEIPIR	(S922);(S844);(S871);(S958);(S929);(S972);(S847);(S895);(S898);(S925);(S553);(S966)	_LLHMDS[Phospho (STY)]DDEIPIR_	4	11060	_LLHMDS[Phospho (STY): 100%]DDEIPIR_
A0A6Q8PFJ0;A0A6Q8PHQ9;P02545;Q5TCI8	LMNA	Prelamin-A/C	LRLSPSPTSQR	(S390);(S390);(S390);(S309)	_LRLS[Phospho (STY)]PSPTSQR_	4	268038	_LRLS[Phospho (STY): 100%]PS[Phospho (STY): 0%]PT[Phospho (STY): 0%]S[Phospho (STY): 0%]QR_
A0A6Q8PFJ0;A0A6Q8PHQ9;P02545;Q5TCI8	LMNA	Prelamin-A/C	LRLSPSPTSQR	(S390);(S390);(S390);(S309)	_LRLS[Phospho (STY)]PSPTSQR_	4	268038	_LRLS[Phospho (STY): 99.5%]PS[Phospho (STY): 0.5%]PT[Phospho (STY): 0%]S[Phospho (STY): 0%]QR_
A0A6Q8PFJ0;A0A6Q8PHQ9;P02545;Q5TCI8	LMNA	Prelamin-A/C	LRLSPSPTSQR	(S390,S392);(S390,S392);(S390,S392);(S309,S311)	_LRLS[Phospho (STY)]PS[Phospho (STY)]PTSQR_	4	171169	_LRLS[Phospho (STY): 100%]PS[Phospho (STY): 99.8%]PT[Phospho (STY): 0.2%]S[Phospho (STY): 0%]QR_
A0A6Q8PFJ0;A0A6Q8PHQ9;P02545;Q5TCI8	LMNA	Prelamin-A/C	DLEALLNSK		_DLEALLNSK_	4	9048.31	_DLEALLNSK_
A0A6Q8PFJ0;A0A6Q8PHQ9;P02545;Q5TCI8	LMNA	Prelamin-A/C	VAVEEVDEEGK		_VAVEEVDEEGK_	4	7747.07	_VAVEEVDEEGK_
A0A6Q8PFK8;A0A6Q8PHJ6;P04792	HSPB1	Heat shock protein beta-1	QLSSGVSEIR	(S82);(S82);(S82)	_QLS[Phospho (STY)]SGVSEIR_	4	5885102	_QLS[Phospho (STY): 100%]S[Phospho (STY): 0%]GVS[Phospho (STY): 0%]EIR_
A0A6Q8PFK8;A0A6Q8PHJ6;P04792	HSPB1	Heat shock protein beta-1	HEERQDEHGYISR		_HEERQDEHGYISR_	4	148136	_HEERQDEHGYISR_
A0A6Q8PFK8;A0A6Q8PHJ6;P04792	HSPB1	Heat shock protein beta-1	HEERQDEHGYISR		_HEERQDEHGYISR_	4	148136	_HEERQDEHGYISR_
A0A6Q8PFK8;A0A6Q8PHJ6;P04792	HSPB1	Heat shock protein beta-1	DGVVEITGK		_DGVVEITGK_	4	95935.3	_DGVVEITGK_
A0A6Q8PFK8;A0A6Q8PHJ6;P04792	HSPB1	Heat shock protein beta-1	GPSWDPFR	(S15);(S15);(S15)	_GPS[Phospho (STY)]WDPFR_	4	35767	_GPS[Phospho (STY): 100%]WDPFR_
A0A6Q8PG52;A0A6Q8PGE6;A0A6Q8PH84;C9IZZ0;C9J592;P51149	RAB7A	Ras-related protein Rab-7a;Ras-related protein Rab-7a;Ras-related protein Rab-7a;Ras-related protein Rab-7a;Ras-related protein Rab-7a (Fragment);Ras-related protein Rab-7a	DPENFPFVVLGNK		_DPENFPFVVLGNK_	1	15607.4	_DPENFPFVVLGNK_
A0A7I2PIU1;Q9UPZ9	CILK1	Serine/threonine-protein kinase ICK	SKPPYTDYVSTR	(T157,Y159);(T157,Y159)	_SKPPYT[Phospho (STY)]DY[Phospho (STY)]VSTR_	2	221444	_S[Phospho (STY): 97%]KPPY[Phospho (STY): 0.1%]T[Phospho (STY): 2.7%]DY[Phospho (STY): 97%]VS[Phospho (STY): 1.8%]T[Phospho (STY): 1.5%]R_
A0A7I2PIU1;Q9UPZ9	CILK1	Serine/threonine-protein kinase ICK	SKPPYTDYVSTR	(Y159,T162);(Y159,T162)	_SKPPYTDY[Phospho (STY)]VST[Phospho (STY)]R_	2	216325	_S[Phospho (STY): 97.5%]KPPY[Phospho (STY): 0.1%]T[Phospho (STY): 2.2%]DY[Phospho (STY): 97.5%]VS[Phospho (STY): 1.5%]T[Phospho (STY): 1.2%]R_
A0A7I2U302;P08473	MME	Atriopeptidase;Neprilysin	SESQMDITDINTPK	(S6,M8);(S6,M8)	_SES[Phospho (STY)]QM[Oxidation (M)]DITDINTPK_	17	752813	_S[Phospho (STY): 0%]ES[Phospho (STY): 100%]QM[Oxidation (M): 100%]DIT[Phospho (STY): 0%]DINT[Phospho (STY): 0%]PK_
A0A7I2U302;P08473	MME	Atriopeptidase;Neprilysin	IGYPDDIVSNDNK		_IGYPDDIVSNDNK_	17	615582	_IGYPDDIVSNDNK_
A0A7I2U302;P08473	MME	Atriopeptidase;Neprilysin	SESQMDITDINTPK	(S4,M8);(S4,M8)	_S[Phospho (STY)]ESQM[Oxidation (M)]DITDINTPK_	17	608493	_S[Phospho (STY): 0%]ES[Phospho (STY): 100%]QM[Oxidation (M): 100%]DIT[Phospho (STY): 0%]DINT[Phospho (STY): 0%]PK_
A0A7I2U302;P08473	MME	Atriopeptidase;Neprilysin	SESQMDITDINTPK	(S6);(S6)	_SES[Phospho (STY)]QMDITDINTPK_	17	571760	_S[Phospho (STY): 0.3%]ES[Phospho (STY): 99.7%]QMDIT[Phospho (STY): 0%]DINT[Phospho (STY): 0%]PK_
A0A7I2U302;P08473	MME	Atriopeptidase;Neprilysin	GKSESQMDITDINTPK	(S4,M8);(S4,M8)	_GKS[Phospho (STY)]ESQM[Oxidation (M)]DITDINTPK_	17	235998	_GKS[Phospho (STY): 100%]ES[Phospho (STY): 0%]QM[Oxidation (M): 100%]DIT[Phospho (STY): 0%]DINT[Phospho (STY): 0%]PK_
A0A7I2U302;P08473	MME	Atriopeptidase;Neprilysin	GKSESQMDITDINTPK	(S4,M8);(S4,M8)	_GKS[Phospho (STY)]ESQM[Oxidation (M)]DITDINTPK_	17	235998	_GKS[Phospho (STY): 99.2%]ES[Phospho (STY): 0.8%]QM[Oxidation (M): 100%]DIT[Phospho (STY): 0%]DINT[Phospho (STY): 0%]PK_
A0A7I2U302;P08473	MME	Atriopeptidase;Neprilysin	GKSESQMDITDINTPK	(S6,M8);(S6,M8)	_GKSES[Phospho (STY)]QM[Oxidation (M)]DITDINTPK_	17	182763	_GKS[Phospho (STY): 10%]ES[Phospho (STY): 90%]QM[Oxidation (M): 100%]DIT[Phospho (STY): 0%]DINT[Phospho (STY): 0%]PK_
A0A7I2U302;P08473	MME	Atriopeptidase;Neprilysin	GKSESQMDITDINTPK	(S6,M8);(S6,M8)	_GKSES[Phospho (STY)]QM[Oxidation (M)]DITDINTPK_	17	182763	_GKS[Phospho (STY): 0%]ES[Phospho (STY): 100%]QM[Oxidation (M): 100%]DIT[Phospho (STY): 0%]DINT[Phospho (STY): 0%]PK_
A0A7I2U302;P08473	MME	Atriopeptidase;Neprilysin	GKSESQMDITDINTPK	(S6);(S6)	_GKSES[Phospho (STY)]QMDITDINTPK_	17	154038	_GKS[Phospho (STY): 33.1%]ES[Phospho (STY): 66.9%]QMDIT[Phospho (STY): 0%]DINT[Phospho (STY): 0%]PK_
A0A7I2U302;P08473	MME	Atriopeptidase;Neprilysin	GKSESQMDITDINTPK	(S6);(S6)	_GKSES[Phospho (STY)]QMDITDINTPK_	17	154038	_GKS[Phospho (STY): 0%]ES[Phospho (STY): 100%]QMDIT[Phospho (STY): 0%]DINT[Phospho (STY): 0%]PK_
A0A7I2U302;P08473	MME	Atriopeptidase;Neprilysin	GKSESQMDITDINTPK	(S4);(S4)	_GKS[Phospho (STY)]ESQMDITDINTPK_	17	233404	_GKS[Phospho (STY): 100%]ES[Phospho (STY): 0%]QMDIT[Phospho (STY): 0%]DINT[Phospho (STY): 0%]PK_
A0A7I2U302;P08473	MME	Atriopeptidase;Neprilysin	SESQMDITDINTPK	(M8);(M8)	_SESQM[Oxidation (M)]DITDINTPK_	17	193448	_SESQM[Oxidation (M): 100%]DITDINTPK_
A0A7I2U302;P08473	MME	Atriopeptidase;Neprilysin	TEDIVAVQK		_TEDIVAVQK_	17	160305	_TEDIVAVQK_
A0A7I2U302;P08473	MME	Atriopeptidase;Neprilysin	DYYECTGIYK	(C234);(C234)	_DYYEC[Carbamidomethyl (C)]TGIYK_	17	120452	_DYYEC[Carbamidomethyl (C): 100%]TGIYK_
A0A7I2U302;P08473	MME	Atriopeptidase;Neprilysin	DLQNLMSWR	(M371);(M371)	_DLQNLM[Oxidation (M)]SWR_	17	59877.9	_DLQNLM[Oxidation (M): 100%]SWR_
A0A7I2U302;P08473	MME	Atriopeptidase;Neprilysin	LPIDENQLALEMNK	(M273);(M273)	_LPIDENQLALEM[Oxidation (M)]NK_	17	38977.8	_LPIDENQLALEM[Oxidation (M): 100%]NK_
A0A7I2U302;P08473	MME	Atriopeptidase;Neprilysin	SESQMDITDINTPKPK	(S6,M8);(S6,M8)	_SES[Phospho (STY)]QM[Oxidation (M)]DITDINTPKPK_	17	27858.7	_S[Phospho (STY): 87.5%]ES[Phospho (STY): 12.5%]QM[Oxidation (M): 100%]DIT[Phospho (STY): 0%]DINT[Phospho (STY): 0%]PKPK_
A0A7I2U302;P08473	MME	Atriopeptidase;Neprilysin	GKSESQMDITDINTPKPK	(S6,M8);(S6,M8)	_GKSES[Phospho (STY)]QM[Oxidation (M)]DITDINTPKPK_	17	26754.7	_GKS[Phospho (STY): 43%]ES[Phospho (STY): 57%]QM[Oxidation (M): 100%]DIT[Phospho (STY): 0%]DINT[Phospho (STY): 0%]PKPK_
A0A7I2U302;P08473	MME	Atriopeptidase;Neprilysin	QEERLPIDENQLALEMNK	(M273);(M273)	_QEERLPIDENQLALEM[Oxidation (M)]NK_	17	24937.2	_QEERLPIDENQLALEM[Oxidation (M): 100%]NK_
A0A7I2U302;P08473	MME	Atriopeptidase;Neprilysin	SESQMDITDINTPKPK	(S6);(S6)	_SES[Phospho (STY)]QMDITDINTPKPK_	17	23092.8	_S[Phospho (STY): 5.5%]ES[Phospho (STY): 94.5%]QMDIT[Phospho (STY): 0%]DINT[Phospho (STY): 0%]PKPK_
A0A7I2V258;H0Y938;H0YAC7;P35606	COPB2	Coatomer subunit beta'	DNNQFASASLDR		_DNNQFASASLDR_	3	301387	_DNNQFASASLDR_
A0A7I2V258;H0Y938;H0YAC7;P35606	COPB2	Coatomer subunit beta'	STAQQELDGKPASPTPVIVASHTANK	(S781);(S859);(S859);(S859)	_STAQQELDGKPAS[Phospho (STY)]PTPVIVASHTANK_	3	19653	_S[Phospho (STY): 0%]T[Phospho (STY): 0%]AQQELDGKPAS[Phospho (STY): 56.1%]PT[Phospho (STY): 43.9%]PVIVAS[Phospho (STY): 0%]HT[Phospho (STY): 0%]ANK_
A0A7I2V258;H0Y938;H0YAC7;P35606	COPB2	Coatomer subunit beta'	GVNCIDYYSGGDK	(C112);(C190);(C190);(C190)	_GVNC[Carbamidomethyl (C)]IDYYSGGDK_	3	9015.21	_GVNC[Carbamidomethyl (C): 100%]IDYYSGGDK_
A0A7I2V2D2;E9PGN7;P05155	SERPING1	Plasma protease C1 inhibitor	DFTCVHQALK	(C205);(C239);(C205)	_DFTC[Carbamidomethyl (C)]VHQALK_	12	697573	_DFTC[Carbamidomethyl (C): 100%]VHQALK_
A0A7I2V2D2;E9PGN7;P05155	SERPING1	Plasma protease C1 inhibitor	DFTCVHQALK	(C205);(C239);(C205)	_DFTC[Carbamidomethyl (C)]VHQALK_	12	697573	_DFTC[Carbamidomethyl (C): 100%]VHQALK_
A0A7I2V2D2;E9PGN7;P05155	SERPING1	Plasma protease C1 inhibitor	LLDSLPSDTR		_LLDSLPSDTR_	12	738098	_LLDSLPSDTR_
A0A7I2V2D2;E9PGN7;P05155	SERPING1	Plasma protease C1 inhibitor	VTTSQDMLSIMEK	(M391,M395);(M452,M456);(M409,M413)	_VTTSQDM[Oxidation (M)]LSIM[Oxidation (M)]EK_	12	235158	_VTTSQDM[Oxidation (M): 100%]LSIM[Oxidation (M): 100%]EK_
A0A7I2V2D2;E9PGN7;P05155	SERPING1	Plasma protease C1 inhibitor	FQPTLLTLPR		_FQPTLLTLPR_	12	136366	_FQPTLLTLPR_
A0A7I2V2D2;E9PGN7;P05155	SERPING1	Plasma protease C1 inhibitor	FPVFMGR	(M474);(M535);(M492)	_FPVFM[Oxidation (M)]GR_	12	105986	_FPVFM[Oxidation (M): 100%]GR_
A0A7I2V2D2;E9PGN7;P05155	SERPING1	Plasma protease C1 inhibitor	VTTSQDMLSIMEK	(M395);(M456);(M413)	_VTTSQDMLSIM[Oxidation (M)]EK_	12	93218	_VTTSQDM[Oxidation (M): 0.7%]LSIM[Oxidation (M): 99.3%]EK_
A0A7I2V2D2;E9PGN7;P05155	SERPING1	Plasma protease C1 inhibitor	LEDMEQALSPSVFK	(M352);(M413);(M370)	_LEDM[Oxidation (M)]EQALSPSVFK_	12	85501.9	_LEDM[Oxidation (M): 100%]EQALSPSVFK_
A0A7I2V2D2;E9PGN7;P05155	SERPING1	Plasma protease C1 inhibitor	VTTSQDMLSIMEK		_VTTSQDMLSIMEK_	12	34174.6	_VTTSQDMLSIMEK_
A0A7I2V2D2;E9PGN7;P05155	SERPING1	Plasma protease C1 inhibitor	TNLESILSYPK		_TNLESILSYPK_	12	26432.6	_TNLESILSYPK_
A0A7I2V2D2;E9PGN7;P05155	SERPING1	Plasma protease C1 inhibitor	HRLEDMEQALSPSVFK	(M352);(M413);(M370)	_HRLEDM[Oxidation (M)]EQALSPSVFK_	12	24597.9	_HRLEDM[Oxidation (M): 100%]EQALSPSVFK_
A0A7I2V2D2;E9PGN7;P05155	SERPING1	Plasma protease C1 inhibitor	VTTSQDMLSIMEK	(M391);(M452);(M409)	_VTTSQDM[Oxidation (M)]LSIMEK_	12	19885.5	_VTTSQDM[Oxidation (M): 98.6%]LSIM[Oxidation (M): 1.4%]EK_
A0A7I2V2D2;E9PGN7;P05155	SERPING1	Plasma protease C1 inhibitor	LEDMEQALSPSVFK		_LEDMEQALSPSVFK_	12	11320	_LEDMEQALSPSVFK_
A0A7I2V2E9;A0A7I2V3N4;A0A7I2V3X6;A0A7I2V4H0;Q9BYF1	ACE2	Angiotensin-converting enzyme;Angiotensin-converting enzyme;Angiotensin-converting enzyme;Angiotensin-converting enzyme;Angiotensin-converting enzyme 2	NQMILFGEEDVR	(M662);(M662);(M662);(M662);(M662)	_NQM[Oxidation (M)]ILFGEEDVR_	2	15531.2	_NQM[Oxidation (M): 100%]ILFGEEDVR_
A0A7I2V2E9;A0A7I2V3N4;A0A7I2V3X6;A0A7I2V4H0;Q9BYF1	ACE2	Angiotensin-converting enzyme;Angiotensin-converting enzyme;Angiotensin-converting enzyme;Angiotensin-converting enzyme;Angiotensin-converting enzyme 2	GDYEVNGVDGYDYSR		_GDYEVNGVDGYDYSR_	2	3298.87	_GDYEVNGVDGYDYSR_
A0A7I2V2F9;A0A7I2V348;C9JPK5;E7EUI6;H7C4K3;P05556	ITGB1	Integrin beta;Integrin beta;Integrin beta;Integrin beta;Integrin beta;Integrin beta-1	HCECSTDEVNSEDMDAYCR	(C496,C498,M508,C512);(C500,C502,M512,C516);(C508,C510,M520,C524);(C503,C505,M515,C519);(C443,C445,M455,C459);(C500,C502,M512,C516)	_HC[Carbamidomethyl (C)]EC[Carbamidomethyl (C)]STDEVNSEDM[Oxidation (M)]DAYC[Carbamidomethyl (C)]R_	1	17031.9	_HC[Carbamidomethyl (C): 100%]EC[Carbamidomethyl (C): 100%]STDEVNSEDM[Oxidation (M): 100%]DAYC[Carbamidomethyl (C): 100%]R_
A0A7I2V2L6;A0A7I2V3R8;A0A7I2V3W0;F8W6I7;P09651	HNRNPA1	Helix-destabilizing protein;Helix-destabilizing protein;Helix-destabilizing protein;Helix-destabilizing protein;Heterogeneous nuclear ribonucleoprotein A1	SESPKEPEQLRK	(S6);(S6);(S6);(S6);(S6)	_SES[Phospho (STY)]PKEPEQLRK_	4	94802.8	_S[Phospho (STY): 23.9%]ES[Phospho (STY): 76.1%]PKEPEQLRK_
A0A7I2V2L6;A0A7I2V3R8;A0A7I2V3W0;F8W6I7;P09651	HNRNPA1	Helix-destabilizing protein;Helix-destabilizing protein;Helix-destabilizing protein;Helix-destabilizing protein;Heterogeneous nuclear ribonucleoprotein A1	EDSQRPGAHLTVK	(S95);(S95);(S95);(S95);(S95)	_EDS[Phospho (STY)]QRPGAHLTVK_	4	34824.5	_EDS[Phospho (STY): 100%]QRPGAHLT[Phospho (STY): 0%]VK_
A0A7I2V2L6;A0A7I2V3R8;A0A7I2V3W0;F8W6I7;P09651	HNRNPA1	Helix-destabilizing protein;Helix-destabilizing protein;Helix-destabilizing protein;Helix-destabilizing protein;Heterogeneous nuclear ribonucleoprotein A1	DYFEQYGK		_DYFEQYGK_	4	5401.79	_DYFEQYGK_
A0A7I2V2L6;A0A7I2V3R8;A0A7I2V3W0;F8W6I7;P09651	HNRNPA1	Helix-destabilizing protein;Helix-destabilizing protein;Helix-destabilizing protein;Helix-destabilizing protein;Heterogeneous nuclear ribonucleoprotein A1	EDSQRPGAHLTVK		_EDSQRPGAHLTVK_	4	3085.27	_EDSQRPGAHLTVK_
A0A7I2V2R5;A0A7I2V2X8;A0A7I2V5R8;P27487	DPP4	Dipeptidyl peptidase 4	VLEDNSALDK		_VLEDNSALDK_	1	186365	_VLEDNSALDK_
A0A7I2V2X9;A0A7I2V3G5;A0A7I2V3U2;A0A7I2V433;A0A7I2V4G8;A0A7I2V579;A0A7I2V5S2;A0A7I2YQC0;E5RGW4;P06748	NPM1	Nucleophosmin;Nucleophosmin;Nucleophosmin;Nucleophosmin;Nucleophosmin;Nucleophosmin;Nucleophosmin;Nucleophosmin;Nucleophosmin (Fragment);Nucleophosmin	VDNDENEHQLSLR		_VDNDENEHQLSLR_	1	13030.3	_VDNDENEHQLSLR_
A0A7I2V381;A0A7I2YQS7;P11717	IGF2R	Cation-independent mannose-6-phosphate receptor	GNIQLSYSDGDDCGHGK	(C572);(C572);(C572)	_GNIQLSYSDGDDC[Carbamidomethyl (C)]GHGK_	1	7081.09	_GNIQLSYSDGDDC[Carbamidomethyl (C): 100%]GHGK_
A0A7I2V3B2;A0A7I2V4D1;A0A7I2V4K5;A0A7I2YQT8;P10619;Q5JZH0;X6R5C5;X6R8A1	CTSA	Carboxypeptidase;Carboxypeptidase;Carboxypeptidase;Carboxypeptidase;Lysosomal protective protein;Carboxypeptidase;Carboxypeptidase;Carboxypeptidase	DLECVTNLQEVAR	(C256);(C256);(C256);(C256);(C256);(C256);(C257);(C274)	_DLEC[Carbamidomethyl (C)]VTNLQEVAR_	1	202428	_DLEC[Carbamidomethyl (C): 100%]VTNLQEVAR_
A0A7I2V440;A0A7I2V4Z9;A0A7I2V668;A0A7P0NGZ6;E9PHZ5;E9PSG5;P07858	CTSB	Cathepsin B	LPASFDAR		_LPASFDAR_	2	49186.9	_LPASFDAR_
A0A7I2V440;A0A7I2V4Z9;A0A7I2V668;A0A7P0NGZ6;E9PHZ5;E9PSG5;P07858	CTSB	Cathepsin B	GQDHCGIESEVVAGIPR	(C336);(C303);(C247);(C318);(C351);(C271);(C319)	_GQDHC[Carbamidomethyl (C)]GIESEVVAGIPR_	2	25370.9	_GQDHC[Carbamidomethyl (C): 100%]GIESEVVAGIPR_
A0A7I2V474;A0A7I2V509;A0A7I2V5F9;A0A7I2V650;C9JKZ3;O15393	TMPRSS2	Transmembrane protease serine 2;Transmembrane protease serine 2;Transmembrane protease serine 2;Transmembrane protease serine 2;Transmembrane protease serine 2 (Fragment);Transmembrane protease serine 2	VLTQASNPVVCTQPK	(S61,C66);(S61,C66);(S61,C66);(S114,C119);(S61,C66);(S61,C66)	_VLTQAS[Phospho (STY)]NPVVC[Carbamidomethyl (C)]TQPK_	3	106815	_VLT[Phospho (STY): 0%]QAS[Phospho (STY): 100%]NPVVC[Carbamidomethyl (C): 100%]T[Phospho (STY): 0%]QPK_
A0A7I2V474;A0A7I2V509;A0A7I2V5F9;A0A7I2V650;C9JKZ3;O15393	TMPRSS2	Transmembrane protease serine 2;Transmembrane protease serine 2;Transmembrane protease serine 2;Transmembrane protease serine 2;Transmembrane protease serine 2 (Fragment);Transmembrane protease serine 2	VLTQASNPVVCTQPK	(T58,C66);(T58,C66);(T58,C66);(T111,C119);(T58,C66);(T58,C66)	_VLT[Phospho (STY)]QASNPVVC[Carbamidomethyl (C)]TQPK_	3	13888.8	_VLT[Phospho (STY): 99.9%]QAS[Phospho (STY): 0.1%]NPVVC[Carbamidomethyl (C): 100%]T[Phospho (STY): 0%]QPK_
A0A7I2V474;A0A7I2V509;A0A7I2V5F9;A0A7I2V650;C9JKZ3;O15393	TMPRSS2	Transmembrane protease serine 2;Transmembrane protease serine 2;Transmembrane protease serine 2;Transmembrane protease serine 2;Transmembrane protease serine 2 (Fragment);Transmembrane protease serine 2	CSNSGIECDSSGTCINPSNWCDGVSHCPGGEDENR	(C113,C120,C126,C133,C139);(C113,C120,C126,C133,C139);(C113,C120,C126,C133,C139);(C166,C173,C179,C186,C192);(C113,C120,C126,C133,C139);(C113,C120,C126,C133,C139)	_C[Carbamidomethyl (C)]SNSGIEC[Carbamidomethyl (C)]DSSGTC[Carbamidomethyl (C)]INPSNWC[Carbamidomethyl (C)]DGVSHC[Carbamidomethyl (C)]PGGEDENR_	3	3966.24	_C[Carbamidomethyl (C): 100%]SNSGIEC[Carbamidomethyl (C): 100%]DSSGTC[Carbamidomethyl (C): 100%]INPSNWC[Carbamidomethyl (C): 100%]DGVSHC[Carbamidomethyl (C): 100%]PGGEDENR_
A0A7I2YQQ3;Q92820	GGH	Folate gamma-glutamyl hydrolase;Gamma-glutamyl hydrolase	FFNVLTTNTDGK		_FFNVLTTNTDGK_	4	54424.6	_FFNVLTTNTDGK_
A0A7I2YQQ3;Q92820	GGH	Folate gamma-glutamyl hydrolase;Gamma-glutamyl hydrolase	DYEILFK		_DYEILFK_	4	36319.5	_DYEILFK_
A0A7I2YQQ3;Q92820	GGH	Folate gamma-glutamyl hydrolase;Gamma-glutamyl hydrolase	NLDGISHAPNAVK		_NLDGISHAPNAVK_	4	16513	_NLDGISHAPNAVK_
A0A7I2YQQ3;Q92820	GGH	Folate gamma-glutamyl hydrolase;Gamma-glutamyl hydrolase	IEFISTMEGYK	(M231);(M231)	_IEFISTM[Oxidation (M)]EGYK_	4	6374.41	_IEFISTM[Oxidation (M): 100%]EGYK_
A0A7P0NMY4;P21333;Q60FE5	FLNA	Filamin-A	RAPSVANVGSHCDLSLK	(S1079,C1087);(S2152,C2160);(S2125,C2133)	_RAPS[Phospho (STY)]VANVGSHC[Carbamidomethyl (C)]DLSLK_	2	631746	_RAPS[Phospho (STY): 100%]VANVGS[Phospho (STY): 0%]HC[Carbamidomethyl (C): 100%]DLS[Phospho (STY): 0%]LK_
A0A7P0NMY4;P21333;Q60FE5	FLNA	Filamin-A	APSVANVGSHCDLSLK	(S1079,C1087);(S2152,C2160);(S2125,C2133)	_APS[Phospho (STY)]VANVGSHC[Carbamidomethyl (C)]DLSLK_	2	13573.4	_APS[Phospho (STY): 99.7%]VANVGS[Phospho (STY): 0.3%]HC[Carbamidomethyl (C): 100%]DLS[Phospho (STY): 0%]LK_
A0A7P0NMY4;P21333;Q60FE5	FLNA	Filamin-A	APSVANVGSHCDLSLK	(S1079,C1087);(S2152,C2160);(S2125,C2133)	_APS[Phospho (STY)]VANVGSHC[Carbamidomethyl (C)]DLSLK_	2	13573.4	_APS[Phospho (STY): 99.8%]VANVGS[Phospho (STY): 0.1%]HC[Carbamidomethyl (C): 100%]DLS[Phospho (STY): 0.1%]LK_
A0A7P0T861;K7EL50;P27797	CALR	Calreticulin	HEQNIDCGGGYVK	(C105);(C105);(C105)	_HEQNIDC[Carbamidomethyl (C)]GGGYVK_	4	86504.2	_HEQNIDC[Carbamidomethyl (C): 100%]GGGYVK_
A0A7P0T861;K7EL50;P27797	CALR	Calreticulin	HEQNIDCGGGYVK	(C105);(C105);(C105)	_HEQNIDC[Carbamidomethyl (C)]GGGYVK_	4	86504.2	_HEQNIDC[Carbamidomethyl (C): 100%]GGGYVK_
A0A7P0T861;K7EL50;P27797	CALR	Calreticulin	IDDPTDSKPEDWDKPEHIPDPDAK		_IDDPTDSKPEDWDKPEHIPDPDAK_	4	68250.3	_IDDPTDSKPEDWDKPEHIPDPDAK_
A0A7P0T861;K7EL50;P27797	CALR	Calreticulin	IDDPTDSKPEDWDKPEHIPDPDAK		_IDDPTDSKPEDWDKPEHIPDPDAK_	4	68250.3	_IDDPTDSKPEDWDKPEHIPDPDAK_
A0A7P0T861;K7EL50;P27797	CALR	Calreticulin	IKDPDASKPEDWDER		_IKDPDASKPEDWDER_	4	31623.2	_IKDPDASKPEDWDER_
A0A7P0T861;K7EL50;P27797	CALR	Calreticulin	IKDPDASKPEDWDER		_IKDPDASKPEDWDER_	4	31623.2	_IKDPDASKPEDWDER_
A0A7P0T861;K7EL50;P27797	CALR	Calreticulin	EQFLDGDGWTSR		_EQFLDGDGWTSR_	4	12303.2	_EQFLDGDGWTSR_
A0A7P0T892;A0A7P0T933;A0A7P0T969;A0A7P0T9C1;A0A7P0Z473;A0A7P0Z4M2;Q3SXY8	ARL13B	ADP-ribosylation factor-like protein 13B	DFDALNER		_DFDALNER_	1	74102.3	_DFDALNER_
A0A7P0T8D1;A0A7P0T9S6;A0A7P0TA52;A0A7P0TAP4;A0A7P0TBH1;A0A7P0Z441;P01019	AGT	Angiotensinogen	DPTFIPAPIQAK		_DPTFIPAPIQAK_	1	76698.2	_DPTFIPAPIQAK_
A0A7P0T8E0;A0A7P0T953;A0A7P0T9Q3;E9PQN9;E9PS44;H7BYV1;P13164;Q01628;Q01629	IFITM1;IFITM2;IFITM2;IFITM2;IFITM3;;IFITM1;IFITM3;IFITM2	Interferon-induced transmembrane protein 1;Interferon-induced transmembrane protein 2;Interferon-induced transmembrane protein 2 (Fragment);Interferon-induced transmembrane protein 2;Interferon-induced transmembrane protein 3;Uncharacterized protein (Fragment);Interferon-induced transmembrane protein 1;Interferon-induced transmembrane protein 3;Interferon-induced transmembrane protein 2	MVGDVTGAQAYASTAK	(M80);(M100);(M6);(M68);(M68);(M17);(M68);(M89);(M88)	_M[Oxidation (M)]VGDVTGAQAYASTAK_	1	60774.9	_M[Oxidation (M): 100%]VGDVTGAQAYASTAK_
A0A7P0T8F1;A0A7P0T8U7;A0A7P0T9F7;A0A7P0TAN7;A0A7P0TAS6;A0A7P0TAT7;A0A7P0TBF8;A0A7P0Z4A0;A0A7P0Z4P5;F5GZI0;F5GZS6;F5H056;H0YH36;J3KPF3;P08195	SLC3A2	4F2 cell-surface antigen heavy chain	EDFDSLLQSAK		_EDFDSLLQSAK_	2	150943	_EDFDSLLQSAK_
A0A7P0T8F1;A0A7P0T8U7;A0A7P0T9F7;A0A7P0TAN7;A0A7P0TAS6;A0A7P0TAT7;A0A7P0TBF8;A0A7P0Z4A0;A0A7P0Z4P5;F5GZI0;F5GZS6;F5H056;H0YH36;J3KPF3;P08195	SLC3A2	4F2 cell-surface antigen heavy chain	DDVAQTDLLQIDPNFGSK		_DDVAQTDLLQIDPNFGSK_	2	29477	_DDVAQTDLLQIDPNFGSK_
A0A7P0T8I6;A0A7P0T8X2;A0A7P0T900;A0A7P0T926;A0A7P0T989;A0A7P0T9G9;A0A7P0T9U1;A0A7P0TA25;A0A7P0TAD4;A0A7P0TAT6;A0A7P0TB41;A0A7P0TBB5;A0A7P0TBM7;A0A7P0Z469;A0A7P0Z4R9;Q9UBR2	CTSZ	Cathepsin Z	VGDYGSLSGR		_VGDYGSLSGR_	1	17814.7	_VGDYGSLSGR_
A0A7P0T8S1;E9PC85;Q5S007	LRRK2	Leucine-rich repeat serine/threonine-protein kinase 2	HSDSISSLASER	(S888);(S973);(S973)	_HSDS[Phospho (STY)]ISSLASER_	1	27142.1	_HS[Phospho (STY): 0.5%]DS[Phospho (STY): 99.5%]IS[Phospho (STY): 0%]S[Phospho (STY): 0%]LAS[Phospho (STY): 0%]ER_
A0A7P0TAE9;A0A7P0TB65;A0A7P0Z484;D6RGY2;P27824	CANX	Calnexin	AEEDEILNRSPR	(S617);(S581);(S511);(S519);(S583)	_AEEDEILNRS[Phospho (STY)]PR_	7	91642.5	_AEEDEILNRS[Phospho (STY): 100%]PR_
A0A7P0TAE9;A0A7P0TB65;A0A7P0Z484;D6RGY2;P27824	CANX	Calnexin	AEEDEILNRSPR	(S617);(S581);(S511);(S519);(S583)	_AEEDEILNRS[Phospho (STY)]PR_	7	91642.5	_AEEDEILNRS[Phospho (STY): 100%]PR_
A0A7P0TAE9;A0A7P0TB65;A0A7P0Z484;D6RGY2;P27824	CANX	Calnexin	TPELNLDQFHDK		_TPELNLDQFHDK_	7	69297.5	_TPELNLDQFHDK_
A0A7P0TAE9;A0A7P0TB65;A0A7P0Z484;D6RGY2;P27824	CANX	Calnexin	TPELNLDQFHDK		_TPELNLDQFHDK_	7	69297.5	_TPELNLDQFHDK_
A0A7P0TAE9;A0A7P0TB65;A0A7P0Z484;D6RGY2;P27824	CANX	Calnexin	TPYTIMFGPDK	(M188);(M188);(M188);(M124);(M188)	_TPYTIM[Oxidation (M)]FGPDK_	7	55557.8	_TPYTIM[Oxidation (M): 100%]FGPDK_
A0A7P0TAE9;A0A7P0TB65;A0A7P0Z484;D6RGY2;P27824	CANX	Calnexin	IPDPEAVKPDDWDEDAPAK		_IPDPEAVKPDDWDEDAPAK_	7	53579.5	_IPDPEAVKPDDWDEDAPAK_
A0A7P0TAE9;A0A7P0TB65;A0A7P0Z484;D6RGY2;P27824	CANX	Calnexin	DKGDEEEEGEEKLEEK		_DKGDEEEEGEEKLEEK_	7	39978.5	_DKGDEEEEGEEKLEEK_
A0A7P0TAE9;A0A7P0TB65;A0A7P0Z484;D6RGY2;P27824	CANX	Calnexin	TPYTIMFGPDK		_TPYTIMFGPDK_	7	15889.9	_TPYTIMFGPDK_
A0A7P0TAE9;A0A7P0TB65;A0A7P0Z484;D6RGY2;P27824	CANX	Calnexin	KPEDWDERPK		_KPEDWDERPK_	7	7540.68	_KPEDWDERPK_
A0A7P0TAI0;A0A7P0TB36;P11021	HSPA5	Endoplasmic reticulum chaperone BiP	DAGTIAGLNVMR	(M196);(M196);(M196)	_DAGTIAGLNVM[Oxidation (M)]R_	3	225029	_DAGTIAGLNVM[Oxidation (M): 100%]R_
A0A7P0TAI0;A0A7P0TB36;P11021	HSPA5	Endoplasmic reticulum chaperone BiP	NQLTSNPENTVFDAK		_NQLTSNPENTVFDAK_	3	44458.3	_NQLTSNPENTVFDAK_
A0A7P0TAI0;A0A7P0TB36;P11021	HSPA5	Endoplasmic reticulum chaperone BiP	SQIFSTASDNQPTVTIK		_SQIFSTASDNQPTVTIK_	3	4219.31	_SQIFSTASDNQPTVTIK_
A0A7P0TBC5;A0A7P0TBI1;Q4KMQ2	ANO6	Anoctamin-6	MIEAVDNNLRPKSE	(S898);(S770);(S909)	_MIEAVDNNLRPKS[Phospho (STY)]E_	2	31310.7	_MIEAVDNNLRPKS[Phospho (STY): 100%]E_
A0A7P0TBC5;A0A7P0TBI1;Q4KMQ2	ANO6	Anoctamin-6	MIEAVDNNLRPKSE	(M886,S898);(M758,S770);(M897,S909)	_M[Oxidation (M)]IEAVDNNLRPKS[Phospho (STY)]E_	2	21731.9	_M[Oxidation (M): 100%]IEAVDNNLRPKS[Phospho (STY): 100%]E_
A0A7P0Z451;B3KR26;B7Z7Q6;E9PLY4;E9PNF7;P42785	PRCP	Lysosomal Pro-X carboxypeptidase	ELSDDCFQQWGVRPR	(C190);(C26);(C289);(C279);(C340);(C394)	_ELSDDC[Carbamidomethyl (C)]FQQWGVRPR_	1	116791	_ELSDDC[Carbamidomethyl (C): 100%]FQQWGVRPR_
A0A7P0Z497;P23284	PPIB	Peptidyl-prolyl cis-trans isomerase B	DFMIQGGDFTR	(M66);(M101)	_DFM[Oxidation (M)]IQGGDFTR_	5	566798	_DFM[Oxidation (M): 100%]IQGGDFTR_
A0A7P0Z497;P23284	PPIB	Peptidyl-prolyl cis-trans isomerase B	DFMIQGGDFTR		_DFMIQGGDFTR_	5	60468.5	_DFMIQGGDFTR_
A0A7P0Z497;P23284	PPIB	Peptidyl-prolyl cis-trans isomerase B	DVIIADCGK	(C167);(C202)	_DVIIADC[Carbamidomethyl (C)]GK_	5	57784.8	_DVIIADC[Carbamidomethyl (C): 100%]GK_
A0A7P0Z497;P23284	PPIB	Peptidyl-prolyl cis-trans isomerase B	DTNGSQFFITTVK		_DTNGSQFFITTVK_	5	46563.4	_DTNGSQFFITTVK_
A0A7P0Z497;P23284	PPIB	Peptidyl-prolyl cis-trans isomerase B	TVDNFVALATGEK		_TVDNFVALATGEK_	5	28179	_TVDNFVALATGEK_
A2A2D0;P16949	STMN1	Stathmin (Fragment);Stathmin	ESVPEFPLSPPK	(S38);(S38)	_ESVPEFPLS[Phospho (STY)]PPK_	2	892022	_ES[Phospho (STY): 0%]VPEFPLS[Phospho (STY): 100%]PPK_
A2A2D0;P16949	STMN1	Stathmin (Fragment);Stathmin	DLSLEEIQK		_DLSLEEIQK_	2	19854.2	_DLSLEEIQK_
A6NF51;O95861	BPNT1	3'(2'),5'-bisphosphate nucleotidase 1;3'(2'),5'-bisphosphate nucleotidase 1	ASAYVFASPGCK	(S255,C258);(S240,C243)	_ASAYVFAS[Phospho (STY)]PGC[Carbamidomethyl (C)]K_	1	97540.6	_AS[Phospho (STY): 0%]AY[Phospho (STY): 0%]VFAS[Phospho (STY): 100%]PGC[Carbamidomethyl (C): 100%]K_
A6NKZ2;P51606	RENBP	GlcNAc 2-epimerase;N-acylglucosamine 2-epimerase	DGQAVLENVSEGGK		_DGQAVLENVSEGGK_	1	85903.8	_DGQAVLENVSEGGK_
A6XND0;A6XND1;B3KWK7;H0Y485;H0Y5K2;P17936	IGFBP3	Insulin-like growth factor-binding protein 3;Insulin-like growth factor-binding protein 3;Insulin-like growth factor binding protein 3, isoform CRA_b;Insulin-like growth factor-binding protein 3 (Fragment);Insulin-like growth factor-binding protein 3 (Fragment);Insulin-like growth factor-binding protein 3	YKVDYESQSTDTQNFSSESK	(T174,S180);(T167,S173);(T98,S104);(T47,S53);(T57,S63);(T195,S201)	_YKVDYESQST[Phospho (STY)]DTQNFS[Phospho (STY)]SESK_	4	31670.5	_Y[Phospho (STY): 0%]KVDY[Phospho (STY): 3.7%]ES[Phospho (STY): 1.2%]QS[Phospho (STY): 3.9%]T[Phospho (STY): 92.8%]DT[Phospho (STY): 62.6%]QNFS[Phospho (STY): 34.1%]S[Phospho (STY): 1.4%]ES[Phospho (STY): 0%]K_
A6XND0;A6XND1;B3KWK7;H0Y485;H0Y5K2;P17936	IGFBP3	Insulin-like growth factor-binding protein 3;Insulin-like growth factor-binding protein 3;Insulin-like growth factor binding protein 3, isoform CRA_b;Insulin-like growth factor-binding protein 3 (Fragment);Insulin-like growth factor-binding protein 3 (Fragment);Insulin-like growth factor-binding protein 3	EMEDTLNHLK	(M196);(M189);(M120);(M69);(M79);(M217)	_EM[Oxidation (M)]EDTLNHLK_	4	24917.1	_EM[Oxidation (M): 100%]EDTLNHLK_
A6XND0;A6XND1;B3KWK7;H0Y485;H0Y5K2;P17936	IGFBP3	Insulin-like growth factor-binding protein 3;Insulin-like growth factor-binding protein 3;Insulin-like growth factor binding protein 3, isoform CRA_b;Insulin-like growth factor-binding protein 3 (Fragment);Insulin-like growth factor-binding protein 3 (Fragment);Insulin-like growth factor-binding protein 3	YKVDYESQSTDTQNFSSESK	(S180);(S173);(S104);(S53);(S63);(S201)	_YKVDYESQSTDTQNFS[Phospho (STY)]SESK_	4	18445.4	_Y[Phospho (STY): 0%]KVDY[Phospho (STY): 0%]ES[Phospho (STY): 0%]QS[Phospho (STY): 0%]T[Phospho (STY): 0%]DT[Phospho (STY): 0.7%]QNFS[Phospho (STY): 90.1%]S[Phospho (STY): 8.5%]ES[Phospho (STY): 0.7%]K_
A6XND0;A6XND1;B3KWK7;H0Y485;H0Y5K2;P17936	IGFBP3	Insulin-like growth factor-binding protein 3;Insulin-like growth factor-binding protein 3;Insulin-like growth factor binding protein 3, isoform CRA_b;Insulin-like growth factor-binding protein 3 (Fragment);Insulin-like growth factor-binding protein 3 (Fragment);Insulin-like growth factor-binding protein 3	GFCWCVDK	(C241,C243);(C234,C236);(C165,C167);(C114,C116);(C124,C126);(C262,C264)	_GFC[Carbamidomethyl (C)]WC[Carbamidomethyl (C)]VDK_	4	14210.9	_GFC[Carbamidomethyl (C): 100%]WC[Carbamidomethyl (C): 100%]VDK_
A8K2U0	A2ML1	Alpha-2-macroglobulin-like protein 1	IVTMDSNFVPVNDK	(M144)	_IVTM[Oxidation (M)]DSNFVPVNDK_	1	35292.1	_IVTM[Oxidation (M): 100%]DSNFVPVNDK_
A8MTM1;E9PQ63;O75828;P16152	CBR1;CBR1;CBR3;CBR1	Carbonyl reductase [NADPH] 1;Carbonyl reductase [NADPH] 1;Carbonyl reductase [NADPH] 3;Carbonyl reductase [NADPH] 1	GQAAVQQLQAEGLSPR		_GQAAVQQLQAEGLSPR_	1	13219.2	_GQAAVQQLQAEGLSPR_
A9Z1X7;E9PCT1;M0R088;Q8IYB3	SRRM1	Serine/arginine repetitive matrix protein 1;Serine/arginine repetitive matrix protein 1;Serine/arginine repetitive matrix protein 1 (Fragment);Serine/arginine repetitive matrix protein 1	EKTPELPEPSVK	(T220);(T220);(T181);(T220)	_EKT[Phospho (STY)]PELPEPSVK_	4	197108	_EKT[Phospho (STY): 99.4%]PELPEPS[Phospho (STY): 0.6%]VK_
A9Z1X7;E9PCT1;M0R088;Q8IYB3	SRRM1	Serine/arginine repetitive matrix protein 1;Serine/arginine repetitive matrix protein 1;Serine/arginine repetitive matrix protein 1 (Fragment);Serine/arginine repetitive matrix protein 1	EKTPELPEPSVK	(T220);(T220);(T181);(T220)	_EKT[Phospho (STY)]PELPEPSVK_	4	197108	_EKT[Phospho (STY): 100%]PELPEPS[Phospho (STY): 0%]VK_
A9Z1X7;E9PCT1;M0R088;Q8IYB3	SRRM1	Serine/arginine repetitive matrix protein 1;Serine/arginine repetitive matrix protein 1;Serine/arginine repetitive matrix protein 1 (Fragment);Serine/arginine repetitive matrix protein 1	VPKPEPIPEPKEPSPEK	(S260);(S260);(S221);(S260)	_VPKPEPIPEPKEPS[Phospho (STY)]PEK_	4	196343	_VPKPEPIPEPKEPS[Phospho (STY): 100%]PEK_
A9Z1X7;E9PCT1;M0R088;Q8IYB3	SRRM1	Serine/arginine repetitive matrix protein 1;Serine/arginine repetitive matrix protein 1;Serine/arginine repetitive matrix protein 1 (Fragment);Serine/arginine repetitive matrix protein 1	HRPSPPATPPPK	(S397,T401);(S401,T405);(S363,T367);(S402,T406)	_HRPS[Phospho (STY)]PPAT[Phospho (STY)]PPPK_	4	92565.2	_HRPS[Phospho (STY): 100%]PPAT[Phospho (STY): 100%]PPPK_
A9Z1X7;E9PCT1;M0R088;Q8IYB3	SRRM1	Serine/arginine repetitive matrix protein 1;Serine/arginine repetitive matrix protein 1;Serine/arginine repetitive matrix protein 1 (Fragment);Serine/arginine repetitive matrix protein 1	HRPSPPATPPPK	(S397);(S401);(S363);(S402)	_HRPS[Phospho (STY)]PPATPPPK_	4	24954.9	_HRPS[Phospho (STY): 100%]PPAT[Phospho (STY): 0%]PPPK_
B0QYF8;P02144;Q8WVH6	MB	Myoglobin (Fragment);Myoglobin;Myoglobin	HPGDFGADAQGAMNK	(M132);(M132);(M77)	_HPGDFGADAQGAM[Oxidation (M)]NK_	2	329068	_HPGDFGADAQGAM[Oxidation (M): 100%]NK_
B0QYF8;P02144;Q8WVH6	MB	Myoglobin (Fragment);Myoglobin;Myoglobin	HPGDFGADAQGAMNK		_HPGDFGADAQGAMNK_	2	72518.3	_HPGDFGADAQGAMNK_
B0QYK0;Q01844	EWSR1	RNA-binding protein EWS	QDHPSSMGVYGQESGGFSGPGENR	(M275);(M275)	_QDHPSSM[Oxidation (M)]GVYGQESGGFSGPGENR_	1	14745.7	_QDHPSSM[Oxidation (M): 100%]GVYGQESGGFSGPGENR_
B0YIW2;P02656	APOC3	Apolipoprotein C-III	DALSSVQESQVAQQAR		_DALSSVQESQVAQQAR_	1	200146	_DALSSVQESQVAQQAR_
B0YIW2;P02656	APOC3	Apolipoprotein C-III	DALSSVQESQVAQQAR		_DALSSVQESQVAQQAR_	1	200146	_DALSSVQESQVAQQAR_
B1AK85;B1AK87;B1AK88;P47756	CAPZB	F-actin-capping protein subunit beta	DETVSDCSPHIANIGR	(C232);(C206);(C235);(C206)	_DETVSDC[Carbamidomethyl (C)]SPHIANIGR_	2	136437	_DETVSDC[Carbamidomethyl (C): 100%]SPHIANIGR_
B1AK85;B1AK87;B1AK88;P47756	CAPZB	F-actin-capping protein subunit beta	DETVSDCSPHIANIGR	(C232);(C206);(C235);(C206)	_DETVSDC[Carbamidomethyl (C)]SPHIANIGR_	2	136437	_DETVSDC[Carbamidomethyl (C): 100%]SPHIANIGR_
B1AK85;B1AK87;B1AK88;P47756	CAPZB	F-actin-capping protein subunit beta	DYLLCDYNR	(C88);(C62);(C91);(C62)	_DYLLC[Carbamidomethyl (C)]DYNR_	2	33188	_DYLLC[Carbamidomethyl (C): 100%]DYNR_
B1ALC0;O15511	ARPC5	Actin-related protein 2/3 complex subunit 5	FVDEEDGGDGQAGPDEGEVDSCLR	(C45);(C45)	_FVDEEDGGDGQAGPDEGEVDSC[Carbamidomethyl (C)]LR_	2	13776.3	_FVDEEDGGDGQAGPDEGEVDSC[Carbamidomethyl (C): 100%]LR_
B1ALC0;O15511	ARPC5	Actin-related protein 2/3 complex subunit 5	KVDVDEYDENK		_KVDVDEYDENK_	2	2245.8	_KVDVDEYDENK_
B1AUU8;P42566	EPS15	Epidermal growth factor receptor substrate 15	LNDPFQPFPGNDSPK	(S680);(S814)	_LNDPFQPFPGNDS[Phospho (STY)]PK_	1	31411.8	_LNDPFQPFPGNDS[Phospho (STY): 100%]PK_
B1B0D4;Q86TH1	ADAMTSL2	ADAMTS-like protein 2	DIQIVER		_DIQIVER_	2	47294.1	_DIQIVER_
B1B0D4;Q86TH1	ADAMTSL2	ADAMTS-like protein 2	CGICQGDGSSCTHVTGNYR	(C312,C315,C322);(C203,C206,C213)	_C[Carbamidomethyl (C)]GIC[Carbamidomethyl (C)]QGDGSSC[Carbamidomethyl (C)]THVTGNYR_	2	13562.7	_C[Carbamidomethyl (C): 100%]GIC[Carbamidomethyl (C): 100%]QGDGSSC[Carbamidomethyl (C): 100%]THVTGNYR_
B3KNX7;E9PM17;H0YCM0;Q13153	PAK1	Non-specific serine/threonine protein kinase;Serine/threonine-protein kinase PAK 1;Serine/threonine-protein kinase PAK 1 (Fragment);Serine/threonine-protein kinase PAK 1	SVIEPLPVTPTR	(S204);(S106);(S95);(S204)	_S[Phospho (STY)]VIEPLPVTPTR_	1	48475.9	_S[Phospho (STY): 99.9%]VIEPLPVT[Phospho (STY): 0%]PT[Phospho (STY): 0%]R_
B3KVK2;P62873	GNB1	Guanine nucleotide-binding protein G(I)/G(S)/G(T) subunit beta-1	LFVSGACDASAK	(C104);(C204)	_LFVSGAC[Carbamidomethyl (C)]DASAK_	1	19647	_LFVSGAC[Carbamidomethyl (C): 100%]DASAK_
B4DKV7;Q8TE68	EPS8L1	Epidermal growth factor receptor kinase substrate 8-like protein 1	DRSPAAETPPLQR	(T123);(T187)	_DRSPAAET[Phospho (STY)]PPLQR_	9	963298	_DRS[Phospho (STY): 0.1%]PAAET[Phospho (STY): 99.9%]PPLQR_
B4DKV7;Q8TE68	EPS8L1	Epidermal growth factor receptor kinase substrate 8-like protein 1	DRSPAAETPPLQR	(T123);(T187)	_DRSPAAET[Phospho (STY)]PPLQR_	9	963298	_DRS[Phospho (STY): 0%]PAAET[Phospho (STY): 100%]PPLQR_
B4DKV7;Q8TE68	EPS8L1	Epidermal growth factor receptor kinase substrate 8-like protein 1	AAGEGLLTLR	(T241);(T305)	_AAGEGLLT[Phospho (STY)]LR_	9	765209	_AAGEGLLT[Phospho (STY): 100%]LR_
B4DKV7;Q8TE68	EPS8L1	Epidermal growth factor receptor kinase substrate 8-like protein 1	SPAAETPPLQR	(T123);(T187)	_SPAAET[Phospho (STY)]PPLQR_	9	368683	_S[Phospho (STY): 0%]PAAET[Phospho (STY): 100%]PPLQR_
B4DKV7;Q8TE68	EPS8L1	Epidermal growth factor receptor kinase substrate 8-like protein 1	SLNSTPPPPPAPAPAPPPALAR	(S485);(S549)	_S[Phospho (STY)]LNSTPPPPPAPAPAPPPALAR_	9	173688	_S[Phospho (STY): 1.2%]LNS[Phospho (STY): 49.4%]T[Phospho (STY): 49.4%]PPPPPAPAPAPPPALAR_
B4DKV7;Q8TE68	EPS8L1	Epidermal growth factor receptor kinase substrate 8-like protein 1	SLNSTPPPPPAPAPAPPPALAR	(T489);(T553)	_SLNST[Phospho (STY)]PPPPPAPAPAPPPALAR_	9	173688	_S[Phospho (STY): 1.2%]LNS[Phospho (STY): 49.4%]T[Phospho (STY): 49.4%]PPPPPAPAPAPPPALAR_
B4DKV7;Q8TE68	EPS8L1	Epidermal growth factor receptor kinase substrate 8-like protein 1	DRSPAAETPPLQR	(S118,T123);(S182,T187)	_DRS[Phospho (STY)]PAAET[Phospho (STY)]PPLQR_	9	79635.6	_DRS[Phospho (STY): 100%]PAAET[Phospho (STY): 100%]PPLQR_
B4DKV7;Q8TE68	EPS8L1	Epidermal growth factor receptor kinase substrate 8-like protein 1	DRSPAAETPPLQR	(S118,T123);(S182,T187)	_DRS[Phospho (STY)]PAAET[Phospho (STY)]PPLQR_	9	79635.6	_DRS[Phospho (STY): 100%]PAAET[Phospho (STY): 100%]PPLQR_
B4DKV7;Q8TE68	EPS8L1	Epidermal growth factor receptor kinase substrate 8-like protein 1	WDSCDSLNGLDPSEK	(C517,S519);(C581,S583)	_WDSC[Carbamidomethyl (C)]DS[Phospho (STY)]LNGLDPSEK_	9	65215.3	_WDS[Phospho (STY): 0.8%]C[Carbamidomethyl (C): 100%]DS[Phospho (STY): 99.2%]LNGLDPS[Phospho (STY): 0%]EK_
B4DKV7;Q8TE68	EPS8L1	Epidermal growth factor receptor kinase substrate 8-like protein 1	DRSPAAETPPLQR	(S118);(S182)	_DRS[Phospho (STY)]PAAETPPLQR_	9	48873.8	_DRS[Phospho (STY): 98.1%]PAAET[Phospho (STY): 1.9%]PPLQR_
B4DKV7;Q8TE68	EPS8L1	Epidermal growth factor receptor kinase substrate 8-like protein 1	DLEPESEPQLESETAGK		_DLEPESEPQLESETAGK_	9	19700.5	_DLEPESEPQLESETAGK_
B4DNK4;P14618	PKM	Pyruvate kinase;Pyruvate kinase PKM	LDIDSPPITAR		_LDIDSPPITAR_	7	426831	_LDIDSPPITAR_
B4DNK4;P14618	PKM	Pyruvate kinase;Pyruvate kinase PKM	GDLGIEIPAEK		_GDLGIEIPAEK_	7	173251	_GDLGIEIPAEK_
B4DNK4;P14618	PKM	Pyruvate kinase;Pyruvate kinase PKM	LDIDSPPITAR	(S37);(S37)	_LDIDS[Phospho (STY)]PPITAR_	7	66460.8	_LDIDS[Phospho (STY): 100%]PPIT[Phospho (STY): 0%]AR_
B4DNK4;P14618	PKM	Pyruvate kinase;Pyruvate kinase PKM	GDYPLEAVR		_GDYPLEAVR_	7	64924	_GDYPLEAVR_
B4DNK4;P14618	PKM	Pyruvate kinase;Pyruvate kinase PKM	ITLDNAYMEK	(M75);(M149)	_ITLDNAYM[Oxidation (M)]EK_	7	25435.1	_ITLDNAYM[Oxidation (M): 100%]EK_
B4DNK4;P14618	PKM	Pyruvate kinase;Pyruvate kinase PKM	DPVQEAWAEDVDLR		_DPVQEAWAEDVDLR_	7	19693.4	_DPVQEAWAEDVDLR_
B4DNK4;P14618	PKM	Pyruvate kinase;Pyruvate kinase PKM	APIIAVTR		_APIIAVTR_	7	12343	_APIIAVTR_
B4DR80	STK24	Serine/threonine-protein kinase 24	LADFGVAGQLTDTQIK	(T153)	_LADFGVAGQLTDT[Phospho (STY)]QIK_	4	332109	_LADFGVAGQLT[Phospho (STY): 0%]DT[Phospho (STY): 100%]QIK_
B4DR80	STK24	Serine/threonine-protein kinase 24	LADFGVAGQLTDTQIKR	(T153)	_LADFGVAGQLTDT[Phospho (STY)]QIKR_	4	33823.1	_LADFGVAGQLT[Phospho (STY): 0%]DT[Phospho (STY): 100%]QIKR_
B4DR80	STK24	Serine/threonine-protein kinase 24	LADFGVAGQLTDTQIKR	(T153)	_LADFGVAGQLTDT[Phospho (STY)]QIKR_	4	33823.1	_LADFGVAGQLT[Phospho (STY): 50%]DT[Phospho (STY): 50%]QIKR_
B4DR80	STK24	Serine/threonine-protein kinase 24	AHSPVQSGLPGMQNLK	(S4)	_[Acetyl (Protein N-term)]AHS[Phospho (STY)]PVQSGLPGMQNLK_	4	49124.2	_AHS[Phospho (STY): 95.7%]PVQS[Phospho (STY): 4.3%]GLPGMQNLK_
B4DR80	STK24	Serine/threonine-protein kinase 24	AHSPVQSGLPGMQNLK	(S4,M13)	_[Acetyl (Protein N-term)]AHS[Phospho (STY)]PVQSGLPGM[Oxidation (M)]QNLK_	4	35958.3	_AHS[Phospho (STY): 100%]PVQS[Phospho (STY): 0%]GLPGM[Oxidation (M): 100%]QNLK_
B4DUD2;C9IYT2;C9IZ27;C9JEN3;C9JW19;C9JWV9;F8WDY4;Q969X1	TMBIM1	Protein lifeguard 3;Protein lifeguard 3 (Fragment);Protein lifeguard 3 (Fragment);Protein lifeguard 3 (Fragment);Protein lifeguard 3 (Fragment);Protein lifeguard 3 (Fragment);Protein lifeguard 3;Protein lifeguard 3	AVSDSFGPGEWDDRK	(S81);(S81);(S81);(S81);(S81);(S81);(S81);(S81)	_AVS[Phospho (STY)]DSFGPGEWDDRK_	6	525659	_AVS[Phospho (STY): 100%]DS[Phospho (STY): 0%]FGPGEWDDRK_
B4DUD2;C9IYT2;C9IZ27;C9JEN3;C9JW19;C9JWV9;F8WDY4;Q969X1	TMBIM1	Protein lifeguard 3;Protein lifeguard 3 (Fragment);Protein lifeguard 3 (Fragment);Protein lifeguard 3 (Fragment);Protein lifeguard 3 (Fragment);Protein lifeguard 3 (Fragment);Protein lifeguard 3;Protein lifeguard 3	AVSDSFGPGEWDDRK	(S81);(S81);(S81);(S81);(S81);(S81);(S81);(S81)	_AVS[Phospho (STY)]DSFGPGEWDDRK_	6	525659	_AVS[Phospho (STY): 100%]DS[Phospho (STY): 0%]FGPGEWDDRK_
B4DUD2;C9IYT2;C9IZ27;C9JEN3;C9JW19;C9JWV9;F8WDY4;Q969X1	TMBIM1	Protein lifeguard 3;Protein lifeguard 3 (Fragment);Protein lifeguard 3 (Fragment);Protein lifeguard 3 (Fragment);Protein lifeguard 3 (Fragment);Protein lifeguard 3 (Fragment);Protein lifeguard 3;Protein lifeguard 3	AVSDSFGPGEWDDRK	(S83);(S83);(S83);(S83);(S83);(S83);(S83);(S83)	_AVSDS[Phospho (STY)]FGPGEWDDRK_	6	399205	_AVS[Phospho (STY): 0%]DS[Phospho (STY): 100%]FGPGEWDDRK_
B4DUD2;C9IYT2;C9IZ27;C9JEN3;C9JW19;C9JWV9;F8WDY4;Q969X1	TMBIM1	Protein lifeguard 3;Protein lifeguard 3 (Fragment);Protein lifeguard 3 (Fragment);Protein lifeguard 3 (Fragment);Protein lifeguard 3 (Fragment);Protein lifeguard 3 (Fragment);Protein lifeguard 3;Protein lifeguard 3	AVSDSFGPGEWDDRK	(S83);(S83);(S83);(S83);(S83);(S83);(S83);(S83)	_AVSDS[Phospho (STY)]FGPGEWDDRK_	6	399205	_AVS[Phospho (STY): 0%]DS[Phospho (STY): 100%]FGPGEWDDRK_
B4DUD2;C9IYT2;C9IZ27;C9JEN3;C9JW19;C9JWV9;F8WDY4;Q969X1	TMBIM1	Protein lifeguard 3;Protein lifeguard 3 (Fragment);Protein lifeguard 3 (Fragment);Protein lifeguard 3 (Fragment);Protein lifeguard 3 (Fragment);Protein lifeguard 3 (Fragment);Protein lifeguard 3;Protein lifeguard 3	AVSDSFGPGEWDDR	(S81);(S81);(S81);(S81);(S81);(S81);(S81);(S81)	_AVS[Phospho (STY)]DSFGPGEWDDR_	6	546533	_AVS[Phospho (STY): 100%]DS[Phospho (STY): 0%]FGPGEWDDR_
B4DUD2;C9IYT2;C9IZ27;C9JEN3;C9JW19;C9JWV9;F8WDY4;Q969X1	TMBIM1	Protein lifeguard 3;Protein lifeguard 3 (Fragment);Protein lifeguard 3 (Fragment);Protein lifeguard 3 (Fragment);Protein lifeguard 3 (Fragment);Protein lifeguard 3 (Fragment);Protein lifeguard 3;Protein lifeguard 3	AVSDSFGPGEWDDR	(S83);(S83);(S83);(S83);(S83);(S83);(S83);(S83)	_AVSDS[Phospho (STY)]FGPGEWDDR_	6	330999	_AVS[Phospho (STY): 0%]DS[Phospho (STY): 100%]FGPGEWDDR_
B4DUD2;C9IYT2;C9IZ27;C9JEN3;C9JW19;C9JWV9;F8WDY4;Q969X1	TMBIM1	Protein lifeguard 3;Protein lifeguard 3 (Fragment);Protein lifeguard 3 (Fragment);Protein lifeguard 3 (Fragment);Protein lifeguard 3 (Fragment);Protein lifeguard 3 (Fragment);Protein lifeguard 3;Protein lifeguard 3	SNPSAPPPYEDR	(S2);(S2);(S2);(S2);(S2);(S2);(S2);(S2)	_[Acetyl (Protein N-term)]S[Phospho (STY)]NPSAPPPYEDR_	6	94020.4	_S[Phospho (STY): 98.8%]NPS[Phospho (STY): 1%]APPPY[Phospho (STY): 0.2%]EDR_
B4DUD2;C9IYT2;C9IZ27;C9JEN3;C9JW19;C9JWV9;F8WDY4;Q969X1	TMBIM1	Protein lifeguard 3;Protein lifeguard 3 (Fragment);Protein lifeguard 3 (Fragment);Protein lifeguard 3 (Fragment);Protein lifeguard 3 (Fragment);Protein lifeguard 3 (Fragment);Protein lifeguard 3;Protein lifeguard 3	AVSDSFGPGEWDDRK		_AVSDSFGPGEWDDRK_	6	38170.8	_AVSDSFGPGEWDDRK_
B4DV12;F5GXK7;F5GYU3;F5H265;F5H2Z3;F5H388;F5H6Q2;F5H747;J3QKN0;J3QS39;J3QTR3;M0R1V7;P0CG47;P0CG48;P62979;P62987;Q5PY61;Q96C32	UBB;UBC;UBC;UBC;UBC;UBC;UBC;UBC;UBB;UBB;RPS27A;UBA52;UBB;UBC;RPS27A;UBA52;UBC;UBC	Polyubiquitin-B;Polyubiquitin-C (Fragment);Polyubiquitin-C (Fragment);Polyubiquitin-C (Fragment);Polyubiquitin-C (Fragment);Polyubiquitin-C (Fragment);Polyubiquitin-C (Fragment);Polyubiquitin-C (Fragment);Polyubiquitin-B (Fragment);Polyubiquitin-B (Fragment);Ubiquitin-40S ribosomal protein S27a (Fragment);Ubiquitin-60S ribosomal protein L40 (Fragment);Polyubiquitin-B;Polyubiquitin-C;Ubiquitin-40S…	TLSDYNIQK		_TLSDYNIQK_	2	117416	_TLSDYNIQK_
B4DV12;F5GXK7;F5GYU3;F5H265;F5H2Z3;F5H388;F5H6Q2;F5H747;J3QKN0;J3QS39;J3QTR3;M0R1V7;P0CG47;P0CG48;P62979;P62987;Q5PY61;Q96C32	UBB;UBC;UBC;UBC;UBC;UBC;UBC;UBC;UBB;UBB;RPS27A;UBA52;UBB;UBC;RPS27A;UBA52;UBC;UBC	Polyubiquitin-B;Polyubiquitin-C (Fragment);Polyubiquitin-C (Fragment);Polyubiquitin-C (Fragment);Polyubiquitin-C (Fragment);Polyubiquitin-C (Fragment);Polyubiquitin-C (Fragment);Polyubiquitin-C (Fragment);Polyubiquitin-B (Fragment);Polyubiquitin-B (Fragment);Ubiquitin-40S ribosomal protein S27a (Fragment);Ubiquitin-60S ribosomal protein L40 (Fragment);Polyubiquitin-B;Polyubiquitin-C;Ubiquitin-40S…	TITLEVEPSDTIENVK		_TITLEVEPSDTIENVK_	2	25284.2	_TITLEVEPSDTIENVK_
B4DWA1;I3L3C6;I3L4C2;Q9UQB8	BAIAP2	Brain-specific angiogenesis inhibitor 1-associated protein 2;Brain-specific angiogenesis inhibitor 1-associated protein 2 (Fragment);Brain-specific angiogenesis inhibitor 1-associated protein 2;Brain-specific angiogenesis inhibitor 1-associated protein 2	LSDSYSNTLPVRK	(T203);(T21);(T373);(T340)	_LSDSYSNT[Phospho (STY)]LPVRK_	4	290815	_LS[Phospho (STY): 0%]DS[Phospho (STY): 0%]Y[Phospho (STY): 0%]S[Phospho (STY): 0%]NT[Phospho (STY): 100%]LPVRK_
B4DWA1;I3L3C6;I3L4C2;Q9UQB8	BAIAP2	Brain-specific angiogenesis inhibitor 1-associated protein 2;Brain-specific angiogenesis inhibitor 1-associated protein 2 (Fragment);Brain-specific angiogenesis inhibitor 1-associated protein 2;Brain-specific angiogenesis inhibitor 1-associated protein 2	LSDSYSNTLPVRK	(T203);(T21);(T373);(T340)	_LSDSYSNT[Phospho (STY)]LPVRK_	4	290815	_LS[Phospho (STY): 0%]DS[Phospho (STY): 0%]Y[Phospho (STY): 0%]S[Phospho (STY): 0%]NT[Phospho (STY): 100%]LPVRK_
B4DWA1;I3L3C6;I3L4C2;Q9UQB8	BAIAP2	Brain-specific angiogenesis inhibitor 1-associated protein 2;Brain-specific angiogenesis inhibitor 1-associated protein 2 (Fragment);Brain-specific angiogenesis inhibitor 1-associated protein 2;Brain-specific angiogenesis inhibitor 1-associated protein 2	LSDSYSNTLPVR	(T203);(T21);(T373);(T340)	_LSDSYSNT[Phospho (STY)]LPVR_	4	208426	_LS[Phospho (STY): 0%]DS[Phospho (STY): 0%]Y[Phospho (STY): 0%]S[Phospho (STY): 0%]NT[Phospho (STY): 100%]LPVR_
B4DWA1;I3L3C6;I3L4C2;Q9UQB8	BAIAP2	Brain-specific angiogenesis inhibitor 1-associated protein 2;Brain-specific angiogenesis inhibitor 1-associated protein 2 (Fragment);Brain-specific angiogenesis inhibitor 1-associated protein 2;Brain-specific angiogenesis inhibitor 1-associated protein 2	QRPYSVAVPAFSQGLDDYGAR	(S355);(S174);(S525);(S492)	_QRPYS[Phospho (STY)]VAVPAFSQGLDDYGAR_	4	30797.5	_QRPY[Phospho (STY): 7.5%]S[Phospho (STY): 91.6%]VAVPAFS[Phospho (STY): 0.4%]QGLDDY[Phospho (STY): 0.4%]GAR_
B4DWA1;I3L3C6;I3L4C2;Q9UQB8	BAIAP2	Brain-specific angiogenesis inhibitor 1-associated protein 2;Brain-specific angiogenesis inhibitor 1-associated protein 2 (Fragment);Brain-specific angiogenesis inhibitor 1-associated protein 2;Brain-specific angiogenesis inhibitor 1-associated protein 2	LSDSYSNTLPVR	(S199);(S17);(S369);(S336)	_LSDS[Phospho (STY)]YSNTLPVR_	4	22316.7	_LS[Phospho (STY): 23.1%]DS[Phospho (STY): 26.3%]Y[Phospho (STY): 20.4%]S[Phospho (STY): 15.2%]NT[Phospho (STY): 15%]LPVR_
B4DXW1;P61158	ACTR3	Actin-like protein 3;Actin-related protein 3	DYEEIGPSICR	(C357);(C408)	_DYEEIGPSIC[Carbamidomethyl (C)]R_	2	109815	_DYEEIGPSIC[Carbamidomethyl (C): 100%]R_
B4DXW1;P61158	ACTR3	Actin-like protein 3;Actin-related protein 3	DREVGIPPEQSLETAK		_DREVGIPPEQSLETAK_	2	28090.6	_DREVGIPPEQSLETAK_
B4DYP1;O94760	DDAH1	Dimethylargininase;N(G),N(G)-dimethylarginine dimethylaminohydrolase 1	DENATLDGGDVLFTGR		_DENATLDGGDVLFTGR_	1	7301.14	_DENATLDGGDVLFTGR_
B4E1Z4;E7ETN3;P00751	;;CFB	C3/C5 convertase;C3/C5 convertase;Complement factor B	DISEVVTPR		_DISEVVTPR_	7	447945	_DISEVVTPR_
B4E1Z4;E7ETN3;P00751	;;CFB	C3/C5 convertase;C3/C5 convertase;Complement factor B	LEDSVTYHCSR	(C693);(C542);(C191)	_LEDSVTYHC[Carbamidomethyl (C)]SR_	7	57330	_LEDSVTYHC[Carbamidomethyl (C): 100%]SR_
B4E1Z4;E7ETN3;P00751	;;CFB	C3/C5 convertase;C3/C5 convertase;Complement factor B	LEDSVTYHCSR	(C693);(C542);(C191)	_LEDSVTYHC[Carbamidomethyl (C)]SR_	7	57330	_LEDSVTYHC[Carbamidomethyl (C): 100%]SR_
B4E1Z4;E7ETN3;P00751	;;CFB	C3/C5 convertase;C3/C5 convertase;Complement factor B	EELLPAQDIK		_EELLPAQDIK_	7	86941.7	_EELLPAQDIK_
B4E1Z4;E7ETN3;P00751	;;CFB	C3/C5 convertase;C3/C5 convertase;Complement factor B	QLNEINYEDHK		_QLNEINYEDHK_	7	36843.9	_QLNEINYEDHK_
B4E1Z4;E7ETN3;P00751	;;CFB	C3/C5 convertase;C3/C5 convertase;Complement factor B	QLNEINYEDHK		_QLNEINYEDHK_	7	36843.9	_QLNEINYEDHK_
B4E1Z4;E7ETN3;P00751	;;CFB	C3/C5 convertase;C3/C5 convertase;Complement factor B	ALFVSEEEK		_ALFVSEEEK_	7	45676.2	_ALFVSEEEK_
B4E1Z4;E7ETN3;P00751	;;CFB	C3/C5 convertase;C3/C5 convertase;Complement factor B	VSEADSSNADWVTK		_VSEADSSNADWVTK_	7	35921.8	_VSEADSSNADWVTK_
B4E1Z4;E7ETN3;P00751	;;CFB	C3/C5 convertase;C3/C5 convertase;Complement factor B	DLLYIGK		_DLLYIGK_	7	1634.35	_DLLYIGK_
B5MCK8;E7ET76;P19440;P36268	GGT2;GGT1;GGT1;GGT2	Inactive glutathione hydrolase 2;Glutathione hydrolase 1 proenzyme (Fragment);Glutathione hydrolase 1 proenzyme;Inactive glutathione hydrolase 2	FVDVTEVVR		_FVDVTEVVR_	3	52198.4	_FVDVTEVVR_
B5MCK8;E7ET76;P19440;P36268	GGT2;GGT1;GGT1;GGT2	Inactive glutathione hydrolase 2;Glutathione hydrolase 1 proenzyme (Fragment);Glutathione hydrolase 1 proenzyme;Inactive glutathione hydrolase 2	GGLSVAVPGEIR		_GGLSVAVPGEIR_	3	30036.6	_GGLSVAVPGEIR_
B5MCK8;E7ET76;P19440;P36268	GGT2;GGT1;GGT1;GGT2	Inactive glutathione hydrolase 2;Glutathione hydrolase 1 proenzyme (Fragment);Glutathione hydrolase 1 proenzyme;Inactive glutathione hydrolase 2	DIQAAGGIVTAEDLNNYR		_DIQAAGGIVTAEDLNNYR_	3	20831.6	_DIQAAGGIVTAEDLNNYR_
B5MCT9;E7EPP7;Q6ZWJ1	STXBP4	Syntaxin-binding protein 4	ISLNPSVR	(S212);(S212);(S212)	_ISLNPS[Phospho (STY)]VR_	1	48977.8	_IS[Phospho (STY): 0.1%]LNPS[Phospho (STY): 99.9%]VR_
B5MCX3;H7C2Y0;Q15019	SEPTIN2	Septin-2;Septin-2 (Fragment);Septin-2	IYHLPDAESDEDEDFK	(S178);(S73);(S218)	_IYHLPDAES[Phospho (STY)]DEDEDFK_	2	816609	_IY[Phospho (STY): 0%]HLPDAES[Phospho (STY): 100%]DEDEDFK_
B5MCX3;H7C2Y0;Q15019	SEPTIN2	Septin-2;Septin-2 (Fragment);Septin-2	IYHLPDAESDEDEDFK	(S178);(S73);(S218)	_IYHLPDAES[Phospho (STY)]DEDEDFK_	2	816609	_IY[Phospho (STY): 0%]HLPDAES[Phospho (STY): 100%]DEDEDFK_
B5MCX3;H7C2Y0;Q15019	SEPTIN2	Septin-2;Septin-2 (Fragment);Septin-2	MQAQMQMQMQGGDGDGGALGHHV	(M299,M303,M305,M307);(M166,M170,M172,M174);(M339,M343,M345,M347)	_M[Oxidation (M)]QAQM[Oxidation (M)]QM[Oxidation (M)]QM[Oxidation (M)]QGGDGDGGALGHHV_	2	13401.5	_M[Oxidation (M): 100%]QAQM[Oxidation (M): 100%]QM[Oxidation (M): 100%]QM[Oxidation (M): 100%]QGGDGDGGALGHHV_
B5MD46;Q9BXI6	TBC1D10A	TBC1 domain family member 10A	AILDAEPGPRPALQPSPSIR	(S319);(S407)	_AILDAEPGPRPALQPS[Phospho (STY)]PSIR_	1	330032	_AILDAEPGPRPALQPS[Phospho (STY): 99.9%]PS[Phospho (STY): 0.1%]IR_
B7Z2A9;B7Z641;Q93050	ATP6V0A1	V-type proton ATPase subunit a;V-type proton ATPase subunit a;V-type proton ATPase 116 kDa subunit a1	DLNPDVNVFQR		_DLNPDVNVFQR_	2	56992.7	_DLNPDVNVFQR_
B7Z2A9;B7Z641;Q93050	ATP6V0A1	V-type proton ATPase subunit a;V-type proton ATPase subunit a;V-type proton ATPase 116 kDa subunit a1	IDDLQMVLNQTEDHR	(M227);(M227);(M270)	_IDDLQM[Oxidation (M)]VLNQTEDHR_	2	9822.24	_IDDLQM[Oxidation (M): 100%]VLNQTEDHR_
B7Z5N5;K7EJX0;K7EL92;K7ERC7;K7ESI8;Q15796	SMAD2	Mothers against decapentaplegic homolog;Mothers against decapentaplegic homolog 2 (Fragment);Mothers against decapentaplegic homolog 2 (Fragment);Mothers against decapentaplegic homolog 2 (Fragment);Mothers against decapentaplegic homolog 2 (Fragment);Mothers against decapentaplegic homolog 2	SSILPFTPPVVK	(T8);(T8);(T8);(T8);(T8);(T8)	_[Acetyl (Protein N-term)]SSILPFT[Phospho (STY)]PPVVK_	1	25758.1	_S[Phospho (STY): 1.8%]S[Phospho (STY): 1.8%]ILPFT[Phospho (STY): 96.3%]PPVVK_
B7Z6Z4;F8W1R7;G3V1V0;G3V1Y7;G8JLA2;J3KND3;P60660	MYL6	Myosin light polypeptide 6	DQGTYEDYVEGLR		_DQGTYEDYVEGLR_	2	154842	_DQGTYEDYVEGLR_
B7Z6Z4;F8W1R7;G3V1V0;G3V1Y7;G8JLA2;J3KND3;P60660	MYL6	Myosin light polypeptide 6	EAFQLFDR		_EAFQLFDR_	2	139411	_EAFQLFDR_
B7ZKJ8;Q14624	ITIH4	ITIH4 protein;Inter-alpha-trypsin inhibitor heavy chain H4	TGLLLLSDPDK		_TGLLLLSDPDK_	5	3.32237e+06	_TGLLLLSDPDK_
B7ZKJ8;Q14624	ITIH4	ITIH4 protein;Inter-alpha-trypsin inhibitor heavy chain H4	ETLFSVMPGLK	(M827);(M822)	_ETLFSVM[Oxidation (M)]PGLK_	5	115639	_ETLFSVM[Oxidation (M): 100%]PGLK_
B7ZKJ8;Q14624	ITIH4	ITIH4 protein;Inter-alpha-trypsin inhibitor heavy chain H4	ILDDLSPR		_ILDDLSPR_	5	12009.3	_ILDDLSPR_
B7ZKJ8;Q14624	ITIH4	ITIH4 protein;Inter-alpha-trypsin inhibitor heavy chain H4	ETLFSVMPGLK		_ETLFSVMPGLK_	5	11917.2	_ETLFSVMPGLK_
B7ZKJ8;Q14624	ITIH4	ITIH4 protein;Inter-alpha-trypsin inhibitor heavy chain H4	QGPVNLLSDPEQGVEVTGQYER		_QGPVNLLSDPEQGVEVTGQYER_	5	4724.2	_QGPVNLLSDPEQGVEVTGQYER_
B7ZKW8;Q6JBY9	RCSD1	CapZ-interacting protein	APGSPLSSEGAAGEGVR	(S186);(S216)	_APGS[Phospho (STY)]PLSSEGAAGEGVR_	3	402194	_APGS[Phospho (STY): 100%]PLS[Phospho (STY): 0%]S[Phospho (STY): 0%]EGAAGEGVR_
B7ZKW8;Q6JBY9	RCSD1	CapZ-interacting protein	SQSDCGELGDFR	(S149,C151);(S179,C181)	_SQS[Phospho (STY)]DC[Carbamidomethyl (C)]GELGDFR_	3	76210.2	_S[Phospho (STY): 50%]QS[Phospho (STY): 50%]DC[Carbamidomethyl (C): 100%]GELGDFR_
B7ZKW8;Q6JBY9	RCSD1	CapZ-interacting protein	SQSDCGELGDFR	(S147,C151);(S177,C181)	_S[Phospho (STY)]QSDC[Carbamidomethyl (C)]GELGDFR_	3	42540.7	_S[Phospho (STY): 50%]QS[Phospho (STY): 50%]DC[Carbamidomethyl (C): 100%]GELGDFR_
B8ZZF5;C9J5M4;Q9H8M9	EVA1A	Protein eva-1 homolog A;Protein eva-1 homolog A (Fragment);Protein eva-1 homolog A	NVFTSAEELER	(S102);(S114);(S114)	_NVFTS[Phospho (STY)]AEELER_	1	156163	_NVFT[Phospho (STY): 0%]S[Phospho (STY): 100%]AEELER_
C9J0H3;C9J7K9;C9JE06;O15162	PLSCR1	Phospholipid scramblase (Fragment);Phospholipid scramblase;Phospholipid scramblase (Fragment);Phospholipid scramblase 1	VYFAAEDTDCCTR	(C67,C68);(C141,C142);(C148,C149);(C148,C149)	_VYFAAEDTDC[Carbamidomethyl (C)]C[Carbamidomethyl (C)]TR_	1	5942.76	_VYFAAEDTDC[Carbamidomethyl (C): 100%]C[Carbamidomethyl (C): 100%]TR_
C9J0J7;C9J2N0;C9J712;C9JQ45;G5E9Q6;P35080	PFN2	Profilin;Profilin;Profilin;Profilin;Profilin;Profilin-2	DSLYVDGDCTMDIR	(C35,M37);(C84,M86);(C35,M37);(C84,M86);(C84,M86);(C84,M86)	_DSLYVDGDC[Carbamidomethyl (C)]TM[Oxidation (M)]DIR_	1	10056.2	_DSLYVDGDC[Carbamidomethyl (C): 100%]TM[Oxidation (M): 100%]DIR_
C9J1B4;H7BXZ5;O60229	KALRN	Kalirin (Fragment);Non-specific serine/threonine protein kinase (Fragment);Kalirin	DPAGCLNEGMAPPTPPKNPEEEQK	(C175,M180,T184);(C1873,M1878,T1882);(C1904,M1909,T1913)	_DPAGC[Carbamidomethyl (C)]LNEGM[Oxidation (M)]APPT[Phospho (STY)]PPKNPEEEQK_	2	51544.4	_DPAGC[Carbamidomethyl (C): 100%]LNEGM[Oxidation (M): 100%]APPT[Phospho (STY): 100%]PPKNPEEEQK_
C9J1B4;H7BXZ5;O60229	KALRN	Kalirin (Fragment);Non-specific serine/threonine protein kinase (Fragment);Kalirin	SFDLGSPKPGDETTPQGDSADEK	(S102);(S1768);(S1799)	_S[Phospho (STY)]FDLGSPKPGDETTPQGDSADEK_	2	39582.7	_S[Phospho (STY): 100%]FDLGS[Phospho (STY): 0%]PKPGDET[Phospho (STY): 0%]T[Phospho (STY): 0%]PQGDS[Phospho (STY): 0%]ADEK_
C9J539;P16278	GLB1	Beta-galactosidase (Fragment);Beta-galactosidase	SSDPDYLAAVDK		_SSDPDYLAAVDK_	1	140728	_SSDPDYLAAVDK_
C9J5G4;Q12841	FSTL1	Follistatin-related protein 1 (Fragment);Follistatin-related protein 1	IQVDYDGHCK	(C98);(C98)	_IQVDYDGHC[Carbamidomethyl (C)]K_	1	12334.4	_IQVDYDGHC[Carbamidomethyl (C): 100%]K_
C9J6K0;Q13103	SPP2	Secreted phosphoprotein 2 (Fragment);Secreted phosphoprotein 24	KDSGEDPATCAFQR	(S16,C23);(S96,C103)	_KDS[Phospho (STY)]GEDPATC[Carbamidomethyl (C)]AFQR_	1	96051.3	_KDS[Phospho (STY): 100%]GEDPAT[Phospho (STY): 0%]C[Carbamidomethyl (C): 100%]AFQR_
C9J7L4;H7C0C8;Q8WWT9	SLC13A3	Solute carrier family 13 member 3 (Fragment);Solute carrier family 13 member 3 (Fragment);Solute carrier family 13 member 3	DHPGETEVPLDLPADSR		_DHPGETEVPLDLPADSR_	1	138254	_DHPGETEVPLDLPADSR_
C9JC84;C9JEU5;P02679	FGG	Fibrinogen gamma chain	DTVQIHDITGK		_DTVQIHDITGK_	7	518211	_DTVQIHDITGK_
C9JC84;C9JEU5;P02679	FGG	Fibrinogen gamma chain	DTVQIHDITGK		_DTVQIHDITGK_	7	518211	_DTVQIHDITGK_
C9JC84;C9JEU5;P02679	FGG	Fibrinogen gamma chain	VAQLEAQCQEPCK	(C161,C165);(C161,C165);(C161,C165)	_VAQLEAQC[Carbamidomethyl (C)]QEPC[Carbamidomethyl (C)]K_	7	538732	_VAQLEAQC[Carbamidomethyl (C): 100%]QEPC[Carbamidomethyl (C): 100%]K_
C9JC84;C9JEU5;P02679	FGG	Fibrinogen gamma chain	VELEDWNGR		_VELEDWNGR_	7	92313.4	_VELEDWNGR_
C9JC84;C9JEU5;P02679	FGG	Fibrinogen gamma chain	AIQLTYNPDESSK		_AIQLTYNPDESSK_	7	80869.6	_AIQLTYNPDESSK_
C9JC84;C9JEU5;P02679	FGG	Fibrinogen gamma chain	YEASILTHDSSIR		_YEASILTHDSSIR_	7	29583.8	_YEASILTHDSSIR_
C9JC84;C9JEU5;P02679	FGG	Fibrinogen gamma chain	YLQEIYNSNNQK		_YLQEIYNSNNQK_	7	20040.3	_YLQEIYNSNNQK_
C9JC84;C9JEU5;P02679	FGG	Fibrinogen gamma chain	DNCCILDER	(C34,C35);(C34,C35);(C34,C35)	_DNC[Carbamidomethyl (C)]C[Carbamidomethyl (C)]ILDER_	7	15494	_DNC[Carbamidomethyl (C): 100%]C[Carbamidomethyl (C): 100%]ILDER_
C9JEV6;H0YE82;H0YEB7;H7C1L7;H7C3G9;Q9UJ70	NAGK	GlcNAc kinase;N-acetyl-D-glucosamine kinase (Fragment);GlcNAc kinase (Fragment);GlcNAc kinase;GlcNAc kinase;N-acetyl-D-glucosamine kinase	SLGLSLSGGDQEDAGR	(S25);(S25);(S63);(S76);(S76);(S76)	_SLGLSLS[Phospho (STY)]GGDQEDAGR_	1	74554.8	_S[Phospho (STY): 1.5%]LGLS[Phospho (STY): 1.5%]LS[Phospho (STY): 97%]GGDQEDAGR_
C9JF17;P05090	APOD	Apolipoprotein D (Fragment);Apolipoprotein D	CPNPPVQENFDVNK	(C56);(C28)	_C[Carbamidomethyl (C)]PNPPVQENFDVNK_	7	951361	_C[Carbamidomethyl (C): 100%]PNPPVQENFDVNK_
C9JF17;P05090	APOD	Apolipoprotein D (Fragment);Apolipoprotein D	CPNPPVQENFDVNK	(C56);(C28)	_C[Carbamidomethyl (C)]PNPPVQENFDVNK_	7	951361	_C[Carbamidomethyl (C): 100%]PNPPVQENFDVNK_
C9JF17;P05090	APOD	Apolipoprotein D (Fragment);Apolipoprotein D	NILTSNNIDVK		_NILTSNNIDVK_	7	245765	_NILTSNNIDVK_
C9JF17;P05090	APOD	Apolipoprotein D (Fragment);Apolipoprotein D	MTVTDQVNCPK	(C213);(C185)	_MTVTDQVNC[Carbamidomethyl (C)]PK_	7	213240	_MTVTDQVNC[Carbamidomethyl (C): 100%]PK_
C9JF17;P05090	APOD	Apolipoprotein D (Fragment);Apolipoprotein D	VLNQELR		_VLNQELR_	7	129230	_VLNQELR_
C9JF17;P05090	APOD	Apolipoprotein D (Fragment);Apolipoprotein D	IPTTFENGR		_IPTTFENGR_	7	118901	_IPTTFENGR_
C9JF17;P05090	APOD	Apolipoprotein D (Fragment);Apolipoprotein D	MTVTDQVNCPK	(M205,C213);(M177,C185)	_M[Oxidation (M)]TVTDQVNC[Carbamidomethyl (C)]PK_	7	62083	_M[Oxidation (M): 100%]TVTDQVNC[Carbamidomethyl (C): 100%]PK_
C9JF17;P05090	APOD	Apolipoprotein D (Fragment);Apolipoprotein D	KMTVTDQVNCPK	(C213);(C185)	_KMTVTDQVNC[Carbamidomethyl (C)]PK_	7	4627.58	_KMTVTDQVNC[Carbamidomethyl (C): 100%]PK_
C9JGM7;E9PHI6;Q9Y6G9	DYNC1LI1	Dynein light intermediate chain (Fragment);Dynein light intermediate chain;Cytoplasmic dynein 1 light intermediate chain 1	DFQEYVEPGEDFPASPQRR	(S156);(S91);(S207)	_DFQEYVEPGEDFPAS[Phospho (STY)]PQRR_	1	91332.9	_DFQEY[Phospho (STY): 0.4%]VEPGEDFPAS[Phospho (STY): 99.6%]PQRR_
C9JI98	TMEM238	Transmembrane protein 238	RWSAPAAAGQR	(S124)	_RWS[Phospho (STY)]APAAAGQR_	1	5948.1	_RWS[Phospho (STY): 100%]APAAAGQR_
C9JJK5;H0Y2Y8;Q15942	ZYX	Zyxin (Fragment);Zyxin (Fragment);Zyxin	SPGAPGPLTLK	(S34);(S312);(S344)	_S[Phospho (STY)]PGAPGPLTLK_	1	246935	_S[Phospho (STY): 100%]PGAPGPLT[Phospho (STY): 0%]LK_
C9JKL2;C9JPX5;O95772	STARD3NL	STARD3 N-terminal-like protein;STARD3 N-terminal-like protein (Fragment);STARD3 N-terminal-like protein	LLIVQDASER	(S175);(S193);(S193)	_LLIVQDAS[Phospho (STY)]ER_	1	31299.5	_LLIVQDAS[Phospho (STY): 100%]ER_
C9JKZ2;Q02818	NUCB1	Nucleobindin-1 (Fragment);Nucleobindin-1	MDAEQDPNVQVDHLNLLK	(M119);(M119)	_M[Oxidation (M)]DAEQDPNVQVDHLNLLK_	1	6430.65	_M[Oxidation (M): 100%]DAEQDPNVQVDHLNLLK_
C9JXZ5;Q9BV40	VAMP8	Vesicle-associated membrane protein 8	NKTEDLEATSEHFK	(T28);(T54)	_NKTEDLEAT[Phospho (STY)]SEHFK_	1	31493.3	_NKT[Phospho (STY): 0%]EDLEAT[Phospho (STY): 98.9%]S[Phospho (STY): 1.1%]EHFK_
C9JYT9;Q86XT2	VPS37D	Vacuolar protein sorting-associated protein 37D	ERSAQPAPTSAADPPK	(S93);(S178)	_ERS[Phospho (STY)]AQPAPTSAADPPK_	6	358069	_ERS[Phospho (STY): 100%]AQPAPT[Phospho (STY): 0%]S[Phospho (STY): 0%]AADPPK_
C9JYT9;Q86XT2	VPS37D	Vacuolar protein sorting-associated protein 37D	ERSAQPAPTSAADPPK	(S93);(S178)	_ERS[Phospho (STY)]AQPAPTSAADPPK_	6	358069	_ERS[Phospho (STY): 33.3%]AQPAPT[Phospho (STY): 33.3%]S[Phospho (STY): 33.3%]AADPPK_
C9JYT9;Q86XT2	VPS37D	Vacuolar protein sorting-associated protein 37D	GSPGCPLGPAPLLSPRPSQPEPPHR	(C146,S155);(C231,S240)	_GSPGC[Carbamidomethyl (C)]PLGPAPLLS[Phospho (STY)]PRPSQPEPPHR_	6	168703	_GS[Phospho (STY): 0%]PGC[Carbamidomethyl (C): 100%]PLGPAPLLS[Phospho (STY): 100%]PRPS[Phospho (STY): 0%]QPEPPHR_
C9JYT9;Q86XT2	VPS37D	Vacuolar protein sorting-associated protein 37D	GSPGCPLGPAPLLSPRPSQPEPPHR	(C146,S155);(C231,S240)	_GSPGC[Carbamidomethyl (C)]PLGPAPLLS[Phospho (STY)]PRPSQPEPPHR_	6	168703	_GS[Phospho (STY): 16%]PGC[Carbamidomethyl (C): 100%]PLGPAPLLS[Phospho (STY): 83.8%]PRPS[Phospho (STY): 0.2%]QPEPPHR_
C9JYT9;Q86XT2	VPS37D	Vacuolar protein sorting-associated protein 37D	GSPGCPLGPAPLLSPR	(S143,C146);(S228,C231)	_GS[Phospho (STY)]PGC[Carbamidomethyl (C)]PLGPAPLLSPR_	6	289327	_GS[Phospho (STY): 100%]PGC[Carbamidomethyl (C): 100%]PLGPAPLLS[Phospho (STY): 0%]PR_
C9JYT9;Q86XT2	VPS37D	Vacuolar protein sorting-associated protein 37D	GSPGCPLGPAPLLSPRPSQPEPPHR	(S143,C146);(S228,C231)	_GS[Phospho (STY)]PGC[Carbamidomethyl (C)]PLGPAPLLSPRPSQPEPPHR_	6	129654	_GS[Phospho (STY): 99.9%]PGC[Carbamidomethyl (C): 100%]PLGPAPLLS[Phospho (STY): 0%]PRPS[Phospho (STY): 0%]QPEPPHR_
C9JYT9;Q86XT2	VPS37D	Vacuolar protein sorting-associated protein 37D	GSPGCPLGPAPLLSPRPSQPEPPHR	(S143,C146);(S228,C231)	_GS[Phospho (STY)]PGC[Carbamidomethyl (C)]PLGPAPLLSPRPSQPEPPHR_	6	129654	_GS[Phospho (STY): 100%]PGC[Carbamidomethyl (C): 100%]PLGPAPLLS[Phospho (STY): 0%]PRPS[Phospho (STY): 0%]QPEPPHR_
C9JYT9;Q86XT2	VPS37D	Vacuolar protein sorting-associated protein 37D	SAQPAPTSAADPPK	(S93);(S178)	_S[Phospho (STY)]AQPAPTSAADPPK_	6	105158	_S[Phospho (STY): 33.3%]AQPAPT[Phospho (STY): 33.3%]S[Phospho (STY): 33.3%]AADPPK_
C9JYT9;Q86XT2	VPS37D	Vacuolar protein sorting-associated protein 37D	SFPAAAVLPTGAAR	(T116);(T201)	_SFPAAAVLPT[Phospho (STY)]GAAR_	6	77091	_S[Phospho (STY): 0%]FPAAAVLPT[Phospho (STY): 100%]GAAR_
C9JZ65;H0Y5H9;P29508;P48594	SERPINB4;SERPINB4;SERPINB3;SERPINB4	Serpin B4 (Fragment);Serpin B4 (Fragment);Serpin B3;Serpin B4	INSWVESQTNEK		_INSWVESQTNEK_	1	17219.8	_INSWVESQTNEK_
D3YTA9;F6U1T9;H7BYZ3;P63098	PPP3R1;PPP3R1;;PPP3R1	Calcineurin subunit B type 1;Calcineurin subunit B type 1;Uncharacterized protein;Calcineurin subunit B type 1	DTQLQQIVDK		_DTQLQQIVDK_	1	12429.2	_DTQLQQIVDK_
D6R956;D6R974;P09936	UCHL1	Ubiquitin carboxyl-terminal hydrolase;Ubiquitin carboxyl-terminal hydrolase;Ubiquitin carboxyl-terminal hydrolase isozyme L1	NEAIQAAHDAVAQEGQCR	(C152);(C152);(C152)	_NEAIQAAHDAVAQEGQC[Carbamidomethyl (C)]R_	1	24634	_NEAIQAAHDAVAQEGQC[Carbamidomethyl (C): 100%]R_
D6R9T0;D6RAM1;D6RBM0;D6RDU3;D6RFM3;D6RIH9;D6RIT2;D6RIU0;D6RJ04;E5RGH4;E5RGV0;E7EQJ0;E9PCY7;G8JLB6;H0YAQ2;P31943;P55795	HNRNPH1;HNRNPH1;HNRNPH1;HNRNPH1;HNRNPH1;HNRNPH1;HNRNPH1;HNRNPH1;HNRNPH1;HNRNPH1;HNRNPH1;HNRNPH1;HNRNPH1;HNRNPH1;HNRNPH1;HNRNPH1;HNRNPH2	Heterogeneous nuclear ribonucleoprotein H (Fragment);Heterogeneous nuclear ribonucleoprotein H (Fragment);Heterogeneous nuclear ribonucleoprotein H (Fragment);Heterogeneous nuclear ribonucleoprotein H (Fragment);Heterogeneous nuclear ribonucleoprotein H (Fragment);Heterogeneous nuclear ribonucleoprotein H;Heterogeneous nuclear ribonucleoprotein H (Fragment);Heterogeneous nuclear ribonucleoprotein…	HTGPNSPDTANDGFVR	(S104);(S104);(S104);(S104);(S104);(S104);(S104);(S104);(S104);(S27);(S52);(S104);(S104);(S104);(S51);(S104);(S104)	_HTGPNS[Phospho (STY)]PDTANDGFVR_	1	44039.8	_HT[Phospho (STY): 36.7%]GPNS[Phospho (STY): 60.9%]PDT[Phospho (STY): 2.5%]ANDGFVR_
D6R9T0;D6RAM1;D6RBM0;D6RDU3;D6RFM3;D6RIH9;D6RIT2;D6RIU0;D6RJ04;E5RGH4;E5RGV0;E7EQJ0;E9PCY7;G8JLB6;H0YAQ2;P31943;P55795	HNRNPH1;HNRNPH1;HNRNPH1;HNRNPH1;HNRNPH1;HNRNPH1;HNRNPH1;HNRNPH1;HNRNPH1;HNRNPH1;HNRNPH1;HNRNPH1;HNRNPH1;HNRNPH1;HNRNPH1;HNRNPH1;HNRNPH2	Heterogeneous nuclear ribonucleoprotein H (Fragment);Heterogeneous nuclear ribonucleoprotein H (Fragment);Heterogeneous nuclear ribonucleoprotein H (Fragment);Heterogeneous nuclear ribonucleoprotein H (Fragment);Heterogeneous nuclear ribonucleoprotein H (Fragment);Heterogeneous nuclear ribonucleoprotein H;Heterogeneous nuclear ribonucleoprotein H (Fragment);Heterogeneous nuclear ribonucleoprotein…	HTGPNSPDTANDGFVR	(S104);(S104);(S104);(S104);(S104);(S104);(S104);(S104);(S104);(S27);(S52);(S104);(S104);(S104);(S51);(S104);(S104)	_HTGPNS[Phospho (STY)]PDTANDGFVR_	1	44039.8	_HT[Phospho (STY): 0.7%]GPNS[Phospho (STY): 98.6%]PDT[Phospho (STY): 0.7%]ANDGFVR_
D6R9W4;D6RCR4;Q16643	DBN1	Drebrin (Fragment);Drebrin (Fragment);Drebrin	LSSPVLHR	(S141);(S79);(S142)	_LSS[Phospho (STY)]PVLHR_	1	30463.7	_LS[Phospho (STY): 1.4%]S[Phospho (STY): 98.6%]PVLHR_
D6RAM3;Q7L591	DOK3	Docking protein 3	ATSLPSLDTPGELR	(S274);(S330)	_ATS[Phospho (STY)]LPSLDTPGELR_	1	178828	_AT[Phospho (STY): 1.7%]S[Phospho (STY): 98.3%]LPS[Phospho (STY): 0%]LDT[Phospho (STY): 0%]PGELR_
D6RB32;P03951	F11	Coagulation factor XI	DSVTETLPR		_DSVTETLPR_	2	60318.1	_DSVTETLPR_
D6RB32;P03951	F11	Coagulation factor XI	DTCFEGGDITTVFTPSAK	(C29);(C29)	_DTC[Carbamidomethyl (C)]FEGGDITTVFTPSAK_	2	52253.6	_DTC[Carbamidomethyl (C): 100%]FEGGDITTVFTPSAK_
D6RBV2;D6RIU4;Q12907	LMAN2	Vesicular integral-membrane protein VIP36;Vesicular integral-membrane protein VIP36 (Fragment);Vesicular integral-membrane protein VIP36	DHDTFLAVR		_DHDTFLAVR_	7	723096	_DHDTFLAVR_
D6RBV2;D6RIU4;Q12907	LMAN2	Vesicular integral-membrane protein VIP36;Vesicular integral-membrane protein VIP36 (Fragment);Vesicular integral-membrane protein VIP36	WTELAGCTADFR	(C202);(C131);(C202)	_WTELAGC[Carbamidomethyl (C)]TADFR_	7	87265.1	_WTELAGC[Carbamidomethyl (C): 100%]TADFR_
D6RBV2;D6RIU4;Q12907	LMAN2	Vesicular integral-membrane protein VIP36;Vesicular integral-membrane protein VIP36 (Fragment);Vesicular integral-membrane protein VIP36	NCIDITGVR	(C239);(C168);(C239)	_NC[Carbamidomethyl (C)]IDITGVR_	7	83332.2	_NC[Carbamidomethyl (C): 100%]IDITGVR_
D6RBV2;D6RIU4;Q12907	LMAN2	Vesicular integral-membrane protein VIP36;Vesicular integral-membrane protein VIP36 (Fragment);Vesicular integral-membrane protein VIP36	LTVMTDLEDK	(M227);(M156);(M227)	_LTVM[Oxidation (M)]TDLEDK_	7	59587.9	_LTVM[Oxidation (M): 100%]TDLEDK_
D6RBV2;D6RIU4;Q12907	LMAN2	Vesicular integral-membrane protein VIP36;Vesicular integral-membrane protein VIP36 (Fragment);Vesicular integral-membrane protein VIP36	LTVMTDLEDK		_LTVMTDLEDK_	7	39892.7	_LTVMTDLEDK_
D6RBV2;D6RIU4;Q12907	LMAN2	Vesicular integral-membrane protein VIP36;Vesicular integral-membrane protein VIP36 (Fragment);Vesicular integral-membrane protein VIP36	DRLVPGPVFGSK		_DRLVPGPVFGSK_	7	28549.5	_DRLVPGPVFGSK_
D6RBV2;D6RIU4;Q12907	LMAN2	Vesicular integral-membrane protein VIP36;Vesicular integral-membrane protein VIP36 (Fragment);Vesicular integral-membrane protein VIP36	NLHGDGIALWYTR		_NLHGDGIALWYTR_	7	7064.11	_NLHGDGIALWYTR_
D6RCE5;Q06495	SLC34A1	Na(+)-dependent phosphate cotransporter 2A (Fragment);Sodium-dependent phosphate transport protein 2A	LGSPAVSPLPVR	(S14);(S14)	_LGSPAVS[Phospho (STY)]PLPVR_	2	64182.2	_LGS[Phospho (STY): 0.2%]PAVS[Phospho (STY): 99.8%]PLPVR_
D6RCE5;Q06495	SLC34A1	Na(+)-dependent phosphate cotransporter 2A (Fragment);Sodium-dependent phosphate transport protein 2A	LGSPAVSPLPVR	(S10,S14);(S10,S14)	_LGS[Phospho (STY)]PAVS[Phospho (STY)]PLPVR_	2	12812.5	_LGS[Phospho (STY): 100%]PAVS[Phospho (STY): 100%]PLPVR_
D6RCK3;Q7L9L4;Q9H8S9	MOB1B;MOB1B;MOB1A	MOB kinase activator 1B (Fragment);MOB kinase activator 1B;MOB kinase activator 1A	HAEATLGSGNLR	(T40);(T35);(T35)	_HAEAT[Phospho (STY)]LGSGNLR_	1	962929	_HAEAT[Phospho (STY): 100%]LGS[Phospho (STY): 0%]GNLR_
D6RCK3;Q7L9L4;Q9H8S9	MOB1B;MOB1B;MOB1A	MOB kinase activator 1B (Fragment);MOB kinase activator 1B;MOB kinase activator 1A	HAEATLGSGNLR	(T40);(T35);(T35)	_HAEAT[Phospho (STY)]LGSGNLR_	1	962929	_HAEAT[Phospho (STY): 100%]LGS[Phospho (STY): 0%]GNLR_
D6REX3;D6RHZ5;H0YAB3;H7BXG7;O94979	SEC31A	Protein transport protein Sec31A;Protein transport protein Sec31A;Protein transport protein Sec31A (Fragment);Protein transport protein Sec31A;Protein transport protein Sec31A	AQGEPVAGHESPKIPYEK	(S799);(S799);(S416);(S532);(S799)	_AQGEPVAGHES[Phospho (STY)]PKIPYEK_	1	158245	_AQGEPVAGHES[Phospho (STY): 100%]PKIPY[Phospho (STY): 0%]EK_
D6RF35;P02774	GC	Gc-globulin;Vitamin D-binding protein	ELSSFIDK		_ELSSFIDK_	1	19973	_ELSSFIDK_
E5RGH8;E5RJJ5;Q495M3	SLC36A2	Proton-coupled amino acid transporter 2	DSTFLDESPSESAGLK	(S41);(S41);(S41)	_DSTFLDES[Phospho (STY)]PSESAGLK_	4	790078	_DS[Phospho (STY): 0%]T[Phospho (STY): 0%]FLDES[Phospho (STY): 100%]PS[Phospho (STY): 0%]ES[Phospho (STY): 0%]AGLK_
E5RGH8;E5RJJ5;Q495M3	SLC36A2	Proton-coupled amino acid transporter 2	DSTFLDESPSESAGLK		_DSTFLDESPSESAGLK_	4	153247	_DSTFLDESPSESAGLK_
E5RGH8;E5RJJ5;Q495M3	SLC36A2	Proton-coupled amino acid transporter 2	DSTFLDESPSESAGLKK	(S41);(S41);(S41)	_DSTFLDES[Phospho (STY)]PSESAGLKK_	4	151253	_DS[Phospho (STY): 0%]T[Phospho (STY): 0%]FLDES[Phospho (STY): 99.6%]PS[Phospho (STY): 0.4%]ES[Phospho (STY): 0%]AGLKK_
E5RGH8;E5RJJ5;Q495M3	SLC36A2	Proton-coupled amino acid transporter 2	DSTFLDESPSESAGLK	(S43);(S43);(S43)	_DSTFLDESPS[Phospho (STY)]ESAGLK_	4	80828.3	_DS[Phospho (STY): 0%]T[Phospho (STY): 0%]FLDES[Phospho (STY): 15%]PS[Phospho (STY): 78%]ES[Phospho (STY): 7%]AGLK_
E5RGN3;E5RIM7;O00244	ATOX1	Copper transport protein ATOX1	YDIDLPNK		_YDIDLPNK_	1	57130.1	_YDIDLPNK_
E5RI05;E5RJF5;E5RK63;P08133	ANXA6	Annexin;Annexin (Fragment);Annexin (Fragment);Annexin A6	DAISGIGTDEK		_DAISGIGTDEK_	1	60486.8	_DAISGIGTDEK_
E5RIB9;E5RJ49;E7EUF1;Q13822	ENPP2	Ectonucleotide pyrophosphatase/phosphodiesterase family member 2;Ectonucleotide pyrophosphatase/phosphodiesterase family member 2 (Fragment);Ectonucleotide pyrophosphatase/phosphodiesterase family member 2;Ectonucleotide pyrophosphatase/phosphodiesterase family member 2	NEENACHCSEDCLAR	(C118,C120,C124);(C100,C102,C106);(C114,C116,C120);(C118,C120,C124)	_NEENAC[Carbamidomethyl (C)]HC[Carbamidomethyl (C)]SEDC[Carbamidomethyl (C)]LAR_	1	22091.7	_NEENAC[Carbamidomethyl (C): 100%]HC[Carbamidomethyl (C): 100%]SEDC[Carbamidomethyl (C): 100%]LAR_
E5RJ37;P07948	LYN	Tyrosine-protein kinase Lyn (Fragment);Tyrosine-protein kinase Lyn	GKDSLSDDGVDLK	(S13);(S13)	_GKDSLS[Phospho (STY)]DDGVDLK_	3	74195.1	_GKDS[Phospho (STY): 0%]LS[Phospho (STY): 100%]DDGVDLK_
E5RJ37;P07948	LYN	Tyrosine-protein kinase Lyn (Fragment);Tyrosine-protein kinase Lyn	DSLSDDGVDLK	(S13);(S13)	_DSLS[Phospho (STY)]DDGVDLK_	3	16749.3	_DS[Phospho (STY): 50%]LS[Phospho (STY): 50%]DDGVDLK_
E5RJ37;P07948	LYN	Tyrosine-protein kinase Lyn (Fragment);Tyrosine-protein kinase Lyn	GKDSLSDDGVDLK	(S11);(S11)	_GKDS[Phospho (STY)]LSDDGVDLK_	3	11648	_GKDS[Phospho (STY): 99.3%]LS[Phospho (STY): 0.7%]DDGVDLK_
E5RJU9;H0YBJ8;Q86UE4	MTDH	Protein LYRIC;Protein LYRIC (Fragment);Protein LYRIC	SQEPIPDDQKVSDDDKEK	(S370);(S96);(S426)	_SQEPIPDDQKVS[Phospho (STY)]DDDKEK_	2	207713	_S[Phospho (STY): 0%]QEPIPDDQKVS[Phospho (STY): 100%]DDDKEK_
E5RJU9;H0YBJ8;Q86UE4	MTDH	Protein LYRIC;Protein LYRIC (Fragment);Protein LYRIC	SQEPIPDDQKVSDDDK	(S370);(S96);(S426)	_SQEPIPDDQKVS[Phospho (STY)]DDDK_	2	54608	_S[Phospho (STY): 0%]QEPIPDDQKVS[Phospho (STY): 100%]DDDK_
E5RJU9;H0YBJ8;Q86UE4	MTDH	Protein LYRIC;Protein LYRIC (Fragment);Protein LYRIC	SQEPIPDDQKVSDDDK	(S370);(S96);(S426)	_SQEPIPDDQKVS[Phospho (STY)]DDDK_	2	54608	_S[Phospho (STY): 0%]QEPIPDDQKVS[Phospho (STY): 100%]DDDK_
E5RJY1;E7ESM1;Q92597	NDRG1	N-myc downstream-regulated gene 1 protein;N-myc downstream-regulated gene 1 protein;Protein NDRG1	TASGSSVTSLDGTR	(S39);(S77);(S330)	_TAS[Phospho (STY)]GSSVTSLDGTR_	4	219485	_T[Phospho (STY): 0.1%]AS[Phospho (STY): 99.9%]GS[Phospho (STY): 0%]S[Phospho (STY): 0%]VT[Phospho (STY): 0%]S[Phospho (STY): 0%]LDGT[Phospho (STY): 0%]R_
E5RJY1;E7ESM1;Q92597	NDRG1	N-myc downstream-regulated gene 1 protein;N-myc downstream-regulated gene 1 protein;Protein NDRG1	TASGSSVTSLDGTR	(S41);(S79);(S332)	_TASGS[Phospho (STY)]SVTSLDGTR_	4	206542	_T[Phospho (STY): 0.1%]AS[Phospho (STY): 99.9%]GS[Phospho (STY): 0%]S[Phospho (STY): 0%]VT[Phospho (STY): 0%]S[Phospho (STY): 0%]LDGT[Phospho (STY): 0%]R_
E5RJY1;E7ESM1;Q92597	NDRG1	N-myc downstream-regulated gene 1 protein;N-myc downstream-regulated gene 1 protein;Protein NDRG1	SHTSEGAHLDITPNSGAAGNSAGPK	(T75);(T113);(T366)	_SHT[Phospho (STY)]SEGAHLDITPNSGAAGNSAGPK_	4	72146.5	_S[Phospho (STY): 5%]HT[Phospho (STY): 73.6%]S[Phospho (STY): 21.4%]EGAHLDIT[Phospho (STY): 0%]PNS[Phospho (STY): 0%]GAAGNS[Phospho (STY): 0%]AGPK_
E5RJY1;E7ESM1;Q92597	NDRG1	N-myc downstream-regulated gene 1 protein;N-myc downstream-regulated gene 1 protein;Protein NDRG1	SHTSEGAHLDITPNSGAAGNSAGPK	(S76);(S114);(S367)	_SHTS[Phospho (STY)]EGAHLDITPNSGAAGNSAGPK_	4	69296.4	_S[Phospho (STY): 1.6%]HT[Phospho (STY): 24.3%]S[Phospho (STY): 74.1%]EGAHLDIT[Phospho (STY): 0%]PNS[Phospho (STY): 0%]GAAGNS[Phospho (STY): 0%]AGPK_
E5RK69	ANXA6	Annexin	EDAQEIADTPSGDK		_EDAQEIADTPSGDK_	1	23335.8	_EDAQEIADTPSGDK_
E7EMB3;P0DP23;P0DP24;P0DP25	CALM2;CALM1;CALM2;CALM3	Calmodulin-2;Calmodulin-1;Calmodulin-2;Calmodulin-3	DTDSEEEIREAFR		_DTDSEEEIREAFR_	2	36250	_DTDSEEEIREAFR_
E7EMB3;P0DP23;P0DP24;P0DP25	CALM2;CALM1;CALM2;CALM3	Calmodulin-2;Calmodulin-1;Calmodulin-2;Calmodulin-3	EAFSLFDK		_EAFSLFDK_	2	16422.9	_EAFSLFDK_
E7EMC7;Q13501	SQSTM1	Sequestosome-1	LTPVSPESSSTEEK	(S272);(S272)	_LTPVS[Phospho (STY)]PESSSTEEK_	3	75872.1	_LT[Phospho (STY): 0%]PVS[Phospho (STY): 99.2%]PES[Phospho (STY): 0.6%]S[Phospho (STY): 0.1%]S[Phospho (STY): 0.1%]T[Phospho (STY): 0.1%]EEK_
E7EMC7;Q13501	SQSTM1	Sequestosome-1	RFSFCCSPEPEAEAEAAAGPGPCER	(C26,C27,S28,C44);(C26,C27,S28,C44)	_RFSFC[Carbamidomethyl (C)]C[Carbamidomethyl (C)]S[Phospho (STY)]PEPEAEAEAAAGPGPC[Carbamidomethyl (C)]ER_	3	38882.1	_RFS[Phospho (STY): 46.7%]FC[Carbamidomethyl (C): 100%]C[Carbamidomethyl (C): 100%]S[Phospho (STY): 53.3%]PEPEAEAEAAAGPGPC[Carbamidomethyl (C): 100%]ER_
E7EMC7;Q13501	SQSTM1	Sequestosome-1	DHRPPCAQEAPR	(C113);(C113)	_DHRPPC[Carbamidomethyl (C)]AQEAPR_	3	6744.19	_DHRPPC[Carbamidomethyl (C): 100%]AQEAPR_
E7EMG9;E9PBD8;P33241	LSP1	Lymphocyte-specific protein 1 (Fragment);Lymphocyte-specific protein 1 (Fragment);Lymphocyte-specific protein 1	QASIELPSMAVASTK	(S243,M249);(S190,M196);(S252,M258)	_QAS[Phospho (STY)]IELPSM[Oxidation (M)]AVASTK_	4	547701	_QAS[Phospho (STY): 100%]IELPS[Phospho (STY): 0%]M[Oxidation (M): 100%]AVAS[Phospho (STY): 0%]T[Phospho (STY): 0%]K_
E7EMG9;E9PBD8;P33241	LSP1	Lymphocyte-specific protein 1 (Fragment);Lymphocyte-specific protein 1 (Fragment);Lymphocyte-specific protein 1	LIDRTESLNR	(S195);(S142);(S204)	_LIDRTES[Phospho (STY)]LNR_	4	72588.9	_LIDRT[Phospho (STY): 36.2%]ES[Phospho (STY): 63.8%]LNR_
E7EMG9;E9PBD8;P33241	LSP1	Lymphocyte-specific protein 1 (Fragment);Lymphocyte-specific protein 1 (Fragment);Lymphocyte-specific protein 1	LIDRTESLNR	(S195);(S142);(S204)	_LIDRTES[Phospho (STY)]LNR_	4	72588.9	_LIDRT[Phospho (STY): 37.8%]ES[Phospho (STY): 62.2%]LNR_
E7EMG9;E9PBD8;P33241	LSP1	Lymphocyte-specific protein 1 (Fragment);Lymphocyte-specific protein 1 (Fragment);Lymphocyte-specific protein 1	QASIELPSMAVASTK	(S243);(S190);(S252)	_QAS[Phospho (STY)]IELPSMAVASTK_	4	70250.6	_QAS[Phospho (STY): 99.9%]IELPS[Phospho (STY): 0%]MAVAS[Phospho (STY): 0%]T[Phospho (STY): 0%]K_
E7EMG9;E9PBD8;P33241	LSP1	Lymphocyte-specific protein 1 (Fragment);Lymphocyte-specific protein 1 (Fragment);Lymphocyte-specific protein 1	EGPGPEDTVQDNLGAAGAEEEQEEHQK		_EGPGPEDTVQDNLGAAGAEEEQEEHQK_	4	34157.9	_EGPGPEDTVQDNLGAAGAEEEQEEHQK_
E7EMK3;J3QLD9;Q14254	FLOT2	Flotillin;Flotillin;Flotillin-2	VDEIVVLSGDNSK		_VDEIVVLSGDNSK_	1	10548.5	_VDEIVVLSGDNSK_
E7EN95;O75369	FLNB	Filamin-B	VDIQTEDLEDGTCK	(C1864);(C2057)	_VDIQTEDLEDGTC[Carbamidomethyl (C)]K_	2	13794.4	_VDIQTEDLEDGTC[Carbamidomethyl (C): 100%]K_
E7EN95;O75369	FLNB	Filamin-B	IEYNDQNDGSCDVK	(C435);(C604)	_IEYNDQNDGSC[Carbamidomethyl (C)]DVK_	2	2684.26	_IEYNDQNDGSC[Carbamidomethyl (C): 100%]DVK_
E7ENL6;P12111	COL6A3	Collagen alpha-3(VI) chain	VVESLDVGQDR		_VVESLDVGQDR_	3	101352	_VVESLDVGQDR_
E7ENL6;P12111	COL6A3	Collagen alpha-3(VI) chain	VAVVQYSDR		_VAVVQYSDR_	3	82044.7	_VAVVQYSDR_
E7ENL6;P12111	COL6A3	Collagen alpha-3(VI) chain	SDDEVDDPAVELK		_SDDEVDDPAVELK_	3	20585.7	_SDDEVDDPAVELK_
E7ENU9;P40121	CAPG	Macrophage-capping protein (Fragment);Macrophage-capping protein	EGNPEEDLTADK		_EGNPEEDLTADK_	2	430338	_EGNPEEDLTADK_
E7ENU9;P40121	CAPG	Macrophage-capping protein (Fragment);Macrophage-capping protein	YQEGGVESAFHK		_YQEGGVESAFHK_	2	23467.6	_YQEGGVESAFHK_
E7ENV7;Q86YQ8	CPNE8	Copine-8	AVGEIVQDYDSDK		_AVGEIVQDYDSDK_	1	82357.7	_AVGEIVQDYDSDK_
E7EQB2;E7ER44;P02788	LTF	Lactotransferrin (Fragment);Lactotransferrin;Lactotransferrin	DSPIQCIQAIAENR	(C51);(C64);(C64)	_DSPIQC[Carbamidomethyl (C)]IQAIAENR_	13	318994	_DSPIQC[Carbamidomethyl (C): 100%]IQAIAENR_
E7EQB2;E7ER44;P02788	LTF	Lactotransferrin (Fragment);Lactotransferrin;Lactotransferrin	DSPIQCIQAIAENR	(C51);(C64);(C64)	_DSPIQC[Carbamidomethyl (C)]IQAIAENR_	13	318994	_DSPIQC[Carbamidomethyl (C): 100%]IQAIAENR_
E7EQB2;E7ER44;P02788	LTF	Lactotransferrin (Fragment);Lactotransferrin;Lactotransferrin	FFSASCVPGADK	(C163);(C176);(C176)	_FFSASC[Carbamidomethyl (C)]VPGADK_	13	488999	_FFSASC[Carbamidomethyl (C): 100%]VPGADK_
E7EQB2;E7ER44;P02788	LTF	Lactotransferrin (Fragment);Lactotransferrin;Lactotransferrin	SNLCALCIGDEQGENK	(C510,C513);(C521,C524);(C523,C526)	_SNLC[Carbamidomethyl (C)]ALC[Carbamidomethyl (C)]IGDEQGENK_	13	240612	_SNLC[Carbamidomethyl (C): 100%]ALC[Carbamidomethyl (C): 100%]IGDEQGENK_
E7EQB2;E7ER44;P02788	LTF	Lactotransferrin (Fragment);Lactotransferrin;Lactotransferrin	SNLCALCIGDEQGENK	(C510,C513);(C521,C524);(C523,C526)	_SNLC[Carbamidomethyl (C)]ALC[Carbamidomethyl (C)]IGDEQGENK_	13	240612	_SNLC[Carbamidomethyl (C): 100%]ALC[Carbamidomethyl (C): 100%]IGDEQGENK_
E7EQB2;E7ER44;P02788	LTF	Lactotransferrin (Fragment);Lactotransferrin;Lactotransferrin	DGAGDVAFIR		_DGAGDVAFIR_	13	419403	_DGAGDVAFIR_
E7EQB2;E7ER44;P02788	LTF	Lactotransferrin (Fragment);Lactotransferrin;Lactotransferrin	DVTVLQNTDGNNNEAWAK		_DVTVLQNTDGNNNEAWAK_	13	175651	_DVTVLQNTDGNNNEAWAK_
E7EQB2;E7ER44;P02788	LTF	Lactotransferrin (Fragment);Lactotransferrin;Lactotransferrin	DSAIGFSR		_DSAIGFSR_	13	116623	_DSAIGFSR_
E7EQB2;E7ER44;P02788	LTF	Lactotransferrin (Fragment);Lactotransferrin;Lactotransferrin	FDEYFSQSCAPGSDPR	(C499);(C510);(C512)	_FDEYFSQSC[Carbamidomethyl (C)]APGSDPR_	13	93039.7	_FDEYFSQSC[Carbamidomethyl (C): 100%]APGSDPR_
E7EQB2;E7ER44;P02788	LTF	Lactotransferrin (Fragment);Lactotransferrin;Lactotransferrin	NLLFNDNTECLAR	(C655);(C666);(C668)	_NLLFNDNTEC[Carbamidomethyl (C)]LAR_	13	92986.6	_NLLFNDNTEC[Carbamidomethyl (C): 100%]LAR_
E7EQB2;E7ER44;P02788	LTF	Lactotransferrin (Fragment);Lactotransferrin;Lactotransferrin	GEADAMSLDGGYVYTAGK	(M398);(M409);(M411)	_GEADAM[Oxidation (M)]SLDGGYVYTAGK_	13	78058.5	_GEADAM[Oxidation (M): 100%]SLDGGYVYTAGK_
E7EQB2;E7ER44;P02788	LTF	Lactotransferrin (Fragment);Lactotransferrin;Lactotransferrin	SCHLAMAPNHAVVSR	(C595,M599);(C606,M610);(C608,M612)	_SC[Carbamidomethyl (C)]HLAM[Oxidation (M)]APNHAVVSR_	13	26803.5	_SC[Carbamidomethyl (C): 100%]HLAM[Oxidation (M): 100%]APNHAVVSR_
E7EQB2;E7ER44;P02788	LTF	Lactotransferrin (Fragment);Lactotransferrin;Lactotransferrin	FCLFQSETK	(C638);(C649);(C651)	_FC[Carbamidomethyl (C)]LFQSETK_	13	21770.7	_FC[Carbamidomethyl (C): 100%]LFQSETK_
E7EQB2;E7ER44;P02788	LTF	Lactotransferrin (Fragment);Lactotransferrin;Lactotransferrin	CLAENAGDVAFVK	(C540);(C551);(C553)	_C[Carbamidomethyl (C)]LAENAGDVAFVK_	13	12486.1	_C[Carbamidomethyl (C): 100%]LAENAGDVAFVK_
E7EQB2;E7ER44;P02788	LTF	Lactotransferrin (Fragment);Lactotransferrin;Lactotransferrin	GEADAMSLDGGYVYTAGK		_GEADAMSLDGGYVYTAGK_	13	10920.9	_GEADAMSLDGGYVYTAGK_
E7EQR4;P15311	EZR	Ezrin	AQEEAERLEADR		_AQEEAERLEADR_	12	169944	_AQEEAERLEADR_
E7EQR4;P15311	EZR	Ezrin	EDEVEEWQHR		_EDEVEEWQHR_	12	80535.6	_EDEVEEWQHR_
E7EQR4;P15311	EZR	Ezrin	EDEVEEWQHR		_EDEVEEWQHR_	12	80535.6	_EDEVEEWQHR_
E7EQR4;P15311	EZR	Ezrin	RAQEEAERLEADR		_RAQEEAERLEADR_	12	137803	_RAQEEAERLEADR_
E7EQR4;P15311	EZR	Ezrin	SQEQLAAELAEYTAK	(Y424);(Y424)	_SQEQLAAELAEY[Phospho (STY)]TAK_	12	133931	_S[Phospho (STY): 0%]QEQLAAELAEY[Phospho (STY): 100%]T[Phospho (STY): 0%]AK_
E7EQR4;P15311	EZR	Ezrin	RTHNDIIHNENMR	(M558);(M558)	_RTHNDIIHNENM[Oxidation (M)]R_	12	40110.4	_RTHNDIIHNENM[Oxidation (M): 100%]R_
E7EQR4;P15311	EZR	Ezrin	RTHNDIIHNENMR	(M558);(M558)	_RTHNDIIHNENM[Oxidation (M)]R_	12	40110.4	_RTHNDIIHNENM[Oxidation (M): 100%]R_
E7EQR4;P15311	EZR	Ezrin	ALQLEEER		_ALQLEEER_	12	57951.8	_ALQLEEER_
E7EQR4;P15311	EZR	Ezrin	DNAMLEYLK	(M188);(M188)	_DNAM[Oxidation (M)]LEYLK_	12	53509	_DNAM[Oxidation (M): 100%]LEYLK_
E7EQR4;P15311	EZR	Ezrin	DNAMLEYLK		_DNAMLEYLK_	12	43596.9	_DNAMLEYLK_
E7EQR4;P15311	EZR	Ezrin	QLLTLSSELSQAR	(T533);(T533)	_QLLT[Phospho (STY)]LSSELSQAR_	12	15489.6	_QLLT[Phospho (STY): 99.6%]LS[Phospho (STY): 0.3%]S[Phospho (STY): 0%]ELS[Phospho (STY): 0%]QAR_
E7EQR4;P15311	EZR	Ezrin	THNDIIHNENMR	(M558);(M558)	_THNDIIHNENM[Oxidation (M)]R_	12	9350.12	_THNDIIHNENM[Oxidation (M): 100%]R_
E7EQR4;P15311	EZR	Ezrin	SQEQLAAELAEYTAK	(T425);(T425)	_SQEQLAAELAEYT[Phospho (STY)]AK_	12	8628.97	_S[Phospho (STY): 0%]QEQLAAELAEY[Phospho (STY): 2%]T[Phospho (STY): 98%]AK_
E7EQR4;P15311	EZR	Ezrin	SQEQLAAELAEYTAK		_SQEQLAAELAEYTAK_	12	8056.99	_SQEQLAAELAEYTAK_
E7ESV4;F5GX62;F5H7Y6;P61224	RAP1B	Ras-related protein Rap-1b (Fragment);Ras-related protein Rap-1b (Fragment);Ras-related protein Rap-1b;Ras-related protein Rap-1b	DTDDVPMILVGNK	(M111);(M111);(M111);(M111)	_DTDDVPM[Oxidation (M)]ILVGNK_	5	461522	_DTDDVPM[Oxidation (M): 100%]ILVGNK_
E7ESV4;F5GX62;F5H7Y6;P61224	RAP1B	Ras-related protein Rap-1b (Fragment);Ras-related protein Rap-1b (Fragment);Ras-related protein Rap-1b;Ras-related protein Rap-1b	DTDDVPMILVGNK		_DTDDVPMILVGNK_	5	110338	_DTDDVPMILVGNK_
E7ESV4;F5GX62;F5H7Y6;P61224	RAP1B	Ras-related protein Rap-1b (Fragment);Ras-related protein Rap-1b (Fragment);Ras-related protein Rap-1b;Ras-related protein Rap-1b	CDLEDERVVGK	(C118);(C118);(C118);(C118)	_C[Carbamidomethyl (C)]DLEDERVVGK_	5	11034.1	_C[Carbamidomethyl (C): 100%]DLEDERVVGK_
E7ESV4;F5GX62;F5H7Y6;P61224	RAP1B	Ras-related protein Rap-1b (Fragment);Ras-related protein Rap-1b (Fragment);Ras-related protein Rap-1b;Ras-related protein Rap-1b	YDPTIEDSYRK		_YDPTIEDSYRK_	5	10509.3	_YDPTIEDSYRK_
E7ESV4;F5GX62;F5H7Y6;P61224	RAP1B	Ras-related protein Rap-1b (Fragment);Ras-related protein Rap-1b (Fragment);Ras-related protein Rap-1b;Ras-related protein Rap-1b	YDPTIEDSYR		_YDPTIEDSYR_	5	3676.47	_YDPTIEDSYR_
E7ETH0;G3XAM2;P05156	CFI	Complement factor I	HGNTDSEGIVEVK		_HGNTDSEGIVEVK_	12	366094	_HGNTDSEGIVEVK_
E7ETH0;G3XAM2;P05156	CFI	Complement factor I	HGNTDSEGIVEVK		_HGNTDSEGIVEVK_	12	366094	_HGNTDSEGIVEVK_
E7ETH0;G3XAM2;P05156	CFI	Complement factor I	EMECAGTYDGSIDACK	(M516,C518,C529);(M501,C503,C514);(M508,C510,C521)	_EM[Oxidation (M)]EC[Carbamidomethyl (C)]AGTYDGSIDAC[Carbamidomethyl (C)]K_	12	717120	_EM[Oxidation (M): 100%]EC[Carbamidomethyl (C): 100%]AGTYDGSIDAC[Carbamidomethyl (C): 100%]K_
E7ETH0;G3XAM2;P05156	CFI	Complement factor I	ACDGINDCGDQSDELCCK	(C241,C247,C255,C256);(C241,C247,C255,C256);(C241,C247,C255,C256)	_AC[Carbamidomethyl (C)]DGINDC[Carbamidomethyl (C)]GDQSDELC[Carbamidomethyl (C)]C[Carbamidomethyl (C)]K_	12	520031	_AC[Carbamidomethyl (C): 100%]DGINDC[Carbamidomethyl (C): 100%]GDQSDELC[Carbamidomethyl (C): 100%]C[Carbamidomethyl (C): 100%]K_
E7ETH0;G3XAM2;P05156	CFI	Complement factor I	ADSPMDDFFQCVNGK	(M223,C229);(M223,C229);(M223,C229)	_ADSPM[Oxidation (M)]DDFFQC[Carbamidomethyl (C)]VNGK_	12	355168	_ADSPM[Oxidation (M): 100%]DDFFQC[Carbamidomethyl (C): 100%]VNGK_
E7ETH0;G3XAM2;P05156	CFI	Complement factor I	IVIEYVDR		_IVIEYVDR_	12	213462	_IVIEYVDR_
E7ETH0;G3XAM2;P05156	CFI	Complement factor I	EMECAGTYDGSIDACK	(C518,C529);(C503,C514);(C510,C521)	_EMEC[Carbamidomethyl (C)]AGTYDGSIDAC[Carbamidomethyl (C)]K_	12	185695	_EMEC[Carbamidomethyl (C): 100%]AGTYDGSIDAC[Carbamidomethyl (C): 100%]K_
E7ETH0;G3XAM2;P05156	CFI	Complement factor I	SFPTYCQQK	(C86);(C86);(C86)	_SFPTYC[Carbamidomethyl (C)]QQK_	12	103882	_SFPTYC[Carbamidomethyl (C): 100%]QQK_
E7ETH0;G3XAM2;P05156	CFI	Complement factor I	TMGYQDFADVVCYTQK	(M204,C214);(M204,C214);(M204,C214)	_TM[Oxidation (M)]GYQDFADVVC[Carbamidomethyl (C)]YTQK_	12	32012.2	_TM[Oxidation (M): 100%]GYQDFADVVC[Carbamidomethyl (C): 100%]YTQK_
E7ETH0;G3XAM2;P05156	CFI	Complement factor I	TMGYQDFADVVCYTQK	(M204,C214);(M204,C214);(M204,C214)	_TM[Oxidation (M)]GYQDFADVVC[Carbamidomethyl (C)]YTQK_	12	32012.2	_TM[Oxidation (M): 100%]GYQDFADVVC[Carbamidomethyl (C): 100%]YTQK_
E7ETH0;G3XAM2;P05156	CFI	Complement factor I	GLETSLAECTFTK	(C196);(C196);(C196)	_GLETSLAEC[Carbamidomethyl (C)]TFTK_	12	51672.8	_GLETSLAEC[Carbamidomethyl (C): 100%]TFTK_
E7ETH0;G3XAM2;P05156	CFI	Complement factor I	ADSPMDDFFQCVNGK	(C229);(C229);(C229)	_ADSPMDDFFQC[Carbamidomethyl (C)]VNGK_	12	51626.9	_ADSPMDDFFQC[Carbamidomethyl (C): 100%]VNGK_
E7ETH0;G3XAM2;P05156	CFI	Complement factor I	VTYTSQEDLVEK		_VTYTSQEDLVEK_	12	24676.3	_VTYTSQEDLVEK_
E7ETH0;G3XAM2;P05156	CFI	Complement factor I	KYTHLSCDK	(C43);(C43);(C43)	_KYTHLSC[Carbamidomethyl (C)]DK_	12	4691.16	_KYTHLSC[Carbamidomethyl (C): 100%]DK_
E7EUT5;P04406	GAPDH	Glyceraldehyde-3-phosphate dehydrogenase	GALQNIIPASTGAAK	(S135);(S210)	_GALQNIIPAS[Phospho (STY)]TGAAK_	8	219099	_GALQNIIPAS[Phospho (STY): 99.9%]T[Phospho (STY): 0.1%]GAAK_
E7EUT5;P04406	GAPDH	Glyceraldehyde-3-phosphate dehydrogenase	GALQNIIPASTGAAK	(T136);(T211)	_GALQNIIPAST[Phospho (STY)]GAAK_	8	207891	_GALQNIIPAS[Phospho (STY): 99.9%]T[Phospho (STY): 0.1%]GAAK_
E7EUT5;P04406	GAPDH	Glyceraldehyde-3-phosphate dehydrogenase	VPTANVSVVDLTCR	(C172);(C247)	_VPTANVSVVDLTC[Carbamidomethyl (C)]R_	8	137039	_VPTANVSVVDLTC[Carbamidomethyl (C): 100%]R_
E7EUT5;P04406	GAPDH	Glyceraldehyde-3-phosphate dehydrogenase	GALQNIIPASTGAAK		_GALQNIIPASTGAAK_	8	90870.5	_GALQNIIPASTGAAK_
E7EUT5;P04406	GAPDH	Glyceraldehyde-3-phosphate dehydrogenase	IISNASCTTNCLAPLAK	(C77,T78,C81);(C152,T153,C156)	_IISNASC[Carbamidomethyl (C)]T[Phospho (STY)]TNC[Carbamidomethyl (C)]LAPLAK_	8	72654.9	_IIS[Phospho (STY): 0%]NAS[Phospho (STY): 0.2%]C[Carbamidomethyl (C): 100%]T[Phospho (STY): 92.7%]T[Phospho (STY): 7.1%]NC[Carbamidomethyl (C): 100%]LAPLAK_
E7EUT5;P04406	GAPDH	Glyceraldehyde-3-phosphate dehydrogenase	VIISAPSADAPMFVMGVNHEK	(M55,M58);(M130,M133)	_VIISAPSADAPM[Oxidation (M)]FVM[Oxidation (M)]GVNHEK_	8	24247.7	_VIISAPSADAPM[Oxidation (M): 100%]FVM[Oxidation (M): 100%]GVNHEK_
E7EUT5;P04406	GAPDH	Glyceraldehyde-3-phosphate dehydrogenase	IISNASCTTNCLAPLAK	(S76,C77,C81);(S151,C152,C156)	_IISNAS[Phospho (STY)]C[Carbamidomethyl (C)]TTNC[Carbamidomethyl (C)]LAPLAK_	8	20269.3	_IIS[Phospho (STY): 61.3%]NAS[Phospho (STY): 33.9%]C[Carbamidomethyl (C): 100%]T[Phospho (STY): 2.4%]T[Phospho (STY): 2.4%]NC[Carbamidomethyl (C): 100%]LAPLAK_
E7EUT5;P04406	GAPDH	Glyceraldehyde-3-phosphate dehydrogenase	IISNASCTTNCLAPLAK	(C77,C81);(C152,C156)	_IISNASC[Carbamidomethyl (C)]TTNC[Carbamidomethyl (C)]LAPLAK_	8	19300.7	_IISNASC[Carbamidomethyl (C): 100%]TTNC[Carbamidomethyl (C): 100%]LAPLAK_
E7EVW7;P14317	HCLS1	Hematopoietic lineage cell-specific protein	RSPEAPQPVIAMEEPAVPAPLPK	(S238,M248);(S275,M285)	_RS[Phospho (STY)]PEAPQPVIAM[Oxidation (M)]EEPAVPAPLPK_	1	22445.5	_RS[Phospho (STY): 100%]PEAPQPVIAM[Oxidation (M): 100%]EEPAVPAPLPK_
E7EX29;P63104	YWHAZ	14-3-3 protein zeta/delta (Fragment);14-3-3 protein zeta/delta	SVTEQGAELSNEER		_SVTEQGAELSNEER_	2	90874.9	_SVTEQGAELSNEER_
E7EX29;P63104	YWHAZ	14-3-3 protein zeta/delta (Fragment);14-3-3 protein zeta/delta	YLAEVAAGDDKK		_YLAEVAAGDDKK_	2	13791.9	_YLAEVAAGDDKK_
E7EX29;P63104	YWHAZ	14-3-3 protein zeta/delta (Fragment);14-3-3 protein zeta/delta	YLAEVAAGDDKK		_YLAEVAAGDDKK_	2	13791.9	_YLAEVAAGDDKK_
E9PB87;O43516	WIPF1	WAS/WASL-interacting protein family member 1	NLSLSSSTPPLPSPGR	(S340);(S340)	_NLS[Phospho (STY)]LSSSTPPLPSPGR_	1	144031	_NLS[Phospho (STY): 99.6%]LS[Phospho (STY): 0.3%]S[Phospho (STY): 0%]S[Phospho (STY): 0%]T[Phospho (STY): 0%]PPLPS[Phospho (STY): 0%]PGR_
E9PDY4;P17927;Q5SR44	CR1	Complement receptor type 1	EISYTCDPHPDR	(C1800);(C1350);(C1350)	_EISYTC[Carbamidomethyl (C)]DPHPDR_	2	66842	_EISYTC[Carbamidomethyl (C): 100%]DPHPDR_
E9PDY4;P17927;Q5SR44	CR1	Complement receptor type 1	EISYACDTHPDR	(C2253);(C1803);(C1803)	_EISYAC[Carbamidomethyl (C)]DTHPDR_	2	28523.3	_EISYAC[Carbamidomethyl (C): 100%]DTHPDR_
E9PFZ2	CP	Ceruloplasmin	MYYSAVEPTK	(M538)	_M[Oxidation (M)]YYSAVEPTK_	2	96250.3	_M[Oxidation (M): 100%]YYSAVEPTK_
E9PFZ2	CP	Ceruloplasmin	MYYSAVEPTK		_MYYSAVEPTK_	2	62471	_MYYSAVEPTK_
E9PHK0;P05452	CLEC3B	Tetranectin	TFHEASEDCISR	(C56);(C98)	_TFHEASEDC[Carbamidomethyl (C)]ISR_	6	895319	_TFHEASEDC[Carbamidomethyl (C): 100%]ISR_
E9PHK0;P05452	CLEC3B	Tetranectin	TFHEASEDCISR	(C56);(C98)	_TFHEASEDC[Carbamidomethyl (C)]ISR_	6	895319	_TFHEASEDC[Carbamidomethyl (C): 100%]ISR_
E9PHK0;P05452	CLEC3B	Tetranectin	EQQALQTVCLK	(C29);(C71)	_EQQALQTVC[Carbamidomethyl (C)]LK_	6	1.0498e+06	_EQQALQTVC[Carbamidomethyl (C): 100%]LK_
E9PHK0;P05452	CLEC3B	Tetranectin	NWETEITAQPDGGK		_NWETEITAQPDGGK_	6	491242	_NWETEITAQPDGGK_
E9PHK0;P05452	CLEC3B	Tetranectin	TENCAVLSGAANGK	(C131);(C173)	_TENC[Carbamidomethyl (C)]AVLSGAANGK_	6	46551.1	_TENC[Carbamidomethyl (C): 100%]AVLSGAANGK_
E9PHK0;P05452	CLEC3B	Tetranectin	CFLAFTQTK	(C39);(C81)	_C[Carbamidomethyl (C)]FLAFTQTK_	6	25216.2	_C[Carbamidomethyl (C): 100%]FLAFTQTK_
E9PHK0;P05452	CLEC3B	Tetranectin	GGTLGTPQTGSENDALYEYLR		_GGTLGTPQTGSENDALYEYLR_	6	3486.4	_GGTLGTPQTGSENDALYEYLR_
E9PIF4;Q99519	NEU1	Exo-alpha-sialidase;Sialidase-1	DDGVSWSTPR		_DDGVSWSTPR_	1	179707	_DDGVSWSTPR_
E9PIJ0;H0YKR1;O60658	PDE8A	High affinity cAMP-specific and IBMX-insensitive 3',5'-cyclic phosphodiesterase 8A;High affinity cAMP-specific and IBMX-insensitive 3',5'-cyclic phosphodiesterase 8A;High affinity cAMP-specific and IBMX-insensitive 3',5'-cyclic phosphodiesterase 8A	LVAEDAPSPAAPPLSSGGPR	(S27);(S27);(S27)	_LVAEDAPSPAAPPLS[Phospho (STY)]SGGPR_	1	68719.7	_LVAEDAPS[Phospho (STY): 0.6%]PAAPPLS[Phospho (STY): 64.3%]S[Phospho (STY): 35.1%]GGPR_
E9PIT3;P00734	F2	Activation peptide fragment 1;Prothrombin	RGDACEGDSGGPFVMK	(C525,M535);(C564,M574)	_RGDAC[Carbamidomethyl (C)]EGDSGGPFVM[Oxidation (M)]K_	7	191268	_RGDAC[Carbamidomethyl (C): 100%]EGDSGGPFVM[Oxidation (M): 100%]K_
E9PIT3;P00734	F2	Activation peptide fragment 1;Prothrombin	RQECSIPVCGQDQVTVAMTPR	(C181,C186,M195);(C181,C186,M195)	_RQEC[Carbamidomethyl (C)]SIPVC[Carbamidomethyl (C)]GQDQVTVAM[Oxidation (M)]TPR_	7	94683.9	_RQEC[Carbamidomethyl (C): 100%]SIPVC[Carbamidomethyl (C): 100%]GQDQVTVAM[Oxidation (M): 100%]TPR_
E9PIT3;P00734	F2	Activation peptide fragment 1;Prothrombin	SPQELLCGASLISDR	(C391);(C391)	_SPQELLC[Carbamidomethyl (C)]GASLISDR_	7	35453.7	_SPQELLC[Carbamidomethyl (C): 100%]GASLISDR_
E9PIT3;P00734	F2	Activation peptide fragment 1;Prothrombin	VIDQFGE		_VIDQFGE_	7	30885.4	_VIDQFGE_
E9PIT3;P00734	F2	Activation peptide fragment 1;Prothrombin	SEGSSVNLSPPLEQCVPDR	(C213);(C213)	_SEGSSVNLSPPLEQC[Carbamidomethyl (C)]VPDR_	7	20896.9	_SEGSSVNLSPPLEQC[Carbamidomethyl (C): 100%]VPDR_
E9PIT3;P00734	F2	Activation peptide fragment 1;Prothrombin	ITDNMFCAGYKPDEGK	(M509,C511);(M548,C550)	_ITDNM[Oxidation (M)]FC[Carbamidomethyl (C)]AGYKPDEGK_	7	18101.9	_ITDNM[Oxidation (M): 100%]FC[Carbamidomethyl (C): 100%]AGYKPDEGK_
E9PIT3;P00734	F2	Activation peptide fragment 1;Prothrombin	ITDNMFCAGYKPDEGK	(C511);(C550)	_ITDNMFC[Carbamidomethyl (C)]AGYKPDEGK_	7	8244.7	_ITDNMFC[Carbamidomethyl (C): 100%]AGYKPDEGK_
E9PJL7;P02511	CRYAB	Alpha-crystallin B chain (Fragment);Alpha-crystallin B chain	APSWFDTGLSEMR	(S59,M68);(S59,M68)	_APS[Phospho (STY)]WFDTGLSEM[Oxidation (M)]R_	2	197979	_APS[Phospho (STY): 100%]WFDT[Phospho (STY): 0%]GLS[Phospho (STY): 0%]EM[Oxidation (M): 100%]R_
E9PJL7;P02511	CRYAB	Alpha-crystallin B chain (Fragment);Alpha-crystallin B chain	HEERQDEHGFISR		_HEERQDEHGFISR_	2	118503	_HEERQDEHGFISR_
E9PJP1;E9PLK9;E9PNP3;K4DI89;Q9H7C9	AAMDC	Mth938 domain-containing protein	ETGTEHSPGVQPADVK	(S46);(S46);(S65);(S46);(S46)	_ETGTEHS[Phospho (STY)]PGVQPADVK_	1	20922.6	_ET[Phospho (STY): 9.3%]GT[Phospho (STY): 9.3%]EHS[Phospho (STY): 81.4%]PGVQPADVK_
E9PKA3;E9PRQ8;E9PRU1;O95967	EFEMP2	EGF-containing fibulin-like extracellular matrix protein 2 (Fragment);EGF-containing fibulin-like extracellular matrix protein 2 (Fragment);EGF-containing fibulin-like extracellular matrix protein 2;EGF-containing fibulin-like extracellular matrix protein 2	DVNECLTIPEACK	(C58,C65);(C58,C65);(C58,C65);(C58,C65)	_DVNEC[Carbamidomethyl (C)]LTIPEAC[Carbamidomethyl (C)]K_	1	40440.7	_DVNEC[Carbamidomethyl (C): 100%]LTIPEAC[Carbamidomethyl (C): 100%]K_
E9PKE3;P11142	HSPA8	Heat shock cognate 71 kDa protein	STAGDTHLGGEDFDNR		_STAGDTHLGGEDFDNR_	8	286176	_STAGDTHLGGEDFDNR_
E9PKE3;P11142	HSPA8	Heat shock cognate 71 kDa protein	STAGDTHLGGEDFDNR		_STAGDTHLGGEDFDNR_	8	286176	_STAGDTHLGGEDFDNR_
E9PKE3;P11142	HSPA8	Heat shock cognate 71 kDa protein	RFDDAVVQSDMK	(M87);(M87)	_RFDDAVVQSDM[Oxidation (M)]K_	8	61844.4	_RFDDAVVQSDM[Oxidation (M): 100%]K_
E9PKE3;P11142	HSPA8	Heat shock cognate 71 kDa protein	RFDDAVVQSDMK	(M87);(M87)	_RFDDAVVQSDM[Oxidation (M)]K_	8	61844.4	_RFDDAVVQSDM[Oxidation (M): 100%]K_
E9PKE3;P11142	HSPA8	Heat shock cognate 71 kDa protein	DAGTIAGLNVLR		_DAGTIAGLNVLR_	8	65309.3	_DAGTIAGLNVLR_
E9PKE3;P11142	HSPA8	Heat shock cognate 71 kDa protein	IINEPTAAAIAYGLDK		_IINEPTAAAIAYGLDK_	8	51537	_IINEPTAAAIAYGLDK_
E9PKE3;P11142	HSPA8	Heat shock cognate 71 kDa protein	NQVAMNPTNTVFDAK	(M61);(M61)	_NQVAM[Oxidation (M)]NPTNTVFDAK_	8	50062.2	_NQVAM[Oxidation (M): 100%]NPTNTVFDAK_
E9PKE3;P11142	HSPA8	Heat shock cognate 71 kDa protein	TTPSYVAFTDTER		_TTPSYVAFTDTER_	8	48282.6	_TTPSYVAFTDTER_
E9PKE3;P11142	HSPA8	Heat shock cognate 71 kDa protein	EIAEAYLGK		_EIAEAYLGK_	8	12842.2	_EIAEAYLGK_
E9PKE3;P11142	HSPA8	Heat shock cognate 71 kDa protein	NQVAMNPTNTVFDAK		_NQVAMNPTNTVFDAK_	8	1291.61	_NQVAMNPTNTVFDAK_
E9PKU7;F5H6X6;Q14697	GANAB	Neutral alpha-glucosidase AB	DPAEGDGAQPEETPRDGDKPEETQGK		_DPAEGDGAQPEETPRDGDKPEETQGK_	1	93029.6	_DPAEGDGAQPEETPRDGDKPEETQGK_
E9PKU7;F5H6X6;Q14697	GANAB	Neutral alpha-glucosidase AB	DPAEGDGAQPEETPRDGDKPEETQGK		_DPAEGDGAQPEETPRDGDKPEETQGK_	1	93029.6	_DPAEGDGAQPEETPRDGDKPEETQGK_
E9PLL0;E9PLZ8;E9PQA6;M0QZK6;Q96EY5	MVB12A	Multivesicular body subunit 12A (Fragment);ESCRT-I complex subunit MVB12A (Fragment);Multivesicular body subunit 12A;ESCRT-I complex subunit MVB12A (Fragment);Multivesicular body subunit 12A	DMQGLSLDAASQPSK	(M74,S78);(M27,S31);(M166,S170);(M34,S38);(M166,S170)	_DM[Oxidation (M)]QGLS[Phospho (STY)]LDAASQPSK_	4	267773	_DM[Oxidation (M): 100%]QGLS[Phospho (STY): 100%]LDAAS[Phospho (STY): 0%]QPS[Phospho (STY): 0%]K_
E9PLL0;E9PLZ8;E9PQA6;M0QZK6;Q96EY5	MVB12A	Multivesicular body subunit 12A (Fragment);ESCRT-I complex subunit MVB12A (Fragment);Multivesicular body subunit 12A;ESCRT-I complex subunit MVB12A (Fragment);Multivesicular body subunit 12A	DMQGLSLDAASQPSK	(M74);(M27);(M166);(M34);(M166)	_DM[Oxidation (M)]QGLSLDAASQPSK_	4	169719	_DM[Oxidation (M): 100%]QGLSLDAASQPSK_
E9PLL0;E9PLZ8;E9PQA6;M0QZK6;Q96EY5	MVB12A	Multivesicular body subunit 12A (Fragment);ESCRT-I complex subunit MVB12A (Fragment);Multivesicular body subunit 12A;ESCRT-I complex subunit MVB12A (Fragment);Multivesicular body subunit 12A	DMQGLSLDAASQPSK	(S78);(S31);(S170);(S38);(S170)	_DMQGLS[Phospho (STY)]LDAASQPSK_	4	134880	_DMQGLS[Phospho (STY): 100%]LDAAS[Phospho (STY): 0%]QPS[Phospho (STY): 0%]K_
E9PLL0;E9PLZ8;E9PQA6;M0QZK6;Q96EY5	MVB12A	Multivesicular body subunit 12A (Fragment);ESCRT-I complex subunit MVB12A (Fragment);Multivesicular body subunit 12A;ESCRT-I complex subunit MVB12A (Fragment);Multivesicular body subunit 12A	DMQGLSLDAASQPSK	(M74,S83);(M27,S36);(M166,S175);(M34,S43);(M166,S175)	_DM[Oxidation (M)]QGLSLDAAS[Phospho (STY)]QPSK_	4	19183.4	_DM[Oxidation (M): 100%]QGLS[Phospho (STY): 2.4%]LDAAS[Phospho (STY): 95.2%]QPS[Phospho (STY): 2.4%]K_
E9PNR6;H0YE29;Q07960	ARHGAP1	Rho GTPase-activating protein 1 (Fragment);Rho GTPase-activating protein 1 (Fragment);Rho GTPase-activating protein 1	SSSPELVTHLK	(S51);(S49);(S51)	_SSS[Phospho (STY)]PELVTHLK_	3	427737	_S[Phospho (STY): 0.1%]S[Phospho (STY): 0.1%]S[Phospho (STY): 99.8%]PELVT[Phospho (STY): 0%]HLK_
E9PNR6;H0YE29;Q07960	ARHGAP1	Rho GTPase-activating protein 1 (Fragment);Rho GTPase-activating protein 1 (Fragment);Rho GTPase-activating protein 1	HQIVEVAGDDK		_HQIVEVAGDDK_	3	130236	_HQIVEVAGDDK_
E9PNR6;H0YE29;Q07960	ARHGAP1	Rho GTPase-activating protein 1 (Fragment);Rho GTPase-activating protein 1 (Fragment);Rho GTPase-activating protein 1	SSSPELVTHLK	(S49);(S47);(S49)	_S[Phospho (STY)]SSPELVTHLK_	3	8060.84	_S[Phospho (STY): 27.8%]S[Phospho (STY): 21.1%]S[Phospho (STY): 51%]PELVT[Phospho (STY): 0.2%]HLK_
E9PP50;P23528	CFL1	Cofilin, non-muscle isoform (Fragment);Cofilin-1	ASGVAVSDGVIK	(S3);(S3)	_[Acetyl (Protein N-term)]AS[Phospho (STY)]GVAVSDGVIK_	8	445667	_AS[Phospho (STY): 100%]GVAVS[Phospho (STY): 0%]DGVIK_
E9PP50;P23528	CFL1	Cofilin, non-muscle isoform (Fragment);Cofilin-1	YALYDATYETK	(Y89);(Y89)	_YALYDATY[Phospho (STY)]ETK_	8	102217	_Y[Phospho (STY): 0%]ALY[Phospho (STY): 0%]DAT[Phospho (STY): 0%]Y[Phospho (STY): 100%]ET[Phospho (STY): 0%]K_
E9PP50;P23528	CFL1	Cofilin, non-muscle isoform (Fragment);Cofilin-1	HELQANCYEEVK	(C139);(C139)	_HELQANC[Carbamidomethyl (C)]YEEVK_	8	47617.3	_HELQANC[Carbamidomethyl (C): 100%]YEEVK_
E9PP50;P23528	CFL1	Cofilin, non-muscle isoform (Fragment);Cofilin-1	NIILEEGK		_NIILEEGK_	8	37583.7	_NIILEEGK_
E9PP50;P23528	CFL1	Cofilin, non-muscle isoform (Fragment);Cofilin-1	YALYDATYETK		_YALYDATYETK_	8	35039.8	_YALYDATYETK_
E9PP50;P23528	CFL1	Cofilin, non-muscle isoform (Fragment);Cofilin-1	AVLFCLSEDK	(C39);(C39)	_AVLFC[Carbamidomethyl (C)]LSEDK_	8	34478.4	_AVLFC[Carbamidomethyl (C): 100%]LSEDK_
E9PP50;P23528	CFL1	Cofilin, non-muscle isoform (Fragment);Cofilin-1	ASGVAVSDGVIK		_[Acetyl (Protein N-term)]ASGVAVSDGVIK_	8	11042.2	_ASGVAVSDGVIK_
E9PP50;P23528	CFL1	Cofilin, non-muscle isoform (Fragment);Cofilin-1	HELQANCYEEVK	(C139,Y140);(C139,Y140)	_HELQANC[Carbamidomethyl (C)]Y[Phospho (STY)]EEVK_	8	8394.5	_HELQANC[Carbamidomethyl (C): 100%]Y[Phospho (STY): 100%]EEVK_
E9PPB3;Q92673	SORL1	Sortilin-related receptor	CDLEDDCGDNSDESHCEMHQCR	(C82,C88,C97,M99,C102);(C1138,C1144,C1153,M1155,C1158)	_C[Carbamidomethyl (C)]DLEDDC[Carbamidomethyl (C)]GDNSDESHC[Carbamidomethyl (C)]EM[Oxidation (M)]HQC[Carbamidomethyl (C)]R_	2	11712.3	_C[Carbamidomethyl (C): 100%]DLEDDC[Carbamidomethyl (C): 100%]GDNSDESHC[Carbamidomethyl (C): 100%]EM[Oxidation (M): 100%]HQC[Carbamidomethyl (C): 100%]R_
E9PPB3;Q92673	SORL1	Sortilin-related receptor	CDLEDDCGDNSDESHCEMHQCR	(C82,C88,C97,M99,C102);(C1138,C1144,C1153,M1155,C1158)	_C[Carbamidomethyl (C)]DLEDDC[Carbamidomethyl (C)]GDNSDESHC[Carbamidomethyl (C)]EM[Oxidation (M)]HQC[Carbamidomethyl (C)]R_	2	11712.3	_C[Carbamidomethyl (C): 100%]DLEDDC[Carbamidomethyl (C): 100%]GDNSDESHC[Carbamidomethyl (C): 100%]EM[Oxidation (M): 100%]HQC[Carbamidomethyl (C): 100%]R_
E9PPB3;Q92673	SORL1	Sortilin-related receptor	CDLEDDCGDNSDESHCEMHQCR	(C82,C88,C97,C102);(C1138,C1144,C1153,C1158)	_C[Carbamidomethyl (C)]DLEDDC[Carbamidomethyl (C)]GDNSDESHC[Carbamidomethyl (C)]EMHQC[Carbamidomethyl (C)]R_	2	19250.8	_C[Carbamidomethyl (C): 100%]DLEDDC[Carbamidomethyl (C): 100%]GDNSDESHC[Carbamidomethyl (C): 100%]EMHQC[Carbamidomethyl (C): 100%]R_
E9PPX5;Q96A22	C11orf52	Uncharacterized protein C11orf52 (Fragment);Uncharacterized protein C11orf52	TLKPQPQQLQQNLPK	(T30);(T30)	_T[Phospho (STY)]LKPQPQQLQQNLPK_	1	193033	_T[Phospho (STY): 100%]LKPQPQQLQQNLPK_
E9PPX5;Q96A22	C11orf52	Uncharacterized protein C11orf52 (Fragment);Uncharacterized protein C11orf52	TLKPQPQQLQQNLPK	(T30);(T30)	_T[Phospho (STY)]LKPQPQQLQQNLPK_	1	193033	_T[Phospho (STY): 100%]LKPQPQQLQQNLPK_
E9PQR7;Q9UK41	VPS28	Vacuolar protein sorting-associated protein 28 homolog (Fragment);Vacuolar protein sorting-associated protein 28 homolog	MFHGIPATPGIGAPGNKPELYEEVK	(M1,T8);(M1,T8)	_[Acetyl (Protein N-term)]M[Oxidation (M)]FHGIPAT[Phospho (STY)]PGIGAPGNKPELYEEVK_	7	1452873	_M[Oxidation (M): 100%]FHGIPAT[Phospho (STY): 100%]PGIGAPGNKPELY[Phospho (STY): 0%]EEVK_
E9PQR7;Q9UK41	VPS28	Vacuolar protein sorting-associated protein 28 homolog (Fragment);Vacuolar protein sorting-associated protein 28 homolog	MFHGIPATPGIGAPGNKPELYEEVK	(M1,T8);(M1,T8)	_[Acetyl (Protein N-term)]M[Oxidation (M)]FHGIPAT[Phospho (STY)]PGIGAPGNKPELYEEVK_	7	1452873	_M[Oxidation (M): 100%]FHGIPAT[Phospho (STY): 79.1%]PGIGAPGNKPELY[Phospho (STY): 20.9%]EEVK_
E9PQR7;Q9UK41	VPS28	Vacuolar protein sorting-associated protein 28 homolog (Fragment);Vacuolar protein sorting-associated protein 28 homolog	DCVSPSEYTAACSR	(C60,C70);(C60,C70)	_DC[Carbamidomethyl (C)]VSPSEYTAAC[Carbamidomethyl (C)]SR_	7	187089	_DC[Carbamidomethyl (C): 100%]VSPSEYTAAC[Carbamidomethyl (C): 100%]SR_
E9PQR7;Q9UK41	VPS28	Vacuolar protein sorting-associated protein 28 homolog (Fragment);Vacuolar protein sorting-associated protein 28 homolog	MFHGIPATPGIGAPGNKPELYEEVK	(T8);(T8)	_[Acetyl (Protein N-term)]MFHGIPAT[Phospho (STY)]PGIGAPGNKPELYEEVK_	7	143443	_MFHGIPAT[Phospho (STY): 100%]PGIGAPGNKPELY[Phospho (STY): 0%]EEVK_
E9PQR7;Q9UK41	VPS28	Vacuolar protein sorting-associated protein 28 homolog (Fragment);Vacuolar protein sorting-associated protein 28 homolog	AMDEIQPDLR	(M150);(M150)	_AM[Oxidation (M)]DEIQPDLR_	7	54063.6	_AM[Oxidation (M): 100%]DEIQPDLR_
E9PQR7;Q9UK41	VPS28	Vacuolar protein sorting-associated protein 28 homolog (Fragment);Vacuolar protein sorting-associated protein 28 homolog	EDRPITIKDDK		_EDRPITIKDDK_	7	38180.6	_EDRPITIKDDK_
E9PQR7;Q9UK41	VPS28	Vacuolar protein sorting-associated protein 28 homolog (Fragment);Vacuolar protein sorting-associated protein 28 homolog	MFHGIPATPGIGAPGNKPELYEEVK	(M1,Y21);(M1,Y21)	_[Acetyl (Protein N-term)]M[Oxidation (M)]FHGIPATPGIGAPGNKPELY[Phospho (STY)]EEVK_	7	25128.5	_M[Oxidation (M): 100%]FHGIPAT[Phospho (STY): 0%]PGIGAPGNKPELY[Phospho (STY): 100%]EEVK_
E9PQR7;Q9UK41	VPS28	Vacuolar protein sorting-associated protein 28 homolog (Fragment);Vacuolar protein sorting-associated protein 28 homolog	AMDEIQPDLR		_AMDEIQPDLR_	7	3888.99	_AMDEIQPDLR_
F2Z2K0;Q9UNZ2	NSFL1C	NSFL1 cofactor p47	DLIHDQDEDEEEEEGQR		_DLIHDQDEDEEEEEGQR_	2	43857.9	_DLIHDQDEDEEEEEGQR_
F2Z2K0;Q9UNZ2	NSFL1C	NSFL1 cofactor p47	KKSPNELVDDLFK	(S114);(S114)	_KKS[Phospho (STY)]PNELVDDLFK_	2	2349.44	_KKS[Phospho (STY): 100%]PNELVDDLFK_
F5GWV6;Q13183	SLC13A2	Solute carrier family 13 member 2	MQEQQQAAYCVIQTEHR	(M260,C269);(M304,C313)	_M[Oxidation (M)]QEQQQAAYC[Carbamidomethyl (C)]VIQTEHR_	1	90096.1	_M[Oxidation (M): 100%]QEQQQAAYC[Carbamidomethyl (C): 100%]VIQTEHR_
F5GXE1;F5H7C5;H0YFW7;Q9NS93	TM7SF3	Transmembrane 7 superfamily member 3 (Fragment);Transmembrane 7 superfamily member 3 (Fragment);Transmembrane 7 superfamily member 3 (Fragment);Transmembrane 7 superfamily member 3	GVDPPPCDAGTDQDSR	(C58);(C78);(C22);(C180)	_GVDPPPC[Carbamidomethyl (C)]DAGTDQDSR_	1	96738.8	_GVDPPPC[Carbamidomethyl (C): 100%]DAGTDQDSR_
F5GXS2;O43707	ACTN4	Actinin, alpha 4, isoform CRA_a;Alpha-actinin-4	DHGGALGPEEFK		_DHGGALGPEEFK_	3	43309.7	_DHGGALGPEEFK_
F5GXS2;O43707	ACTN4	Actinin, alpha 4, isoform CRA_a;Alpha-actinin-4	DHGGALGPEEFK		_DHGGALGPEEFK_	3	43309.7	_DHGGALGPEEFK_
F5GXS2;O43707	ACTN4	Actinin, alpha 4, isoform CRA_a;Alpha-actinin-4	RDHALLEEQSK		_RDHALLEEQSK_	3	58101.7	_RDHALLEEQSK_
F5GXS2;O43707	ACTN4	Actinin, alpha 4, isoform CRA_a;Alpha-actinin-4	DDPVTNLNNAFEVAEK		_DDPVTNLNNAFEVAEK_	3	18107.8	_DDPVTNLNNAFEVAEK_
F5GY80;F5H7G1;P07358	C8B	Complement component 8 subunit beta;Complement component 8 subunit beta;Complement component C8 beta chain	RLLCNGDNDCGDQSDEANCR	(C78,C84,C93);(C88,C94,C103);(C140,C146,C155)	_RLLC[Carbamidomethyl (C)]NGDNDC[Carbamidomethyl (C)]GDQSDEANC[Carbamidomethyl (C)]R_	1	11848	_RLLC[Carbamidomethyl (C): 100%]NGDNDC[Carbamidomethyl (C): 100%]GDQSDEANC[Carbamidomethyl (C): 100%]R_
F5GYQ1;J3QL14;P61421;R4GN72	ATP6V0D1	V-type proton ATPase subunit;V-type proton ATPase subunit d 1 (Fragment);V-type proton ATPase subunit d 1;V-type proton ATPase subunit d 1	LLFEGAGSNPGDK		_LLFEGAGSNPGDK_	1	20309.2	_LLFEGAGSNPGDK_
F5GYX3;O75326	SEMA7A	Semaphorin-7A	ATIVHQDQAYDDK		_ATIVHQDQAYDDK_	1	7929.82	_ATIVHQDQAYDDK_
F5H283;Q92563	SPOCK2	Testican-2	SWEDNQQGDEALDTTK	(S71);(S72)	_S[Phospho (STY)]WEDNQQGDEALDTTK_	1	291184	_S[Phospho (STY): 100%]WEDNQQGDEALDT[Phospho (STY): 0%]T[Phospho (STY): 0%]K_
F5H2R5;F5H3P3;F5H6Q0;P52566	ARHGDIB	Rho GDP-dissociation inhibitor 2 (Fragment);Rho GDP-dissociation inhibitor 2 (Fragment);Rho GDP-dissociation inhibitor 2 (Fragment);Rho GDP-dissociation inhibitor 2	APEPHVEEDDDDELDSK		_APEPHVEEDDDDELDSK_	1	10820.3	_APEPHVEEDDDDELDSK_
F6SFZ6;Q99571	P2RX4	ATP receptor;P2X purinoceptor 4	DVEHNVSPGYNFR		_DVEHNVSPGYNFR_	1	33201.2	_DVEHNVSPGYNFR_
F6SFZ6;Q99571	P2RX4	ATP receptor;P2X purinoceptor 4	DVEHNVSPGYNFR		_DVEHNVSPGYNFR_	1	33201.2	_DVEHNVSPGYNFR_
F8VNT9;F8VV56;F8VWK8;F8W022;P08962	CD63	CD63 antigen (Fragment);CD63 antigen;Tetraspanin (Fragment);Tetraspanin (Fragment);CD63 antigen	VMSEFNNNFR	(M112);(M19);(M112);(M112);(M112)	_VM[Oxidation (M)]SEFNNNFR_	1	46354.3	_VM[Oxidation (M): 100%]SEFNNNFR_
F8VQE1;F8VS07;Q9UHB6	LIMA1	LIM domain and actin-binding protein 1	ETPHSPGVEDAPIAK	(S329);(S187);(S490)	_ETPHS[Phospho (STY)]PGVEDAPIAK_	1	33164	_ET[Phospho (STY): 50%]PHS[Phospho (STY): 50%]PGVEDAPIAK_
F8VR77;Q9UQ80	PA2G4	Proliferation-associated protein 2G4	SGEDEQQEQTIAEDLVVTK	(S2);(S2)	_[Acetyl (Protein N-term)]S[Phospho (STY)]GEDEQQEQTIAEDLVVTK_	1	15955.5	_S[Phospho (STY): 95%]GEDEQQEQT[Phospho (STY): 4.9%]IAEDLVVT[Phospho (STY): 0.1%]K_
F8VXU5;Q9UBQ0	VPS29	Vacuolar protein sorting-associated protein 29	GDFDENLNYPEQK		_GDFDENLNYPEQK_	1	41029.5	_GDFDENLNYPEQK_
F8VY02;P30040	ERP29	Endoplasmic reticulum resident protein 29	DGDFENPVPYTGAVK		_DGDFENPVPYTGAVK_	1	61687.4	_DGDFENPVPYTGAVK_
F8VYK9;P24592	IGFBP6	Insulin-like growth factor-binding protein 6	EGQECGVYTPNCAPGLQCHPPK	(C71,C78,C84);(C71,C78,C84)	_EGQEC[Carbamidomethyl (C)]GVYTPNC[Carbamidomethyl (C)]APGLQC[Carbamidomethyl (C)]HPPK_	2	39628.8	_EGQEC[Carbamidomethyl (C): 100%]GVYTPNC[Carbamidomethyl (C): 100%]APGLQC[Carbamidomethyl (C): 100%]HPPK_
F8VYK9;P24592	IGFBP6	Insulin-like growth factor-binding protein 6	RGPCWCVDR	(C210,C212);(C212,C214)	_RGPC[Carbamidomethyl (C)]WC[Carbamidomethyl (C)]VDR_	2	29901	_RGPC[Carbamidomethyl (C): 100%]WC[Carbamidomethyl (C): 100%]VDR_
F8VZY9;P05783	KRT18	Keratin, type I cytoskeletal 18;Keratin, type I cytoskeletal 18	PVSSAASVYAGAGGSGSR	(S34);(S34)	_PVSSAAS[Phospho (STY)]VYAGAGGSGSR_	2	59472.4	_PVS[Phospho (STY): 5.5%]S[Phospho (STY): 7.3%]AAS[Phospho (STY): 87.2%]VY[Phospho (STY): 0%]AGAGGS[Phospho (STY): 0%]GS[Phospho (STY): 0%]R_
F8VZY9;P05783	KRT18	Keratin, type I cytoskeletal 18;Keratin, type I cytoskeletal 18	LASYLDR		_LASYLDR_	2	37969.1	_LASYLDR_
F8W0C6;P13647	KRT5	Keratin, type II cytoskeletal 5 (Fragment);Keratin, type II cytoskeletal 5	NMQDLVEDFK	(M137);(M247)	_NM[Oxidation (M)]QDLVEDFK_	1	6970.43	_NM[Oxidation (M): 100%]QDLVEDFK_
F8W111;P14384	CPM	Carboxypeptidase M (Fragment);Carboxypeptidase M	ENYNQYDLNR		_ENYNQYDLNR_	1	35222.1	_ENYNQYDLNR_
F8W9U3;Q96IU4	ABHD14B	Protein ABHD14B	TPALIVYGDQDPMGQTSFEHLK	(M162);(M164)	_TPALIVYGDQDPM[Oxidation (M)]GQTSFEHLK_	2	32739.2	_TPALIVYGDQDPM[Oxidation (M): 100%]GQTSFEHLK_
F8W9U3;Q96IU4	ABHD14B	Protein ABHD14B	INAANYASVK		_INAANYASVK_	2	6359.98	_INAANYASVK_
G3V277;G3V3H8;G3V3Y5;G3V423;G3V456;G3V5U1;P23381	WARS1	Tryptophan--tRNA ligase, cytoplasmic (Fragment);Tryptophanyl-tRNA synthetase (Fragment);Tryptophanyl-tRNA synthetase (Fragment);Tryptophan--tRNA ligase, cytoplasmic (Fragment);Tryptophan--tRNA ligase, cytoplasmic (Fragment);Tryptophan--tRNA ligase, cytoplasmic (Fragment);Tryptophan--tRNA ligase, cytoplasmic	DMNQVLDAYENK	(M143);(M102);(M102);(M102);(M102);(M102);(M143)	_DM[Oxidation (M)]NQVLDAYENK_	1	15639.5	_DM[Oxidation (M): 100%]NQVLDAYENK_
G3XAC6;H0Y4X3;Q14498;Q5QP22;Q5QP23	RBM39	RNA-binding protein 39;RNA-binding protein 39 (Fragment);RNA-binding protein 39;RNA-binding protein 39 (Fragment);RNA-binding protein 39 (Fragment)	DKSPVREPIDNLTPEER	(S136);(S9);(S136);(S136);(S135)	_DKS[Phospho (STY)]PVREPIDNLTPEER_	1	117148	_DKS[Phospho (STY): 100%]PVREPIDNLT[Phospho (STY): 0%]PEER_
G3XAE9;Q9Y4F4	TOGARAM1	KIAA0423, isoform CRA_a;TOG array regulator of axonemal microtubules protein 1	GLGEIPLDTPSAK	(S1491);(S1438)	_GLGEIPLDTPS[Phospho (STY)]AK_	2	144570	_GLGEIPLDT[Phospho (STY): 0.1%]PS[Phospho (STY): 99.9%]AK_
G3XAE9;Q9Y4F4	TOGARAM1	KIAA0423, isoform CRA_a;TOG array regulator of axonemal microtubules protein 1	DSMHIYGSYSPTICTR	(M634,S641,C645);(M634,S641,C645)	_DSM[Oxidation (M)]HIYGSYS[Phospho (STY)]PTIC[Carbamidomethyl (C)]TR_	2	37328.3	_DS[Phospho (STY): 0%]M[Oxidation (M): 100%]HIY[Phospho (STY): 0%]GS[Phospho (STY): 2.7%]Y[Phospho (STY): 0.9%]S[Phospho (STY): 96.4%]PT[Phospho (STY): 0%]IC[Carbamidomethyl (C): 100%]T[Phospho (STY): 0%]R_
G3XAE9;Q9Y4F4	TOGARAM1	KIAA0423, isoform CRA_a;TOG array regulator of axonemal microtubules protein 1	DSMHIYGSYSPTICTR	(M634,S641,C645);(M634,S641,C645)	_DSM[Oxidation (M)]HIYGSYS[Phospho (STY)]PTIC[Carbamidomethyl (C)]TR_	2	37328.3	_DS[Phospho (STY): 0%]M[Oxidation (M): 100%]HIY[Phospho (STY): 1.2%]GS[Phospho (STY): 25.7%]Y[Phospho (STY): 20.3%]S[Phospho (STY): 45.6%]PT[Phospho (STY): 6.4%]IC[Carbamidomethyl (C): 100%]T[Phospho (STY): 0.8%]R_
G3XAP6;P49747	COMP	Cartilage oligomeric matrix protein	DTDQDGRGDACDDDIDGDRIR	(C338);(C371)	_DTDQDGRGDAC[Carbamidomethyl (C)]DDDIDGDRIR_	5	132869	_DTDQDGRGDAC[Carbamidomethyl (C): 100%]DDDIDGDRIR_
G3XAP6;P49747	COMP	Cartilage oligomeric matrix protein	DTDQDGRGDACDDDIDGDRIR	(C338);(C371)	_DTDQDGRGDAC[Carbamidomethyl (C)]DDDIDGDRIR_	5	132869	_DTDQDGRGDAC[Carbamidomethyl (C): 100%]DDDIDGDRIR_
G3XAP6;P49747	COMP	Cartilage oligomeric matrix protein	SNPDQADVDHDFVGDACDSDQDQDGDGHQDSR	(C397);(C430)	_SNPDQADVDHDFVGDAC[Carbamidomethyl (C)]DSDQDQDGDGHQDSR_	5	108008	_SNPDQADVDHDFVGDAC[Carbamidomethyl (C): 100%]DSDQDQDGDGHQDSR_
G3XAP6;P49747	COMP	Cartilage oligomeric matrix protein	DNCPTVPNSAQEDSDHDGQGDACDDDDDNDGVPDSR	(C415,C435);(C448,C468)	_DNC[Carbamidomethyl (C)]PTVPNSAQEDSDHDGQGDAC[Carbamidomethyl (C)]DDDDDNDGVPDSR_	5	93626.8	_DNC[Carbamidomethyl (C): 100%]PTVPNSAQEDSDHDGQGDAC[Carbamidomethyl (C): 100%]DDDDDNDGVPDSR_
G3XAP6;P49747	COMP	Cartilage oligomeric matrix protein	LVPNPGQEDADRDGVGDVCQDDFDADK	(C471);(C504)	_LVPNPGQEDADRDGVGDVC[Carbamidomethyl (C)]QDDFDADK_	5	39514.9	_LVPNPGQEDADRDGVGDVC[Carbamidomethyl (C): 100%]QDDFDADK_
G3XAP6;P49747	COMP	Cartilage oligomeric matrix protein	KDNCVTVPNSGQEDVDRDGIGDACDPDADGDGVPNEK	(C259,C279);(C292,C312)	_KDNC[Carbamidomethyl (C)]VTVPNSGQEDVDRDGIGDAC[Carbamidomethyl (C)]DPDADGDGVPNEK_	5	26736.4	_KDNC[Carbamidomethyl (C): 100%]VTVPNSGQEDVDRDGIGDAC[Carbamidomethyl (C): 100%]DPDADGDGVPNEK_
G8JL96	PTPRS	Protein-tyrosine-phosphatase	SGALQIESSEETDQGK		_SGALQIESSEETDQGK_	3	82963.2	_SGALQIESSEETDQGK_
G8JL96	PTPRS	Protein-tyrosine-phosphatase	EDQLPSGFPNIDMGPQLK	(M139)	_EDQLPSGFPNIDM[Oxidation (M)]GPQLK_	3	6313.7	_EDQLPSGFPNIDM[Oxidation (M): 100%]GPQLK_
G8JL96	PTPRS	Protein-tyrosine-phosphatase	YECVATNSAGVR	(C207)	_YEC[Carbamidomethyl (C)]VATNSAGVR_	3	5541.13	_YEC[Carbamidomethyl (C): 100%]VATNSAGVR_
H0Y2X5;H0YKF9;H0YNQ3;P47895	ALDH1A3	Aldehyde dehydrogenase 1 family, member A3, isoform CRA_b;Aldehyde dehydrogenase family 1 member A3 (Fragment);Aldehyde dehydrogenase family 1 member A3;Aldehyde dehydrogenase family 1 member A3	EQICEVEEGDKPDVDK	(C61);(C33);(C61);(C61)	_EQIC[Carbamidomethyl (C)]EVEEGDKPDVDK_	1	16082.1	_EQIC[Carbamidomethyl (C): 100%]EVEEGDKPDVDK_
H0Y3U6;P51654	GPC3	Glypican-3 (Fragment);Glypican-3	GPEPVVSQIIDK		_GPEPVVSQIIDK_	2	290013	_GPEPVVSQIIDK_
H0Y3U6;P51654	GPC3	Glypican-3 (Fragment);Glypican-3	VAHVEHEETLSSR		_VAHVEHEETLSSR_	2	36411.8	_VAHVEHEETLSSR_
H0Y704	ZNF185	Zinc finger protein 185 (Fragment)	STGSPTQETQAPFIAK	(S23)	_STGS[Phospho (STY)]PTQETQAPFIAK_	1	18670.4	_S[Phospho (STY): 3.9%]T[Phospho (STY): 3.6%]GS[Phospho (STY): 91.5%]PT[Phospho (STY): 0.9%]QET[Phospho (STY): 0.1%]QAPFIAK_
H0Y983;P28838	LAP3	Cytosol aminopeptidase (Fragment);Cytosol aminopeptidase	EKEDDVPQFTSAGENFDK		_EKEDDVPQFTSAGENFDK_	1	69462.3	_EKEDDVPQFTSAGENFDK_
H0Y9B6;H0YA83;P07686;Q5URX0	HEXB	Beta-N-acetylhexosaminidase (Fragment);Beta-N-acetylhexosaminidase (Fragment);Beta-hexosaminidase subunit beta;Beta-N-acetylhexosaminidase	DSAYPEELSR		_DSAYPEELSR_	1	68793.4	_DSAYPEELSR_
H0YB26;O75131	CPNE3	Copine-3 (Fragment);Copine-3	EASRSSPVEFECINEK	(S129,C138);(S240,C249)	_EAS[Phospho (STY)]RSSPVEFEC[Carbamidomethyl (C)]INEK_	4	129370	_EAS[Phospho (STY): 99.2%]RS[Phospho (STY): 0.4%]S[Phospho (STY): 0.4%]PVEFEC[Carbamidomethyl (C): 100%]INEK_
H0YB26;O75131	CPNE3	Copine-3 (Fragment);Copine-3	EASRSSPVEFECINEK	(S132,C138);(S243,C249)	_EASRSS[Phospho (STY)]PVEFEC[Carbamidomethyl (C)]INEK_	4	57156.1	_EAS[Phospho (STY): 41.1%]RS[Phospho (STY): 29.4%]S[Phospho (STY): 29.4%]PVEFEC[Carbamidomethyl (C): 100%]INEK_
H0YB26;O75131	CPNE3	Copine-3 (Fragment);Copine-3	ISLNSLCYGDMDK	(C91,M95);(C202,M206)	_ISLNSLC[Carbamidomethyl (C)]YGDM[Oxidation (M)]DK_	4	17765.6	_ISLNSLC[Carbamidomethyl (C): 100%]YGDM[Oxidation (M): 100%]DK_
H0YB26;O75131	CPNE3	Copine-3 (Fragment);Copine-3	VECYDYDNDGSHDLIGTFQTTMTK	(C103,M122);(C214,M233)	_VEC[Carbamidomethyl (C)]YDYDNDGSHDLIGTFQTTM[Oxidation (M)]TK_	4	8543.09	_VEC[Carbamidomethyl (C): 100%]YDYDNDGSHDLIGTFQTTM[Oxidation (M): 100%]TK_
H0YCD9;H0YEV2;Q14247	CTTN	Src substrate cortactin (Fragment);Src substrate cortactin (Fragment);Src substrate cortactin	TQTPPVSPAPQPTEER	(T58);(T35);(T401)	_TQT[Phospho (STY)]PPVSPAPQPTEER_	3	129419	_T[Phospho (STY): 0.2%]QT[Phospho (STY): 99.8%]PPVS[Phospho (STY): 0%]PAPQPT[Phospho (STY): 0%]EER_
H0YCD9;H0YEV2;Q14247	CTTN	Src substrate cortactin (Fragment);Src substrate cortactin (Fragment);Src substrate cortactin	LPSSPVYEDAASFK	(S75);(S52);(S418)	_LPSS[Phospho (STY)]PVYEDAASFK_	3	115792	_LPS[Phospho (STY): 4%]S[Phospho (STY): 96%]PVY[Phospho (STY): 0%]EDAAS[Phospho (STY): 0%]FK_
H0YCD9;H0YEV2;Q14247	CTTN	Src substrate cortactin (Fragment);Src substrate cortactin (Fragment);Src substrate cortactin	TQTPPVSPAPQPTEER	(T58,S62);(T35,S39);(T401,S405)	_TQT[Phospho (STY)]PPVS[Phospho (STY)]PAPQPTEER_	3	15246.4	_T[Phospho (STY): 2.7%]QT[Phospho (STY): 97.4%]PPVS[Phospho (STY): 99.9%]PAPQPT[Phospho (STY): 0%]EER_
H0YCR7;P13489	RNH1	Ribonuclease inhibitor (Fragment);Ribonuclease inhibitor	ELSLAGNELGDEGAR		_ELSLAGNELGDEGAR_	1	9486.47	_ELSLAGNELGDEGAR_
H0YCY6;I3L252;Q3LXA3	TKFC	ATP-dependent dihydroxyacetone kinase (Fragment);Triokinase/FMN cyclase (Fragment);Triokinase/FMN cyclase	VAPAEPQEAPDSTAAGGSASK		_VAPAEPQEAPDSTAAGGSASK_	1	37393.3	_VAPAEPQEAPDSTAAGGSASK_
H0YFA4;P52943	CRIP2	Cysteine-rich protein 2 (Fragment);Cysteine-rich protein 2	ASSVTTFTGEPNTCPR	(S99,C110);(S115,C126)	_ASS[Phospho (STY)]VTTFTGEPNTC[Carbamidomethyl (C)]PR_	2	137155	_AS[Phospho (STY): 44.6%]S[Phospho (STY): 55.2%]VT[Phospho (STY): 0.2%]T[Phospho (STY): 0%]FT[Phospho (STY): 0%]GEPNT[Phospho (STY): 0%]C[Carbamidomethyl (C): 100%]PR_
H0YFA4;P52943	CRIP2	Cysteine-rich protein 2 (Fragment);Cysteine-rich protein 2	PCYATLFGPK	(C41,T44);(C57,T60)	_PC[Carbamidomethyl (C)]YAT[Phospho (STY)]LFGPK_	2	20051.1	_PC[Carbamidomethyl (C): 100%]Y[Phospho (STY): 19.6%]AT[Phospho (STY): 80.4%]LFGPK_
H0YFQ2;Q24JP5	TMEM132A	Transmembrane protein 132A (Fragment);Transmembrane protein 132A	VPGPAEGPAEPAAEASDEAERR	(S121);(S529)	_VPGPAEGPAEPAAEAS[Phospho (STY)]DEAERR_	2	1.13647e+06	_VPGPAEGPAEPAAEAS[Phospho (STY): 100%]DEAERR_
H0YFQ2;Q24JP5	TMEM132A	Transmembrane protein 132A (Fragment);Transmembrane protein 132A	VPGPAEGPAEPAAEASDEAER	(S121);(S529)	_VPGPAEGPAEPAAEAS[Phospho (STY)]DEAER_	2	191108	_VPGPAEGPAEPAAEAS[Phospho (STY): 100%]DEAER_
H0YGG7;P61204;P84077	;ARF3;ARF1	Uncharacterized protein (Fragment);ADP-ribosylation factor 3;ADP-ribosylation factor 1	QDLPNAMNAAEITDK	(M9);(M134);(M134)	_QDLPNAM[Oxidation (M)]NAAEITDK_	2	115003	_QDLPNAM[Oxidation (M): 100%]NAAEITDK_
H0YGG7;P61204;P84077	;ARF3;ARF1	Uncharacterized protein (Fragment);ADP-ribosylation factor 3;ADP-ribosylation factor 1	QDLPNAMNAAEITDK		_QDLPNAMNAAEITDK_	2	104681	_QDLPNAMNAAEITDK_
H0YKS8;Q08431	MFGE8	Lactadherin (Fragment);Lactadherin	NPCHNGGLCEEISQEVR	(C32,C38,S42);(C32,C38,S42)	_NPC[Carbamidomethyl (C)]HNGGLC[Carbamidomethyl (C)]EEIS[Phospho (STY)]QEVR_	1	12560.1	_NPC[Carbamidomethyl (C): 100%]HNGGLC[Carbamidomethyl (C): 100%]EEIS[Phospho (STY): 100%]QEVR_
H0YKX0;Q96EP0	RNF31	RBR-type E3 ubiquitin transferase (Fragment);E3 ubiquitin-protein ligase RNF31	RLSAPLPSSCGDPEK	(S367,C374);(S466,C473)	_RLS[Phospho (STY)]APLPSSC[Carbamidomethyl (C)]GDPEK_	1	14399.4	_RLS[Phospho (STY): 98.9%]APLPS[Phospho (STY): 0.5%]S[Phospho (STY): 0.5%]C[Carbamidomethyl (C): 100%]GDPEK_
H0YL90;H0YN67;O14498	ISLR	Immunoglobulin superfamily-containing leucine-rich repeat protein (Fragment);Immunoglobulin superfamily-containing leucine-rich repeat protein (Fragment);Immunoglobulin superfamily containing leucine-rich repeat protein	MDSNELTFIPR	(M129);(M129);(M129)	_M[Oxidation (M)]DSNELTFIPR_	1	20032.1	_M[Oxidation (M): 100%]DSNELTFIPR_
H0YLU2;Q06323	PSME1	Proteasome activator complex subunit 1 (Fragment);Proteasome activator complex subunit 1	IEDGNNFGVAVQEK		_IEDGNNFGVAVQEK_	1	14160.3	_IEDGNNFGVAVQEK_
H0YM31;H0YML5;Q16822	PCK2	Phosphoenolpyruvate carboxykinase (GTP);Phosphoenolpyruvate carboxykinase (GTP);Phosphoenolpyruvate carboxykinase [GTP], mitochondrial	YVAAAFPSACGK	(S316,C318);(S170,C172);(S304,C306)	_YVAAAFPS[Phospho (STY)]AC[Carbamidomethyl (C)]GK_	1	17229.8	_Y[Phospho (STY): 1.2%]VAAAFPS[Phospho (STY): 98.8%]AC[Carbamidomethyl (C): 100%]GK_
H3BM38;H3BP15;H3BQY9;H3BV99;O00161	SNAP23	Synaptosomal-associated protein (Fragment);Synaptosomal-associated protein (Fragment);Synaptosomal-associated protein (Fragment);Synaptosomal-associated protein (Fragment);Synaptosomal-associated protein 23	TTWGDGGENSPCNVVSK	(S110,C112);(S61,C63);(S61,C63);(S67,C69);(S110,C112)	_TTWGDGGENS[Phospho (STY)]PC[Carbamidomethyl (C)]NVVSK_	1	10023.4	_T[Phospho (STY): 0.5%]T[Phospho (STY): 0.5%]WGDGGENS[Phospho (STY): 98.9%]PC[Carbamidomethyl (C): 100%]NVVS[Phospho (STY): 0.2%]K_
H3BM42;Q92896	GLG1	Golgi apparatus protein 1	DAHSQGEVVSCLEK	(C269);(C269)	_DAHSQGEVVSC[Carbamidomethyl (C)]LEK_	6	183002	_DAHSQGEVVSC[Carbamidomethyl (C): 100%]LEK_
H3BM42;Q92896	GLG1	Golgi apparatus protein 1	DAHSQGEVVSCLEK	(C269);(C269)	_DAHSQGEVVSC[Carbamidomethyl (C)]LEK_	6	183002	_DAHSQGEVVSC[Carbamidomethyl (C): 100%]LEK_
H3BM42;Q92896	GLG1	Golgi apparatus protein 1	VAELSSDDFHLDR		_VAELSSDDFHLDR_	6	77124.8	_VAELSSDDFHLDR_
H3BM42;Q92896	GLG1	Golgi apparatus protein 1	VAELSSDDFHLDR		_VAELSSDDFHLDR_	6	77124.8	_VAELSSDDFHLDR_
H3BM42;Q92896	GLG1	Golgi apparatus protein 1	LAEEESCREDVTR	(C118);(C118)	_LAEEESC[Carbamidomethyl (C)]REDVTR_	6	99188.5	_LAEEESC[Carbamidomethyl (C): 100%]REDVTR_
H3BM42;Q92896	GLG1	Golgi apparatus protein 1	GEIEHHCSGLHR	(C452);(C452)	_GEIEHHC[Carbamidomethyl (C)]SGLHR_	6	13169.2	_GEIEHHC[Carbamidomethyl (C): 100%]SGLHR_
H3BM42;Q92896	GLG1	Golgi apparatus protein 1	ALNEACESVIQTACK	(C507,C515);(C507,C515)	_ALNEAC[Carbamidomethyl (C)]ESVIQTAC[Carbamidomethyl (C)]K_	6	12020.2	_ALNEAC[Carbamidomethyl (C): 100%]ESVIQTAC[Carbamidomethyl (C): 100%]K_
H3BM42;Q92896	GLG1	Golgi apparatus protein 1	QVSSECQGEMLDYR	(C419,M423);(C419,M423)	_QVSSEC[Carbamidomethyl (C)]QGEM[Oxidation (M)]LDYR_	6	1109.38	_QVSSEC[Carbamidomethyl (C): 100%]QGEM[Oxidation (M): 100%]LDYR_
H3BM58;Q9Y2B5	VPS9D1	Chromosome 16 open reading frame 7, isoform CRA_b;VPS9 domain-containing protein 1	AAAPAPGCCPPTPNPGSR	(C243,C244,T247);(C313,C314,T317)	_AAAPAPGC[Carbamidomethyl (C)]C[Carbamidomethyl (C)]PPT[Phospho (STY)]PNPGSR_	1	207112	_AAAPAPGC[Carbamidomethyl (C): 100%]C[Carbamidomethyl (C): 100%]PPT[Phospho (STY): 100%]PNPGS[Phospho (STY): 0%]R_
H3BM58;Q9Y2B5	VPS9D1	Chromosome 16 open reading frame 7, isoform CRA_b;VPS9 domain-containing protein 1	AAAPAPGCCPPTPNPGSR	(C243,C244,T247);(C313,C314,T317)	_AAAPAPGC[Carbamidomethyl (C)]C[Carbamidomethyl (C)]PPT[Phospho (STY)]PNPGSR_	1	207112	_AAAPAPGC[Carbamidomethyl (C): 100%]C[Carbamidomethyl (C): 100%]PPT[Phospho (STY): 100%]PNPGS[Phospho (STY): 0%]R_
H3BNU9;H3BPY5;H3BSW7;H3BTK3;H3BUY4;I3L3X8;Q9Y2V2	CARHSP1	Calcium-regulated heat-stable protein 1 (Fragment);Calcium-regulated heat-stable protein 1 (Fragment);Calcium-regulated heat-stable protein 1 (Fragment);Calcium-regulated heat-stable protein 1 (Fragment);Calcium-regulated heat-stable protein 1 (Fragment);Calcium-regulated heat-stable protein 1;Calcium-regulated heat-stable protein 1	TFSATVR	(S52);(S52);(S52);(S52);(S52);(S52);(S52)	_TFS[Phospho (STY)]ATVR_	1	46973.9	_T[Phospho (STY): 0%]FS[Phospho (STY): 99.6%]AT[Phospho (STY): 0.4%]VR_
H3BPE7;P35637	FUS	RNA-binding protein FUS	APKPDGPGGGPGGSHMGGNYGDDR	(M465);(M464)	_APKPDGPGGGPGGSHM[Oxidation (M)]GGNYGDDR_	1	19559.5	_APKPDGPGGGPGGSHM[Oxidation (M): 100%]GGNYGDDR_
H3BQN4;H3BUH7;J3KPS3;P04075	ALDOA	Fructose-bisphosphate aldolase;Fructose-bisphosphate aldolase (Fragment);Fructose-bisphosphate aldolase;Fructose-bisphosphate aldolase A	ADDGRPFPQVIK		_ADDGRPFPQVIK_	9	123589	_ADDGRPFPQVIK_
H3BQN4;H3BUH7;J3KPS3;P04075	ALDOA	Fructose-bisphosphate aldolase;Fructose-bisphosphate aldolase (Fragment);Fructose-bisphosphate aldolase;Fructose-bisphosphate aldolase A	ADDGRPFPQVIK		_ADDGRPFPQVIK_	9	123589	_ADDGRPFPQVIK_
H3BQN4;H3BUH7;J3KPS3;P04075	ALDOA	Fructose-bisphosphate aldolase;Fructose-bisphosphate aldolase (Fragment);Fructose-bisphosphate aldolase;Fructose-bisphosphate aldolase A	LQSIGTENTEENRR		_LQSIGTENTEENRR_	9	143795	_LQSIGTENTEENRR_
H3BQN4;H3BUH7;J3KPS3;P04075	ALDOA	Fructose-bisphosphate aldolase;Fructose-bisphosphate aldolase (Fragment);Fructose-bisphosphate aldolase;Fructose-bisphosphate aldolase A	GILAADESTGSIAK	(S39);(S39);(S39);(S39)	_GILAADESTGS[Phospho (STY)]IAK_	9	117700	_GILAADES[Phospho (STY): 0%]T[Phospho (STY): 0.6%]GS[Phospho (STY): 99.3%]IAK_
H3BQN4;H3BUH7;J3KPS3;P04075	ALDOA	Fructose-bisphosphate aldolase;Fructose-bisphosphate aldolase (Fragment);Fructose-bisphosphate aldolase;Fructose-bisphosphate aldolase A	QLLLTADDR		_QLLLTADDR_	9	99485.8	_QLLLTADDR_
H3BQN4;H3BUH7;J3KPS3;P04075	ALDOA	Fructose-bisphosphate aldolase;Fructose-bisphosphate aldolase (Fragment);Fructose-bisphosphate aldolase;Fructose-bisphosphate aldolase A	RLQSIGTENTEENRR		_RLQSIGTENTEENRR_	9	47851	_RLQSIGTENTEENRR_
H3BQN4;H3BUH7;J3KPS3;P04075	ALDOA	Fructose-bisphosphate aldolase;Fructose-bisphosphate aldolase (Fragment);Fructose-bisphosphate aldolase;Fructose-bisphosphate aldolase A	RLQSIGTENTEENRR		_RLQSIGTENTEENRR_	9	47851	_RLQSIGTENTEENRR_
H3BQN4;H3BUH7;J3KPS3;P04075	ALDOA	Fructose-bisphosphate aldolase;Fructose-bisphosphate aldolase (Fragment);Fructose-bisphosphate aldolase;Fructose-bisphosphate aldolase A	GILAADESTGSIAK	(S36);(S36);(S36);(S36)	_GILAADES[Phospho (STY)]TGSIAK_	9	64061.7	_GILAADES[Phospho (STY): 7.6%]T[Phospho (STY): 3.8%]GS[Phospho (STY): 88.6%]IAK_
H3BQN4;H3BUH7;J3KPS3;P04075	ALDOA	Fructose-bisphosphate aldolase;Fructose-bisphosphate aldolase (Fragment);Fructose-bisphosphate aldolase;Fructose-bisphosphate aldolase A	LQSIGTENTEENR		_LQSIGTENTEENR_	9	37309.3	_LQSIGTENTEENR_
H3BQN4;H3BUH7;J3KPS3;P04075	ALDOA	Fructose-bisphosphate aldolase;Fructose-bisphosphate aldolase (Fragment);Fructose-bisphosphate aldolase;Fructose-bisphosphate aldolase A	GILAADESTGSIAK		_GILAADESTGSIAK_	9	16326.7	_GILAADESTGSIAK_
H3BQN4;H3BUH7;J3KPS3;P04075	ALDOA	Fructose-bisphosphate aldolase;Fructose-bisphosphate aldolase (Fragment);Fructose-bisphosphate aldolase;Fructose-bisphosphate aldolase A	PYQYPALTPEQK		_PYQYPALTPEQK_	9	10492.4	_PYQYPALTPEQK_
H3BRF9;H3BRM1;Q96K21	ZFYVE19	Abscission/NoCut checkpoint regulator;Abscission/NoCut checkpoint regulator (Fragment);Abscission/NoCut checkpoint regulator	LPDSDDDEDEETAIQR	(S331);(S262);(S354)	_LPDS[Phospho (STY)]DDDEDEETAIQR_	3	93082	_LPDS[Phospho (STY): 100%]DDDEDEET[Phospho (STY): 0%]AIQR_
H3BRF9;H3BRM1;Q96K21	ZFYVE19	Abscission/NoCut checkpoint regulator;Abscission/NoCut checkpoint regulator (Fragment);Abscission/NoCut checkpoint regulator	VLPSQTPQPAHHTPDTR	(T213);(T207);(T236)	_VLPSQT[Phospho (STY)]PQPAHHTPDTR_	3	77585.8	_VLPS[Phospho (STY): 5.8%]QT[Phospho (STY): 94.2%]PQPAHHT[Phospho (STY): 0%]PDT[Phospho (STY): 0%]R_
H3BRF9;H3BRM1;Q96K21	ZFYVE19	Abscission/NoCut checkpoint regulator;Abscission/NoCut checkpoint regulator (Fragment);Abscission/NoCut checkpoint regulator	LPDSDDDEDEETAIQR	(T339);(T270);(T362)	_LPDSDDDEDEET[Phospho (STY)]AIQR_	3	14435.8	_LPDS[Phospho (STY): 99.1%]DDDEDEET[Phospho (STY): 0.9%]AIQR_
H7BZJ3	PDIA3	Protein disulfide-isomerase A3 (Fragment)	SDVLELTDDNFESR		_SDVLELTDDNFESR_	1	12244.8	_SDVLELTDDNFESR_
H7C1L2;Q15459	SF3A1	Splicing factor 3A subunit 1 (Fragment);Splicing factor 3A subunit 1	FGESEEVEMEVESDEEDDKQEK	(M21,S25);(M325,S329)	_FGESEEVEM[Oxidation (M)]EVES[Phospho (STY)]DEEDDKQEK_	1	6152.31	_FGES[Phospho (STY): 20.6%]EEVEM[Oxidation (M): 100%]EVES[Phospho (STY): 79.4%]DEEDDKQEK_
H7C276;Q9UPR0	PLCL2	Phosphoinositide phospholipase C (Fragment);Inactive phospholipase C-like protein 2	KLSSNCSGVEGDVTDEDEGAEMSQR	(C194,T202,M210);(C576,T584,M592)	_KLSSNC[Carbamidomethyl (C)]SGVEGDVT[Phospho (STY)]DEDEGAEM[Oxidation (M)]SQR_	1	4562.96	_KLS[Phospho (STY): 10.3%]S[Phospho (STY): 9.8%]NC[Carbamidomethyl (C): 100%]S[Phospho (STY): 9.2%]GVEGDVT[Phospho (STY): 70.4%]DEDEGAEM[Oxidation (M): 100%]S[Phospho (STY): 0.4%]QR_
H7C3P7;P11233	RALA	Small monomeric GTPase (Fragment);Ras-related protein Ral-A	EDENVPFLLVGNK		_EDENVPFLLVGNK_	1	19876.9	_EDENVPFLLVGNK_
H7C3T6	TTYH3	Protein tweety homolog (Fragment)	CENTPLIGRESPPPSR	(C146,S156)	_C[Carbamidomethyl (C)]ENTPLIGRES[Phospho (STY)]PPPSR_	2	194640	_C[Carbamidomethyl (C): 100%]ENT[Phospho (STY): 0%]PLIGRES[Phospho (STY): 98.7%]PPPS[Phospho (STY): 1.3%]R_
H7C3T6	TTYH3	Protein tweety homolog (Fragment)	RGPDEDGEEEAAPGPR		_RGPDEDGEEEAAPGPR_	2	24764.5	_RGPDEDGEEEAAPGPR_
I3L0L6;Q9H6Y7	RNF167	E3 ubiquitin-protein ligase RNF167	GPGDEDQEEETQGQEEGDEGEPR		_GPGDEDQEEETQGQEEGDEGEPR_	1	19863.3	_GPGDEDQEEETQGQEEGDEGEPR_
I3L124;I3L1H1;I3L266;I3L3K8;Q86WA9	SLC26A11	Sodium-independent sulfate anion transporter (Fragment);Sodium-independent sulfate anion transporter (Fragment);Sodium-independent sulfate anion transporter (Fragment);Sodium-independent sulfate anion transporter (Fragment);Sodium-independent sulfate anion transporter	PSSVTALGQAR	(S4);(S4);(S4);(S4);(S4)	_PSS[Phospho (STY)]VTALGQAR_	1	76829.6	_PS[Phospho (STY): 6.4%]S[Phospho (STY): 87.1%]VT[Phospho (STY): 6.4%]ALGQAR_
I3L182;I3L4D8;Q9UQ35	SRRM2	Serine/arginine repetitive matrix protein 2 (Fragment);Serine/arginine repetitive matrix protein 2 (Fragment);Serine/arginine repetitive matrix protein 2	SCFESSPDPELK	(C776,S780);(C872,S876);(C872,S876)	_SC[Carbamidomethyl (C)]FESS[Phospho (STY)]PDPELK_	1	23500.7	_S[Phospho (STY): 5%]C[Carbamidomethyl (C): 100%]FES[Phospho (STY): 5%]S[Phospho (STY): 89.9%]PDPELK_
I3L202	ZDHHC1	Palmitoyltransferase	LGSAALAAPR	(S438)	_LGS[Phospho (STY)]AALAAPR_	1	602713	_LGS[Phospho (STY): 100%]AALAAPR_
I3L345;J3KRZ3;J3KSS8;Q96FL8	SLC47A1	Multidrug and toxin extrusion protein 1;Multidrug and toxin extrusion protein 1 (Fragment);Multidrug and toxin extrusion protein 1;Multidrug and toxin extrusion protein 1	QEEPLPEHPQDGAK		_QEEPLPEHPQDGAK_	1	37904.6	_QEEPLPEHPQDGAK_
I3L3Z4	UMOD	Uromodulin (Fragment)	GGDTEQGPDEDFTSQGSR		_GGDTEQGPDEDFTSQGSR_	1	296418	_GGDTEQGPDEDFTSQGSR_
I3L4I4;I3NI44;J3KQU4;O75674	TOM1L1	TOM1-like protein 1	EATNTTSEPSAPSQDLLDLSPSPR	(S316);(S246);(S323);(S323)	_EATNTTSEPSAPSQDLLDLSPS[Phospho (STY)]PR_	1	481210	_EAT[Phospho (STY): 0%]NT[Phospho (STY): 0%]T[Phospho (STY): 0%]S[Phospho (STY): 0%]EPS[Phospho (STY): 0%]APS[Phospho (STY): 0%]QDLLDLS[Phospho (STY): 0%]PS[Phospho (STY): 100%]PR_
J3KN59;Q12982	BNIP2	BCL2/adenovirus E1B 19 kDa protein-interacting protein 2	KGSITEYTAAEEK	(S235);(S114)	_KGS[Phospho (STY)]ITEYTAAEEK_	1	18872.3	_KGS[Phospho (STY): 99.1%]IT[Phospho (STY): 0.7%]EY[Phospho (STY): 0.1%]T[Phospho (STY): 0.1%]AAEEK_
J3KNB4;P49913	CAMP	Antibacterial peptide FALL-39;Cathelicidin antimicrobial peptide	GSFDISCDK	(C128);(C125)	_GSFDISC[Carbamidomethyl (C)]DK_	2	719349	_GSFDISC[Carbamidomethyl (C): 100%]DK_
J3KNB4;P49913	CAMP	Antibacterial peptide FALL-39;Cathelicidin antimicrobial peptide	CMGTVTLNQAR	(C111,M112);(C108,M109)	_C[Carbamidomethyl (C)]M[Oxidation (M)]GTVTLNQAR_	2	16089.5	_C[Carbamidomethyl (C): 100%]M[Oxidation (M): 100%]GTVTLNQAR_
J3KRK5;J3KRZ5;P34896	SHMT1	Serine hydroxymethyltransferase, cytosolic;Glycine hydroxymethyltransferase (Fragment);Serine hydroxymethyltransferase, cytosolic	DADLWSSHDK		_DADLWSSHDK_	2	279059	_DADLWSSHDK_
J3KRK5;J3KRZ5;P34896	SHMT1	Serine hydroxymethyltransferase, cytosolic;Glycine hydroxymethyltransferase (Fragment);Serine hydroxymethyltransferase, cytosolic	DSDVEVYNIIK		_DSDVEVYNIIK_	2	63161.4	_DSDVEVYNIIK_
J3KRY8;J3QL04;J3QR12;Q9BZE9	ASPSCR1	Tether-containing UBX domain for GLUT4 (Fragment);Tether-containing UBX domain for GLUT4 (Fragment);Tether-containing UBX domain for GLUT4;Tether containing UBX domain for GLUT4	SGQDPQQEQEQERERDPQQEQER		_SGQDPQQEQEQERERDPQQEQER_	1	47236.9	_SGQDPQQEQEQERERDPQQEQER_
J3QSS1;P55017	SLC12A3	Solute carrier family 12 member 3	AELPTTETPGDATLCSGR	(T14,C16);(T14,C16)	_[Acetyl (Protein N-term)]AELPTTETPGDAT[Phospho (STY)]LC[Carbamidomethyl (C)]SGR_	9	165607	_AELPT[Phospho (STY): 0%]T[Phospho (STY): 0%]ET[Phospho (STY): 0%]PGDAT[Phospho (STY): 99.6%]LC[Carbamidomethyl (C): 100%]S[Phospho (STY): 0.4%]GR_
J3QSS1;P55017	SLC12A3	Solute carrier family 12 member 3	AELPTTETPGDATLCSGR	(T14,C16);(T14,C16)	_[Acetyl (Protein N-term)]AELPTTETPGDAT[Phospho (STY)]LC[Carbamidomethyl (C)]SGR_	9	165607	_AELPT[Phospho (STY): 0.1%]T[Phospho (STY): 0.2%]ET[Phospho (STY): 0.2%]PGDAT[Phospho (STY): 99.5%]LC[Carbamidomethyl (C): 100%]S[Phospho (STY): 0.1%]GR_
J3QSS1;P55017	SLC12A3	Solute carrier family 12 member 3	AELPTTETPGDATLCSGR	(C16,S17);(C16,S17)	_[Acetyl (Protein N-term)]AELPTTETPGDATLC[Carbamidomethyl (C)]S[Phospho (STY)]GR_	9	232410	_AELPT[Phospho (STY): 0%]T[Phospho (STY): 0%]ET[Phospho (STY): 0%]PGDAT[Phospho (STY): 3.2%]LC[Carbamidomethyl (C): 100%]S[Phospho (STY): 96.8%]GR_
J3QSS1;P55017	SLC12A3	Solute carrier family 12 member 3	EEQATTIFQSEQGKK	(S823);(S824)	_EEQATTIFQS[Phospho (STY)]EQGKK_	9	44628.6	_EEQAT[Phospho (STY): 0%]T[Phospho (STY): 0%]IFQS[Phospho (STY): 100%]EQGKK_
J3QSS1;P55017	SLC12A3	Solute carrier family 12 member 3	EEQATTIFQSEQGKK	(S823);(S824)	_EEQATTIFQS[Phospho (STY)]EQGKK_	9	44628.6	_EEQAT[Phospho (STY): 0%]T[Phospho (STY): 0%]IFQS[Phospho (STY): 100%]EQGKK_
J3QSS1;P55017	SLC12A3	Solute carrier family 12 member 3	EEQATTIFQSEQGK		_EEQATTIFQSEQGK_	9	57725.9	_EEQATTIFQSEQGK_
J3QSS1;P55017	SLC12A3	Solute carrier family 12 member 3	MMQAHINPVFDPAEDGK	(M784,M785);(M785,M786)	_M[Oxidation (M)]M[Oxidation (M)]QAHINPVFDPAEDGK_	9	35386.5	_M[Oxidation (M): 100%]M[Oxidation (M): 100%]QAHINPVFDPAEDGK_
J3QSS1;P55017	SLC12A3	Solute carrier family 12 member 3	EEQATTIFQSEQGKK		_EEQATTIFQSEQGKK_	9	33554.5	_EEQATTIFQSEQGKK_
J3QSS1;P55017	SLC12A3	Solute carrier family 12 member 3	EEQATTIFQSEQGK	(S823);(S824)	_EEQATTIFQS[Phospho (STY)]EQGK_	9	13738.1	_EEQAT[Phospho (STY): 5.2%]T[Phospho (STY): 5.2%]IFQS[Phospho (STY): 89.6%]EQGK_
J3QSS1;P55017	SLC12A3	Solute carrier family 12 member 3	AELPTTETPGDATLCSGR	(T9,T14,C16);(T9,T14,C16)	_AELPTTET[Phospho (STY)]PGDAT[Phospho (STY)]LC[Carbamidomethyl (C)]SGR_	9	12113.1	_AELPT[Phospho (STY): 84.6%]T[Phospho (STY): 87.3%]ET[Phospho (STY): 12.9%]PGDAT[Phospho (STY): 15.2%]LC[Carbamidomethyl (C): 100%]S[Phospho (STY): 0%]GR_
J3QSS1;P55017	SLC12A3	Solute carrier family 12 member 3	VRPTLADLHSFLK	(S91);(S91)	_VRPTLADLHS[Phospho (STY)]FLK_	9	12065	_VRPT[Phospho (STY): 0%]LADLHS[Phospho (STY): 100%]FLK_
K7EID3;K7EIE5;K7EJ40;K7EK41;K7EMU2;K7EMZ6;K7EPB2;P10644	PRKAR1A	cAMP-dependent protein kinase type I-alpha regulatory subunit (Fragment);cAMP-dependent protein kinase type I-alpha regulatory subunit (Fragment);cAMP-dependent protein kinase type I-alpha regulatory subunit (Fragment);cAMP-dependent protein kinase type I-alpha regulatory subunit (Fragment);cAMP-dependent protein kinase type I-alpha regulatory subunit (Fragment);cAMP-dependent protein kinase type…	TDSREDEISPPPPNPVVK	(S83);(S83);(S83);(S83);(S83);(S83);(S83);(S83)	_TDSREDEIS[Phospho (STY)]PPPPNPVVK_	1	308371	_T[Phospho (STY): 0%]DS[Phospho (STY): 0%]REDEIS[Phospho (STY): 100%]PPPPNPVVK_
K7EIP6;P51148	;RAB5C	Uncharacterized protein (Fragment);Ras-related protein Rab-5C	GVDLQENNPASR		_GVDLQENNPASR_	1	51736.5	_GVDLQENNPASR_
K7EJI9;K7EKP1;K7ELM9;K7EPF9;K7ERI9;P02654	APOC1	Apolipoprotein C-I;Apolipoprotein C-I (Fragment);Apolipoprotein C-I;Apolipoprotein C-I;Apolipoprotein C-I (Fragment);Apolipoprotein C-I	EFGNTLEDK		_EFGNTLEDK_	1	143908	_EFGNTLEDK_
K7EKI8;K7EQ71;O60437	PPL	Periplakin;Periplakin (Fragment);Periplakin	SIVVIHPDTGR	(S1655);(S1078);(S1657)	_S[Phospho (STY)]IVVIHPDTGR_	1	13502.9	_S[Phospho (STY): 100%]IVVIHPDT[Phospho (STY): 0%]GR_
K7EKQ0;K7EM91;K7ESI5;O43291	SPINT2	Kunitz-type protease inhibitor 2 (Fragment);Kunitz-type protease inhibitor 2;Kunitz-type protease inhibitor 2 (Fragment);Kunitz-type protease inhibitor 2	RQDSEDHSSDMFNYEEYCTANAVTGPCR	(M106,C113,C122);(M76,C83,C92);(M14,C21,C30);(M126,C133,C142)	_RQDSEDHSSDM[Oxidation (M)]FNYEEYC[Carbamidomethyl (C)]TANAVTGPC[Carbamidomethyl (C)]R_	1	22021.9	_RQDSEDHSSDM[Oxidation (M): 100%]FNYEEYC[Carbamidomethyl (C): 100%]TANAVTGPC[Carbamidomethyl (C): 100%]R_
K7EKY5;P22748	CA4	Carbonate dehydratase IV (Fragment);Carbonic anhydrase 4	DNVRPLQQLGQR		_DNVRPLQQLGQR_	1	34589.1	_DNVRPLQQLGQR_
K7EL62;P29992	GNA11	Guanine nucleotide-binding protein subunit alpha-11 (Fragment);Guanine nucleotide-binding protein subunit alpha-11	YYLTDVDR		_YYLTDVDR_	3	57793.4	_YYLTDVDR_
K7EL62;P29992	GNA11	Guanine nucleotide-binding protein subunit alpha-11 (Fragment);Guanine nucleotide-binding protein subunit alpha-11	MFVDLNPDSDK		_MFVDLNPDSDK_	3	46847.3	_MFVDLNPDSDK_
K7EL62;P29992	GNA11	Guanine nucleotide-binding protein subunit alpha-11 (Fragment);Guanine nucleotide-binding protein subunit alpha-11	MFVDLNPDSDK	(M161);(M312)	_M[Oxidation (M)]FVDLNPDSDK_	3	34673.5	_M[Oxidation (M): 100%]FVDLNPDSDK_
K7EM19;K7ENX2;K7ESA3;Q99536	VAT1	Synaptic vesicle membrane protein VAT-1 homolog (Fragment);Synaptic vesicle membrane protein VAT-1 homolog (Fragment);Synaptic vesicle membrane protein VAT-1 homolog (Fragment);Synaptic vesicle membrane protein VAT-1 homolog	GVDIVMDPLGGSDTAK	(M127);(M127);(M9);(M261)	_GVDIVM[Oxidation (M)]DPLGGSDTAK_	1	11430.2	_GVDIVM[Oxidation (M): 100%]DPLGGSDTAK_
K7EM49;K7EMN2;K7EPF6;P52209	PGD	Phosphogluconate dehydrogenase (NADP(+)-dependent, decarboxylating) (Fragment);6-phosphogluconate dehydrogenase, decarboxylating (Fragment);Phosphogluconate dehydrogenase (NADP(+)-dependent, decarboxylating) (Fragment);6-phosphogluconate dehydrogenase, decarboxylating	VDDFLANEAK		_VDDFLANEAK_	2	75713.9	_VDDFLANEAK_
K7EM49;K7EMN2;K7EPF6;P52209	PGD	Phosphogluconate dehydrogenase (NADP(+)-dependent, decarboxylating) (Fragment);6-phosphogluconate dehydrogenase, decarboxylating (Fragment);Phosphogluconate dehydrogenase (NADP(+)-dependent, decarboxylating) (Fragment);6-phosphogluconate dehydrogenase, decarboxylating	AGQAVDDFIEK		_AGQAVDDFIEK_	2	50030.8	_AGQAVDDFIEK_
K7EQZ3;Q9GZP8	;IMUP	BPTI/Kunitz inhibitor domain-containing protein (Fragment);Immortalization up-regulated protein	PGVGAGHGGDPKLSPHK	(S97);(S29)	_PGVGAGHGGDPKLS[Phospho (STY)]PHK_	1	193996	_PGVGAGHGGDPKLS[Phospho (STY): 100%]PHK_
K7EQZ3;Q9GZP8	;IMUP	BPTI/Kunitz inhibitor domain-containing protein (Fragment);Immortalization up-regulated protein	PGVGAGHGGDPKLSPHK	(S97);(S29)	_PGVGAGHGGDPKLS[Phospho (STY)]PHK_	1	193996	_PGVGAGHGGDPKLS[Phospho (STY): 100%]PHK_
M0QXC5;O96009	NAPSA	Napsin-A (Fragment);Napsin-A	VDGILSEDK		_VDGILSEDK_	2	505016	_VDGILSEDK_
M0QXC5;O96009	NAPSA	Napsin-A (Fragment);Napsin-A	VDGILSEDK		_VDGILSEDK_	2	505016	_VDGILSEDK_
M0QXC5;O96009	NAPSA	Napsin-A (Fragment);Napsin-A	FAIQYGTGR		_FAIQYGTGR_	2	143344	_FAIQYGTGR_
M0QZ43;P23327	HRC	Sarcoplasmic reticulum histidine-rich calcium-binding protein	VGDEGVSGEEVFAEHGGQAR	(S119);(S119)	_VGDEGVS[Phospho (STY)]GEEVFAEHGGQAR_	1	73275.9	_VGDEGVS[Phospho (STY): 100%]GEEVFAEHGGQAR_
M0QZF9;M0R1F0;M0R1Z7;M0R294;P07288	KLK3	Prostate-specific antigen (Fragment);Prostate-specific antigen (Fragment);Prostate-specific antigen (Fragment);Kallikrein 3, (Prostate specific antigen), isoform CRA_d;Prostate-specific antigen	LSEPAELTDAVK		_LSEPAELTDAVK_	1	33441.4	_LSEPAELTDAVK_
M0R0F9;M0R2H7;Q15642;W4VSQ9	TRIP10	Cdc42-interacting protein 4	APSDSSLGTPSDGRPELR	(S188);(S296);(S296);(S296)	_APS[Phospho (STY)]DSSLGTPSDGRPELR_	1	145008	_APS[Phospho (STY): 96.7%]DS[Phospho (STY): 3.2%]S[Phospho (STY): 0.1%]LGT[Phospho (STY): 0%]PS[Phospho (STY): 0%]DGRPELR_
M0R0F9;M0R2H7;Q15642;W4VSQ9	TRIP10	Cdc42-interacting protein 4	APSDSSLGTPSDGRPELR	(S188);(S296);(S296);(S296)	_APS[Phospho (STY)]DSSLGTPSDGRPELR_	1	145008	_APS[Phospho (STY): 97.5%]DS[Phospho (STY): 0.8%]S[Phospho (STY): 1%]LGT[Phospho (STY): 0.7%]PS[Phospho (STY): 0.1%]DGRPELR_
M0R1L2;O95336	PGLS	6-phosphogluconolactonase (Fragment);6-phosphogluconolactonase	ILEDQEENPLPAALVQPHTGK		_ILEDQEENPLPAALVQPHTGK_	1	77586.4	_ILEDQEENPLPAALVQPHTGK_
M0R1T5;O43633	CHMP2A	Charged multivesicular body protein 2a (Fragment);Charged multivesicular body protein 2a	KAEAAASALADADADLEER	(S208);(S203)	_KAEAAAS[Phospho (STY)]ALADADADLEER_	3	379232	_KAEAAAS[Phospho (STY): 100%]ALADADADLEER_
M0R1T5;O43633	CHMP2A	Charged multivesicular body protein 2a (Fragment);Charged multivesicular body protein 2a	KAEAAASALADADADLEER	(S208);(S203)	_KAEAAAS[Phospho (STY)]ALADADADLEER_	3	379232	_KAEAAAS[Phospho (STY): 100%]ALADADADLEER_
M0R1T5;O43633	CHMP2A	Charged multivesicular body protein 2a (Fragment);Charged multivesicular body protein 2a	AEAAASALADADADLEER	(S208);(S203)	_AEAAAS[Phospho (STY)]ALADADADLEER_	3	182614	_AEAAAS[Phospho (STY): 100%]ALADADADLEER_
M0R1T5;O43633	CHMP2A	Charged multivesicular body protein 2a (Fragment);Charged multivesicular body protein 2a	AEAAASALADADADLEER	(S208);(S203)	_AEAAAS[Phospho (STY)]ALADADADLEER_	3	182614	_AEAAAS[Phospho (STY): 100%]ALADADADLEER_
M0R1T5;O43633	CHMP2A	Charged multivesicular body protein 2a (Fragment);Charged multivesicular body protein 2a	AEAAASALADADADLEER		_AEAAASALADADADLEER_	3	1521.55	_AEAAASALADADADLEER_
M0R3G9;Q8IV08	PLD3	5'-3' exonuclease PLD3 (Fragment);5'-3' exonuclease PLD3	DWDSPYSHDLDTSADSVGNACR	(C68);(C487)	_DWDSPYSHDLDTSADSVGNAC[Carbamidomethyl (C)]R_	1	24933.5	_DWDSPYSHDLDTSADSVGNAC[Carbamidomethyl (C): 100%]R_
O00160	MYO1F	Unconventional myosin-If	SVGQRPVPGVGR	(S1023)	_S[Phospho (STY)]VGQRPVPGVGR_	1	55886.5	_S[Phospho (STY): 100%]VGQRPVPGVGR_
O00160	MYO1F	Unconventional myosin-If	SVGQRPVPGVGR	(S1023)	_S[Phospho (STY)]VGQRPVPGVGR_	1	55886.5	_S[Phospho (STY): 100%]VGQRPVPGVGR_
O00187	MASP2	Mannan-binding lectin serine protease 2	LASPGFPGEYANDQER		_LASPGFPGEYANDQER_	7	1.24804e+06	_LASPGFPGEYANDQER_
O00187	MASP2	Mannan-binding lectin serine protease 2	VLATLCGQESTDTER	(C90)	_VLATLC[Carbamidomethyl (C)]GQESTDTER_	7	966915	_VLATLC[Carbamidomethyl (C): 100%]GQESTDTER_
O00187	MASP2	Mannan-binding lectin serine protease 2	LASPGFPGEYANDQERR		_LASPGFPGEYANDQERR_	7	507809	_LASPGFPGEYANDQERR_
O00187	MASP2	Mannan-binding lectin serine protease 2	VLATLCGQESTDTERAPGK	(C90)	_VLATLC[Carbamidomethyl (C)]GQESTDTERAPGK_	7	409811	_VLATLC[Carbamidomethyl (C): 100%]GQESTDTERAPGK_
O00187	MASP2	Mannan-binding lectin serine protease 2	WPEPVFGR		_WPEPVFGR_	7	265887	_WPEPVFGR_
O00187	MASP2	Mannan-binding lectin serine protease 2	WTLTAPPGYR		_WTLTAPPGYR_	7	137381	_WTLTAPPGYR_
O00187	MASP2	Mannan-binding lectin serine protease 2	AGYVLHR		_AGYVLHR_	7	54529.1	_AGYVLHR_
O00264	PGRMC1	Membrane-associated progesterone receptor component 1	EGEEPTVYSDEEEPKDESAR	(S181)	_EGEEPTVYS[Phospho (STY)]DEEEPKDESAR_	2	226743	_EGEEPT[Phospho (STY): 0.1%]VY[Phospho (STY): 0%]S[Phospho (STY): 99.9%]DEEEPKDES[Phospho (STY): 0%]AR_
O00264	PGRMC1	Membrane-associated progesterone receptor component 1	EGEEPTVYSDEEEPK	(S181)	_EGEEPTVYS[Phospho (STY)]DEEEPK_	2	41144.4	_EGEEPT[Phospho (STY): 1.4%]VY[Phospho (STY): 1.4%]S[Phospho (STY): 97.3%]DEEEPK_
O00299	CLIC1	Chloride intracellular channel protein 1	NSNPALNDNLEK		_NSNPALNDNLEK_	1	41409.1	_NSNPALNDNLEK_
O00391	QSOX1	Sulfhydryl oxidase 1	DCASHFEQMAAASMHR	(C452,M459,M464)	_DC[Carbamidomethyl (C)]ASHFEQM[Oxidation (M)]AAASM[Oxidation (M)]HR_	8	197976	_DC[Carbamidomethyl (C): 100%]ASHFEQM[Oxidation (M): 100%]AAASM[Oxidation (M): 100%]HR_
O00391	QSOX1	Sulfhydryl oxidase 1	DCASHFEQMAAASMHR	(C452,M459,M464)	_DC[Carbamidomethyl (C)]ASHFEQM[Oxidation (M)]AAASM[Oxidation (M)]HR_	8	197976	_DC[Carbamidomethyl (C): 100%]ASHFEQM[Oxidation (M): 100%]AAASM[Oxidation (M): 100%]HR_
O00391	QSOX1	Sulfhydryl oxidase 1	LAGAPSEDPQFPK		_LAGAPSEDPQFPK_	8	129330	_LAGAPSEDPQFPK_
O00391	QSOX1	Sulfhydryl oxidase 1	AAPGQEPPEHMAELQR	(M625)	_AAPGQEPPEHM[Oxidation (M)]AELQR_	8	88053.9	_AAPGQEPPEHM[Oxidation (M): 100%]AELQR_
O00391	QSOX1	Sulfhydryl oxidase 1	DCASHFEQMAAASMHR	(C452,M459)	_DC[Carbamidomethyl (C)]ASHFEQM[Oxidation (M)]AAASMHR_	8	40405	_DC[Carbamidomethyl (C): 100%]ASHFEQM[Oxidation (M): 93%]AAASM[Oxidation (M): 7%]HR_
O00391	QSOX1	Sulfhydryl oxidase 1	DCASHFEQMAAASMHR	(C452,M459)	_DC[Carbamidomethyl (C)]ASHFEQM[Oxidation (M)]AAASMHR_	8	40405	_DC[Carbamidomethyl (C): 100%]ASHFEQM[Oxidation (M): 50%]AAASM[Oxidation (M): 50%]HR_
O00391	QSOX1	Sulfhydryl oxidase 1	DCASHFEQMAAASMHR	(C452,M464)	_DC[Carbamidomethyl (C)]ASHFEQMAAASM[Oxidation (M)]HR_	8	58266	_DC[Carbamidomethyl (C): 100%]ASHFEQM[Oxidation (M): 50%]AAASM[Oxidation (M): 50%]HR_
O00391	QSOX1	Sulfhydryl oxidase 1	VPVLMESR	(M253)	_VPVLM[Oxidation (M)]ESR_	8	22187	_VPVLM[Oxidation (M): 100%]ESR_
O00391	QSOX1	Sulfhydryl oxidase 1	LEEIDGFFAR		_LEEIDGFFAR_	8	20866.4	_LEEIDGFFAR_
O00391	QSOX1	Sulfhydryl oxidase 1	DFNIPGFPTVR		_DFNIPGFPTVR_	8	17718.6	_DFNIPGFPTVR_
O00499	BIN1	Myc box-dependent-interacting protein 1	SPSPPDGSPAATPEIR	(S298)	_SPS[Phospho (STY)]PPDGSPAATPEIR_	5	1156826	_S[Phospho (STY): 0.3%]PS[Phospho (STY): 99.7%]PPDGS[Phospho (STY): 0%]PAAT[Phospho (STY): 0%]PEIR_
O00499	BIN1	Myc box-dependent-interacting protein 1	SPSPPDGSPAATPEIR	(S296)	_S[Phospho (STY)]PSPPDGSPAATPEIR_	5	1.07091e+06	_S[Phospho (STY): 0.3%]PS[Phospho (STY): 99.7%]PPDGS[Phospho (STY): 0%]PAAT[Phospho (STY): 0%]PEIR_
O00499	BIN1	Myc box-dependent-interacting protein 1	SPSPPDGSPAATPEIR	(S303)	_SPSPPDGS[Phospho (STY)]PAATPEIR_	5	30171.4	_S[Phospho (STY): 0%]PS[Phospho (STY): 0%]PPDGS[Phospho (STY): 91.9%]PAAT[Phospho (STY): 8.1%]PEIR_
O00499	BIN1	Myc box-dependent-interacting protein 1	DEQFEQCVQNFNK	(C47)	_DEQFEQC[Carbamidomethyl (C)]VQNFNK_	5	17752.4	_DEQFEQC[Carbamidomethyl (C): 100%]VQNFNK_
O00499	BIN1	Myc box-dependent-interacting protein 1	ADETKDEQFEQCVQNFNK	(C47)	_ADETKDEQFEQC[Carbamidomethyl (C)]VQNFNK_	5	17415.9	_ADETKDEQFEQC[Carbamidomethyl (C): 100%]VQNFNK_
O00560	SDCBP	Syntenin-1	SLYPSLEDLK	(S6)	_[Acetyl (Protein N-term)]SLYPS[Phospho (STY)]LEDLK_	4	149401	_S[Phospho (STY): 0%]LY[Phospho (STY): 0%]PS[Phospho (STY): 100%]LEDLK_
O00560	SDCBP	Syntenin-1	SLYPSLEDLK		_[Acetyl (Protein N-term)]SLYPSLEDLK_	4	79721.9	_SLYPSLEDLK_
O00560	SDCBP	Syntenin-1	SLMDHTIPEV	(M291)	_SLM[Oxidation (M)]DHTIPEV_	4	75005.6	_SLM[Oxidation (M): 100%]DHTIPEV_
O00560	SDCBP	Syntenin-1	ANVAVVSGAPLQGQLVAR		_ANVAVVSGAPLQGQLVAR_	4	22551	_ANVAVVSGAPLQGQLVAR_
O00592	PODXL	Podocalyxin	DDLDEEEDTHL		_DDLDEEEDTHL_	1	73097.2	_DDLDEEEDTHL_
O14672	ADAM10	Disintegrin and metalloproteinase domain-containing protein 10	DECCFDANQPEGR	(C483,C484)	_DEC[Carbamidomethyl (C)]C[Carbamidomethyl (C)]FDANQPEGR_	2	174040	_DEC[Carbamidomethyl (C): 100%]C[Carbamidomethyl (C): 100%]FDANQPEGR_
O14672	ADAM10	Disintegrin and metalloproteinase domain-containing protein 10	YGLEECTCASSDGKDDK	(C580,C582)	_YGLEEC[Carbamidomethyl (C)]TC[Carbamidomethyl (C)]ASSDGKDDK_	2	24264.9	_YGLEEC[Carbamidomethyl (C): 100%]TC[Carbamidomethyl (C): 100%]ASSDGKDDK_
O14745	SLC9A3R1	Na(+)/H(+) exchange regulatory cofactor NHE-RF1	SASSDTSEELNSQDSPPK	(S290)	_SAS[Phospho (STY)]SDTSEELNSQDSPPK_	13	2389734	_S[Phospho (STY): 16.6%]AS[Phospho (STY): 83.4%]S[Phospho (STY): 0%]DT[Phospho (STY): 0%]S[Phospho (STY): 0%]EELNS[Phospho (STY): 0%]QDS[Phospho (STY): 0%]PPK_
O14745	SLC9A3R1	Na(+)/H(+) exchange regulatory cofactor NHE-RF1	SASSDTSEELNSQDSPPK	(S288)	_S[Phospho (STY)]ASSDTSEELNSQDSPPK_	13	1.16799e+06	_S[Phospho (STY): 16.6%]AS[Phospho (STY): 83.4%]S[Phospho (STY): 0%]DT[Phospho (STY): 0%]S[Phospho (STY): 0%]EELNS[Phospho (STY): 0%]QDS[Phospho (STY): 0%]PPK_
O14745	SLC9A3R1	Na(+)/H(+) exchange regulatory cofactor NHE-RF1	SASSDTSEELNSQDSPPK	(S288)	_S[Phospho (STY)]ASSDTSEELNSQDSPPK_	13	1.16799e+06	_S[Phospho (STY): 9.5%]AS[Phospho (STY): 33.8%]S[Phospho (STY): 33.9%]DT[Phospho (STY): 17%]S[Phospho (STY): 5.8%]EELNS[Phospho (STY): 0%]QDS[Phospho (STY): 0%]PPK_
O14745	SLC9A3R1	Na(+)/H(+) exchange regulatory cofactor NHE-RF1	AQEAPGQAEPPAAAEVQGAGNENEPR		_AQEAPGQAEPPAAAEVQGAGNENEPR_	13	237980	_AQEAPGQAEPPAAAEVQGAGNENEPR_
O14745	SLC9A3R1	Na(+)/H(+) exchange regulatory cofactor NHE-RF1	SASSDTSEELNSQDSPPK	(S294)	_SASSDTS[Phospho (STY)]EELNSQDSPPK_	13	235992	_S[Phospho (STY): 0.8%]AS[Phospho (STY): 0.9%]S[Phospho (STY): 4.4%]DT[Phospho (STY): 5.4%]S[Phospho (STY): 88.5%]EELNS[Phospho (STY): 0%]QDS[Phospho (STY): 0%]PPK_
O14745	SLC9A3R1	Na(+)/H(+) exchange regulatory cofactor NHE-RF1	EALAEAALESPRPALVR	(S280)	_EALAEAALES[Phospho (STY)]PRPALVR_	13	172884	_EALAEAALES[Phospho (STY): 100%]PRPALVR_
O14745	SLC9A3R1	Na(+)/H(+) exchange regulatory cofactor NHE-RF1	LLVVDPETDEQLQK		_LLVVDPETDEQLQK_	13	122613	_LLVVDPETDEQLQK_
O14745	SLC9A3R1	Na(+)/H(+) exchange regulatory cofactor NHE-RF1	SVDPDSPAEASGLR		_SVDPDSPAEASGLR_	13	109114	_SVDPDSPAEASGLR_
O14745	SLC9A3R1	Na(+)/H(+) exchange regulatory cofactor NHE-RF1	SADAAAGAPLPR	(S2)	_[Acetyl (Protein N-term)]S[Phospho (STY)]ADAAAGAPLPR_	13	49891.3	_S[Phospho (STY): 100%]ADAAAGAPLPR_
O14745	SLC9A3R1	Na(+)/H(+) exchange regulatory cofactor NHE-RF1	LVEVNGENVEK		_LVEVNGENVEK_	13	30786.5	_LVEVNGENVEK_
O14745	SLC9A3R1	Na(+)/H(+) exchange regulatory cofactor NHE-RF1	SASSDTSEELNSQDSPPK		_SASSDTSEELNSQDSPPK_	13	25887.1	_SASSDTSEELNSQDSPPK_
O14745	SLC9A3R1	Na(+)/H(+) exchange regulatory cofactor NHE-RF1	ENSREALAEAALESPR	(S269)	_ENS[Phospho (STY)]REALAEAALESPR_	13	16197	_ENS[Phospho (STY): 100%]REALAEAALES[Phospho (STY): 0%]PR_
O14745	SLC9A3R1	Na(+)/H(+) exchange regulatory cofactor NHE-RF1	GPSGYGFNLHSDK		_GPSGYGFNLHSDK_	13	16010.1	_GPSGYGFNLHSDK_
O14745	SLC9A3R1	Na(+)/H(+) exchange regulatory cofactor NHE-RF1	ENSREALAEAALESPRPALVR	(S269)	_ENS[Phospho (STY)]REALAEAALESPRPALVR_	13	4447.75	_ENS[Phospho (STY): 100%]REALAEAALES[Phospho (STY): 0%]PRPALVR_
O14791	APOL1	Apolipoprotein L1	VTEPISAESGEQVER	(S314)	_VTEPISAES[Phospho (STY)]GEQVER_	1	29987.5	_VT[Phospho (STY): 0.3%]EPIS[Phospho (STY): 0.3%]AES[Phospho (STY): 99.5%]GEQVER_
O15144	ARPC2	Actin-related protein 2/3 complex subunit 2	DSIVHQAGMLK	(M115)	_DSIVHQAGM[Oxidation (M)]LK_	1	33626.5	_DSIVHQAGM[Oxidation (M): 100%]LK_
O15173;U3KPU8;U3KQM0	PGRMC2	Membrane-associated progesterone receptor component 2	LLKPGEEPSEYTDEEDTK	(T211);(T32);(T79)	_LLKPGEEPSEYT[Phospho (STY)]DEEDTK_	1	78462.9	_LLKPGEEPS[Phospho (STY): 25%]EY[Phospho (STY): 25%]T[Phospho (STY): 25%]DEEDT[Phospho (STY): 25%]K_
O15230	LAMA5	Laminin subunit alpha-5	CDCTPCGTEACDPHSGHCLCK	(C2023,C2025,C2028,C2033,C2040,C2042)	_C[Carbamidomethyl (C)]DC[Carbamidomethyl (C)]TPC[Carbamidomethyl (C)]GTEAC[Carbamidomethyl (C)]DPHSGHC[Carbamidomethyl (C)]LC[Carbamidomethyl (C)]K_	1	10255.1	_C[Carbamidomethyl (C): 100%]DC[Carbamidomethyl (C): 100%]TPC[Carbamidomethyl (C): 100%]GTEAC[Carbamidomethyl (C): 100%]DPHSGHC[Carbamidomethyl (C): 100%]LC[Carbamidomethyl (C): 100%]K_
O15400	STX7	Syntaxin-7	ASSRVSGSFPEDSSK	(S129)	_ASSRVS[Phospho (STY)]GSFPEDSSK_	4	95370	_AS[Phospho (STY): 0.2%]S[Phospho (STY): 1.6%]RVS[Phospho (STY): 98.2%]GS[Phospho (STY): 0%]FPEDS[Phospho (STY): 0%]S[Phospho (STY): 0%]K_
O15400	STX7	Syntaxin-7	EFGSLPTTPSEQR	(T79)	_EFGSLPTT[Phospho (STY)]PSEQR_	4	92313.7	_EFGS[Phospho (STY): 1.9%]LPT[Phospho (STY): 13.7%]T[Phospho (STY): 79.6%]PS[Phospho (STY): 4.8%]EQR_
O15400	STX7	Syntaxin-7	ASSRVSGSFPEDSSK	(S131)	_ASSRVSGS[Phospho (STY)]FPEDSSK_	4	40866.6	_AS[Phospho (STY): 12.5%]S[Phospho (STY): 41.3%]RVS[Phospho (STY): 20.5%]GS[Phospho (STY): 25.6%]FPEDS[Phospho (STY): 0%]S[Phospho (STY): 0%]K_
O15400	STX7	Syntaxin-7	ASSRVSGSFPEDSSK	(S126,S129)	_ASS[Phospho (STY)]RVS[Phospho (STY)]GSFPEDSSK_	4	13647.2	_AS[Phospho (STY): 52.8%]S[Phospho (STY): 59.4%]RVS[Phospho (STY): 84.5%]GS[Phospho (STY): 3.2%]FPEDS[Phospho (STY): 0%]S[Phospho (STY): 0%]K_
O43490	PROM1	Prominin-1	DHVYGIHNPVMTSPSQH	(Y852,M859)	_DHVY[Phospho (STY)]GIHNPVM[Oxidation (M)]TSPSQH_	9	349245	_DHVY[Phospho (STY): 100%]GIHNPVM[Oxidation (M): 100%]T[Phospho (STY): 0%]S[Phospho (STY): 0%]PS[Phospho (STY): 0%]QH_
O43490	PROM1	Prominin-1	DHVYGIHNPVMTSPSQH	(Y852)	_DHVY[Phospho (STY)]GIHNPVMTSPSQH_	9	236157	_DHVY[Phospho (STY): 100%]GIHNPVMT[Phospho (STY): 0%]S[Phospho (STY): 0%]PS[Phospho (STY): 0%]QH_
O43490	PROM1	Prominin-1	NLQDFAACGIDR	(C624)	_NLQDFAAC[Carbamidomethyl (C)]GIDR_	9	208770	_NLQDFAAC[Carbamidomethyl (C): 100%]GIDR_
O43490	PROM1	Prominin-1	RMDSEDVYDDVETIPMK	(M822,Y828,M836)	_RM[Oxidation (M)]DSEDVY[Phospho (STY)]DDVETIPM[Oxidation (M)]K_	9	61874.8	_RM[Oxidation (M): 100%]DS[Phospho (STY): 0.3%]EDVY[Phospho (STY): 99.7%]DDVET[Phospho (STY): 0%]IPM[Oxidation (M): 100%]K_
O43490	PROM1	Prominin-1	RMDSEDVYDDVETIPMK	(M822,M836)	_RM[Oxidation (M)]DSEDVYDDVETIPM[Oxidation (M)]K_	9	48065.3	_RM[Oxidation (M): 100%]DSEDVYDDVETIPM[Oxidation (M): 100%]K_
O43490	PROM1	Prominin-1	MDSEDVYDDVETIPMK	(M822,M836)	_M[Oxidation (M)]DSEDVYDDVETIPM[Oxidation (M)]K_	9	46891.3	_M[Oxidation (M): 100%]DSEDVYDDVETIPM[Oxidation (M): 100%]K_
O43490	PROM1	Prominin-1	RMDSEDVYDDVETIPMK	(M822,Y828)	_RM[Oxidation (M)]DSEDVY[Phospho (STY)]DDVETIPMK_	9	23689.1	_RM[Oxidation (M): 100%]DS[Phospho (STY): 0%]EDVY[Phospho (STY): 100%]DDVET[Phospho (STY): 0%]IPM[Oxidation (M): 0%]K_
O43490	PROM1	Prominin-1	DHVYGIHNPVMTSPSQH	(M859,S863)	_DHVYGIHNPVM[Oxidation (M)]TSPS[Phospho (STY)]QH_	9	22632.5	_DHVY[Phospho (STY): 0%]GIHNPVM[Oxidation (M): 100%]T[Phospho (STY): 10.6%]S[Phospho (STY): 19.8%]PS[Phospho (STY): 69.6%]QH_
O43490	PROM1	Prominin-1	TLLNETPEQIK		_TLLNETPEQIK_	9	7632.14	_TLLNETPEQIK_
O60493	SNX3	Sorting nexin-3	GDDGIFDDNFIEER		_GDDGIFDDNFIEER_	1	1662.76	_GDDGIFDDNFIEER_
O60494	CUBN	Cubilin	DGVDSDAPILSK		_DGVDSDAPILSK_	7	230933	_DGVDSDAPILSK_
O60494	CUBN	Cubilin	SPGWPDNYDNDK		_SPGWPDNYDNDK_	7	68393.9	_SPGWPDNYDNDK_
O60494	CUBN	Cubilin	FQGLQQTVDK		_FQGLQQTVDK_	7	45349.7	_FQGLQQTVDK_
O60494	CUBN	Cubilin	DGPLYQDPLLGK		_DGPLYQDPLLGK_	7	39159.6	_DGPLYQDPLLGK_
O60494	CUBN	Cubilin	DGDNNLAQQLAVLCGR	(C2054)	_DGDNNLAQQLAVLC[Carbamidomethyl (C)]GR_	7	29474	_DGDNNLAQQLAVLC[Carbamidomethyl (C): 100%]GR_
O60494	CUBN	Cubilin	NDFLEVR		_NDFLEVR_	7	13542.8	_NDFLEVR_
O60494	CUBN	Cubilin	LNDEDLSECLHQIQK	(C81)	_LNDEDLSEC[Carbamidomethyl (C)]LHQIQK_	7	8864.45	_LNDEDLSEC[Carbamidomethyl (C): 100%]LHQIQK_
O60814;P06899;P23527;P33778;P57053;P58876;P62807;Q16778;Q5QNW6;Q8N257;Q93079;Q99877;Q99879;Q99880;U3KQK0	H2BC12;H2BC11;H2BC17;H2BC3;H2BS1;H2BC5;H2BC4;H2BC21;H2BC18;H2BU1;H2BC9;H2BC15;H2BC14;H2BC13;H2BC15	Histone H2B type 1-K;Histone H2B type 1-J;Histone H2B type 1-O;Histone H2B type 1-B;Histone H2B type F-S;Histone H2B type 1-D;Histone H2B type 1-C/E/F/G/I;Histone H2B type 2-E;Histone H2B type 2-F;Histone H2B type 3-B;Histone H2B type 1-H;Histone H2B type 1-N;Histone H2B type 1-M;Histone H2B type 1-L;Histone H2B	LLLPGELAK		_LLLPGELAK_	2	87648.4	_LLLPGELAK_
O60814;P06899;P23527;P33778;P57053;P58876;P62807;Q16778;Q5QNW6;Q8N257;Q93079;Q99877;Q99879;Q99880;U3KQK0	H2BC12;H2BC11;H2BC17;H2BC3;H2BS1;H2BC5;H2BC4;H2BC21;H2BC18;H2BU1;H2BC9;H2BC15;H2BC14;H2BC13;H2BC15	Histone H2B type 1-K;Histone H2B type 1-J;Histone H2B type 1-O;Histone H2B type 1-B;Histone H2B type F-S;Histone H2B type 1-D;Histone H2B type 1-C/E/F/G/I;Histone H2B type 2-E;Histone H2B type 2-F;Histone H2B type 3-B;Histone H2B type 1-H;Histone H2B type 1-N;Histone H2B type 1-M;Histone H2B type 1-L;Histone H2B	AMGIMNSFVNDIFER	(M60,M63);(M60,M63);(M60,M63);(M60,M63);(M60,M63);(M60,M63);(M60,M63);(M60,M63);(M60,M63);(M60,M63);(M60,M63);(M60,M63);(M60,M63);(M60,M63);(M60,M63)	_AM[Oxidation (M)]GIM[Oxidation (M)]NSFVNDIFER_	2	19949.1	_AM[Oxidation (M): 100%]GIM[Oxidation (M): 100%]NSFVNDIFER_
O60825	PFKFB2	6-phosphofructo-2-kinase/fructose-2,6-bisphosphatase 2	NYSVGSRPLK	(S483)	_NYS[Phospho (STY)]VGSRPLK_	1	47662	_NY[Phospho (STY): 0.3%]S[Phospho (STY): 99.4%]VGS[Phospho (STY): 0.3%]RPLK_
O75264	SMIM24	Small integral membrane protein 24	EGESNLGLDLEEKEPGDHER	(S108)	_EGES[Phospho (STY)]NLGLDLEEKEPGDHER_	9	246607	_EGES[Phospho (STY): 100%]NLGLDLEEKEPGDHER_
O75264	SMIM24	Small integral membrane protein 24	EGESNLGLDLEEKEPGDHER		_EGESNLGLDLEEKEPGDHER_	9	43079.8	_EGESNLGLDLEEKEPGDHER_
O75264	SMIM24	Small integral membrane protein 24	EGESNLGLDLEEKEPGDHER		_EGESNLGLDLEEKEPGDHER_	9	43079.8	_EGESNLGLDLEEKEPGDHER_
O75264	SMIM24	Small integral membrane protein 24	MESNLYQDQSEDKR	(S73)	_MES[Phospho (STY)]NLYQDQSEDKR_	9	27382.9	_MES[Phospho (STY): 100%]NLY[Phospho (STY): 0%]QDQS[Phospho (STY): 0%]EDKR_
O75264	SMIM24	Small integral membrane protein 24	MESNLYQDQSEDKR	(S73)	_MES[Phospho (STY)]NLYQDQSEDKR_	9	27382.9	_MES[Phospho (STY): 100%]NLY[Phospho (STY): 0%]QDQS[Phospho (STY): 0%]EDKR_
O75264	SMIM24	Small integral membrane protein 24	MESNLYQDQSEDK		_MESNLYQDQSEDK_	9	45215.1	_MESNLYQDQSEDK_
O75264	SMIM24	Small integral membrane protein 24	ARAEDEEETTFR		_ARAEDEEETTFR_	9	43655.6	_ARAEDEEETTFR_
O75264	SMIM24	Small integral membrane protein 24	MESNLYQDQSEDKR		_MESNLYQDQSEDKR_	9	32285.2	_MESNLYQDQSEDKR_
O75264	SMIM24	Small integral membrane protein 24	MESNLYQDQSEDK	(S73)	_MES[Phospho (STY)]NLYQDQSEDK_	9	30038	_MES[Phospho (STY): 85.4%]NLY[Phospho (STY): 12.3%]QDQS[Phospho (STY): 2.2%]EDK_
O75264	SMIM24	Small integral membrane protein 24	EGESNLGLDLEEK	(S108)	_EGES[Phospho (STY)]NLGLDLEEK_	9	28422.5	_EGES[Phospho (STY): 100%]NLGLDLEEK_
O75264	SMIM24	Small integral membrane protein 24	MESNLYQDQSEDKR	(M71)	_M[Oxidation (M)]ESNLYQDQSEDKR_	9	14638.1	_M[Oxidation (M): 100%]ESNLYQDQSEDKR_
O75487	GPC4	Glypican-4	ISDAIMNMQDNSVQVSQK	(M324,M326)	_ISDAIM[Oxidation (M)]NM[Oxidation (M)]QDNSVQVSQK_	1	10588.3	_ISDAIM[Oxidation (M): 100%]NM[Oxidation (M): 100%]QDNSVQVSQK_
O75594	PGLYRP1	Peptidoglycan recognition protein 1	YVVVSHTAGSSCNTPASCQQQAR	(C67,C73)	_YVVVSHTAGSSC[Carbamidomethyl (C)]NTPASC[Carbamidomethyl (C)]QQQAR_	2	218551	_YVVVSHTAGSSC[Carbamidomethyl (C): 100%]NTPASC[Carbamidomethyl (C): 100%]QQQAR_
O75594	PGLYRP1	Peptidoglycan recognition protein 1	AAQGLLACGVAQGALR	(C154)	_AAQGLLAC[Carbamidomethyl (C)]GVAQGALR_	2	16054.4	_AAQGLLAC[Carbamidomethyl (C): 100%]GVAQGALR_
O75822	EIF3J	Eukaryotic translation initiation factor 3 subunit J	VLTPEEQLADK	(T109)	_VLT[Phospho (STY)]PEEQLADK_	1	17009.4	_VLT[Phospho (STY): 100%]PEEQLADK_
O75874	IDH1	Isocitrate dehydrogenase [NADP] cytoplasmic	DIFQEIYDK		_DIFQEIYDK_	3	24182	_DIFQEIYDK_
O75874	IDH1	Isocitrate dehydrogenase [NADP] cytoplasmic	VEITYTPSDGTQK		_VEITYTPSDGTQK_	3	19699.5	_VEITYTPSDGTQK_
O75874	IDH1	Isocitrate dehydrogenase [NADP] cytoplasmic	SDYLNTFEFMDK	(M398)	_SDYLNTFEFM[Oxidation (M)]DK_	3	6838.23	_SDYLNTFEFM[Oxidation (M): 100%]DK_
O75891	ALDH1L1	Cytosolic 10-formyltetrahydrofolate dehydrogenase	ECEVLPDDTVSTLYNR	(C152)	_EC[Carbamidomethyl (C)]EVLPDDTVSTLYNR_	2	34024.4	_EC[Carbamidomethyl (C): 100%]EVLPDDTVSTLYNR_
O75891	ALDH1L1	Cytosolic 10-formyltetrahydrofolate dehydrogenase	AGLILFGNDDK		_AGLILFGNDDK_	2	17029.5	_AGLILFGNDDK_
O75936	BBOX1	Gamma-butyrobetaine dioxygenase	DNCPCSDCYLDSAK	(C38,C40,C43)	_DNC[Carbamidomethyl (C)]PC[Carbamidomethyl (C)]SDC[Carbamidomethyl (C)]YLDSAK_	4	119843	_DNC[Carbamidomethyl (C): 100%]PC[Carbamidomethyl (C): 100%]SDC[Carbamidomethyl (C): 100%]YLDSAK_
O75936	BBOX1	Gamma-butyrobetaine dioxygenase	DTIFDVPVER		_DTIFDVPVER_	4	83473.1	_DTIFDVPVER_
O75936	BBOX1	Gamma-butyrobetaine dioxygenase	IIELDDK		_IIELDDK_	4	52049.6	_IIELDDK_
O75936	BBOX1	Gamma-butyrobetaine dioxygenase	IDANNVAYTTGK		_IDANNVAYTTGK_	4	5852.74	_IDANNVAYTTGK_
O76082	SLC22A5	Solute carrier family 22 member 5	DGQERPTILK	(T550)	_DGQERPT[Phospho (STY)]ILK_	1	46141.6	_DGQERPT[Phospho (STY): 100%]ILK_
O94769	ECM2	Extracellular matrix protein 2	EALQSEEDEEVKEEDTEQKR	(S213)	_EALQS[Phospho (STY)]EEDEEVKEEDTEQKR_	2	15019.4	_EALQS[Phospho (STY): 99.9%]EEDEEVKEEDT[Phospho (STY): 0.1%]EQKR_
O94769	ECM2	Extracellular matrix protein 2	EALQSEEDEEVKEEDTEQK	(S213)	_EALQS[Phospho (STY)]EEDEEVKEEDTEQK_	2	7359.23	_EALQS[Phospho (STY): 100%]EEDEEVKEEDT[Phospho (STY): 0%]EQK_
O94804	STK10	Serine/threonine-protein kinase 10	LSEEAECPNPSTPSK	(C947,T952)	_LSEEAEC[Carbamidomethyl (C)]PNPST[Phospho (STY)]PSK_	2	29966.1	_LS[Phospho (STY): 0%]EEAEC[Carbamidomethyl (C): 100%]PNPS[Phospho (STY): 13%]T[Phospho (STY): 79.1%]PS[Phospho (STY): 7.8%]K_
O94804	STK10	Serine/threonine-protein kinase 10	QVAEQGGDLSPAANR	(S438)	_QVAEQGGDLS[Phospho (STY)]PAANR_	2	22453.7	_QVAEQGGDLS[Phospho (STY): 100%]PAANR_
O95171	SCEL	Sciellin	GIQSLGSPIK	(S312)	_GIQSLGS[Phospho (STY)]PIK_	3	110729	_GIQS[Phospho (STY): 0%]LGS[Phospho (STY): 100%]PIK_
O95171	SCEL	Sciellin	PSSPVSSPNQLR	(S196)	_PSS[Phospho (STY)]PVSSPNQLR_	3	92860.1	_PS[Phospho (STY): 0.2%]S[Phospho (STY): 99.5%]PVS[Phospho (STY): 0.2%]S[Phospho (STY): 0.2%]PNQLR_
O95171	SCEL	Sciellin	SSEQGLDEHINVSPK	(S475)	_SSEQGLDEHINVS[Phospho (STY)]PK_	3	25964.5	_S[Phospho (STY): 0%]S[Phospho (STY): 0%]EQGLDEHINVS[Phospho (STY): 100%]PK_
O95171	SCEL	Sciellin	SSEQGLDEHINVSPK	(S475)	_SSEQGLDEHINVS[Phospho (STY)]PK_	3	25964.5	_S[Phospho (STY): 0%]S[Phospho (STY): 0%]EQGLDEHINVS[Phospho (STY): 100%]PK_
O95218	ZRANB2	Zinc finger Ran-binding domain-containing protein 2	EVEDKESEGEEEDEDEDLSK	(S153)	_EVEDKES[Phospho (STY)]EGEEEDEDEDLSK_	1	6763.71	_EVEDKES[Phospho (STY): 99.6%]EGEEEDEDEDLS[Phospho (STY): 0.4%]K_
O95295	SNAPIN	SNARE-associated protein Snapin	AGAGSAAVSGAGTPVAGPTGR	(T14)	_[Acetyl (Protein N-term)]AGAGSAAVSGAGT[Phospho (STY)]PVAGPTGR_	1	27882.9	_AGAGS[Phospho (STY): 0%]AAVS[Phospho (STY): 3.7%]GAGT[Phospho (STY): 96.2%]PVAGPT[Phospho (STY): 0%]GR_
O95436	SLC34A2	Sodium-dependent phosphate transport protein 2B	APETFDNITISR	(T669)	_APETFDNIT[Phospho (STY)]ISR_	1	6926.31	_APET[Phospho (STY): 0%]FDNIT[Phospho (STY): 97.4%]IS[Phospho (STY): 2.6%]R_
O95741	CPNE6	Copine-6	AVGGICQDYDSDK	(C348)	_AVGGIC[Carbamidomethyl (C)]QDYDSDK_	2	23701.9	_AVGGIC[Carbamidomethyl (C): 100%]QDYDSDK_
O95741	CPNE6	Copine-6	SSQSLHCLSPR	(C328,S330)	_SSQSLHC[Carbamidomethyl (C)]LS[Phospho (STY)]PR_	2	12752.2	_S[Phospho (STY): 0%]S[Phospho (STY): 0%]QS[Phospho (STY): 0%]LHC[Carbamidomethyl (C): 100%]LS[Phospho (STY): 100%]PR_
O95841	ANGPTL1	Angiopoietin-related protein 1	DNSLELSQLENK		_DNSLELSQLENK_	2	43924.8	_DNSLELSQLENK_
O95841	ANGPTL1	Angiopoietin-related protein 1	DMYAGNCAHFHK	(M427,C432)	_DM[Oxidation (M)]YAGNC[Carbamidomethyl (C)]AHFHK_	2	12916.2	_DM[Oxidation (M): 100%]YAGNC[Carbamidomethyl (C): 100%]AHFHK_
O95865	DDAH2	N(G),N(G)-dimethylarginine dimethylaminohydrolase 2	GGGDLPNSQEALQK		_GGGDLPNSQEALQK_	1	454736	_GGGDLPNSQEALQK_
O95980	RECK	Reversion-inducing cysteine-rich protein with Kazal motifs	NPTDSLYCCDR	(C216,C217)	_NPTDSLYC[Carbamidomethyl (C)]C[Carbamidomethyl (C)]DR_	5	34743	_NPTDSLYC[Carbamidomethyl (C): 100%]C[Carbamidomethyl (C): 100%]DR_
O95980	RECK	Reversion-inducing cysteine-rich protein with Kazal motifs	DVCEQIFSSK	(C51)	_DVC[Carbamidomethyl (C)]EQIFSSK_	5	29523.4	_DVC[Carbamidomethyl (C): 100%]EQIFSSK_
O95980	RECK	Reversion-inducing cysteine-rich protein with Kazal motifs	NEMGSVCCSYAGHHTNCR	(M147,C151,C152,C161)	_NEM[Oxidation (M)]GSVC[Carbamidomethyl (C)]C[Carbamidomethyl (C)]SYAGHHTNC[Carbamidomethyl (C)]R_	5	14375.4	_NEM[Oxidation (M): 100%]GSVC[Carbamidomethyl (C): 100%]C[Carbamidomethyl (C): 100%]SYAGHHTNC[Carbamidomethyl (C): 100%]R_
O95980	RECK	Reversion-inducing cysteine-rich protein with Kazal motifs	NEMGSVCCSYAGHHTNCR	(M147,C151,C152,C161)	_NEM[Oxidation (M)]GSVC[Carbamidomethyl (C)]C[Carbamidomethyl (C)]SYAGHHTNC[Carbamidomethyl (C)]R_	5	14375.4	_NEM[Oxidation (M): 100%]GSVC[Carbamidomethyl (C): 100%]C[Carbamidomethyl (C): 100%]SYAGHHTNC[Carbamidomethyl (C): 100%]R_
O95980	RECK	Reversion-inducing cysteine-rich protein with Kazal motifs	LCLSEHSSEDDR	(C615)	_LC[Carbamidomethyl (C)]LSEHSSEDDR_	5	18215.1	_LC[Carbamidomethyl (C): 100%]LSEHSSEDDR_
O95980	RECK	Reversion-inducing cysteine-rich protein with Kazal motifs	LCLSEHSSEDDR	(C615,S621)	_LC[Carbamidomethyl (C)]LSEHSS[Phospho (STY)]EDDR_	5	4649.71	_LC[Carbamidomethyl (C): 100%]LS[Phospho (STY): 24.7%]EHS[Phospho (STY): 42.8%]S[Phospho (STY): 32.5%]EDDR_
O96013	PAK4	Serine/threonine-protein kinase PAK 4	RPLSGPDVGTPQPAGLASGAK	(S181)	_RPLS[Phospho (STY)]GPDVGTPQPAGLASGAK_	2	68540.5	_RPLS[Phospho (STY): 99%]GPDVGT[Phospho (STY): 1%]PQPAGLAS[Phospho (STY): 0%]GAK_
O96013	PAK4	Serine/threonine-protein kinase PAK 4	LAAGRPFNTYPR	(T207)	_LAAGRPFNT[Phospho (STY)]YPR_	2	19952	_LAAGRPFNT[Phospho (STY): 68.6%]Y[Phospho (STY): 31.4%]PR_
P00367;P49448	GLUD1;GLUD2	Glutamate dehydrogenase 1, mitochondrial;Glutamate dehydrogenase 2, mitochondrial	DDGSWEVIEGYR		_DDGSWEVIEGYR_	1	15696.4	_DDGSWEVIEGYR_
P00450	CP	Ceruloplasmin	NNEGTYYSPNYNPQSR		_NNEGTYYSPNYNPQSR_	25	876805	_NNEGTYYSPNYNPQSR_
P00450	CP	Ceruloplasmin	NNEGTYYSPNYNPQSR		_NNEGTYYSPNYNPQSR_	25	876805	_NNEGTYYSPNYNPQSR_
P00450	CP	Ceruloplasmin	DDEEFIESNK		_DDEEFIESNK_	25	1.35768e+06	_DDEEFIESNK_
P00450	CP	Ceruloplasmin	EVGPTNADPVCLAK	(C534)	_EVGPTNADPVC[Carbamidomethyl (C)]LAK_	25	916077	_EVGPTNADPVC[Carbamidomethyl (C): 100%]LAK_
P00450	CP	Ceruloplasmin	EYTDASFTNR		_EYTDASFTNR_	25	778979	_EYTDASFTNR_
P00450	CP	Ceruloplasmin	DIFTGLIGPMK	(M557)	_DIFTGLIGPM[Oxidation (M)]K_	25	346045	_DIFTGLIGPM[Oxidation (M): 100%]K_
P00450	CP	Ceruloplasmin	EYTDASFTNRK		_EYTDASFTNRK_	25	140117	_EYTDASFTNRK_
P00450	CP	Ceruloplasmin	EYTDASFTNRK		_EYTDASFTNRK_	25	140117	_EYTDASFTNRK_
P00450	CP	Ceruloplasmin	QSEDSTFYLGER		_QSEDSTFYLGER_	25	274307	_QSEDSTFYLGER_
P00450	CP	Ceruloplasmin	MHSMNGFMYGNQPGLTMCK	(M620,M623,M627,M636,C637)	_M[Oxidation (M)]HSM[Oxidation (M)]NGFM[Oxidation (M)]YGNQPGLTM[Oxidation (M)]C[Carbamidomethyl (C)]K_	25	261349	_M[Oxidation (M): 100%]HSM[Oxidation (M): 100%]NGFM[Oxidation (M): 100%]YGNQPGLTM[Oxidation (M): 100%]C[Carbamidomethyl (C): 100%]K_
P00450	CP	Ceruloplasmin	GAYPLSIEPIGVR		_GAYPLSIEPIGVR_	25	253520	_GAYPLSIEPIGVR_
P00450	CP	Ceruloplasmin	RQSEDSTFYLGER		_RQSEDSTFYLGER_	25	227756	_RQSEDSTFYLGER_
P00450	CP	Ceruloplasmin	GEFYIGSK		_GEFYIGSK_	25	146152	_GEFYIGSK_
P00450	CP	Ceruloplasmin	MYYSAVDPTK	(M538)	_M[Oxidation (M)]YYSAVDPTK_	25	133640	_M[Oxidation (M): 100%]YYSAVDPTK_
P00450	CP	Ceruloplasmin	MFTTAPDQVDKEDEDFQESNK	(M599)	_M[Oxidation (M)]FTTAPDQVDKEDEDFQESNK_	25	124379	_M[Oxidation (M): 100%]FTTAPDQVDKEDEDFQESNK_
P00450	CP	Ceruloplasmin	MHSMNGFMYGNQPGLTMCK	(M620,M623,M636,C637)	_M[Oxidation (M)]HSM[Oxidation (M)]NGFMYGNQPGLTM[Oxidation (M)]C[Carbamidomethyl (C)]K_	25	87612.3	_M[Oxidation (M): 89.1%]HSM[Oxidation (M): 88.5%]NGFM[Oxidation (M): 22.4%]YGNQPGLTM[Oxidation (M): 100%]C[Carbamidomethyl (C): 100%]K_
P00450	CP	Ceruloplasmin	LISVDTEHSNIYLQNGPDR		_LISVDTEHSNIYLQNGPDR_	25	63087.2	_LISVDTEHSNIYLQNGPDR_
P00450	CP	Ceruloplasmin	MHSMNGFMYGNQPGLTMCK	(M620,M623,M627,C637)	_M[Oxidation (M)]HSM[Oxidation (M)]NGFM[Oxidation (M)]YGNQPGLTMC[Carbamidomethyl (C)]K_	25	55748.8	_M[Oxidation (M): 100%]HSM[Oxidation (M): 100%]NGFM[Oxidation (M): 99.6%]YGNQPGLTM[Oxidation (M): 0.5%]C[Carbamidomethyl (C): 100%]K_
P00450	CP	Ceruloplasmin	TYCSEPEKVDKDNEDFQESNR	(C240)	_TYC[Carbamidomethyl (C)]SEPEKVDKDNEDFQESNR_	25	17496.7	_TYC[Carbamidomethyl (C): 100%]SEPEKVDKDNEDFQESNR_
P00450	CP	Ceruloplasmin	TYCSEPEKVDKDNEDFQESNR	(C240)	_TYC[Carbamidomethyl (C)]SEPEKVDKDNEDFQESNR_	25	17496.7	_TYC[Carbamidomethyl (C): 100%]SEPEKVDKDNEDFQESNR_
P00450	CP	Ceruloplasmin	QYTDSTFR		_QYTDSTFR_	25	31476.8	_QYTDSTFR_
P00450	CP	Ceruloplasmin	MFTTAPDQVDKEDEDFQESNK		_MFTTAPDQVDKEDEDFQESNK_	25	30738.9	_MFTTAPDQVDKEDEDFQESNK_
P00450	CP	Ceruloplasmin	NNEGTYYSPNYNPQSR	(S499)	_NNEGTYYSPNYNPQS[Phospho (STY)]R_	25	23814.9	_NNEGT[Phospho (STY): 0.7%]Y[Phospho (STY): 0.7%]Y[Phospho (STY): 0.7%]S[Phospho (STY): 0.7%]PNY[Phospho (STY): 0.7%]NPQS[Phospho (STY): 96.4%]R_
P00450	CP	Ceruloplasmin	MFTTAPDQVDK	(M599)	_M[Oxidation (M)]FTTAPDQVDK_	25	22044	_M[Oxidation (M): 100%]FTTAPDQVDK_
P00450	CP	Ceruloplasmin	VNKDDEEFIESNK		_VNKDDEEFIESNK_	25	10770.6	_VNKDDEEFIESNK_
P00450	CP	Ceruloplasmin	VNKDDEEFIESNK		_VNKDDEEFIESNK_	25	10770.6	_VNKDDEEFIESNK_
P00450	CP	Ceruloplasmin	MFTTAPDQVDK		_MFTTAPDQVDK_	25	11651.1	_MFTTAPDQVDK_
P00450	CP	Ceruloplasmin	DNEDFQESNR		_DNEDFQESNR_	25	3182.37	_DNEDFQESNR_
P00450	CP	Ceruloplasmin	EHEGAIYPDNTTDFQR		_EHEGAIYPDNTTDFQR_	25	2757.51	_EHEGAIYPDNTTDFQR_
P00558	PGK1	Phosphoglycerate kinase 1	IQLINNMLDK	(M227)	_IQLINNM[Oxidation (M)]LDK_	9	270404	_IQLINNM[Oxidation (M): 100%]LDK_
P00558	PGK1	Phosphoglycerate kinase 1	ITLPVDFVTADK		_ITLPVDFVTADK_	9	136230	_ITLPVDFVTADK_
P00558	PGK1	Phosphoglycerate kinase 1	AHSSMVGVNLPQK	(M176)	_AHSSM[Oxidation (M)]VGVNLPQK_	9	116050	_AHSSM[Oxidation (M): 100%]VGVNLPQK_
P00558	PGK1	Phosphoglycerate kinase 1	VDFNVPMK	(M29)	_VDFNVPM[Oxidation (M)]K_	9	70601.3	_VDFNVPM[Oxidation (M): 100%]K_
P00558	PGK1	Phosphoglycerate kinase 1	GCITIIGGGDTATCCAK	(C367,C379,C380)	_GC[Carbamidomethyl (C)]ITIIGGGDTATC[Carbamidomethyl (C)]C[Carbamidomethyl (C)]AK_	9	52495.2	_GC[Carbamidomethyl (C): 100%]ITIIGGGDTATC[Carbamidomethyl (C): 100%]C[Carbamidomethyl (C): 100%]AK_
P00558	PGK1	Phosphoglycerate kinase 1	IQLINNMLDK		_IQLINNMLDK_	9	48086.8	_IQLINNMLDK_
P00558	PGK1	Phosphoglycerate kinase 1	ELNYFAK		_ELNYFAK_	9	15834.2	_ELNYFAK_
P00558	PGK1	Phosphoglycerate kinase 1	VDFNVPMK		_VDFNVPMK_	9	8780.63	_VDFNVPMK_
P00558	PGK1	Phosphoglycerate kinase 1	LGDVYVNDAFGTAHR		_LGDVYVNDAFGTAHR_	9	6877.5	_LGDVYVNDAFGTAHR_
P00747	PLG	Plasminogen	VIPACLPSPNYVVADR	(C685)	_VIPAC[Carbamidomethyl (C)]LPSPNYVVADR_	27	1.57068e+06	_VIPAC[Carbamidomethyl (C): 100%]LPSPNYVVADR_
P00747	PLG	Plasminogen	LSSPAVITDK		_LSSPAVITDK_	27	1.33542e+06	_LSSPAVITDK_
P00747	PLG	Plasminogen	EAQLPVIENK		_EAQLPVIENK_	27	875443	_EAQLPVIENK_
P00747	PLG	Plasminogen	FSPATHPSEGLEENYCR	(C152)	_FSPATHPSEGLEENYC[Carbamidomethyl (C)]R_	27	327881	_FSPATHPSEGLEENYC[Carbamidomethyl (C): 100%]R_
P00747	PLG	Plasminogen	FSPATHPSEGLEENYCR	(C152)	_FSPATHPSEGLEENYC[Carbamidomethyl (C)]R_	27	327881	_FSPATHPSEGLEENYC[Carbamidomethyl (C): 100%]R_
P00747	PLG	Plasminogen	NPDGDVGGPWCYTTNPR	(C543)	_NPDGDVGGPWC[Carbamidomethyl (C)]YTTNPR_	27	653825	_NPDGDVGGPWC[Carbamidomethyl (C): 100%]YTTNPR_
P00747	PLG	Plasminogen	ATTVTGTPCQDWAAQEPHR	(C502)	_ATTVTGTPC[Carbamidomethyl (C)]QDWAAQEPHR_	27	345794	_ATTVTGTPC[Carbamidomethyl (C): 100%]QDWAAQEPHR_
P00747	PLG	Plasminogen	LYDYCDVPQCAAPSFDCGKPQVEPK	(C555,C560,C567)	_LYDYC[Carbamidomethyl (C)]DVPQC[Carbamidomethyl (C)]AAPSFDC[Carbamidomethyl (C)]GKPQVEPK_	27	331580	_LYDYC[Carbamidomethyl (C): 100%]DVPQC[Carbamidomethyl (C): 100%]AAPSFDC[Carbamidomethyl (C): 100%]GKPQVEPK_
P00747	PLG	Plasminogen	RYDYCDILECEEECMHCSGENYDGK	(C176,C181,C185,M186,C188)	_RYDYC[Carbamidomethyl (C)]DILEC[Carbamidomethyl (C)]EEEC[Carbamidomethyl (C)]M[Oxidation (M)]HC[Carbamidomethyl (C)]SGENYDGK_	27	314468	_RYDYC[Carbamidomethyl (C): 100%]DILEC[Carbamidomethyl (C): 100%]EEEC[Carbamidomethyl (C): 100%]M[Oxidation (M): 100%]HC[Carbamidomethyl (C): 100%]SGENYDGK_
P00747	PLG	Plasminogen	NPDNDPQGPWCYTTDPEKR	(C164)	_NPDNDPQGPWC[Carbamidomethyl (C)]YTTDPEKR_	27	165964	_NPDNDPQGPWC[Carbamidomethyl (C): 100%]YTTDPEKR_
P00747	PLG	Plasminogen	HSIFTPETNPR		_HSIFTPETNPR_	27	68554.9	_HSIFTPETNPR_
P00747	PLG	Plasminogen	HSIFTPETNPR		_HSIFTPETNPR_	27	68554.9	_HSIFTPETNPR_
P00747	PLG	Plasminogen	CQSWSSMTPHR	(C398,M404)	_C[Carbamidomethyl (C)]QSWSSM[Oxidation (M)]TPHR_	27	135154	_C[Carbamidomethyl (C): 100%]QSWSSM[Oxidation (M): 100%]TPHR_
P00747	PLG	Plasminogen	GPWCFTTDPSVR	(C437)	_GPWC[Carbamidomethyl (C)]FTTDPSVR_	27	118144	_GPWC[Carbamidomethyl (C): 100%]FTTDPSVR_
P00747	PLG	Plasminogen	TPENYPNAGLTMNYCR	(M423,C426)	_TPENYPNAGLTM[Oxidation (M)]NYC[Carbamidomethyl (C)]R_	27	100351	_TPENYPNAGLTM[Oxidation (M): 100%]NYC[Carbamidomethyl (C): 100%]R_
P00747	PLG	Plasminogen	CEEDEEFTCR	(C53,C61)	_C[Carbamidomethyl (C)]EEDEEFTC[Carbamidomethyl (C)]R_	27	99281.9	_C[Carbamidomethyl (C): 100%]EEDEEFTC[Carbamidomethyl (C): 100%]R_
P00747	PLG	Plasminogen	WEYCNLK	(C449)	_WEYC[Carbamidomethyl (C)]NLK_	27	65175.7	_WEYC[Carbamidomethyl (C): 100%]NLK_
P00747	PLG	Plasminogen	TMSGLECQAWDSQSPHAHGYIPSK	(M201,C206)	_TM[Oxidation (M)]SGLEC[Carbamidomethyl (C)]QAWDSQSPHAHGYIPSK_	27	63729.6	_TM[Oxidation (M): 100%]SGLEC[Carbamidomethyl (C): 100%]QAWDSQSPHAHGYIPSK_
P00747	PLG	Plasminogen	NPDNDPQGPWCYTTDPEK	(C164)	_NPDNDPQGPWC[Carbamidomethyl (C)]YTTDPEK_	27	61461.2	_NPDNDPQGPWC[Carbamidomethyl (C): 100%]YTTDPEK_
P00747	PLG	Plasminogen	QLGAGSIEECAAK	(S45,C49)	_QLGAGS[Phospho (STY)]IEEC[Carbamidomethyl (C)]AAK_	27	46157.3	_QLGAGS[Phospho (STY): 100%]IEEC[Carbamidomethyl (C): 100%]AAK_
P00747	PLG	Plasminogen	WSSTSPHRPR		_WSSTSPHRPR_	27	43764.4	_WSSTSPHRPR_
P00747	PLG	Plasminogen	QLGAGSIEECAAK	(C49)	_QLGAGSIEEC[Carbamidomethyl (C)]AAK_	27	39775.2	_QLGAGSIEEC[Carbamidomethyl (C): 100%]AAK_
P00747	PLG	Plasminogen	LFLEPTR		_LFLEPTR_	27	33467.9	_LFLEPTR_
P00747	PLG	Plasminogen	CTTPPPSSGPTYQCLK	(C262,C275)	_C[Carbamidomethyl (C)]TTPPPSSGPTYQC[Carbamidomethyl (C)]LK_	27	30113.1	_C[Carbamidomethyl (C): 100%]TTPPPSSGPTYQC[Carbamidomethyl (C): 100%]LK_
P00747	PLG	Plasminogen	YEFLNGR		_YEFLNGR_	27	29355.2	_YEFLNGR_
P00747	PLG	Plasminogen	EQQCVIMAENRK	(C73)	_EQQC[Carbamidomethyl (C)]VIMAENRK_	27	27886.7	_EQQC[Carbamidomethyl (C): 100%]VIMAENRK_
P00747	PLG	Plasminogen	DVVLFEK		_DVVLFEK_	27	22416.8	_DVVLFEK_
P00747	PLG	Plasminogen	CQSWSSMTPHR	(C398)	_C[Carbamidomethyl (C)]QSWSSMTPHR_	27	21454	_C[Carbamidomethyl (C): 100%]QSWSSMTPHR_
P00747	PLG	Plasminogen	EQQCVIMAENR	(C73)	_EQQC[Carbamidomethyl (C)]VIMAENR_	27	18973.9	_EQQC[Carbamidomethyl (C): 100%]VIMAENR_
P00748	F12	Coagulation factor XII	GRPGPQPWCATTPNFDQDQR	(C73)	_GRPGPQPWC[Carbamidomethyl (C)]ATTPNFDQDQR_	1	18503.3	_GRPGPQPWC[Carbamidomethyl (C): 100%]ATTPNFDQDQR_
P00749	PLAU	Urokinase-type plasminogen activator	TDSCQGDSGGPLVCSLQGR	(C372,C382)	_TDSC[Carbamidomethyl (C)]QGDSGGPLVC[Carbamidomethyl (C)]SLQGR_	9	1.04422e+06	_TDSC[Carbamidomethyl (C): 100%]QGDSGGPLVC[Carbamidomethyl (C): 100%]SLQGR_
P00749	PLAU	Urokinase-type plasminogen activator	TDSCQGDSGGPLVCSLQGR	(C372,C382)	_TDSC[Carbamidomethyl (C)]QGDSGGPLVC[Carbamidomethyl (C)]SLQGR_	9	1.04422e+06	_TDSC[Carbamidomethyl (C): 100%]QGDSGGPLVC[Carbamidomethyl (C): 100%]SLQGR_
P00749	PLAU	Urokinase-type plasminogen activator	ECQQPHYYGSEVTTK	(C345)	_EC[Carbamidomethyl (C)]QQPHYYGSEVTTK_	9	369056	_EC[Carbamidomethyl (C): 100%]QQPHYYGSEVTTK_
P00749	PLAU	Urokinase-type plasminogen activator	ECQQPHYYGSEVTTK	(C345)	_EC[Carbamidomethyl (C)]QQPHYYGSEVTTK_	9	369056	_EC[Carbamidomethyl (C): 100%]QQPHYYGSEVTTK_
P00749	PLAU	Urokinase-type plasminogen activator	SDALQLGLGK		_SDALQLGLGK_	9	612224	_SDALQLGLGK_
P00749	PLAU	Urokinase-type plasminogen activator	KFGGQHCEIDK	(C62)	_KFGGQHC[Carbamidomethyl (C)]EIDK_	9	169161	_KFGGQHC[Carbamidomethyl (C): 100%]EIDK_
P00749	PLAU	Urokinase-type plasminogen activator	KFGGQHCEIDK	(C62)	_KFGGQHC[Carbamidomethyl (C)]EIDK_	9	169161	_KFGGQHC[Carbamidomethyl (C): 100%]EIDK_
P00749	PLAU	Urokinase-type plasminogen activator	FGGQHCEIDK	(C62)	_FGGQHC[Carbamidomethyl (C)]EIDK_	9	94633.2	_FGGQHC[Carbamidomethyl (C): 100%]EIDK_
P00749	PLAU	Urokinase-type plasminogen activator	FGGQHCEIDK	(C62)	_FGGQHC[Carbamidomethyl (C)]EIDK_	9	94633.2	_FGGQHC[Carbamidomethyl (C): 100%]EIDK_
P00749	PLAU	Urokinase-type plasminogen activator	DYSADTLAHHNDIALLK		_DYSADTLAHHNDIALLK_	9	70709.8	_DYSADTLAHHNDIALLK_
P00749	PLAU	Urokinase-type plasminogen activator	PLVQECMVHDCADGK	(C146,M147,C151)	_PLVQEC[Carbamidomethyl (C)]M[Oxidation (M)]VHDC[Carbamidomethyl (C)]ADGK_	9	26886.8	_PLVQEC[Carbamidomethyl (C): 100%]M[Oxidation (M): 100%]VHDC[Carbamidomethyl (C): 100%]ADGK_
P00749	PLAU	Urokinase-type plasminogen activator	PLVQECMVHDCADGK	(C146,M147,C151)	_PLVQEC[Carbamidomethyl (C)]M[Oxidation (M)]VHDC[Carbamidomethyl (C)]ADGK_	9	26886.8	_PLVQEC[Carbamidomethyl (C): 100%]M[Oxidation (M): 100%]VHDC[Carbamidomethyl (C): 100%]ADGK_
P00749	PLAU	Urokinase-type plasminogen activator	MLCAADPQWK	(M359,C361)	_M[Oxidation (M)]LC[Carbamidomethyl (C)]AADPQWK_	9	33609.2	_M[Oxidation (M): 100%]LC[Carbamidomethyl (C): 100%]AADPQWK_
P00749	PLAU	Urokinase-type plasminogen activator	PLVQECMVHDCADGK	(C146,C151)	_PLVQEC[Carbamidomethyl (C)]MVHDC[Carbamidomethyl (C)]ADGK_	9	26830.7	_PLVQEC[Carbamidomethyl (C): 100%]MVHDC[Carbamidomethyl (C): 100%]ADGK_
P00918	CA2	Carbonic anhydrase 2	QSPVDIDTHTAK		_QSPVDIDTHTAK_	2	43912.2	_QSPVDIDTHTAK_
P00918	CA2	Carbonic anhydrase 2	QSPVDIDTHTAK		_QSPVDIDTHTAK_	2	43912.2	_QSPVDIDTHTAK_
P00918	CA2	Carbonic anhydrase 2	GGPLDGTYR		_GGPLDGTYR_	2	22743.2	_GGPLDGTYR_
P00966	ASS1	Argininosuccinate synthase	IDIVENR		_IDIVENR_	2	74921.1	_IDIVENR_
P00966	ASS1	Argininosuccinate synthase	GRNDLMEYAK	(M161)	_GRNDLM[Oxidation (M)]EYAK_	2	38621.6	_GRNDLM[Oxidation (M): 100%]EYAK_
P01008	SERPINC1	Antithrombin-III	DIPMNPMCIYR	(M49,M52,C53)	_DIPM[Oxidation (M)]NPM[Oxidation (M)]C[Carbamidomethyl (C)]IYR_	16	1917828	_DIPM[Oxidation (M): 100%]NPM[Oxidation (M): 100%]C[Carbamidomethyl (C): 100%]IYR_
P01008	SERPINC1	Antithrombin-III	KATEDEGSEQKIPEATNR	(S68)	_KATEDEGS[Phospho (STY)]EQKIPEATNR_	16	1.82841e+06	_KAT[Phospho (STY): 0%]EDEGS[Phospho (STY): 100%]EQKIPEAT[Phospho (STY): 0%]NR_
P01008	SERPINC1	Antithrombin-III	KATEDEGSEQKIPEATNR	(T63)	_KAT[Phospho (STY)]EDEGSEQKIPEATNR_	16	1.77574e+06	_KAT[Phospho (STY): 0%]EDEGS[Phospho (STY): 100%]EQKIPEAT[Phospho (STY): 0%]NR_
P01008	SERPINC1	Antithrombin-III	GDDITMVLILPKPEK	(M313)	_GDDITM[Oxidation (M)]VLILPKPEK_	16	506892	_GDDITM[Oxidation (M): 100%]VLILPKPEK_
P01008	SERPINC1	Antithrombin-III	GDDITMVLILPKPEK	(M313)	_GDDITM[Oxidation (M)]VLILPKPEK_	16	506892	_GDDITM[Oxidation (M): 100%]VLILPKPEK_
P01008	SERPINC1	Antithrombin-III	DDLYVSDAFHK		_DDLYVSDAFHK_	16	311933	_DDLYVSDAFHK_
P01008	SERPINC1	Antithrombin-III	DDLYVSDAFHK		_DDLYVSDAFHK_	16	311933	_DDLYVSDAFHK_
P01008	SERPINC1	Antithrombin-III	DIPMNPMCIYR	(M49,C53)	_DIPM[Oxidation (M)]NPMC[Carbamidomethyl (C)]IYR_	16	481207	_DIPM[Oxidation (M): 100%]NPM[Oxidation (M): 0%]C[Carbamidomethyl (C): 100%]IYR_
P01008	SERPINC1	Antithrombin-III	ADGESCSASMMYQEGK	(C279,M283)	_ADGESC[Carbamidomethyl (C)]SASM[Oxidation (M)]MYQEGK_	16	476354	_ADGESC[Carbamidomethyl (C): 100%]SASM[Oxidation (M): 100%]M[Oxidation (M): 0%]YQEGK_
P01008	SERPINC1	Antithrombin-III	ATEDEGSEQKIPEATNR	(S68)	_ATEDEGS[Phospho (STY)]EQKIPEATNR_	16	222093	_AT[Phospho (STY): 0.3%]EDEGS[Phospho (STY): 99.7%]EQKIPEAT[Phospho (STY): 0%]NR_
P01008	SERPINC1	Antithrombin-III	ATEDEGSEQKIPEATNR	(S68)	_ATEDEGS[Phospho (STY)]EQKIPEATNR_	16	222093	_AT[Phospho (STY): 0%]EDEGS[Phospho (STY): 100%]EQKIPEAT[Phospho (STY): 0%]NR_
P01008	SERPINC1	Antithrombin-III	ADGESCSASMMYQEGK	(C279,M284)	_ADGESC[Carbamidomethyl (C)]SASMM[Oxidation (M)]YQEGK_	16	288271	_ADGESC[Carbamidomethyl (C): 100%]SASM[Oxidation (M): 0%]M[Oxidation (M): 100%]YQEGK_
P01008	SERPINC1	Antithrombin-III	ADGESCSASMMYQEGK	(C279)	_ADGESC[Carbamidomethyl (C)]SASMMYQEGK_	16	281000	_ADGESC[Carbamidomethyl (C): 100%]SASMMYQEGK_
P01008	SERPINC1	Antithrombin-III	DIPMNPMCIYR	(M52,C53)	_DIPMNPM[Oxidation (M)]C[Carbamidomethyl (C)]IYR_	16	215816	_DIPM[Oxidation (M): 0.1%]NPM[Oxidation (M): 99.9%]C[Carbamidomethyl (C): 100%]IYR_
P01008	SERPINC1	Antithrombin-III	IEDGFSLK		_IEDGFSLK_	16	139552	_IEDGFSLK_
P01008	SERPINC1	Antithrombin-III	EVPLNTIIFMGR	(M455)	_EVPLNTIIFM[Oxidation (M)]GR_	16	88182.4	_EVPLNTIIFM[Oxidation (M): 100%]GR_
P01008	SERPINC1	Antithrombin-III	VAEGTQVLELPFK		_VAEGTQVLELPFK_	16	78227.6	_VAEGTQVLELPFK_
P01008	SERPINC1	Antithrombin-III	DIPMNPMCIYR	(C53)	_DIPMNPMC[Carbamidomethyl (C)]IYR_	16	39378.7	_DIPMNPMC[Carbamidomethyl (C): 100%]IYR_
P01008	SERPINC1	Antithrombin-III	GDDITMVLILPK	(M313)	_GDDITM[Oxidation (M)]VLILPK_	16	4966	_GDDITM[Oxidation (M): 100%]VLILPK_
P01009	SERPINA1	Alpha-1-antitrypsin	TDTSHHDQDHPTFNK		_TDTSHHDQDHPTFNK_	23	4474217	_TDTSHHDQDHPTFNK_
P01009	SERPINA1	Alpha-1-antitrypsin	TDTSHHDQDHPTFNK		_TDTSHHDQDHPTFNK_	23	4474217	_TDTSHHDQDHPTFNK_
P01009	SERPINA1	Alpha-1-antitrypsin	TDTSHHDQDHPTFNK		_TDTSHHDQDHPTFNK_	23	4474217	_TDTSHHDQDHPTFNK_
P01009	SERPINA1	Alpha-1-antitrypsin	AVLTIDEK		_AVLTIDEK_	23	3102277	_AVLTIDEK_
P01009	SERPINA1	Alpha-1-antitrypsin	AVLTIDEK		_AVLTIDEK_	23	3102277	_AVLTIDEK_
P01009	SERPINA1	Alpha-1-antitrypsin	FLEDVKK		_FLEDVKK_	23	3235146	_FLEDVKK_
P01009	SERPINA1	Alpha-1-antitrypsin	VFSNGADLSGVTEEAPLK		_VFSNGADLSGVTEEAPLK_	23	1.55794e+06	_VFSNGADLSGVTEEAPLK_
P01009	SERPINA1	Alpha-1-antitrypsin	VFSNGADLSGVTEEAPLK		_VFSNGADLSGVTEEAPLK_	23	1.55794e+06	_VFSNGADLSGVTEEAPLK_
P01009	SERPINA1	Alpha-1-antitrypsin	QINDYVEK		_QINDYVEK_	23	2852843	_QINDYVEK_
P01009	SERPINA1	Alpha-1-antitrypsin	LGMFNIQHCK	(M250,C256)	_LGM[Oxidation (M)]FNIQHC[Carbamidomethyl (C)]K_	23	1.0619e+06	_LGM[Oxidation (M): 100%]FNIQHC[Carbamidomethyl (C): 100%]K_
P01009	SERPINA1	Alpha-1-antitrypsin	LGMFNIQHCK	(M250,C256)	_LGM[Oxidation (M)]FNIQHC[Carbamidomethyl (C)]K_	23	1.0619e+06	_LGM[Oxidation (M): 100%]FNIQHC[Carbamidomethyl (C): 100%]K_
P01009	SERPINA1	Alpha-1-antitrypsin	SVLGQLGITK		_SVLGQLGITK_	23	1.11832e+06	_SVLGQLGITK_
P01009	SERPINA1	Alpha-1-antitrypsin	FLENEDRR		_FLENEDRR_	23	817595	_FLENEDRR_
P01009	SERPINA1	Alpha-1-antitrypsin	RLGMFNIQHCK	(M250,C256)	_RLGM[Oxidation (M)]FNIQHC[Carbamidomethyl (C)]K_	23	509393	_RLGM[Oxidation (M): 100%]FNIQHC[Carbamidomethyl (C): 100%]K_
P01009	SERPINA1	Alpha-1-antitrypsin	LSSWVLLMK	(M266)	_LSSWVLLM[Oxidation (M)]K_	23	360319	_LSSWVLLM[Oxidation (M): 100%]K_
P01009	SERPINA1	Alpha-1-antitrypsin	SPLFMGK	(M409)	_SPLFM[Oxidation (M)]GK_	23	285241	_SPLFM[Oxidation (M): 100%]GK_
P01009	SERPINA1	Alpha-1-antitrypsin	LGMFNIQHCK	(C256)	_LGMFNIQHC[Carbamidomethyl (C)]K_	23	133402	_LGMFNIQHC[Carbamidomethyl (C): 100%]K_
P01009	SERPINA1	Alpha-1-antitrypsin	LGMFNIQHCK	(C256)	_LGMFNIQHC[Carbamidomethyl (C)]K_	23	133402	_LGMFNIQHC[Carbamidomethyl (C): 100%]K_
P01009	SERPINA1	Alpha-1-antitrypsin	KQINDYVEK		_KQINDYVEK_	23	249820	_KQINDYVEK_
P01009	SERPINA1	Alpha-1-antitrypsin	LSITGTYDLK		_LSITGTYDLK_	23	193350	_LSITGTYDLK_
P01009	SERPINA1	Alpha-1-antitrypsin	SASLHLPK		_SASLHLPK_	23	157870	_SASLHLPK_
P01009	SERPINA1	Alpha-1-antitrypsin	GTEAAGAMFLEAIPMSIPPEVK	(M375,M382)	_GTEAAGAM[Oxidation (M)]FLEAIPM[Oxidation (M)]SIPPEVK_	23	136900	_GTEAAGAM[Oxidation (M): 100%]FLEAIPM[Oxidation (M): 100%]SIPPEVK_
P01009	SERPINA1	Alpha-1-antitrypsin	FLENEDR		_FLENEDR_	23	68022.7	_FLENEDR_
P01009	SERPINA1	Alpha-1-antitrypsin	DTEEEDFHVDQVTTVK		_DTEEEDFHVDQVTTVK_	23	29707.9	_DTEEEDFHVDQVTTVK_
P01009	SERPINA1	Alpha-1-antitrypsin	DTEEEDFHVDQVTTVK		_DTEEEDFHVDQVTTVK_	23	29707.9	_DTEEEDFHVDQVTTVK_
P01009	SERPINA1	Alpha-1-antitrypsin	TDTSHHDQDHPTFNK	(S38)	_TDTS[Phospho (STY)]HHDQDHPTFNK_	23	20413.3	_T[Phospho (STY): 11.8%]DT[Phospho (STY): 49.6%]S[Phospho (STY): 38.6%]HHDQDHPT[Phospho (STY): 0%]FNK_
P01009	SERPINA1	Alpha-1-antitrypsin	TDTSHHDQDHPTFNK	(S38)	_TDTS[Phospho (STY)]HHDQDHPTFNK_	23	20413.3	_T[Phospho (STY): 17.1%]DT[Phospho (STY): 45.3%]S[Phospho (STY): 36.5%]HHDQDHPT[Phospho (STY): 1.1%]FNK_
P01009	SERPINA1	Alpha-1-antitrypsin	LQHLENELTHDIITK		_LQHLENELTHDIITK_	23	8014.16	_LQHLENELTHDIITK_
P01009	SERPINA1	Alpha-1-antitrypsin	LQHLENELTHDIITK		_LQHLENELTHDIITK_	23	8014.16	_LQHLENELTHDIITK_
P01009	SERPINA1	Alpha-1-antitrypsin	LQHLENELTHDIITK		_LQHLENELTHDIITK_	23	8014.16	_LQHLENELTHDIITK_
P01009	SERPINA1	Alpha-1-antitrypsin	QINDYVEKGTQGK		_QINDYVEKGTQGK_	23	18187.4	_QINDYVEKGTQGK_
P01009	SERPINA1	Alpha-1-antitrypsin	RLGMFNIQHCK	(C256)	_RLGMFNIQHC[Carbamidomethyl (C)]K_	23	6157.78	_RLGMFNIQHC[Carbamidomethyl (C): 100%]K_
P01009	SERPINA1	Alpha-1-antitrypsin	KLSSWVLLMK	(M266)	_KLSSWVLLM[Oxidation (M)]K_	23	2697.08	_KLSSWVLLM[Oxidation (M): 100%]K_
P01011	SERPINA3	Alpha-1-antichymotrypsin	EQLSLLDR		_EQLSLLDR_	7	1.43934e+06	_EQLSLLDR_
P01011	SERPINA3	Alpha-1-antichymotrypsin	ADLSGITGAR		_ADLSGITGAR_	7	218625	_ADLSGITGAR_
P01011	SERPINA3	Alpha-1-antichymotrypsin	WEMPFDPQDTHQSR	(M219)	_WEM[Oxidation (M)]PFDPQDTHQSR_	7	97856	_WEM[Oxidation (M): 100%]PFDPQDTHQSR_
P01011	SERPINA3	Alpha-1-antichymotrypsin	NLAVSQVVHK		_NLAVSQVVHK_	7	95478.7	_NLAVSQVVHK_
P01011	SERPINA3	Alpha-1-antichymotrypsin	EIGELYLPK		_EIGELYLPK_	7	84664.5	_EIGELYLPK_
P01011	SERPINA3	Alpha-1-antichymotrypsin	DEELSCTVVELK	(C261)	_DEELSC[Carbamidomethyl (C)]TVVELK_	7	27767.3	_DEELSC[Carbamidomethyl (C): 100%]TVVELK_
P01011	SERPINA3	Alpha-1-antichymotrypsin	LYGSEAFATDFQDSAAAK		_LYGSEAFATDFQDSAAAK_	7	15888.4	_LYGSEAFATDFQDSAAAK_
P01023	A2M	Alpha-2-macroglobulin	YSDASDCHGEDSQAFCEK	(C278,C287)	_YSDASDC[Carbamidomethyl (C)]HGEDSQAFC[Carbamidomethyl (C)]EK_	1	8731.13	_YSDASDC[Carbamidomethyl (C): 100%]HGEDSQAFC[Carbamidomethyl (C): 100%]EK_
P01024	C3	Complement C3	KQELSEAEQATR		_KQELSEAEQATR_	18	227962	_KQELSEAEQATR_
P01024	C3	Complement C3	KQELSEAEQATR		_KQELSEAEQATR_	18	227962	_KQELSEAEQATR_
P01024	C3	Complement C3	DFDFVPPVVR		_DFDFVPPVVR_	18	438493	_DFDFVPPVVR_
P01024	C3	Complement C3	DTWVEHWPEEDECQDEENQK	(C1637)	_DTWVEHWPEEDEC[Carbamidomethyl (C)]QDEENQK_	18	409333	_DTWVEHWPEEDEC[Carbamidomethyl (C): 100%]QDEENQK_
P01024	C3	Complement C3	SGQSEDRQPVPGQQMTLK	(M581)	_SGQSEDRQPVPGQQM[Oxidation (M)]TLK_	18	359521	_SGQSEDRQPVPGQQM[Oxidation (M): 100%]TLK_
P01024	C3	Complement C3	ENEGFTVTAEGK		_ENEGFTVTAEGK_	18	317280	_ENEGFTVTAEGK_
P01024	C3	Complement C3	DICEEQVNSLPGSITK	(C1158)	_DIC[Carbamidomethyl (C)]EEQVNSLPGSITK_	18	248556	_DIC[Carbamidomethyl (C): 100%]EEQVNSLPGSITK_
P01024	C3	Complement C3	SGQSEDRQPVPGQQMTLK		_SGQSEDRQPVPGQQMTLK_	18	213493	_SGQSEDRQPVPGQQMTLK_
P01024	C3	Complement C3	DSCVGSLVVK	(C559)	_DSC[Carbamidomethyl (C)]VGSLVVK_	18	198616	_DSC[Carbamidomethyl (C): 100%]VGSLVVK_
P01024	C3	Complement C3	VSHSEDDCLAFK	(C1458)	_VSHSEDDC[Carbamidomethyl (C)]LAFK_	18	94199.7	_VSHSEDDC[Carbamidomethyl (C): 100%]LAFK_
P01024	C3	Complement C3	VSHSEDDCLAFK	(C1458)	_VSHSEDDC[Carbamidomethyl (C)]LAFK_	18	94199.7	_VSHSEDDC[Carbamidomethyl (C): 100%]LAFK_
P01024	C3	Complement C3	VVLVAVDK		_VVLVAVDK_	18	176904	_VVLVAVDK_
P01024	C3	Complement C3	CAEENCFIQK	(C1513,C1518)	_C[Carbamidomethyl (C)]AEENC[Carbamidomethyl (C)]FIQK_	18	86100.4	_C[Carbamidomethyl (C): 100%]AEENC[Carbamidomethyl (C): 100%]FIQK_
P01024	C3	Complement C3	EDIPPADLSDQVPDTESETR		_EDIPPADLSDQVPDTESETR_	18	55938.4	_EDIPPADLSDQVPDTESETR_
P01024	C3	Complement C3	VPVAVQGEDTVQSLTQGDGVAK		_VPVAVQGEDTVQSLTQGDGVAK_	18	52313.2	_VPVAVQGEDTVQSLTQGDGVAK_
P01024	C3	Complement C3	TGLQEVEVK		_TGLQEVEVK_	18	27843.4	_TGLQEVEVK_
P01024	C3	Complement C3	ILLQGTPVAQMTEDAVDAER	(M990)	_ILLQGTPVAQM[Oxidation (M)]TEDAVDAER_	18	19896.2	_ILLQGTPVAQM[Oxidation (M): 100%]TEDAVDAER_
P01024	C3	Complement C3	GYTQQLAFR		_GYTQQLAFR_	18	18672	_GYTQQLAFR_
P01024	C3	Complement C3	VLLDGVQNPR		_VLLDGVQNPR_	18	17081	_VLLDGVQNPR_
P01024	C3	Complement C3	IPIEDGSGEVVLSR		_IPIEDGSGEVVLSR_	18	3668.53	_IPIEDGSGEVVLSR_
P01033;Q5H9A7;Q5H9B4;Q5H9B5	TIMP1	Metalloproteinase inhibitor 1;Metalloproteinase inhibitor 1;Metalloproteinase inhibitor 1 (Fragment);Metalloproteinase inhibitor 1	GFQALGDAADIR		_GFQALGDAADIR_	1	13069	_GFQALGDAADIR_
P01034	CST3	Cystatin-C	LVGGPMDASVEEEGVRR	(M40,S43)	_LVGGPM[Oxidation (M)]DAS[Phospho (STY)]VEEEGVRR_	3	143390	_LVGGPM[Oxidation (M): 100%]DAS[Phospho (STY): 100%]VEEEGVRR_
P01034	CST3	Cystatin-C	LVGGPMDASVEEEGVRR	(M40,S43)	_LVGGPM[Oxidation (M)]DAS[Phospho (STY)]VEEEGVRR_	3	143390	_LVGGPM[Oxidation (M): 100%]DAS[Phospho (STY): 100%]VEEEGVRR_
P01034	CST3	Cystatin-C	LVGGPMDASVEEEGVRR	(S43)	_LVGGPMDAS[Phospho (STY)]VEEEGVRR_	3	104881	_LVGGPMDAS[Phospho (STY): 100%]VEEEGVRR_
P01034	CST3	Cystatin-C	LVGGPMDASVEEEGVRR	(S43)	_LVGGPMDAS[Phospho (STY)]VEEEGVRR_	3	104881	_LVGGPMDAS[Phospho (STY): 100%]VEEEGVRR_
P01034	CST3	Cystatin-C	LVGGPMDASVEEEGVRR	(M40)	_LVGGPM[Oxidation (M)]DASVEEEGVRR_	3	46688.9	_LVGGPM[Oxidation (M): 100%]DASVEEEGVRR_
P01042	KNG1	Kininogen-1	ETTCSKESNEELTESCETK	(C328,S329,C340)	_ETTC[Carbamidomethyl (C)]S[Phospho (STY)]KESNEELTESC[Carbamidomethyl (C)]ETK_	20	16266212	_ET[Phospho (STY): 0%]T[Phospho (STY): 0%]C[Carbamidomethyl (C): 100%]S[Phospho (STY): 0%]KES[Phospho (STY): 100%]NEELT[Phospho (STY): 0%]ES[Phospho (STY): 0%]C[Carbamidomethyl (C): 100%]ET[Phospho (STY): 0%]K_
P01042	KNG1	Kininogen-1	ETTCSKESNEELTESCETK	(T326,C328,C340)	_ET[Phospho (STY)]TC[Carbamidomethyl (C)]SKESNEELTESC[Carbamidomethyl (C)]ETK_	20	16266212	_ET[Phospho (STY): 0%]T[Phospho (STY): 0%]C[Carbamidomethyl (C): 100%]S[Phospho (STY): 0%]KES[Phospho (STY): 100%]NEELT[Phospho (STY): 0%]ES[Phospho (STY): 0%]C[Carbamidomethyl (C): 100%]ET[Phospho (STY): 0%]K_
P01042	KNG1	Kininogen-1	ETTCSKESNEELTESCETK	(C328,S332,C340)	_ETTC[Carbamidomethyl (C)]SKES[Phospho (STY)]NEELTESC[Carbamidomethyl (C)]ETK_	20	15603774	_ET[Phospho (STY): 0%]T[Phospho (STY): 0%]C[Carbamidomethyl (C): 100%]S[Phospho (STY): 0%]KES[Phospho (STY): 100%]NEELT[Phospho (STY): 0%]ES[Phospho (STY): 0%]C[Carbamidomethyl (C): 100%]ET[Phospho (STY): 0%]K_
P01042	KNG1	Kininogen-1	ETTCSKESNEELTESCETK	(C328,T337,C340)	_ETTC[Carbamidomethyl (C)]SKESNEELT[Phospho (STY)]ESC[Carbamidomethyl (C)]ETK_	20	6.94373e+06	_ET[Phospho (STY): 0%]T[Phospho (STY): 0%]C[Carbamidomethyl (C): 100%]S[Phospho (STY): 0%]KES[Phospho (STY): 100%]NEELT[Phospho (STY): 0%]ES[Phospho (STY): 0%]C[Carbamidomethyl (C): 100%]ET[Phospho (STY): 0%]K_
P01042	KNG1	Kininogen-1	DFVQPPTK		_DFVQPPTK_	20	3.2029e+06	_DFVQPPTK_
P01042	KNG1	Kininogen-1	DFVQPPTK		_DFVQPPTK_	20	3.2029e+06	_DFVQPPTK_
P01042	KNG1	Kininogen-1	ETTCSKESNEELTESCETK	(C328,S339,C340)	_ETTC[Carbamidomethyl (C)]SKESNEELTES[Phospho (STY)]C[Carbamidomethyl (C)]ETK_	20	2.82731e+06	_ET[Phospho (STY): 0%]T[Phospho (STY): 0%]C[Carbamidomethyl (C): 100%]S[Phospho (STY): 0%]KES[Phospho (STY): 100%]NEELT[Phospho (STY): 0%]ES[Phospho (STY): 0%]C[Carbamidomethyl (C): 100%]ET[Phospho (STY): 0%]K_
P01042	KNG1	Kininogen-1	ETTCSKESNEELTESCETKK	(C328,S332,C340)	_ETTC[Carbamidomethyl (C)]SKES[Phospho (STY)]NEELTESC[Carbamidomethyl (C)]ETKK_	20	1.66125e+06	_ET[Phospho (STY): 0%]T[Phospho (STY): 0%]C[Carbamidomethyl (C): 100%]S[Phospho (STY): 0%]KES[Phospho (STY): 100%]NEELT[Phospho (STY): 0%]ES[Phospho (STY): 0%]C[Carbamidomethyl (C): 100%]ET[Phospho (STY): 0%]KK_
P01042	KNG1	Kininogen-1	ENFLFLTPDCK	(C218)	_ENFLFLTPDC[Carbamidomethyl (C)]K_	20	1.20869e+06	_ENFLFLTPDC[Carbamidomethyl (C): 100%]K_
P01042	KNG1	Kininogen-1	DIPTNSPELEETLTHTITK		_DIPTNSPELEETLTHTITK_	20	610622	_DIPTNSPELEETLTHTITK_
P01042	KNG1	Kininogen-1	YNSQNQSNNQFVLYR		_YNSQNQSNNQFVLYR_	20	298209	_YNSQNQSNNQFVLYR_
P01042	KNG1	Kininogen-1	YNSQNQSNNQFVLYR		_YNSQNQSNNQFVLYR_	20	298209	_YNSQNQSNNQFVLYR_
P01042	KNG1	Kininogen-1	IASFSQNCDIYPGK	(C248)	_IASFSQNC[Carbamidomethyl (C)]DIYPGK_	20	581462	_IASFSQNC[Carbamidomethyl (C): 100%]DIYPGK_
P01042	KNG1	Kininogen-1	TVGSDTFYSFK		_TVGSDTFYSFK_	20	403874	_TVGSDTFYSFK_
P01042	KNG1	Kininogen-1	ETTCSKESNEELTESCETKK	(C328,S329,C340)	_ETTC[Carbamidomethyl (C)]S[Phospho (STY)]KESNEELTESC[Carbamidomethyl (C)]ETKK_	20	151652	_ET[Phospho (STY): 3.6%]T[Phospho (STY): 30.3%]C[Carbamidomethyl (C): 100%]S[Phospho (STY): 21.2%]KES[Phospho (STY): 45%]NEELT[Phospho (STY): 0%]ES[Phospho (STY): 0%]C[Carbamidomethyl (C): 100%]ET[Phospho (STY): 0%]KK_
P01042	KNG1	Kininogen-1	ETTCSKESNEELTESCETK	(T327,C328,C340)	_ETT[Phospho (STY)]C[Carbamidomethyl (C)]SKESNEELTESC[Carbamidomethyl (C)]ETK_	20	148979	_ET[Phospho (STY): 15.2%]T[Phospho (STY): 22.6%]C[Carbamidomethyl (C): 100%]S[Phospho (STY): 15.3%]KES[Phospho (STY): 47%]NEELT[Phospho (STY): 0%]ES[Phospho (STY): 0%]C[Carbamidomethyl (C): 100%]ET[Phospho (STY): 0%]K_
P01042	KNG1	Kininogen-1	ETTCSKESNEELTESCETKK	(T327,C328,C340)	_ETT[Phospho (STY)]C[Carbamidomethyl (C)]SKESNEELTESC[Carbamidomethyl (C)]ETKK_	20	142291	_ET[Phospho (STY): 3.6%]T[Phospho (STY): 30.4%]C[Carbamidomethyl (C): 100%]S[Phospho (STY): 21.1%]KES[Phospho (STY): 45%]NEELT[Phospho (STY): 0%]ES[Phospho (STY): 0%]C[Carbamidomethyl (C): 100%]ET[Phospho (STY): 0%]KK_
P01042	KNG1	Kininogen-1	QVVAGLNFR		_QVVAGLNFR_	20	121406	_QVVAGLNFR_
P01042	KNG1	Kininogen-1	KYNSQNQSNNQFVLYR		_KYNSQNQSNNQFVLYR_	20	83414.6	_KYNSQNQSNNQFVLYR_
P01042	KNG1	Kininogen-1	YFIDFVAR		_YFIDFVAR_	20	36591.6	_YFIDFVAR_
P01042	KNG1	Kininogen-1	IYPTVNCQPLGMISLMK	(C370,M375,M379)	_IYPTVNC[Carbamidomethyl (C)]QPLGM[Oxidation (M)]ISLM[Oxidation (M)]K_	20	18100.2	_IYPTVNC[Carbamidomethyl (C): 100%]QPLGM[Oxidation (M): 100%]ISLM[Oxidation (M): 100%]K_
P01042	KNG1	Kininogen-1	LDDDLEHQGGHVLDHGHK		_LDDDLEHQGGHVLDHGHK_	20	9321.52	_LDDDLEHQGGHVLDHGHK_
P01111;P01112	NRAS;HRAS	GTPase NRas;GTPase HRas	DSDDVPMVLVGNK	(M111);(M111)	_DSDDVPM[Oxidation (M)]VLVGNK_	1	70944.1	_DSDDVPM[Oxidation (M): 100%]VLVGNK_
P01116	KRAS	GTPase KRas	DSEDVPMVLVGNK	(M111)	_DSEDVPM[Oxidation (M)]VLVGNK_	1	82521.6	_DSEDVPM[Oxidation (M): 100%]VLVGNK_
P01133	EGF	Pro-epidermal growth factor	AEDDTWEPEQK		_AEDDTWEPEQK_	23	2.86151e+06	_AEDDTWEPEQK_
P01133	EGF	Pro-epidermal growth factor	CISEGEDATCQCLK	(C846,C855,C857)	_C[Carbamidomethyl (C)]ISEGEDATC[Carbamidomethyl (C)]QC[Carbamidomethyl (C)]LK_	23	829739	_C[Carbamidomethyl (C): 100%]ISEGEDATC[Carbamidomethyl (C): 100%]QC[Carbamidomethyl (C): 100%]LK_
P01133	EGF	Pro-epidermal growth factor	CISEGEDATCQCLK	(C846,C855,C857)	_C[Carbamidomethyl (C)]ISEGEDATC[Carbamidomethyl (C)]QC[Carbamidomethyl (C)]LK_	23	829739	_C[Carbamidomethyl (C): 100%]ISEGEDATC[Carbamidomethyl (C): 100%]QC[Carbamidomethyl (C): 100%]LK_
P01133	EGF	Pro-epidermal growth factor	LCSDIDECEMGVPVCPPASSK	(C868,C874,M876,C881)	_LC[Carbamidomethyl (C)]SDIDEC[Carbamidomethyl (C)]EM[Oxidation (M)]GVPVC[Carbamidomethyl (C)]PPASSK_	23	907030	_LC[Carbamidomethyl (C): 100%]SDIDEC[Carbamidomethyl (C): 100%]EM[Oxidation (M): 100%]GVPVC[Carbamidomethyl (C): 100%]PPASSK_
P01133	EGF	Pro-epidermal growth factor	ADLDGVGVK		_ADLDGVGVK_	23	362957	_ADLDGVGVK_
P01133	EGF	Pro-epidermal growth factor	ADLDGVGVK		_ADLDGVGVK_	23	362957	_ADLDGVGVK_
P01133	EGF	Pro-epidermal growth factor	IESSSLQGLGR		_IESSSLQGLGR_	23	674151	_IESSSLQGLGR_
P01133	EGF	Pro-epidermal growth factor	YPANVAVDPVER		_YPANVAVDPVER_	23	593265	_YPANVAVDPVER_
P01133	EGF	Pro-epidermal growth factor	RCHQLVSCPR	(C395,C401)	_RC[Carbamidomethyl (C)]HQLVSC[Carbamidomethyl (C)]PR_	23	479111	_RC[Carbamidomethyl (C): 100%]HQLVSC[Carbamidomethyl (C): 100%]PR_
P01133	EGF	Pro-epidermal growth factor	EGSNSLICSCDYDGGSVHISK	(C229,C231)	_EGSNSLIC[Carbamidomethyl (C)]SC[Carbamidomethyl (C)]DYDGGSVHISK_	23	472422	_EGSNSLIC[Carbamidomethyl (C): 100%]SC[Carbamidomethyl (C): 100%]DYDGGSVHISK_
P01133	EGF	Pro-epidermal growth factor	QSVIEMANLDGSK	(M668)	_QSVIEM[Oxidation (M)]ANLDGSK_	23	346545	_QSVIEM[Oxidation (M): 100%]ANLDGSK_
P01133	EGF	Pro-epidermal growth factor	CHQLVSCPR	(C395,C401)	_C[Carbamidomethyl (C)]HQLVSC[Carbamidomethyl (C)]PR_	23	146388	_C[Carbamidomethyl (C): 100%]HQLVSC[Carbamidomethyl (C): 100%]PR_
P01133	EGF	Pro-epidermal growth factor	VVHPLAQPK		_VVHPLAQPK_	23	116791	_VVHPLAQPK_
P01133	EGF	Pro-epidermal growth factor	QSVIEMANLDGSK		_QSVIEMANLDGSK_	23	116487	_QSVIEMANLDGSK_
P01133	EGF	Pro-epidermal growth factor	YCEDVNECAFWNHGCTLGCK	(C354,C360,C367,C371)	_YC[Carbamidomethyl (C)]EDVNEC[Carbamidomethyl (C)]AFWNHGC[Carbamidomethyl (C)]TLGC[Carbamidomethyl (C)]K_	23	92880.3	_YC[Carbamidomethyl (C): 100%]EDVNEC[Carbamidomethyl (C): 100%]AFWNHGC[Carbamidomethyl (C): 100%]TLGC[Carbamidomethyl (C): 100%]K_
P01133	EGF	Pro-epidermal growth factor	LYWCDAK	(C659)	_LYWC[Carbamidomethyl (C)]DAK_	23	86370.1	_LYWC[Carbamidomethyl (C): 100%]DAK_
P01133	EGF	Pro-epidermal growth factor	NQVTPLDILSK		_NQVTPLDILSK_	23	76069.5	_NQVTPLDILSK_
P01133	EGF	Pro-epidermal growth factor	ITAVSLDVLDK		_ITAVSLDVLDK_	23	50519	_ITAVSLDVLDK_
P01133	EGF	Pro-epidermal growth factor	LGTAWCSCR	(C765,C767)	_LGTAWC[Carbamidomethyl (C)]SC[Carbamidomethyl (C)]R_	23	42040.5	_LGTAWC[Carbamidomethyl (C): 100%]SC[Carbamidomethyl (C): 100%]R_
P01133	EGF	Pro-epidermal growth factor	LFWTDTGINPR		_LFWTDTGINPR_	23	33748	_LFWTDTGINPR_
P01133	EGF	Pro-epidermal growth factor	RLGTAWCSCR	(C765,C767)	_RLGTAWC[Carbamidomethyl (C)]SC[Carbamidomethyl (C)]R_	23	24899.1	_RLGTAWC[Carbamidomethyl (C): 100%]SC[Carbamidomethyl (C): 100%]R_
P01133	EGF	Pro-epidermal growth factor	GIAVHPMAK		_GIAVHPMAK_	23	11683.5	_GIAVHPMAK_
P01133	EGF	Pro-epidermal growth factor	HPTQHNLFAMSLFGDR	(M252)	_HPTQHNLFAM[Oxidation (M)]SLFGDR_	23	2646.41	_HPTQHNLFAM[Oxidation (M): 100%]SLFGDR_
P01133	EGF	Pro-epidermal growth factor	HPTQHNLFAMSLFGDR	(M252)	_HPTQHNLFAM[Oxidation (M)]SLFGDR_	23	2646.41	_HPTQHNLFAM[Oxidation (M): 100%]SLFGDR_
P01133	EGF	Pro-epidermal growth factor	RLFWTDTGINPR		_RLFWTDTGINPR_	23	3031.47	_RLFWTDTGINPR_
P01133	EGF	Pro-epidermal growth factor	RLFWIQYNR		_RLFWIQYNR_	23	1650.88	_RLFWIQYNR_
P01591	JCHAIN	Immunoglobulin J chain	SSEDPNEDIVER		_SSEDPNEDIVER_	4	1.66552e+06	_SSEDPNEDIVER_
P01591	JCHAIN	Immunoglobulin J chain	IVLVDNK		_IVLVDNK_	4	39032.9	_IVLVDNK_
P01591	JCHAIN	Immunoglobulin J chain	CYTAVVPLVYGGETK	(C131)	_C[Carbamidomethyl (C)]YTAVVPLVYGGETK_	4	24410	_C[Carbamidomethyl (C): 100%]YTAVVPLVYGGETK_
P01591	JCHAIN	Immunoglobulin J chain	MVETALTPDACYPD	(M146,C156)	_M[Oxidation (M)]VETALTPDAC[Carbamidomethyl (C)]YPD_	4	21279.9	_M[Oxidation (M): 100%]VETALTPDAC[Carbamidomethyl (C): 100%]YPD_
P01699;P01700	IGLV1-44;IGLV1-47	Immunoglobulin lambda variable 1-44;Immunoglobulin lambda variable 1-47	LLIYSNNQRPSGVPDR		_LLIYSNNQRPSGVPDR_	1	221848	_LLIYSNNQRPSGVPDR_
P01833	PIGR	Polymeric immunoglobulin receptor	ILLNPQDK		_ILLNPQDK_	16	2.56017e+06	_ILLNPQDK_
P01833	PIGR	Polymeric immunoglobulin receptor	QSSGENCDVVVNTLGK	(C279)	_QSSGENC[Carbamidomethyl (C)]DVVVNTLGK_	16	1.02633e+06	_QSSGENC[Carbamidomethyl (C): 100%]DVVVNTLGK_
P01833	PIGR	Polymeric immunoglobulin receptor	LSDAGQYLCQAGDDSNSNK	(C220)	_LSDAGQYLC[Carbamidomethyl (C)]QAGDDSNSNK_	16	431924	_LSDAGQYLC[Carbamidomethyl (C): 100%]QAGDDSNSNK_
P01833	PIGR	Polymeric immunoglobulin receptor	VYTVDLGR		_VYTVDLGR_	16	272968	_VYTVDLGR_
P01833	PIGR	Polymeric immunoglobulin receptor	IIEGEPNLK		_IIEGEPNLK_	16	252961	_IIEGEPNLK_
P01833	PIGR	Polymeric immunoglobulin receptor	VLDSGFR		_VLDSGFR_	16	110238	_VLDSGFR_
P01833	PIGR	Polymeric immunoglobulin receptor	LSDAGQYLCQAGDDSNSNKK	(C220)	_LSDAGQYLC[Carbamidomethyl (C)]QAGDDSNSNKK_	16	105426	_LSDAGQYLC[Carbamidomethyl (C): 100%]QAGDDSNSNKK_
P01833	PIGR	Polymeric immunoglobulin receptor	WNNTGCQALPSQDEGPSK	(C503)	_WNNTGC[Carbamidomethyl (C)]QALPSQDEGPSK_	16	82880.3	_WNNTGC[Carbamidomethyl (C): 100%]QALPSQDEGPSK_
P01833	PIGR	Polymeric immunoglobulin receptor	QSSGENCDVVVNTLGK	(S274,C279)	_QS[Phospho (STY)]SGENC[Carbamidomethyl (C)]DVVVNTLGK_	16	70893.4	_QS[Phospho (STY): 23.8%]S[Phospho (STY): 76.2%]GENC[Carbamidomethyl (C): 100%]DVVVNT[Phospho (STY): 0%]LGK_
P01833	PIGR	Polymeric immunoglobulin receptor	QSSGENCDVVVNTLGK	(S275,C279)	_QSS[Phospho (STY)]GENC[Carbamidomethyl (C)]DVVVNTLGK_	16	64496.6	_QS[Phospho (STY): 48.6%]S[Phospho (STY): 51.4%]GENC[Carbamidomethyl (C): 100%]DVVVNT[Phospho (STY): 0%]LGK_
P01833	PIGR	Polymeric immunoglobulin receptor	TVTINCPFK	(C152)	_TVTINC[Carbamidomethyl (C)]PFK_	16	48502.9	_TVTINC[Carbamidomethyl (C): 100%]PFK_
P01833	PIGR	Polymeric immunoglobulin receptor	GVAGGSVAVLCPYNR	(C371)	_GVAGGSVAVLC[Carbamidomethyl (C)]PYNR_	16	45841.5	_GVAGGSVAVLC[Carbamidomethyl (C): 100%]PYNR_
P01833	PIGR	Polymeric immunoglobulin receptor	ADEGWYWCGVK	(C544)	_ADEGWYWC[Carbamidomethyl (C)]GVK_	16	40472.7	_ADEGWYWC[Carbamidomethyl (C): 100%]GVK_
P01833	PIGR	Polymeric immunoglobulin receptor	NVDRVSIR	(S673)	_NVDRVS[Phospho (STY)]IR_	16	27943.5	_NVDRVS[Phospho (STY): 100%]IR_
P01833	PIGR	Polymeric immunoglobulin receptor	CPLLVDSEGWVK	(C395)	_C[Carbamidomethyl (C)]PLLVDSEGWVK_	16	26108.6	_C[Carbamidomethyl (C): 100%]PLLVDSEGWVK_
P01833	PIGR	Polymeric immunoglobulin receptor	VPCHFPCK	(C482,C486)	_VPC[Carbamidomethyl (C)]HFPC[Carbamidomethyl (C)]K_	16	21477.4	_VPC[Carbamidomethyl (C): 100%]HFPC[Carbamidomethyl (C): 100%]K_
P01834	IGKC	Immunoglobulin kappa constant	VYACEVTHQGLSSPVTK	(C87)	_VYAC[Carbamidomethyl (C)]EVTHQGLSSPVTK_	6	433211	_VYAC[Carbamidomethyl (C): 100%]EVTHQGLSSPVTK_
P01834	IGKC	Immunoglobulin kappa constant	VYACEVTHQGLSSPVTK	(C87)	_VYAC[Carbamidomethyl (C)]EVTHQGLSSPVTK_	6	433211	_VYAC[Carbamidomethyl (C): 100%]EVTHQGLSSPVTK_
P01834	IGKC	Immunoglobulin kappa constant	VDNALQSGNSQESVTEQDSK		_VDNALQSGNSQESVTEQDSK_	6	684340	_VDNALQSGNSQESVTEQDSK_
P01834	IGKC	Immunoglobulin kappa constant	TVAAPSVFIFPPSDEQLK		_TVAAPSVFIFPPSDEQLK_	6	46991	_TVAAPSVFIFPPSDEQLK_
P01834	IGKC	Immunoglobulin kappa constant	TVAAPSVFIFPPSDEQLK		_TVAAPSVFIFPPSDEQLK_	6	46991	_TVAAPSVFIFPPSDEQLK_
P01834	IGKC	Immunoglobulin kappa constant	DSTYSLSSTLTLSK		_DSTYSLSSTLTLSK_	6	31886.6	_DSTYSLSSTLTLSK_
P01834	IGKC	Immunoglobulin kappa constant	RTVAAPSVFIFPPSDEQLK		_RTVAAPSVFIFPPSDEQLK_	6	19948.6	_RTVAAPSVFIFPPSDEQLK_
P01834	IGKC	Immunoglobulin kappa constant	VQWKVDNALQSGNSQESVTEQDSK		_VQWKVDNALQSGNSQESVTEQDSK_	6	7373.89	_VQWKVDNALQSGNSQESVTEQDSK_
P01871	IGHM	Immunoglobulin heavy constant mu	DGFFGNPR		_DGFFGNPR_	4	267027	_DGFFGNPR_
P01871	IGHM	Immunoglobulin heavy constant mu	DVMQGTDEHVVCK	(C88)	_DVMQGTDEHVVC[Carbamidomethyl (C)]K_	4	133689	_DVMQGTDEHVVC[Carbamidomethyl (C): 100%]K_
P01871	IGHM	Immunoglobulin heavy constant mu	QVGSGVTTDQVQAEAK		_QVGSGVTTDQVQAEAK_	4	109052	_QVGSGVTTDQVQAEAK_
P01871	IGHM	Immunoglobulin heavy constant mu	DVMQGTDEHVVCK	(M79,C88)	_DVM[Oxidation (M)]QGTDEHVVC[Carbamidomethyl (C)]K_	4	19244.2	_DVM[Oxidation (M): 100%]QGTDEHVVC[Carbamidomethyl (C): 100%]K_
P02538	KRT6A	Keratin, type II cytoskeletal 6A	NKYEDEINKR		_NKYEDEINKR_	5	664076	_NKYEDEINKR_
P02538	KRT6A	Keratin, type II cytoskeletal 6A	LEGLEDALQK		_LEGLEDALQK_	5	79609.6	_LEGLEDALQK_
P02538	KRT6A	Keratin, type II cytoskeletal 6A	GMQDLVEDFK	(M242)	_GM[Oxidation (M)]QDLVEDFK_	5	16489.3	_GM[Oxidation (M): 100%]QDLVEDFK_
P02538	KRT6A	Keratin, type II cytoskeletal 6A	QLDSIVGER		_QLDSIVGER_	5	15064.7	_QLDSIVGER_
P02538	KRT6A	Keratin, type II cytoskeletal 6A	EYQELMNVK	(M452)	_EYQELM[Oxidation (M)]NVK_	5	5795.2	_EYQELM[Oxidation (M): 100%]NVK_
P02647	APOA1	Apolipoprotein A-I	DSGRDYVSQFEGSALGK		_DSGRDYVSQFEGSALGK_	6	209897	_DSGRDYVSQFEGSALGK_
P02647	APOA1	Apolipoprotein A-I	VQPYLDDFQK		_VQPYLDDFQK_	6	79692.4	_VQPYLDDFQK_
P02647	APOA1	Apolipoprotein A-I	DYVSQFEGSALGK		_DYVSQFEGSALGK_	6	46144.4	_DYVSQFEGSALGK_
P02647	APOA1	Apolipoprotein A-I	ATEHLSTLSEK		_ATEHLSTLSEK_	6	23881.5	_ATEHLSTLSEK_
P02647	APOA1	Apolipoprotein A-I	AKPALEDLR		_AKPALEDLR_	6	20248.3	_AKPALEDLR_
P02647	APOA1	Apolipoprotein A-I	ETEGLRQEMSK		_ETEGLRQEMSK_	6	6550.52	_ETEGLRQEMSK_
P02649	APOE	Apolipoprotein E	VQAAVGTSAAPVPSDNH		_VQAAVGTSAAPVPSDNH_	13	425247	_VQAAVGTSAAPVPSDNH_
P02649	APOE	Apolipoprotein E	SELEEQLTPVAEETR		_SELEEQLTPVAEETR_	13	406922	_SELEEQLTPVAEETR_
P02649	APOE	Apolipoprotein E	GEVQAMLGQSTEELR	(M143,S147)	_GEVQAM[Oxidation (M)]LGQS[Phospho (STY)]TEELR_	13	256880	_GEVQAM[Oxidation (M): 100%]LGQS[Phospho (STY): 88.8%]T[Phospho (STY): 11.2%]EELR_
P02649	APOE	Apolipoprotein E	LGADMEDVCGR	(C130)	_LGADMEDVC[Carbamidomethyl (C)]GR_	13	191840	_LGADMEDVC[Carbamidomethyl (C): 100%]GR_
P02649	APOE	Apolipoprotein E	GEVQAMLGQSTEELR	(S147)	_GEVQAMLGQS[Phospho (STY)]TEELR_	13	150532	_GEVQAMLGQS[Phospho (STY): 100%]T[Phospho (STY): 0%]EELR_
P02649	APOE	Apolipoprotein E	GEVQAMLGQSTEELR	(T148)	_GEVQAMLGQST[Phospho (STY)]EELR_	13	140608	_GEVQAMLGQS[Phospho (STY): 100%]T[Phospho (STY): 0%]EELR_
P02649	APOE	Apolipoprotein E	LGPLVEQGR		_LGPLVEQGR_	13	131895	_LGPLVEQGR_
P02649	APOE	Apolipoprotein E	LQAEAFQAR		_LQAEAFQAR_	13	80801.4	_LQAEAFQAR_
P02649	APOE	Apolipoprotein E	GEVQAMLGQSTEELR	(M143)	_GEVQAM[Oxidation (M)]LGQSTEELR_	13	56438.2	_GEVQAM[Oxidation (M): 100%]LGQSTEELR_
P02649	APOE	Apolipoprotein E	LAVYQAGAR		_LAVYQAGAR_	13	42216.3	_LAVYQAGAR_
P02649	APOE	Apolipoprotein E	AATVGSLAGQPLQER		_AATVGSLAGQPLQER_	13	35326.1	_AATVGSLAGQPLQER_
P02649	APOE	Apolipoprotein E	LGADMEDVCGR	(M126,C130)	_LGADM[Oxidation (M)]EDVC[Carbamidomethyl (C)]GR_	13	24701.8	_LGADM[Oxidation (M): 100%]EDVC[Carbamidomethyl (C): 100%]GR_
P02649	APOE	Apolipoprotein E	AKLEEQAQQIR		_AKLEEQAQQIR_	13	10260.9	_AKLEEQAQQIR_
P02671	FGA	Fibrinogen alpha chain	DCDDVLQTHPSGTQSGIFNIK	(C632)	_DC[Carbamidomethyl (C)]DDVLQTHPSGTQSGIFNIK_	7	3386930	_DC[Carbamidomethyl (C): 100%]DDVLQTHPSGTQSGIFNIK_
P02671	FGA	Fibrinogen alpha chain	PGSTGTWNPGSSER	(S365)	_PGSTGTWNPGSS[Phospho (STY)]ER_	7	315542	_PGS[Phospho (STY): 0%]T[Phospho (STY): 0%]GT[Phospho (STY): 0%]WNPGS[Phospho (STY): 84.4%]S[Phospho (STY): 15.6%]ER_
P02671	FGA	Fibrinogen alpha chain	PGSTGTWNPGSSER	(S364)	_PGSTGTWNPGS[Phospho (STY)]SER_	7	260732	_PGS[Phospho (STY): 0%]T[Phospho (STY): 0%]GT[Phospho (STY): 0%]WNPGS[Phospho (STY): 84.1%]S[Phospho (STY): 15.9%]ER_
P02671	FGA	Fibrinogen alpha chain	GLIDEVNQDFTNR		_GLIDEVNQDFTNR_	7	176680	_GLIDEVNQDFTNR_
P02671	FGA	Fibrinogen alpha chain	DSDWPFCSDEDWNYK	(C55)	_DSDWPFC[Carbamidomethyl (C)]SDEDWNYK_	7	98938.6	_DSDWPFC[Carbamidomethyl (C): 100%]SDEDWNYK_
P02671	FGA	Fibrinogen alpha chain	NSLFEYQK		_NSLFEYQK_	7	43266.7	_NSLFEYQK_
P02671	FGA	Fibrinogen alpha chain	IRPLVTQ		_IRPLVTQ_	7	8474.25	_IRPLVTQ_
P02675	FGB	Fibrinogen beta chain	DNENVVNEYSSELEK		_DNENVVNEYSSELEK_	10	1.31076e+06	_DNENVVNEYSSELEK_
P02675	FGB	Fibrinogen beta chain	EDGGGWWYNR		_EDGGGWWYNR_	10	158949	_EDGGGWWYNR_
P02675	FGB	Fibrinogen beta chain	QGFGNVATNTDGK		_QGFGNVATNTDGK_	10	128650	_QGFGNVATNTDGK_
P02675	FGB	Fibrinogen beta chain	LESDVSAQMEYCR	(M220,C223)	_LESDVSAQM[Oxidation (M)]EYC[Carbamidomethyl (C)]R_	10	104283	_LESDVSAQM[Oxidation (M): 100%]EYC[Carbamidomethyl (C): 100%]R_
P02675	FGB	Fibrinogen beta chain	AHYGGFTVQNEANK		_AHYGGFTVQNEANK_	10	48416.6	_AHYGGFTVQNEANK_
P02675	FGB	Fibrinogen beta chain	AHYGGFTVQNEANK		_AHYGGFTVQNEANK_	10	48416.6	_AHYGGFTVQNEANK_
P02675	FGB	Fibrinogen beta chain	KGGETSEMYLIQPDSSVK	(M254)	_KGGETSEM[Oxidation (M)]YLIQPDSSVK_	10	62266.5	_KGGETSEM[Oxidation (M): 100%]YLIQPDSSVK_
P02675	FGB	Fibrinogen beta chain	NYCGLPGEYWLGNDK	(C316)	_NYC[Carbamidomethyl (C)]GLPGEYWLGNDK_	10	59253.3	_NYC[Carbamidomethyl (C): 100%]GLPGEYWLGNDK_
P02675	FGB	Fibrinogen beta chain	YQISVNK		_YQISVNK_	10	31717.8	_YQISVNK_
P02675	FGB	Fibrinogen beta chain	GGETSEMYLIQPDSSVK	(M254)	_GGETSEM[Oxidation (M)]YLIQPDSSVK_	10	22022.6	_GGETSEM[Oxidation (M): 100%]YLIQPDSSVK_
P02675	FGB	Fibrinogen beta chain	TPCTVSCNIPVVSGK	(C227,C231)	_TPC[Carbamidomethyl (C)]TVSC[Carbamidomethyl (C)]NIPVVSGK_	10	9667.66	_TPC[Carbamidomethyl (C): 100%]TVSC[Carbamidomethyl (C): 100%]NIPVVSGK_
P02748	C9	Complement component C9	CNGDNDCGDFSDEDDCESEPRPPCR	(C119,C125,C134,C142)	_C[Carbamidomethyl (C)]NGDNDC[Carbamidomethyl (C)]GDFSDEDDC[Carbamidomethyl (C)]ESEPRPPC[Carbamidomethyl (C)]R_	6	643192	_C[Carbamidomethyl (C): 100%]NGDNDC[Carbamidomethyl (C): 100%]GDFSDEDDC[Carbamidomethyl (C): 100%]ESEPRPPC[Carbamidomethyl (C): 100%]R_
P02748	C9	Complement component C9	QCVPTEPCEDAEDDCGNDFQCSTGR	(C88,C94,C101,C107)	_QC[Carbamidomethyl (C)]VPTEPC[Carbamidomethyl (C)]EDAEDDC[Carbamidomethyl (C)]GNDFQC[Carbamidomethyl (C)]STGR_	6	466473	_QC[Carbamidomethyl (C): 100%]VPTEPC[Carbamidomethyl (C): 100%]EDAEDDC[Carbamidomethyl (C): 100%]GNDFQC[Carbamidomethyl (C): 100%]STGR_
P02748	C9	Complement component C9	DRDGNTLTYYR		_DRDGNTLTYYR_	6	196053	_DRDGNTLTYYR_
P02748	C9	Complement component C9	DRDGNTLTYYR		_DRDGNTLTYYR_	6	196053	_DRDGNTLTYYR_
P02748	C9	Complement component C9	FEGIACEISK	(C539)	_FEGIAC[Carbamidomethyl (C)]EISK_	6	34353.2	_FEGIAC[Carbamidomethyl (C): 100%]EISK_
P02748	C9	Complement component C9	AEQCCEETASSISLHGK	(C254,C255)	_AEQC[Carbamidomethyl (C)]C[Carbamidomethyl (C)]EETASSISLHGK_	6	30553	_AEQC[Carbamidomethyl (C): 100%]C[Carbamidomethyl (C): 100%]EETASSISLHGK_
P02748	C9	Complement component C9	AEQCCEETASSISLHGK	(C254,C255,S261)	_AEQC[Carbamidomethyl (C)]C[Carbamidomethyl (C)]EETASS[Phospho (STY)]ISLHGK_	6	16971	_AEQC[Carbamidomethyl (C): 100%]C[Carbamidomethyl (C): 100%]EET[Phospho (STY): 0.1%]AS[Phospho (STY): 48.9%]S[Phospho (STY): 48.9%]IS[Phospho (STY): 2.2%]LHGK_
P02749	APOH	Beta-2-glycoprotein 1	ATFGCHDGYSLDGPEEIECTK	(C234,C248)	_ATFGC[Carbamidomethyl (C)]HDGYSLDGPEEIEC[Carbamidomethyl (C)]TK_	4	416515	_ATFGC[Carbamidomethyl (C): 100%]HDGYSLDGPEEIEC[Carbamidomethyl (C): 100%]TK_
P02749	APOH	Beta-2-glycoprotein 1	TCPKPDDLPFSTVVPLK	(C23)	_TC[Carbamidomethyl (C)]PKPDDLPFSTVVPLK_	4	185279	_TC[Carbamidomethyl (C): 100%]PKPDDLPFSTVVPLK_
P02749	APOH	Beta-2-glycoprotein 1	TFYEPGEEITYSCK	(C51)	_TFYEPGEEITYSC[Carbamidomethyl (C)]K_	4	139669	_TFYEPGEEITYSC[Carbamidomethyl (C): 100%]K_
P02749	APOH	Beta-2-glycoprotein 1	CSYTEDAQCIDGTIEVPK	(C307,C315)	_C[Carbamidomethyl (C)]SYTEDAQC[Carbamidomethyl (C)]IDGTIEVPK_	4	9659.73	_C[Carbamidomethyl (C): 100%]SYTEDAQC[Carbamidomethyl (C): 100%]IDGTIEVPK_
P02750	LRG1	Leucine-rich alpha-2-glycoprotein	DLLLPQPDLR		_DLLLPQPDLR_	3	411391	_DLLLPQPDLR_
P02750	LRG1	Leucine-rich alpha-2-glycoprotein	GPLQLER		_GPLQLER_	3	128392	_GPLQLER_
P02750	LRG1	Leucine-rich alpha-2-glycoprotein	VAAGAFQGLR		_VAAGAFQGLR_	3	23114	_VAAGAFQGLR_
P02751	FN1	Fibronectin	GFNCESKPEAEETCFDK	(C87,C97)	_GFNC[Carbamidomethyl (C)]ESKPEAEETC[Carbamidomethyl (C)]FDK_	12	252673	_GFNC[Carbamidomethyl (C): 100%]ESKPEAEETC[Carbamidomethyl (C): 100%]FDK_
P02751	FN1	Fibronectin	RPGGEPSPEGTTGQSYNQYSQR		_RPGGEPSPEGTTGQSYNQYSQR_	12	130002	_RPGGEPSPEGTTGQSYNQYSQR_
P02751	FN1	Fibronectin	VDVIPVNLPGEHGQR		_VDVIPVNLPGEHGQR_	12	120594	_VDVIPVNLPGEHGQR_
P02751	FN1	Fibronectin	STTPDITGYR		_STTPDITGYR_	12	115326	_STTPDITGYR_
P02751	FN1	Fibronectin	LGVRPSQGGEAPR		_LGVRPSQGGEAPR_	12	103722	_LGVRPSQGGEAPR_
P02751	FN1	Fibronectin	TEIDKPSQMQVTDVQDNSISVK	(M1639)	_TEIDKPSQM[Oxidation (M)]QVTDVQDNSISVK_	12	91990.2	_TEIDKPSQM[Oxidation (M): 100%]QVTDVQDNSISVK_
P02751	FN1	Fibronectin	WCGTTQNYDADQK	(C446)	_WC[Carbamidomethyl (C)]GTTQNYDADQK_	12	65076.7	_WC[Carbamidomethyl (C): 100%]GTTQNYDADQK_
P02751	FN1	Fibronectin	QDGHLWCSTTSNYEQDQK	(C386)	_QDGHLWC[Carbamidomethyl (C)]STTSNYEQDQK_	12	56939.2	_QDGHLWC[Carbamidomethyl (C): 100%]STTSNYEQDQK_
P02751	FN1	Fibronectin	DSMIWDCTCIGAGR	(M119,C123,C125)	_DSM[Oxidation (M)]IWDC[Carbamidomethyl (C)]TC[Carbamidomethyl (C)]IGAGR_	12	37674.5	_DSM[Oxidation (M): 100%]IWDC[Carbamidomethyl (C): 100%]TC[Carbamidomethyl (C): 100%]IGAGR_
P02751	FN1	Fibronectin	CDPVDQCQDSETGTFYQIGDSWEK	(C555,C561)	_C[Carbamidomethyl (C)]DPVDQC[Carbamidomethyl (C)]QDSETGTFYQIGDSWEK_	12	14291.2	_C[Carbamidomethyl (C): 100%]DPVDQC[Carbamidomethyl (C): 100%]QDSETGTFYQIGDSWEK_
P02751	FN1	Fibronectin	TEIDKPSQMQVTDVQDNSISVK		_TEIDKPSQMQVTDVQDNSISVK_	12	8294.6	_TEIDKPSQMQVTDVQDNSISVK_
P02751	FN1	Fibronectin	DLQFVEVTDVK		_DLQFVEVTDVK_	12	4268.77	_DLQFVEVTDVK_
P02753;Q5VY30	RBP4	Retinol-binding protein 4;Retinol-binding protein	QRQEELCLAR	(C178);(C176)	_QRQEELC[Carbamidomethyl (C)]LAR_	1	105518	_QRQEELC[Carbamidomethyl (C): 100%]LAR_
P02760	AMBP	Protein AMBP	ETLLQDFR		_ETLLQDFR_	8	448080	_ETLLQDFR_
P02760	AMBP	Protein AMBP	GECVPGEQEPEPILIPR	(C188)	_GEC[Carbamidomethyl (C)]VPGEQEPEPILIPR_	8	99567.2	_GEC[Carbamidomethyl (C): 100%]VPGEQEPEPILIPR_
P02760	AMBP	Protein AMBP	GECVPGEQEPEPILIPR	(C188)	_GEC[Carbamidomethyl (C)]VPGEQEPEPILIPR_	8	99567.2	_GEC[Carbamidomethyl (C): 100%]VPGEQEPEPILIPR_
P02760	AMBP	Protein AMBP	VVAQGVGIPEDSIFTMADR	(M182)	_VVAQGVGIPEDSIFTM[Oxidation (M)]ADR_	8	152750	_VVAQGVGIPEDSIFTM[Oxidation (M): 100%]ADR_
P02760	AMBP	Protein AMBP	EYCGVPGDGDEELLR	(C337)	_EYC[Carbamidomethyl (C)]GVPGDGDEELLR_	8	140732	_EYC[Carbamidomethyl (C): 100%]GVPGDGDEELLR_
P02760	AMBP	Protein AMBP	GVCEETSGAYEK	(C91)	_GVC[Carbamidomethyl (C)]EETSGAYEK_	8	39949.6	_GVC[Carbamidomethyl (C): 100%]EETSGAYEK_
P02760	AMBP	Protein AMBP	HHGPTITAK		_HHGPTITAK_	8	33303.8	_HHGPTITAK_
P02760	AMBP	Protein AMBP	KEDSCQLGYSAGPCMGMTSR	(C231,C240,M241)	_KEDSC[Carbamidomethyl (C)]QLGYSAGPC[Carbamidomethyl (C)]M[Oxidation (M)]GMTSR_	8	26223.8	_KEDSC[Carbamidomethyl (C): 100%]QLGYSAGPC[Carbamidomethyl (C): 100%]M[Oxidation (M): 50%]GM[Oxidation (M): 50%]TSR_
P02760	AMBP	Protein AMBP	KGVCEETSGAYEK	(C91)	_KGVC[Carbamidomethyl (C)]EETSGAYEK_	8	5924.18	_KGVC[Carbamidomethyl (C): 100%]EETSGAYEK_
P02765	AHSG	Alpha-2-HS-glycoprotein	EHAVEGDCDFQLLK	(C114)	_EHAVEGDC[Carbamidomethyl (C)]DFQLLK_	6	150148	_EHAVEGDC[Carbamidomethyl (C): 100%]DFQLLK_
P02765	AHSG	Alpha-2-HS-glycoprotein	EHAVEGDCDFQLLK	(C114)	_EHAVEGDC[Carbamidomethyl (C)]DFQLLK_	6	150148	_EHAVEGDC[Carbamidomethyl (C): 100%]DFQLLK_
P02765	AHSG	Alpha-2-HS-glycoprotein	CDSSPDSAEDVRK	(C132,S138)	_C[Carbamidomethyl (C)]DSSPDS[Phospho (STY)]AEDVRK_	6	57717.1	_C[Carbamidomethyl (C): 100%]DS[Phospho (STY): 0%]S[Phospho (STY): 0%]PDS[Phospho (STY): 100%]AEDVRK_
P02765	AHSG	Alpha-2-HS-glycoprotein	CDSSPDSAEDVRK	(C132,S138)	_C[Carbamidomethyl (C)]DSSPDS[Phospho (STY)]AEDVRK_	6	57717.1	_C[Carbamidomethyl (C): 100%]DS[Phospho (STY): 3%]S[Phospho (STY): 3%]PDS[Phospho (STY): 94.1%]AEDVRK_
P02765	AHSG	Alpha-2-HS-glycoprotein	HTLNQIDEVK		_HTLNQIDEVK_	6	105217	_HTLNQIDEVK_
P02765	AHSG	Alpha-2-HS-glycoprotein	FSVVYAK		_FSVVYAK_	6	39561.9	_FSVVYAK_
P02765	AHSG	Alpha-2-HS-glycoprotein	FSVVYAKCDSSPDSAEDVRK	(C132,S138)	_FSVVYAKC[Carbamidomethyl (C)]DSSPDS[Phospho (STY)]AEDVRK_	6	30500.1	_FS[Phospho (STY): 0%]VVY[Phospho (STY): 0%]AKC[Carbamidomethyl (C): 100%]DS[Phospho (STY): 0.4%]S[Phospho (STY): 0.4%]PDS[Phospho (STY): 99.2%]AEDVRK_
P02765	AHSG	Alpha-2-HS-glycoprotein	HTFMGVVSLGSPSGEVSHPR	(S330)	_HTFMGVVSLGSPS[Phospho (STY)]GEVSHPR_	6	5485.54	_HT[Phospho (STY): 0%]FMGVVS[Phospho (STY): 4.5%]LGS[Phospho (STY): 14.1%]PS[Phospho (STY): 81.4%]GEVS[Phospho (STY): 0%]HPR_
P02775	PPBP	Platelet basic protein	ICLDPDAPR	(C105)	_IC[Carbamidomethyl (C)]LDPDAPR_	1	8489.74	_IC[Carbamidomethyl (C): 100%]LDPDAPR_
P02787	TF	Serotransferrin	DCHLAQVPSHTVVAR	(C260)	_DC[Carbamidomethyl (C)]HLAQVPSHTVVAR_	25	1135519	_DC[Carbamidomethyl (C): 100%]HLAQVPSHTVVAR_
P02787	TF	Serotransferrin	DCHLAQVPSHTVVAR	(C260)	_DC[Carbamidomethyl (C)]HLAQVPSHTVVAR_	25	1135519	_DC[Carbamidomethyl (C): 100%]HLAQVPSHTVVAR_
P02787	TF	Serotransferrin	DCHLAQVPSHTVVAR	(C260)	_DC[Carbamidomethyl (C)]HLAQVPSHTVVAR_	25	1135519	_DC[Carbamidomethyl (C): 100%]HLAQVPSHTVVAR_
P02787	TF	Serotransferrin	DGAGDVAFVK		_DGAGDVAFVK_	25	416146	_DGAGDVAFVK_
P02787	TF	Serotransferrin	DGAGDVAFVK		_DGAGDVAFVK_	25	416146	_DGAGDVAFVK_
P02787	TF	Serotransferrin	ADRDQYELLCLDNTR	(C246)	_ADRDQYELLC[Carbamidomethyl (C)]LDNTR_	25	404795	_ADRDQYELLC[Carbamidomethyl (C): 100%]LDNTR_
P02787	TF	Serotransferrin	ADRDQYELLCLDNTR	(C246)	_ADRDQYELLC[Carbamidomethyl (C)]LDNTR_	25	404795	_ADRDQYELLC[Carbamidomethyl (C): 100%]LDNTR_
P02787	TF	Serotransferrin	DSGFQMNQLR		_DSGFQMNQLR_	25	638235	_DSGFQMNQLR_
P02787	TF	Serotransferrin	IECVSAETTEDCIAK	(C387,C396)	_IEC[Carbamidomethyl (C)]VSAETTEDC[Carbamidomethyl (C)]IAK_	25	484534	_IEC[Carbamidomethyl (C): 100%]VSAETTEDC[Carbamidomethyl (C): 100%]IAK_
P02787	TF	Serotransferrin	DSGFQMNQLR	(M128)	_DSGFQM[Oxidation (M)]NQLR_	25	475855	_DSGFQM[Oxidation (M): 100%]NQLR_
P02787	TF	Serotransferrin	EGTCPEAPTDECKPVK	(C350,C358)	_EGTC[Carbamidomethyl (C)]PEAPTDEC[Carbamidomethyl (C)]KPVK_	25	234148	_EGTC[Carbamidomethyl (C): 100%]PEAPTDEC[Carbamidomethyl (C): 100%]KPVK_
P02787	TF	Serotransferrin	EGTCPEAPTDECKPVK	(C350,C358)	_EGTC[Carbamidomethyl (C)]PEAPTDEC[Carbamidomethyl (C)]KPVK_	25	234148	_EGTC[Carbamidomethyl (C): 100%]PEAPTDEC[Carbamidomethyl (C): 100%]KPVK_
P02787	TF	Serotransferrin	DYELLCLDGTR	(C582)	_DYELLC[Carbamidomethyl (C)]LDGTR_	25	449691	_DYELLC[Carbamidomethyl (C): 100%]LDGTR_
P02787	TF	Serotransferrin	FDEFFSEGCAPGSK	(C503)	_FDEFFSEGC[Carbamidomethyl (C)]APGSK_	25	356820	_FDEFFSEGC[Carbamidomethyl (C): 100%]APGSK_
P02787	TF	Serotransferrin	LCMGSGLNLCEPNNK	(C517,M518,C525)	_LC[Carbamidomethyl (C)]M[Oxidation (M)]GSGLNLC[Carbamidomethyl (C)]EPNNK_	25	296713	_LC[Carbamidomethyl (C): 100%]M[Oxidation (M): 100%]GSGLNLC[Carbamidomethyl (C): 100%]EPNNK_
P02787	TF	Serotransferrin	CDEWSVNSVGK	(C374)	_C[Carbamidomethyl (C)]DEWSVNSVGK_	25	121202	_C[Carbamidomethyl (C): 100%]DEWSVNSVGK_
P02787	TF	Serotransferrin	DSAHGFLK		_DSAHGFLK_	25	109788	_DSAHGFLK_
P02787	TF	Serotransferrin	EFQLFSSPHGK		_EFQLFSSPHGK_	25	38538.5	_EFQLFSSPHGK_
P02787	TF	Serotransferrin	EFQLFSSPHGK		_EFQLFSSPHGK_	25	38538.5	_EFQLFSSPHGK_
P02787	TF	Serotransferrin	EGYYGYTGAFR		_EGYYGYTGAFR_	25	70847.2	_EGYYGYTGAFR_
P02787	TF	Serotransferrin	SVIPSDGPSVACVK	(C58)	_SVIPSDGPSVAC[Carbamidomethyl (C)]VK_	25	54556.2	_SVIPSDGPSVAC[Carbamidomethyl (C): 100%]VK_
P02787	TF	Serotransferrin	WCALSHHER	(C364)	_WC[Carbamidomethyl (C)]ALSHHER_	25	51342.3	_WC[Carbamidomethyl (C): 100%]ALSHHER_
P02787	TF	Serotransferrin	SASDLTWDNLK		_SASDLTWDNLK_	25	48479.9	_SASDLTWDNLK_
P02787	TF	Serotransferrin	WCAVSEHEATK	(C28)	_WC[Carbamidomethyl (C)]AVSEHEATK_	25	41062.7	_WC[Carbamidomethyl (C): 100%]AVSEHEATK_
P02787	TF	Serotransferrin	KPVEEYANCHLAR	(C596)	_KPVEEYANC[Carbamidomethyl (C)]HLAR_	25	40345.8	_KPVEEYANC[Carbamidomethyl (C): 100%]HLAR_
P02787	TF	Serotransferrin	LCMGSGLNLCEPNNK	(C517,C525)	_LC[Carbamidomethyl (C)]MGSGLNLC[Carbamidomethyl (C)]EPNNK_	25	34927.5	_LC[Carbamidomethyl (C): 100%]MGSGLNLC[Carbamidomethyl (C): 100%]EPNNK_
P02787	TF	Serotransferrin	PVVAEFYGSK		_PVVAEFYGSK_	25	30119.8	_PVVAEFYGSK_
P02787	TF	Serotransferrin	EDPQTFYYAVAVVK		_EDPQTFYYAVAVVK_	25	20409.1	_EDPQTFYYAVAVVK_
P02787	TF	Serotransferrin	IECVSAETTEDCIAK	(C387,S389,C396)	_IEC[Carbamidomethyl (C)]VS[Phospho (STY)]AETTEDC[Carbamidomethyl (C)]IAK_	25	20073.9	_IEC[Carbamidomethyl (C): 100%]VS[Phospho (STY): 66.3%]AET[Phospho (STY): 16.9%]T[Phospho (STY): 16.9%]EDC[Carbamidomethyl (C): 100%]IAK_
P02787	TF	Serotransferrin	KDSGFQMNQLR	(M128)	_KDSGFQM[Oxidation (M)]NQLR_	25	14057	_KDSGFQM[Oxidation (M): 100%]NQLR_
P02787	TF	Serotransferrin	CSTSSLLEACTFR	(C684,C693)	_C[Carbamidomethyl (C)]STSSLLEAC[Carbamidomethyl (C)]TFR_	25	11141.3	_C[Carbamidomethyl (C): 100%]STSSLLEAC[Carbamidomethyl (C): 100%]TFR_
P02790;Q9BS19	HPX	Hemopexin;Epididymis secretory sperm binding protein	DYFMPCPGR	(M229,C231);(M229,C231)	_DYFM[Oxidation (M)]PC[Carbamidomethyl (C)]PGR_	5	854476	_DYFM[Oxidation (M): 100%]PC[Carbamidomethyl (C): 100%]PGR_
P02790;Q9BS19	HPX	Hemopexin;Epididymis secretory sperm binding protein	DYFMPCPGR	(C231);(C231)	_DYFMPC[Carbamidomethyl (C)]PGR_	5	140046	_DYFMPC[Carbamidomethyl (C): 100%]PGR_
P02790;Q9BS19	HPX	Hemopexin;Epididymis secretory sperm binding protein	GECQAEGVLFFQGDR	(C154);(C154)	_GEC[Carbamidomethyl (C)]QAEGVLFFQGDR_	5	118674	_GEC[Carbamidomethyl (C): 100%]QAEGVLFFQGDR_
P02790;Q9BS19	HPX	Hemopexin;Epididymis secretory sperm binding protein	NFPSPVDAAFR		_NFPSPVDAAFR_	5	86515.8	_NFPSPVDAAFR_
P02790;Q9BS19	HPX	Hemopexin;Epididymis secretory sperm binding protein	YYCFQGNQFLR	(C200);(C200)	_YYC[Carbamidomethyl (C)]FQGNQFLR_	5	12287	_YYC[Carbamidomethyl (C): 100%]FQGNQFLR_
P03950	ANG	Angiogenin	DDRYCESIMR	(C50,M54)	_DDRYC[Carbamidomethyl (C)]ESIM[Oxidation (M)]R_	3	50471.7	_DDRYC[Carbamidomethyl (C): 100%]ESIM[Oxidation (M): 100%]R_
P03950	ANG	Angiogenin	DDRYCESIMR	(C50)	_DDRYC[Carbamidomethyl (C)]ESIMR_	3	27686.2	_DDRYC[Carbamidomethyl (C): 100%]ESIMR_
P03950	ANG	Angiogenin	DINTFIHGNK		_DINTFIHGNK_	3	6566.58	_DINTFIHGNK_
P03973	SLPI	Antileukoproteinase	KPECQSDWQCPGK	(C51,C57)	_KPEC[Carbamidomethyl (C)]QSDWQC[Carbamidomethyl (C)]PGK_	2	225922	_KPEC[Carbamidomethyl (C): 100%]QSDWQC[Carbamidomethyl (C): 100%]PGK_
P03973	SLPI	Antileukoproteinase	KPECQSDWQCPGK	(C51,C57)	_KPEC[Carbamidomethyl (C)]QSDWQC[Carbamidomethyl (C)]PGK_	2	225922	_KPEC[Carbamidomethyl (C): 100%]QSDWQC[Carbamidomethyl (C): 100%]PGK_
P03973	SLPI	Antileukoproteinase	CLDPVDTPNPTR	(C72)	_C[Carbamidomethyl (C)]LDPVDTPNPTR_	2	219101	_C[Carbamidomethyl (C): 100%]LDPVDTPNPTR_
P04004	VTN	Vitronectin	DWHGVPGQVDAAMAGR	(M350)	_DWHGVPGQVDAAM[Oxidation (M)]AGR_	7	364716	_DWHGVPGQVDAAM[Oxidation (M): 100%]AGR_
P04004	VTN	Vitronectin	DWHGVPGQVDAAMAGR	(M350)	_DWHGVPGQVDAAM[Oxidation (M)]AGR_	7	364716	_DWHGVPGQVDAAM[Oxidation (M): 100%]AGR_
P04004	VTN	Vitronectin	FEDGVLDPDYPR		_FEDGVLDPDYPR_	7	386292	_FEDGVLDPDYPR_
P04004	VTN	Vitronectin	GQYCYELDEK	(C180)	_GQYC[Carbamidomethyl (C)]YELDEK_	7	174276	_GQYC[Carbamidomethyl (C): 100%]YELDEK_
P04004	VTN	Vitronectin	RVDTVDPPYPR		_RVDTVDPPYPR_	7	135340	_RVDTVDPPYPR_
P04004	VTN	Vitronectin	DWHGVPGQVDAAMAGR		_DWHGVPGQVDAAMAGR_	7	59178.8	_DWHGVPGQVDAAMAGR_
P04004	VTN	Vitronectin	DWHGVPGQVDAAMAGR		_DWHGVPGQVDAAMAGR_	7	59178.8	_DWHGVPGQVDAAMAGR_
P04004	VTN	Vitronectin	CTEGFNVDK	(C28)	_C[Carbamidomethyl (C)]TEGFNVDK_	7	29442.4	_C[Carbamidomethyl (C): 100%]TEGFNVDK_
P04004	VTN	Vitronectin	CQCDELCSYYQSCCTDYTAECK	(C38,C40,C44,C50,C51,C58)	_C[Carbamidomethyl (C)]QC[Carbamidomethyl (C)]DELC[Carbamidomethyl (C)]SYYQSC[Carbamidomethyl (C)]C[Carbamidomethyl (C)]TDYTAEC[Carbamidomethyl (C)]K_	7	11466.2	_C[Carbamidomethyl (C): 100%]QC[Carbamidomethyl (C): 100%]DELC[Carbamidomethyl (C): 100%]SYYQSC[Carbamidomethyl (C): 100%]C[Carbamidomethyl (C): 100%]TDYTAEC[Carbamidomethyl (C): 100%]K_
P04083	ANXA1	Annexin A1	GGPGSAVSPYPTFNPSSDVAALHK	(S37)	_GGPGSAVS[Phospho (STY)]PYPTFNPSSDVAALHK_	10	409750	_GGPGS[Phospho (STY): 0%]AVS[Phospho (STY): 100%]PY[Phospho (STY): 0%]PT[Phospho (STY): 0%]FNPS[Phospho (STY): 0%]S[Phospho (STY): 0%]DVAALHK_
P04083	ANXA1	Annexin A1	SEDFGVNEDLADSDAR		_SEDFGVNEDLADSDAR_	10	400918	_SEDFGVNEDLADSDAR_
P04083	ANXA1	Annexin A1	TPAQFDADELR		_TPAQFDADELR_	10	331171	_TPAQFDADELR_
P04083	ANXA1	Annexin A1	DITSDTSGDFR		_DITSDTSGDFR_	10	139035	_DITSDTSGDFR_
P04083	ANXA1	Annexin A1	SEIDMNDIK		_SEIDMNDIK_	10	72883.5	_SEIDMNDIK_
P04083	ANXA1	Annexin A1	GGPGSAVSPYPTFNPSSDVAALHK		_GGPGSAVSPYPTFNPSSDVAALHK_	10	53530.2	_GGPGSAVSPYPTFNPSSDVAALHK_
P04083	ANXA1	Annexin A1	GGPGSAVSPYPTFNPSSDVAALHK	(S34)	_GGPGS[Phospho (STY)]AVSPYPTFNPSSDVAALHK_	10	52093.6	_GGPGS[Phospho (STY): 93%]AVS[Phospho (STY): 6.4%]PY[Phospho (STY): 0.5%]PT[Phospho (STY): 0%]FNPS[Phospho (STY): 0%]S[Phospho (STY): 0%]DVAALHK_
P04083	ANXA1	Annexin A1	GDRSEDFGVNEDLADSDAR		_GDRSEDFGVNEDLADSDAR_	10	51425	_GDRSEDFGVNEDLADSDAR_
P04083	ANXA1	Annexin A1	PAFFAEK		_PAFFAEK_	10	36084.2	_PAFFAEK_
P04083	ANXA1	Annexin A1	AAYLQETGKPLDETLK		_AAYLQETGKPLDETLK_	10	18906.7	_AAYLQETGKPLDETLK_
P04196	HRG	Histidine-rich glycoprotein	YKEENDDFASFR		_YKEENDDFASFR_	5	187959	_YKEENDDFASFR_
P04196	HRG	Histidine-rich glycoprotein	YKEENDDFASFR		_YKEENDDFASFR_	5	187959	_YKEENDDFASFR_
P04196	HRG	Histidine-rich glycoprotein	YWNDCEPPDSR	(C89)	_YWNDC[Carbamidomethyl (C)]EPPDSR_	5	157122	_YWNDC[Carbamidomethyl (C): 100%]EPPDSR_
P04196	HRG	Histidine-rich glycoprotein	RPSEIVIGQCK	(C105)	_RPSEIVIGQC[Carbamidomethyl (C)]K_	5	65666.4	_RPSEIVIGQC[Carbamidomethyl (C): 100%]K_
P04196	HRG	Histidine-rich glycoprotein	RPSEIVIGQCK	(C105)	_RPSEIVIGQC[Carbamidomethyl (C)]K_	5	65666.4	_RPSEIVIGQC[Carbamidomethyl (C): 100%]K_
P04196	HRG	Histidine-rich glycoprotein	PHEHGPPPPPDER		_PHEHGPPPPPDER_	5	81660.2	_PHEHGPPPPPDER_
P04196	HRG	Histidine-rich glycoprotein	EENDDFASFR		_EENDDFASFR_	5	49021.3	_EENDDFASFR_
P04217	A1BG	Alpha-1B-glycoprotein	HQFLLTGDTQGR		_HQFLLTGDTQGR_	6	151376	_HQFLLTGDTQGR_
P04217	A1BG	Alpha-1B-glycoprotein	HQFLLTGDTQGR		_HQFLLTGDTQGR_	6	151376	_HQFLLTGDTQGR_
P04217	A1BG	Alpha-1B-glycoprotein	CLAPLEGAR	(C325)	_C[Carbamidomethyl (C)]LAPLEGAR_	6	223023	_C[Carbamidomethyl (C): 100%]LAPLEGAR_
P04217	A1BG	Alpha-1B-glycoprotein	LLELTGPK		_LLELTGPK_	6	212360	_LLELTGPK_
P04217	A1BG	Alpha-1B-glycoprotein	ATWSGAVLAGR		_ATWSGAVLAGR_	6	77712.6	_ATWSGAVLAGR_
P04217	A1BG	Alpha-1B-glycoprotein	SGLSTGWTQLSK		_SGLSTGWTQLSK_	6	43940.9	_SGLSTGWTQLSK_
P04217	A1BG	Alpha-1B-glycoprotein	NGVAQEPVHLDSPAIK		_NGVAQEPVHLDSPAIK_	6	38688.7	_NGVAQEPVHLDSPAIK_
P04264	KRT1	Keratin, type II cytoskeletal 1	LNDLEDALQQAK		_LNDLEDALQQAK_	16	830004	_LNDLEDALQQAK_
P04264	KRT1	Keratin, type II cytoskeletal 1	QISNLQQSISDAEQR		_QISNLQQSISDAEQR_	16	203319	_QISNLQQSISDAEQR_
P04264	KRT1	Keratin, type II cytoskeletal 1	QISNLQQSISDAEQR		_QISNLQQSISDAEQR_	16	203319	_QISNLQQSISDAEQR_
P04264	KRT1	Keratin, type II cytoskeletal 1	SLNNQFASFIDK		_SLNNQFASFIDK_	16	239684	_SLNNQFASFIDK_
P04264	KRT1	Keratin, type II cytoskeletal 1	NMQDMVEDYR	(M259)	_NM[Oxidation (M)]QDMVEDYR_	16	161987	_NM[Oxidation (M): 100%]QDM[Oxidation (M): 0%]VEDYR_
P04264	KRT1	Keratin, type II cytoskeletal 1	TLLEGEESR		_TLLEGEESR_	16	113537	_TLLEGEESR_
P04264	KRT1	Keratin, type II cytoskeletal 1	NMQDMVEDYR	(M262)	_NMQDM[Oxidation (M)]VEDYR_	16	47180.2	_NM[Oxidation (M): 0.2%]QDM[Oxidation (M): 99.8%]VEDYR_
P04264	KRT1	Keratin, type II cytoskeletal 1	SLVNLGGSK		_SLVNLGGSK_	16	46578.5	_SLVNLGGSK_
P04264	KRT1	Keratin, type II cytoskeletal 1	SLVNLGGSK	(S66)	_S[Phospho (STY)]LVNLGGSK_	16	45487.7	_S[Phospho (STY): 100%]LVNLGGS[Phospho (STY): 0%]K_
P04264	KRT1	Keratin, type II cytoskeletal 1	TNAENEFVTIK		_TNAENEFVTIK_	16	42191.2	_TNAENEFVTIK_
P04264	KRT1	Keratin, type II cytoskeletal 1	DYQELMNTK		_DYQELMNTK_	16	25454.7	_DYQELMNTK_
P04264	KRT1	Keratin, type II cytoskeletal 1	AQYEDIAQK		_AQYEDIAQK_	16	24326	_AQYEDIAQK_
P04264	KRT1	Keratin, type II cytoskeletal 1	NMQDMVEDYR		_NMQDMVEDYR_	16	22610.2	_NMQDMVEDYR_
P04264	KRT1	Keratin, type II cytoskeletal 1	NMQDMVEDYR	(M259,M262)	_NM[Oxidation (M)]QDM[Oxidation (M)]VEDYR_	16	19776.2	_NM[Oxidation (M): 100%]QDM[Oxidation (M): 100%]VEDYR_
P04264	KRT1	Keratin, type II cytoskeletal 1	WELLQQVDTSTR		_WELLQQVDTSTR_	16	14998.9	_WELLQQVDTSTR_
P04264	KRT1	Keratin, type II cytoskeletal 1	SGGGFSSGSAGIINYQR	(S21)	_SGGGFSSGS[Phospho (STY)]AGIINYQR_	16	11530.7	_S[Phospho (STY): 0.4%]GGGFS[Phospho (STY): 52.3%]S[Phospho (STY): 20.5%]GS[Phospho (STY): 26.6%]AGIINY[Phospho (STY): 0.1%]QR_
P04264	KRT1	Keratin, type II cytoskeletal 1	GGGGGGYGSGGSSYGSGGGSYGSGGGGGGGR		_GGGGGGYGSGGSSYGSGGGSYGSGGGGGGGR_	16	7330.68	_GGGGGGYGSGGSSYGSGGGSYGSGGGGGGGR_
P04279	SEMG1	Semenogelin-1	VQTSLCPAHQDK	(C239)	_VQTSLC[Carbamidomethyl (C)]PAHQDK_	13	566171	_VQTSLC[Carbamidomethyl (C): 100%]PAHQDK_
P04279	SEMG1	Semenogelin-1	VQTSLCPAHQDK	(C239)	_VQTSLC[Carbamidomethyl (C)]PAHQDK_	13	566171	_VQTSLC[Carbamidomethyl (C): 100%]PAHQDK_
P04279	SEMG1	Semenogelin-1	DVSQSSIYSQTEEK		_DVSQSSIYSQTEEK_	13	1.04339e+06	_DVSQSSIYSQTEEK_
P04279	SEMG1	Semenogelin-1	LWVHGLSK	(S172)	_LWVHGLS[Phospho (STY)]K_	13	565888	_LWVHGLS[Phospho (STY): 100%]K_
P04279	SEMG1	Semenogelin-1	QITIPSQEQEHSQK		_QITIPSQEQEHSQK_	13	178602	_QITIPSQEQEHSQK_
P04279	SEMG1	Semenogelin-1	QITIPSQEQEHSQK		_QITIPSQEQEHSQK_	13	178602	_QITIPSQEQEHSQK_
P04279	SEMG1	Semenogelin-1	GESGQSTNREQDLLSHEQK		_GESGQSTNREQDLLSHEQK_	13	116012	_GESGQSTNREQDLLSHEQK_
P04279	SEMG1	Semenogelin-1	GESGQSTNREQDLLSHEQK		_GESGQSTNREQDLLSHEQK_	13	116012	_GESGQSTNREQDLLSHEQK_
P04279	SEMG1	Semenogelin-1	GESGQSTNREQDLLSHEQK	(S419)	_GESGQSTNREQDLLS[Phospho (STY)]HEQK_	13	201766	_GES[Phospho (STY): 0%]GQS[Phospho (STY): 0%]T[Phospho (STY): 0%]NREQDLLS[Phospho (STY): 100%]HEQK_
P04279	SEMG1	Semenogelin-1	SQQYDLNALHK		_SQQYDLNALHK_	13	94692.6	_SQQYDLNALHK_
P04279	SEMG1	Semenogelin-1	SQQYDLNALHK		_SQQYDLNALHK_	13	94692.6	_SQQYDLNALHK_
P04279	SEMG1	Semenogelin-1	GHYQNVVEVR		_GHYQNVVEVR_	13	55539.7	_GHYQNVVEVR_
P04279	SEMG1	Semenogelin-1	GHYQNVVEVR		_GHYQNVVEVR_	13	55539.7	_GHYQNVVEVR_
P04279	SEMG1	Semenogelin-1	GISSQYSNTEER		_GISSQYSNTEER_	13	83876.2	_GISSQYSNTEER_
P04279	SEMG1	Semenogelin-1	EQDLLSHEQK		_EQDLLSHEQK_	13	24890.1	_EQDLLSHEQK_
P04279	SEMG1	Semenogelin-1	EQDLLSHEQK		_EQDLLSHEQK_	13	24890.1	_EQDLLSHEQK_
P04279	SEMG1	Semenogelin-1	LPSEFSQFPHGQK		_LPSEFSQFPHGQK_	13	46745.7	_LPSEFSQFPHGQK_
P04279	SEMG1	Semenogelin-1	DIFSTQDELLVYNK		_DIFSTQDELLVYNK_	13	10286.6	_DIFSTQDELLVYNK_
P04279	SEMG1	Semenogelin-1	QGGSQSSYVLQTEELVANK		_QGGSQSSYVLQTEELVANK_	13	9551.95	_QGGSQSSYVLQTEELVANK_
P05023	ATP1A1	Sodium/potassium-transporting ATPase subunit alpha-1	VDNSSLTGESEPQTR		_VDNSSLTGESEPQTR_	7	414998	_VDNSSLTGESEPQTR_
P05023	ATP1A1	Sodium/potassium-transporting ATPase subunit alpha-1	DMTSEQLDDILK	(M673)	_DM[Oxidation (M)]TSEQLDDILK_	7	92127.4	_DM[Oxidation (M): 100%]TSEQLDDILK_
P05023	ATP1A1	Sodium/potassium-transporting ATPase subunit alpha-1	GIVVYTGDR		_GIVVYTGDR_	7	79779.8	_GIVVYTGDR_
P05023	ATP1A1	Sodium/potassium-transporting ATPase subunit alpha-1	NLEAVETLGSTSTICSDK	(C374)	_NLEAVETLGSTSTIC[Carbamidomethyl (C)]SDK_	7	43927.2	_NLEAVETLGSTSTIC[Carbamidomethyl (C): 100%]SDK_
P05023	ATP1A1	Sodium/potassium-transporting ATPase subunit alpha-1	DKYEPAAVSEQGDKK		_DKYEPAAVSEQGDKK_	7	29917.7	_DKYEPAAVSEQGDKK_
P05023	ATP1A1	Sodium/potassium-transporting ATPase subunit alpha-1	SPDFTNENPLETR		_SPDFTNENPLETR_	7	8481.68	_SPDFTNENPLETR_
P05023	ATP1A1	Sodium/potassium-transporting ATPase subunit alpha-1	DKYEPAAVSEQGDK		_DKYEPAAVSEQGDK_	7	5019.78	_DKYEPAAVSEQGDK_
P05026;V9GYR2	ATP1B1	Sodium/potassium-transporting ATPase subunit beta-1;Sodium/potassium-transporting ATPase subunit beta (Fragment)	DSAQRDDMIFEDCGDVPSEPK	(M121,C126);(M65,C70)	_DSAQRDDM[Oxidation (M)]IFEDC[Carbamidomethyl (C)]GDVPSEPK_	3	882708	_DSAQRDDM[Oxidation (M): 100%]IFEDC[Carbamidomethyl (C): 100%]GDVPSEPK_
P05026;V9GYR2	ATP1B1	Sodium/potassium-transporting ATPase subunit beta-1;Sodium/potassium-transporting ATPase subunit beta (Fragment)	DDMIFEDCGDVPSEPK	(M121,C126);(M65,C70)	_DDM[Oxidation (M)]IFEDC[Carbamidomethyl (C)]GDVPSEPK_	3	334802	_DDM[Oxidation (M): 100%]IFEDC[Carbamidomethyl (C): 100%]GDVPSEPK_
P05026;V9GYR2	ATP1B1	Sodium/potassium-transporting ATPase subunit beta-1;Sodium/potassium-transporting ATPase subunit beta (Fragment)	DSAQRDDMIFEDCGDVPSEPK	(C126);(C70)	_DSAQRDDMIFEDC[Carbamidomethyl (C)]GDVPSEPK_	3	102426	_DSAQRDDMIFEDC[Carbamidomethyl (C): 100%]GDVPSEPK_
P05060	CHGB	Secretogranin-1	MAHGYGEESEEERGLEPGK	(M397,S405)	_M[Oxidation (M)]AHGYGEES[Phospho (STY)]EEERGLEPGK_	8	491932	_M[Oxidation (M): 100%]AHGY[Phospho (STY): 0%]GEES[Phospho (STY): 100%]EEERGLEPGK_
P05060	CHGB	Secretogranin-1	MAHGYGEESEEERGLEPGK	(S405)	_MAHGYGEES[Phospho (STY)]EEERGLEPGK_	8	214514	_MAHGY[Phospho (STY): 0.1%]GEES[Phospho (STY): 99.9%]EEERGLEPGK_
P05060	CHGB	Secretogranin-1	RNYPSLELDK	(S391)	_RNYPS[Phospho (STY)]LELDK_	8	190114	_RNY[Phospho (STY): 0%]PS[Phospho (STY): 100%]LELDK_
P05060	CHGB	Secretogranin-1	NYPSLELDK	(S391)	_NYPS[Phospho (STY)]LELDK_	8	107909	_NY[Phospho (STY): 4%]PS[Phospho (STY): 96%]LELDK_
P05060	CHGB	Secretogranin-1	GQPRSQEESEEGEEDATSEVDK	(S259,S263)	_GQPRS[Phospho (STY)]QEES[Phospho (STY)]EEGEEDATSEVDK_	8	67380.3	_GQPRS[Phospho (STY): 100%]QEES[Phospho (STY): 100%]EEGEEDAT[Phospho (STY): 0%]S[Phospho (STY): 0%]EVDK_
P05060	CHGB	Secretogranin-1	GQPRSQEESEEGEEDATSEVDK	(S259)	_GQPRS[Phospho (STY)]QEESEEGEEDATSEVDK_	8	21393.9	_GQPRS[Phospho (STY): 80.3%]QEES[Phospho (STY): 19.6%]EEGEEDAT[Phospho (STY): 0.1%]S[Phospho (STY): 0.1%]EVDK_
P05060	CHGB	Secretogranin-1	ERADEPQWSLYPSDSQVSEEVK	(S149)	_ERADEPQWSLYPSDSQVS[Phospho (STY)]EEVK_	8	21300.6	_ERADEPQWS[Phospho (STY): 3.9%]LY[Phospho (STY): 3.9%]PS[Phospho (STY): 21.1%]DS[Phospho (STY): 16.1%]QVS[Phospho (STY): 55.1%]EEVK_
P05060	CHGB	Secretogranin-1	LLRDPADASEAHESSSR	(S93)	_LLRDPADAS[Phospho (STY)]EAHESSSR_	8	18671.3	_LLRDPADAS[Phospho (STY): 37.4%]EAHES[Phospho (STY): 20.9%]S[Phospho (STY): 20.9%]S[Phospho (STY): 20.9%]R_
P05109	S100A8	Protein S100-A8	LLETECPQYIR	(C42)	_LLETEC[Carbamidomethyl (C)]PQYIR_	8	3.91703e+06	_LLETEC[Carbamidomethyl (C): 100%]PQYIR_
P05109	S100A8	Protein S100-A8	MLTELEK		_MLTELEK_	8	300245	_MLTELEK_
P05109	S100A8	Protein S100-A8	MLTELEK		_MLTELEK_	8	300245	_MLTELEK_
P05109	S100A8	Protein S100-A8	GADVWFK		_GADVWFK_	8	252712	_GADVWFK_
P05109	S100A8	Protein S100-A8	GADVWFK		_GADVWFK_	8	252712	_GADVWFK_
P05109	S100A8	Protein S100-A8	GNFHAVYR		_GNFHAVYR_	8	417021	_GNFHAVYR_
P05109	S100A8	Protein S100-A8	ALNSIIDVYHK		_ALNSIIDVYHK_	8	194117	_ALNSIIDVYHK_
P05109	S100A8	Protein S100-A8	ALNSIIDVYHK		_ALNSIIDVYHK_	8	194117	_ALNSIIDVYHK_
P05109	S100A8	Protein S100-A8	MLTELEK	(M1)	_M[Oxidation (M)]LTELEK_	8	118830	_M[Oxidation (M): 100%]LTELEK_
P05109	S100A8	Protein S100-A8	GNFHAVYRDDLK		_GNFHAVYRDDLK_	8	36705.4	_GNFHAVYRDDLK_
P05109	S100A8	Protein S100-A8	LLETECPQYIRK	(C42)	_LLETEC[Carbamidomethyl (C)]PQYIRK_	8	27977.7	_LLETEC[Carbamidomethyl (C): 100%]PQYIRK_
P05154	SERPINA5	Plasma serine protease inhibitor	EDQYHYLLDR		_EDQYHYLLDR_	11	1.22964e+06	_EDQYHYLLDR_
P05154	SERPINA5	Plasma serine protease inhibitor	EDQYHYLLDR		_EDQYHYLLDR_	11	1.22964e+06	_EDQYHYLLDR_
P05154	SERPINA5	Plasma serine protease inhibitor	AVVEVDESGTR		_AVVEVDESGTR_	11	970639	_AVVEVDESGTR_
P05154	SERPINA5	Plasma serine protease inhibitor	MQQVENGLSEK		_MQQVENGLSEK_	11	359313	_MQQVENGLSEK_
P05154	SERPINA5	Plasma serine protease inhibitor	RVEDLHVGATVAPSSR		_RVEDLHVGATVAPSSR_	11	219100	_RVEDLHVGATVAPSSR_
P05154	SERPINA5	Plasma serine protease inhibitor	DFTFDLYR		_DFTFDLYR_	11	104230	_DFTFDLYR_
P05154	SERPINA5	Plasma serine protease inhibitor	AAAATGTIFTFR		_AAAATGTIFTFR_	11	82611.1	_AAAATGTIFTFR_
P05154	SERPINA5	Plasma serine protease inhibitor	GTQEQDFYVTSETVVR		_GTQEQDFYVTSETVVR_	11	58126.1	_GTQEQDFYVTSETVVR_
P05154	SERPINA5	Plasma serine protease inhibitor	TLYLADTFPTNFR		_TLYLADTFPTNFR_	11	46068.1	_TLYLADTFPTNFR_
P05154	SERPINA5	Plasma serine protease inhibitor	QLELYLPK		_QLELYLPK_	11	38416.1	_QLELYLPK_
P05154	SERPINA5	Plasma serine protease inhibitor	WETSFNHK		_WETSFNHK_	11	24206.8	_WETSFNHK_
P05154	SERPINA5	Plasma serine protease inhibitor	QINDYVAK		_QINDYVAK_	11	13074.5	_QINDYVAK_
P05164	MPO	Myeloperoxidase	FPTDQLTPDQER		_FPTDQLTPDQER_	8	286038	_FPTDQLTPDQER_
P05164	MPO	Myeloperoxidase	DYLPLVLGPTAMR	(T470,M472)	_DYLPLVLGPT[Phospho (STY)]AM[Oxidation (M)]R_	8	246776	_DY[Phospho (STY): 0%]LPLVLGPT[Phospho (STY): 100%]AM[Oxidation (M): 100%]R_
P05164	MPO	Myeloperoxidase	DYLPLVLGPTAMRK	(T470,M472)	_DYLPLVLGPT[Phospho (STY)]AM[Oxidation (M)]RK_	8	113420	_DY[Phospho (STY): 0%]LPLVLGPT[Phospho (STY): 100%]AM[Oxidation (M): 100%]RK_
P05164	MPO	Myeloperoxidase	DYLPLVLGPTAMRK	(T470,M472)	_DYLPLVLGPT[Phospho (STY)]AM[Oxidation (M)]RK_	8	113420	_DY[Phospho (STY): 0%]LPLVLGPT[Phospho (STY): 100%]AM[Oxidation (M): 100%]RK_
P05164	MPO	Myeloperoxidase	IICDNTGITTVSK	(C704,T710)	_IIC[Carbamidomethyl (C)]DNTGIT[Phospho (STY)]TVSK_	8	53242.7	_IIC[Carbamidomethyl (C): 100%]DNT[Phospho (STY): 0%]GIT[Phospho (STY): 91.5%]T[Phospho (STY): 8.2%]VS[Phospho (STY): 0.3%]K_
P05164	MPO	Myeloperoxidase	LFEQVMR	(M577)	_LFEQVM[Oxidation (M)]R_	8	32948.5	_LFEQVM[Oxidation (M): 100%]R_
P05164	MPO	Myeloperoxidase	NQADCIPFFR	(C309)	_NQADC[Carbamidomethyl (C)]IPFFR_	8	16263.6	_NQADC[Carbamidomethyl (C): 100%]IPFFR_
P05164	MPO	Myeloperoxidase	IICDNTGITTVSK	(C704)	_IIC[Carbamidomethyl (C)]DNTGITTVSK_	8	11115.6	_IIC[Carbamidomethyl (C): 100%]DNTGITTVSK_
P05164	MPO	Myeloperoxidase	NNIFMSNSYPR	(M719)	_NNIFM[Oxidation (M)]SNSYPR_	8	7233.77	_NNIFM[Oxidation (M): 100%]SNSYPR_
P05186	ALPL	Alkaline phosphatase, tissue-nonspecific isozyme	TYNTNAQVPDSAGTATAYLCGVK	(S110,C119)	_TYNTNAQVPDS[Phospho (STY)]AGTATAYLC[Carbamidomethyl (C)]GVK_	2	20132.2	_T[Phospho (STY): 0.4%]Y[Phospho (STY): 4.9%]NT[Phospho (STY): 0.4%]NAQVPDS[Phospho (STY): 90.8%]AGT[Phospho (STY): 3.2%]AT[Phospho (STY): 0.2%]AY[Phospho (STY): 0.1%]LC[Carbamidomethyl (C): 100%]GVK_
P05186	ALPL	Alkaline phosphatase, tissue-nonspecific isozyme	TYNTNAQVPDSAGTATAYLCGVK	(T103,C119)	_TYNT[Phospho (STY)]NAQVPDSAGTATAYLC[Carbamidomethyl (C)]GVK_	2	19732.2	_T[Phospho (STY): 0%]Y[Phospho (STY): 0%]NT[Phospho (STY): 0%]NAQVPDS[Phospho (STY): 90.9%]AGT[Phospho (STY): 9%]AT[Phospho (STY): 0.1%]AY[Phospho (STY): 0%]LC[Carbamidomethyl (C): 100%]GVK_
P05543	SERPINA7	Thyroxine-binding globulin	FTVETPDK		_FTVETPDK_	6	618057	_FTVETPDK_
P05543	SERPINA7	Thyroxine-binding globulin	TEDSSSFLIDK		_TEDSSSFLIDK_	6	323898	_TEDSSSFLIDK_
P05543	SERPINA7	Thyroxine-binding globulin	RFTVETPDK		_RFTVETPDK_	6	134789	_RFTVETPDK_
P05543	SERPINA7	Thyroxine-binding globulin	MGIQHAYSENADFSGLTEDNGLK	(M323)	_M[Oxidation (M)]GIQHAYSENADFSGLTEDNGLK_	6	42473.6	_M[Oxidation (M): 100%]GIQHAYSENADFSGLTEDNGLK_
P05543	SERPINA7	Thyroxine-binding globulin	QEINSHVEMQTK		_QEINSHVEMQTK_	6	29896.2	_QEINSHVEMQTK_
P05543	SERPINA7	Thyroxine-binding globulin	EGQMESVEAAMSSK	(M284)	_EGQMESVEAAM[Oxidation (M)]SSK_	6	18073.1	_EGQM[Oxidation (M): 9.8%]ESVEAAM[Oxidation (M): 90.2%]SSK_
P06702	S100A9	Protein S100-A9	DLQNFLK		_DLQNFLK_	14	4.22293e+06	_DLQNFLK_
P06702	S100A9	Protein S100-A9	DLQNFLK		_DLQNFLK_	14	4.22293e+06	_DLQNFLK_
P06702	S100A9	Protein S100-A9	MHEGDEGPGHHHKPGLGEGTP	(T113)	_MHEGDEGPGHHHKPGLGEGT[Phospho (STY)]P_	14	2.26156e+06	_MHEGDEGPGHHHKPGLGEGT[Phospho (STY): 100%]P_
P06702	S100A9	Protein S100-A9	MHEGDEGPGHHHKPGLGEGTP	(T113)	_MHEGDEGPGHHHKPGLGEGT[Phospho (STY)]P_	14	2.26156e+06	_MHEGDEGPGHHHKPGLGEGT[Phospho (STY): 100%]P_
P06702	S100A9	Protein S100-A9	MHEGDEGPGHHHKPGLGEGTP	(T113)	_MHEGDEGPGHHHKPGLGEGT[Phospho (STY)]P_	14	2.26156e+06	_MHEGDEGPGHHHKPGLGEGT[Phospho (STY): 100%]P_
P06702	S100A9	Protein S100-A9	LGHPDTLNQGEFK		_LGHPDTLNQGEFK_	14	2.29568e+06	_LGHPDTLNQGEFK_
P06702	S100A9	Protein S100-A9	LGHPDTLNQGEFK		_LGHPDTLNQGEFK_	14	2.29568e+06	_LGHPDTLNQGEFK_
P06702	S100A9	Protein S100-A9	MHEGDEGPGHHHKPGLGEGTP	(M94,T113)	_M[Oxidation (M)]HEGDEGPGHHHKPGLGEGT[Phospho (STY)]P_	14	627040	_M[Oxidation (M): 100%]HEGDEGPGHHHKPGLGEGT[Phospho (STY): 100%]P_
P06702	S100A9	Protein S100-A9	MHEGDEGPGHHHKPGLGEGTP	(M94,T113)	_M[Oxidation (M)]HEGDEGPGHHHKPGLGEGT[Phospho (STY)]P_	14	627040	_M[Oxidation (M): 100%]HEGDEGPGHHHKPGLGEGT[Phospho (STY): 100%]P_
P06702	S100A9	Protein S100-A9	MHEGDEGPGHHHKPGLGEGTP	(M94,T113)	_M[Oxidation (M)]HEGDEGPGHHHKPGLGEGT[Phospho (STY)]P_	14	627040	_M[Oxidation (M): 100%]HEGDEGPGHHHKPGLGEGT[Phospho (STY): 100%]P_
P06702	S100A9	Protein S100-A9	MHEGDEGPGHHHKPGLGEGTP	(M94)	_M[Oxidation (M)]HEGDEGPGHHHKPGLGEGTP_	14	419235	_M[Oxidation (M): 100%]HEGDEGPGHHHKPGLGEGTP_
P06702	S100A9	Protein S100-A9	MHEGDEGPGHHHKPGLGEGTP	(M94)	_M[Oxidation (M)]HEGDEGPGHHHKPGLGEGTP_	14	419235	_M[Oxidation (M): 100%]HEGDEGPGHHHKPGLGEGTP_
P06702	S100A9	Protein S100-A9	LTWASHEK		_LTWASHEK_	14	830429	_LTWASHEK_
P06702	S100A9	Protein S100-A9	PGLGEGTP	(T113)	_PGLGEGT[Phospho (STY)]P_	14	453783	_PGLGEGT[Phospho (STY): 100%]P_
P06702	S100A9	Protein S100-A9	VIEHIMEDLDTNADK	(M63)	_VIEHIM[Oxidation (M)]EDLDTNADK_	14	59680.4	_VIEHIM[Oxidation (M): 100%]EDLDTNADK_
P06702	S100A9	Protein S100-A9	VIEHIMEDLDTNADK	(M63)	_VIEHIM[Oxidation (M)]EDLDTNADK_	14	59680.4	_VIEHIM[Oxidation (M): 100%]EDLDTNADK_
P06702	S100A9	Protein S100-A9	NIETIINTFHQYSVK		_NIETIINTFHQYSVK_	14	71561.5	_NIETIINTFHQYSVK_
P06702	S100A9	Protein S100-A9	MHEGDEGPGHHHK	(M94)	_M[Oxidation (M)]HEGDEGPGHHHK_	14	20621.9	_M[Oxidation (M): 100%]HEGDEGPGHHHK_
P06702	S100A9	Protein S100-A9	MHEGDEGPGHHHK	(M94)	_M[Oxidation (M)]HEGDEGPGHHHK_	14	20621.9	_M[Oxidation (M): 100%]HEGDEGPGHHHK_
P06702	S100A9	Protein S100-A9	VIEHIMEDLDTNADK		_VIEHIMEDLDTNADK_	14	13119.9	_VIEHIMEDLDTNADK_
P06702	S100A9	Protein S100-A9	VIEHIMEDLDTNADK		_VIEHIMEDLDTNADK_	14	13119.9	_VIEHIMEDLDTNADK_
P06702	S100A9	Protein S100-A9	MHEGDEGPGHHHK		_MHEGDEGPGHHHK_	14	19177	_MHEGDEGPGHHHK_
P06702	S100A9	Protein S100-A9	LGHPDTLNQGEFK	(T31)	_LGHPDT[Phospho (STY)]LNQGEFK_	14	4401.99	_LGHPDT[Phospho (STY): 100%]LNQGEFK_
P06702	S100A9	Protein S100-A9	MHEGDEGPGHHHKPGLGEGTP		_MHEGDEGPGHHHKPGLGEGTP_	14	1210.75	_MHEGDEGPGHHHKPGLGEGTP_
P06703;R4GN98	S100A6	Protein S100-A6;Protein S100 (Fragment)	LMEDLDR		_LMEDLDR_	1	591688	_LMEDLDR_
P06727	APOA4	Apolipoprotein A-IV	ENADSLQASLRPHADELK		_ENADSLQASLRPHADELK_	12	151228	_ENADSLQASLRPHADELK_
P06727	APOA4	Apolipoprotein A-IV	ENADSLQASLRPHADELK		_ENADSLQASLRPHADELK_	12	151228	_ENADSLQASLRPHADELK_
P06727	APOA4	Apolipoprotein A-IV	IDQTVEELRR		_IDQTVEELRR_	12	227064	_IDQTVEELRR_
P06727	APOA4	Apolipoprotein A-IV	SLAPYAQDTQEK		_SLAPYAQDTQEK_	12	171891	_SLAPYAQDTQEK_
P06727	APOA4	Apolipoprotein A-IV	IDQNVEELK		_IDQNVEELK_	12	154778	_IDQNVEELK_
P06727	APOA4	Apolipoprotein A-IV	RVEPYGENFNK		_RVEPYGENFNK_	12	37067.3	_RVEPYGENFNK_
P06727	APOA4	Apolipoprotein A-IV	RVEPYGENFNK		_RVEPYGENFNK_	12	37067.3	_RVEPYGENFNK_
P06727	APOA4	Apolipoprotein A-IV	LAPLAEDVR		_LAPLAEDVR_	12	66164.1	_LAPLAEDVR_
P06727	APOA4	Apolipoprotein A-IV	LGEVNTYAGDLQK		_LGEVNTYAGDLQK_	12	50446.3	_LGEVNTYAGDLQK_
P06727	APOA4	Apolipoprotein A-IV	ISASAEELR		_ISASAEELR_	12	36957.4	_ISASAEELR_
P06727	APOA4	Apolipoprotein A-IV	LTPYADEFK		_LTPYADEFK_	12	25982.1	_LTPYADEFK_
P06727	APOA4	Apolipoprotein A-IV	ISASAEELR	(S259)	_ISAS[Phospho (STY)]AEELR_	12	24516.5	_IS[Phospho (STY): 20.1%]AS[Phospho (STY): 79.9%]AEELR_
P06727	APOA4	Apolipoprotein A-IV	LEPYADQLR		_LEPYADQLR_	12	23061.6	_LEPYADQLR_
P06727	APOA4	Apolipoprotein A-IV	LLPHANEVSQK		_LLPHANEVSQK_	12	17904.6	_LLPHANEVSQK_
P06870	KLK1	Kallikrein-1	LTEPADTITDAVK		_LTEPADTITDAVK_	1	59334.2	_LTEPADTITDAVK_
P07355	ANXA2	Annexin A2	DIISDTSGDFRK		_DIISDTSGDFRK_	11	448724	_DIISDTSGDFRK_
P07355	ANXA2	Annexin A2	DIISDTSGDFRK		_DIISDTSGDFRK_	11	448724	_DIISDTSGDFRK_
P07355	ANXA2	Annexin A2	TNQELQEINR		_TNQELQEINR_	11	644316	_TNQELQEINR_
P07355	ANXA2	Annexin A2	DIISDTSGDFR		_DIISDTSGDFR_	11	248443	_DIISDTSGDFR_
P07355	ANXA2	Annexin A2	DLYDAGVK		_DLYDAGVK_	11	205904	_DLYDAGVK_
P07355	ANXA2	Annexin A2	PLYFADR		_PLYFADR_	11	195574	_PLYFADR_
P07355	ANXA2	Annexin A2	RAEDGSVIDYELIDQDAR		_RAEDGSVIDYELIDQDAR_	11	128272	_RAEDGSVIDYELIDQDAR_
P07355	ANXA2	Annexin A2	LSLEGDHSTPPSAYGSVK	(Y24)	_LSLEGDHSTPPSAY[Phospho (STY)]GSVK_	11	58298.4	_LS[Phospho (STY): 0%]LEGDHS[Phospho (STY): 0%]T[Phospho (STY): 0%]PPS[Phospho (STY): 0.2%]AY[Phospho (STY): 99.6%]GS[Phospho (STY): 0.2%]VK_
P07355	ANXA2	Annexin A2	LSLEGDHSTPPSAYGSVK	(Y24)	_LSLEGDHSTPPSAY[Phospho (STY)]GSVK_	11	58298.4	_LS[Phospho (STY): 0%]LEGDHS[Phospho (STY): 0%]T[Phospho (STY): 0%]PPS[Phospho (STY): 0%]AY[Phospho (STY): 100%]GS[Phospho (STY): 0%]VK_
P07355	ANXA2	Annexin A2	QDIAFAYQR		_QDIAFAYQR_	11	98430.7	_QDIAFAYQR_
P07355	ANXA2	Annexin A2	AEDGSVIDYELIDQDAR		_AEDGSVIDYELIDQDAR_	11	93928.7	_AEDGSVIDYELIDQDAR_
P07355	ANXA2	Annexin A2	LSLEGDHSTPPSAYGSVK	(S26)	_LSLEGDHSTPPSAYGS[Phospho (STY)]VK_	11	44104.1	_LS[Phospho (STY): 0%]LEGDHS[Phospho (STY): 0%]T[Phospho (STY): 0%]PPS[Phospho (STY): 0.5%]AY[Phospho (STY): 0%]GS[Phospho (STY): 99.5%]VK_
P07355	ANXA2	Annexin A2	LSLEGDHSTPPSAYGSVK	(S26)	_LSLEGDHSTPPSAYGS[Phospho (STY)]VK_	11	44104.1	_LS[Phospho (STY): 0%]LEGDHS[Phospho (STY): 0%]T[Phospho (STY): 0%]PPS[Phospho (STY): 0.1%]AY[Phospho (STY): 0.1%]GS[Phospho (STY): 99.8%]VK_
P07355	ANXA2	Annexin A2	STVHEILCK	(T3,C9)	_[Acetyl (Protein N-term)]ST[Phospho (STY)]VHEILC[Carbamidomethyl (C)]K_	11	23697.9	_S[Phospho (STY): 64.3%]T[Phospho (STY): 35.7%]VHEILC[Carbamidomethyl (C): 100%]K_
P07357	C8A	Complement component C8 alpha chain	AIDEDCSQYEPIPGSQK	(C140)	_AIDEDC[Carbamidomethyl (C)]SQYEPIPGSQK_	2	40612.8	_AIDEDC[Carbamidomethyl (C): 100%]SQYEPIPGSQK_
P07357	C8A	Complement component C8 alpha chain	HLVCNGDQDCLDGSDEDDCEDVR	(C115,C121,C130)	_HLVC[Carbamidomethyl (C)]NGDQDC[Carbamidomethyl (C)]LDGSDEDDC[Carbamidomethyl (C)]EDVR_	2	35844.9	_HLVC[Carbamidomethyl (C): 100%]NGDQDC[Carbamidomethyl (C): 100%]LDGSDEDDC[Carbamidomethyl (C): 100%]EDVR_
P07437;P68371;Q13885;Q5JP53;Q5ST81;Q9BVA1	TUBB;TUBB4B;TUBB2A;TUBB;TUBB;TUBB2B	Tubulin beta chain;Tubulin beta-4B chain;Tubulin beta-2A chain;Tubulin beta chain;Tubulin beta chain;Tubulin beta-2B chain	EVDEQMLNVQNK	(M330);(M330);(M330);(M312);(M258);(M330)	_EVDEQM[Oxidation (M)]LNVQNK_	2	73483.5	_EVDEQM[Oxidation (M): 100%]LNVQNK_
P07437;P68371;Q13885;Q5JP53;Q5ST81;Q9BVA1	TUBB;TUBB4B;TUBB2A;TUBB;TUBB;TUBB2B	Tubulin beta chain;Tubulin beta-4B chain;Tubulin beta-2A chain;Tubulin beta chain;Tubulin beta chain;Tubulin beta-2B chain	EVDEQMLNVQNK		_EVDEQMLNVQNK_	2	11370.8	_EVDEQMLNVQNK_
P07737	PFN1	Profilin-1	DSPSVWAAVPGK		_DSPSVWAAVPGK_	2	72979.6	_DSPSVWAAVPGK_
P07737	PFN1	Profilin-1	DSLLQDGEFSMDLR	(M86)	_DSLLQDGEFSM[Oxidation (M)]DLR_	2	58318.6	_DSLLQDGEFSM[Oxidation (M): 100%]DLR_
P07900	HSP90AA1	Heat shock protein HSP 90-alpha	ESEDKPEIEDVGSDEEEEKK	(S263)	_ESEDKPEIEDVGS[Phospho (STY)]DEEEEKK_	7	7722029	_ES[Phospho (STY): 0%]EDKPEIEDVGS[Phospho (STY): 100%]DEEEEKK_
P07900	HSP90AA1	Heat shock protein HSP 90-alpha	ESEDKPEIEDVGSDEEEEKK	(S263)	_ESEDKPEIEDVGS[Phospho (STY)]DEEEEKK_	7	7722029	_ES[Phospho (STY): 0%]EDKPEIEDVGS[Phospho (STY): 100%]DEEEEKK_
P07900	HSP90AA1	Heat shock protein HSP 90-alpha	ESEDKPEIEDVGSDEEEEKK	(S252)	_ES[Phospho (STY)]EDKPEIEDVGSDEEEEKK_	7	4330783	_ES[Phospho (STY): 0%]EDKPEIEDVGS[Phospho (STY): 100%]DEEEEKK_
P07900	HSP90AA1	Heat shock protein HSP 90-alpha	ESEDKPEIEDVGSDEEEEKK	(S252)	_ES[Phospho (STY)]EDKPEIEDVGSDEEEEKK_	7	4330783	_ES[Phospho (STY): 0%]EDKPEIEDVGS[Phospho (STY): 100%]DEEEEKK_
P07900	HSP90AA1	Heat shock protein HSP 90-alpha	DQVANSAFVER		_DQVANSAFVER_	7	366709	_DQVANSAFVER_
P07900	HSP90AA1	Heat shock protein HSP 90-alpha	ELISNSSDALDK		_ELISNSSDALDK_	7	151106	_ELISNSSDALDK_
P07900	HSP90AA1	Heat shock protein HSP 90-alpha	ESEDKPEIEDVGSDEEEEKK		_ESEDKPEIEDVGSDEEEEKK_	7	73631.7	_ESEDKPEIEDVGSDEEEEKK_
P07900	HSP90AA1	Heat shock protein HSP 90-alpha	ESEDKPEIEDVGSDEEEEKK		_ESEDKPEIEDVGSDEEEEKK_	7	73631.7	_ESEDKPEIEDVGSDEEEEKK_
P07900	HSP90AA1	Heat shock protein HSP 90-alpha	NPDDITNEEYGEFYK		_NPDDITNEEYGEFYK_	7	73075.8	_NPDDITNEEYGEFYK_
P07900	HSP90AA1	Heat shock protein HSP 90-alpha	EVSDDEAEEKEDKEEEK	(S231)	_EVS[Phospho (STY)]DDEAEEKEDKEEEK_	7	15462	_EVS[Phospho (STY): 100%]DDEAEEKEDKEEEK_
P07911;X6RBG4	UMOD	Uromodulin	DSTIQVVENGESSQGR		_DSTIQVVENGESSQGR_	21	34044588	_DSTIQVVENGESSQGR_
P07911;X6RBG4	UMOD	Uromodulin	DSTIQVVENGESSQGR		_DSTIQVVENGESSQGR_	21	34044588	_DSTIQVVENGESSQGR_
P07911;X6RBG4	UMOD	Uromodulin	DGPCGTVLTR	(C389);(C438)	_DGPC[Carbamidomethyl (C)]GTVLTR_	21	42540868	_DGPC[Carbamidomethyl (C): 100%]GTVLTR_
P07911;X6RBG4	UMOD	Uromodulin	YFIIQDR		_YFIIQDR_	21	18360814	_YFIIQDR_
P07911;X6RBG4	UMOD	Uromodulin	YFIIQDR		_YFIIQDR_	21	18360814	_YFIIQDR_
P07911;X6RBG4	UMOD	Uromodulin	GDGWHCECSPGSCGPGLDCVPEGDALVCADPCQAHR	(C148,C150,C155,C161,C170,C174);(C197,C199,C204,C210,C219,C223)	_GDGWHC[Carbamidomethyl (C)]EC[Carbamidomethyl (C)]SPGSC[Carbamidomethyl (C)]GPGLDC[Carbamidomethyl (C)]VPEGDALVC[Carbamidomethyl (C)]ADPC[Carbamidomethyl (C)]QAHR_	21	7.0016e+06	_GDGWHC[Carbamidomethyl (C): 100%]EC[Carbamidomethyl (C): 100%]SPGSC[Carbamidomethyl (C): 100%]GPGLDC[Carbamidomethyl (C): 100%]VPEGDALVC[Carbamidomethyl (C): 100%]ADPC[Carbamidomethyl (C): 100%]QAHR_
P07911;X6RBG4	UMOD	Uromodulin	GDGWHCECSPGSCGPGLDCVPEGDALVCADPCQAHR	(C148,C150,C155,C161,C170,C174);(C197,C199,C204,C210,C219,C223)	_GDGWHC[Carbamidomethyl (C)]EC[Carbamidomethyl (C)]SPGSC[Carbamidomethyl (C)]GPGLDC[Carbamidomethyl (C)]VPEGDALVC[Carbamidomethyl (C)]ADPC[Carbamidomethyl (C)]QAHR_	21	7.0016e+06	_GDGWHC[Carbamidomethyl (C): 100%]EC[Carbamidomethyl (C): 100%]SPGSC[Carbamidomethyl (C): 100%]GPGLDC[Carbamidomethyl (C): 100%]VPEGDALVC[Carbamidomethyl (C): 100%]ADPC[Carbamidomethyl (C): 100%]QAHR_
P07911;X6RBG4	UMOD	Uromodulin	DWVSVVTPAR		_DWVSVVTPAR_	21	4.18664e+06	_DWVSVVTPAR_
P07911;X6RBG4	UMOD	Uromodulin	DNRDWVSVVTPAR		_DNRDWVSVVTPAR_	21	1.23262e+06	_DNRDWVSVVTPAR_
P07911;X6RBG4	UMOD	Uromodulin	DNRDWVSVVTPAR		_DNRDWVSVVTPAR_	21	1.23262e+06	_DNRDWVSVVTPAR_
P07911;X6RBG4	UMOD	Uromodulin	VFMYLSDSR	(M359);(M408)	_VFM[Oxidation (M)]YLSDSR_	21	1897740	_VFM[Oxidation (M): 100%]YLSDSR_
P07911;X6RBG4	UMOD	Uromodulin	MAETCVPVLR	(M213,C217);(M262,C266)	_M[Oxidation (M)]AETC[Carbamidomethyl (C)]VPVLR_	21	1.79459e+06	_M[Oxidation (M): 100%]AETC[Carbamidomethyl (C): 100%]VPVLR_
P07911;X6RBG4	UMOD	Uromodulin	INFACSYPLDMK	(C425,M431);(C474,M480)	_INFAC[Carbamidomethyl (C)]SYPLDM[Oxidation (M)]K_	21	1.33146e+06	_INFAC[Carbamidomethyl (C): 100%]SYPLDM[Oxidation (M): 100%]K_
P07911;X6RBG4	UMOD	Uromodulin	MAETCVPVLR	(C217);(C266)	_MAETC[Carbamidomethyl (C)]VPVLR_	21	1.1182e+06	_MAETC[Carbamidomethyl (C): 100%]VPVLR_
P07911;X6RBG4	UMOD	Uromodulin	TLDEYWR		_TLDEYWR_	21	1.05131e+06	_TLDEYWR_
P07911;X6RBG4	UMOD	Uromodulin	VFMYLSDSR		_VFMYLSDSR_	21	635013	_VFMYLSDSR_
P07911;X6RBG4	UMOD	Uromodulin	TALQPMVSALNIR	(M442);(M491)	_TALQPM[Oxidation (M)]VSALNIR_	21	412889	_TALQPM[Oxidation (M): 100%]VSALNIR_
P07911;X6RBG4	UMOD	Uromodulin	CSGFNDRDNRDWVSVVTPAR	(C366);(C415)	_C[Carbamidomethyl (C)]SGFNDRDNRDWVSVVTPAR_	21	159870	_C[Carbamidomethyl (C): 100%]SGFNDRDNRDWVSVVTPAR_
P07911;X6RBG4	UMOD	Uromodulin	CSGFNDRDNRDWVSVVTPAR	(C366);(C415)	_C[Carbamidomethyl (C)]SGFNDRDNRDWVSVVTPAR_	21	159870	_C[Carbamidomethyl (C): 100%]SGFNDRDNRDWVSVVTPAR_
P07911;X6RBG4	UMOD	Uromodulin	FSVQMFR	(M552);(M601)	_FSVQM[Oxidation (M)]FR_	21	312042	_FSVQM[Oxidation (M): 100%]FR_
P07911;X6RBG4	UMOD	Uromodulin	VGGTGMFTVR		_VGGTGMFTVR_	21	308176	_VGGTGMFTVR_
P07911;X6RBG4	UMOD	Uromodulin	FSVQMFR		_FSVQMFR_	21	275992	_FSVQMFR_
P07911;X6RBG4	UMOD	Uromodulin	INFACSYPLDMK	(C425);(C474)	_INFAC[Carbamidomethyl (C)]SYPLDMK_	21	211350	_INFAC[Carbamidomethyl (C): 100%]SYPLDMK_
P07911;X6RBG4	UMOD	Uromodulin	VGGTGMFTVR	(M455);(M504)	_VGGTGM[Oxidation (M)]FTVR_	21	185024	_VGGTGM[Oxidation (M): 100%]FTVR_
P07911;X6RBG4	UMOD	Uromodulin	STEYGEGYACDTDLRGWYR	(C195);(C244)	_STEYGEGYAC[Carbamidomethyl (C)]DTDLRGWYR_	21	86338.2	_STEYGEGYAC[Carbamidomethyl (C): 100%]DTDLRGWYR_
P07911;X6RBG4	UMOD	Uromodulin	STEYGEGYACDTDLR	(C195);(C244)	_STEYGEGYAC[Carbamidomethyl (C)]DTDLR_	21	7500.19	_STEYGEGYAC[Carbamidomethyl (C): 100%]DTDLR_
P07996	THBS1	Thrombospondin-1	DNCPNLPNSGQEDYDK	(C718)	_DNC[Carbamidomethyl (C)]PNLPNSGQEDYDK_	11	667435	_DNC[Carbamidomethyl (C): 100%]PNLPNSGQEDYDK_
P07996	THBS1	Thrombospondin-1	DNCPNLPNSGQEDYDK	(C718)	_DNC[Carbamidomethyl (C)]PNLPNSGQEDYDK_	11	667435	_DNC[Carbamidomethyl (C): 100%]PNLPNSGQEDYDK_
P07996	THBS1	Thrombospondin-1	DCVGDVTENQICNK	(C531,C541)	_DC[Carbamidomethyl (C)]VGDVTENQIC[Carbamidomethyl (C)]NK_	11	652848	_DC[Carbamidomethyl (C): 100%]VGDVTENQIC[Carbamidomethyl (C): 100%]NK_
P07996	THBS1	Thrombospondin-1	DGKGDACDHDDDNDGIPDDK	(C894)	_DGKGDAC[Carbamidomethyl (C)]DHDDDNDGIPDDK_	11	217449	_DGKGDAC[Carbamidomethyl (C): 100%]DHDDDNDGIPDDK_
P07996	THBS1	Thrombospondin-1	DGKGDACDHDDDNDGIPDDK	(C894)	_DGKGDAC[Carbamidomethyl (C)]DHDDDNDGIPDDK_	11	217449	_DGKGDAC[Carbamidomethyl (C): 100%]DHDDDNDGIPDDK_
P07996	THBS1	Thrombospondin-1	DNCQYVYNVDQR	(C813)	_DNC[Carbamidomethyl (C)]QYVYNVDQR_	11	243241	_DNC[Carbamidomethyl (C): 100%]QYVYNVDQR_
P07996	THBS1	Thrombospondin-1	IEDANLIPPVPDDK		_IEDANLIPPVPDDK_	11	187082	_IEDANLIPPVPDDK_
P07996	THBS1	Thrombospondin-1	KDNCPNLPNSGQEDYDK	(C718)	_KDNC[Carbamidomethyl (C)]PNLPNSGQEDYDK_	11	88361.7	_KDNC[Carbamidomethyl (C): 100%]PNLPNSGQEDYDK_
P07996	THBS1	Thrombospondin-1	GGVNDNFQGVLQNVR		_GGVNDNFQGVLQNVR_	11	31066.4	_GGVNDNFQGVLQNVR_
P07996	THBS1	Thrombospondin-1	NNEEWTVDSCTECHCQNSVTICK	(C336,C339,C341,C348)	_NNEEWTVDSC[Carbamidomethyl (C)]TEC[Carbamidomethyl (C)]HC[Carbamidomethyl (C)]QNSVTIC[Carbamidomethyl (C)]K_	11	15616.5	_NNEEWTVDSC[Carbamidomethyl (C): 100%]TEC[Carbamidomethyl (C): 100%]HC[Carbamidomethyl (C): 100%]QNSVTIC[Carbamidomethyl (C): 100%]K_
P07996	THBS1	Thrombospondin-1	DHSGQVFSVVSNGK		_DHSGQVFSVVSNGK_	11	12453.1	_DHSGQVFSVVSNGK_
P07996	THBS1	Thrombospondin-1	FTGSQPFGQGVEHATANK		_FTGSQPFGQGVEHATANK_	11	10571.9	_FTGSQPFGQGVEHATANK_
P07996	THBS1	Thrombospondin-1	DTDMDGVGDQCDNCPLEHNPDQLDSDSDR	(C833,C836)	_DTDMDGVGDQC[Carbamidomethyl (C)]DNC[Carbamidomethyl (C)]PLEHNPDQLDSDSDR_	11	7361.65	_DTDMDGVGDQC[Carbamidomethyl (C): 100%]DNC[Carbamidomethyl (C): 100%]PLEHNPDQLDSDSDR_
P07998	RNASE1	Ribonuclease pancreatic	QHMDSDSSPSSSSTYCNQMMR	(M41,C54,M57)	_QHM[Oxidation (M)]DSDSSPSSSSTYC[Carbamidomethyl (C)]NQM[Oxidation (M)]MR_	8	1.10381e+06	_QHM[Oxidation (M): 100%]DSDSSPSSSSTYC[Carbamidomethyl (C): 100%]NQM[Oxidation (M): 99.3%]M[Oxidation (M): 0.7%]R_
P07998	RNASE1	Ribonuclease pancreatic	QHMDSDSSPSSSSTYCNQMMR	(C54,M57,M58)	_QHMDSDSSPSSSSTYC[Carbamidomethyl (C)]NQM[Oxidation (M)]M[Oxidation (M)]R_	8	980248	_QHM[Oxidation (M): 0%]DSDSSPSSSSTYC[Carbamidomethyl (C): 100%]NQM[Oxidation (M): 100%]M[Oxidation (M): 100%]R_
P07998	RNASE1	Ribonuclease pancreatic	QHMDSDSSPSSSSTYCNQMMR	(M41,C54,M58)	_QHM[Oxidation (M)]DSDSSPSSSSTYC[Carbamidomethyl (C)]NQMM[Oxidation (M)]R_	8	603163	_QHM[Oxidation (M): 100%]DSDSSPSSSSTYC[Carbamidomethyl (C): 100%]NQM[Oxidation (M): 0.8%]M[Oxidation (M): 99.2%]R_
P07998	RNASE1	Ribonuclease pancreatic	QHMDSDSSPSSSSTYCNQMMR	(C54,M58)	_QHMDSDSSPSSSSTYC[Carbamidomethyl (C)]NQMM[Oxidation (M)]R_	8	509045	_QHM[Oxidation (M): 0%]DSDSSPSSSSTYC[Carbamidomethyl (C): 100%]NQM[Oxidation (M): 2.3%]M[Oxidation (M): 97.7%]R_
P07998	RNASE1	Ribonuclease pancreatic	QHMDSDSSPSSSSTYCNQMMR	(M41,C54)	_QHM[Oxidation (M)]DSDSSPSSSSTYC[Carbamidomethyl (C)]NQMMR_	8	496821	_QHM[Oxidation (M): 100%]DSDSSPSSSSTYC[Carbamidomethyl (C): 100%]NQM[Oxidation (M): 0%]M[Oxidation (M): 0%]R_
P07998	RNASE1	Ribonuclease pancreatic	QHMDSDSSPSSSSTYCNQMMR	(C54,M57)	_QHMDSDSSPSSSSTYC[Carbamidomethyl (C)]NQM[Oxidation (M)]MR_	8	272857	_QHM[Oxidation (M): 0%]DSDSSPSSSSTYC[Carbamidomethyl (C): 100%]NQM[Oxidation (M): 95.2%]M[Oxidation (M): 4.8%]R_
P07998	RNASE1	Ribonuclease pancreatic	QHMDSDSSPSSSSTYCNQMMR	(M41,C54,M57,M58)	_QHM[Oxidation (M)]DSDSSPSSSSTYC[Carbamidomethyl (C)]NQM[Oxidation (M)]M[Oxidation (M)]R_	8	157391	_QHM[Oxidation (M): 100%]DSDSSPSSSSTYC[Carbamidomethyl (C): 100%]NQM[Oxidation (M): 100%]M[Oxidation (M): 100%]R_
P07998	RNASE1	Ribonuclease pancreatic	QHMDSDSSPSSSSTYCNQMMR	(C54)	_QHMDSDSSPSSSSTYC[Carbamidomethyl (C)]NQMMR_	8	130940	_QHMDSDSSPSSSSTYC[Carbamidomethyl (C): 100%]NQMMR_
P08183	ABCB1	ATP-dependent translocase ABCB1	SEIDALEMSSNDSRSSLIR	(M653,S661)	_SEIDALEM[Oxidation (M)]SSNDSRSS[Phospho (STY)]LIR_	4	545046	_S[Phospho (STY): 0%]EIDALEM[Oxidation (M): 100%]S[Phospho (STY): 0%]S[Phospho (STY): 0%]NDS[Phospho (STY): 0%]RS[Phospho (STY): 15.7%]S[Phospho (STY): 84.3%]LIR_
P08183	ABCB1	ATP-dependent translocase ABCB1	SEIDALEMSSNDSRSSLIR	(S661)	_SEIDALEMSSNDSRSS[Phospho (STY)]LIR_	4	400555	_S[Phospho (STY): 0%]EIDALEMS[Phospho (STY): 0%]S[Phospho (STY): 0%]NDS[Phospho (STY): 0.5%]RS[Phospho (STY): 0.9%]S[Phospho (STY): 98.6%]LIR_
P08183	ABCB1	ATP-dependent translocase ABCB1	EHGTHQQLLAQK		_EHGTHQQLLAQK_	4	34156.3	_EHGTHQQLLAQK_
P08183	ABCB1	ATP-dependent translocase ABCB1	SEIDALEMSSNDSR	(M653)	_SEIDALEM[Oxidation (M)]SSNDSR_	4	12418.2	_SEIDALEM[Oxidation (M): 100%]SSNDSR_
P08238	HSP90AB1	Heat shock protein HSP 90-beta	EGLELPEDEEEK		_EGLELPEDEEEK_	5	660924	_EGLELPEDEEEK_
P08238	HSP90AB1	Heat shock protein HSP 90-beta	EDQTEYLEER		_EDQTEYLEER_	5	406728	_EDQTEYLEER_
P08238	HSP90AB1	Heat shock protein HSP 90-beta	ELISNASDALDK		_ELISNASDALDK_	5	124189	_ELISNASDALDK_
P08238	HSP90AB1	Heat shock protein HSP 90-beta	PKIEDVGSDEEDDSGK	(S255)	_PKIEDVGS[Phospho (STY)]DEEDDSGK_	5	15451.1	_PKIEDVGS[Phospho (STY): 100%]DEEDDS[Phospho (STY): 0%]GK_
P08238	HSP90AB1	Heat shock protein HSP 90-beta	PKIEDVGSDEEDDSGK	(S255)	_PKIEDVGS[Phospho (STY)]DEEDDSGK_	5	15451.1	_PKIEDVGS[Phospho (STY): 99.8%]DEEDDS[Phospho (STY): 0.2%]GK_
P08238	HSP90AB1	Heat shock protein HSP 90-beta	NPDDITQEEYGEFYK		_NPDDITQEEYGEFYK_	5	19416.3	_NPDDITQEEYGEFYK_
P08246	ELANE	Neutrophil elastase	VVLGAHNLSR	(S90)	_VVLGAHNLS[Phospho (STY)]R_	2	250353	_VVLGAHNLS[Phospho (STY): 100%]R_
P08246	ELANE	Neutrophil elastase	QVFAVQR		_QVFAVQR_	2	75504.7	_QVFAVQR_
P08263;P09210	GSTA1;GSTA2	Glutathione S-transferase A1;Glutathione S-transferase A2	FLQPGSPR	(S202);(S202)	_FLQPGS[Phospho (STY)]PR_	3	1.9743e+06	_FLQPGS[Phospho (STY): 100%]PR_
P08263;P09210	GSTA1;GSTA2	Glutathione S-transferase A1;Glutathione S-transferase A2	SHGQDYLVGNK		_SHGQDYLVGNK_	3	235796	_SHGQDYLVGNK_
P08263;P09210	GSTA1;GSTA2	Glutathione S-transferase A1;Glutathione S-transferase A2	SHGQDYLVGNK		_SHGQDYLVGNK_	3	235796	_SHGQDYLVGNK_
P08263;P09210	GSTA1;GSTA2	Glutathione S-transferase A1;Glutathione S-transferase A2	FLQPGSPR		_FLQPGSPR_	3	96230.4	_FLQPGSPR_
P08294	SOD3	Extracellular superoxide dismutase [Cu-Zn]	AVVVHAGEDDLGR		_AVVVHAGEDDLGR_	4	174571	_AVVVHAGEDDLGR_
P08294	SOD3	Extracellular superoxide dismutase [Cu-Zn]	AVVVHAGEDDLGR		_AVVVHAGEDDLGR_	4	174571	_AVVVHAGEDDLGR_
P08294	SOD3	Extracellular superoxide dismutase [Cu-Zn]	RDDDGALHAACQVQPSATLDAAQPR	(C63)	_RDDDGALHAAC[Carbamidomethyl (C)]QVQPSATLDAAQPR_	4	123503	_RDDDGALHAAC[Carbamidomethyl (C): 100%]QVQPSATLDAAQPR_
P08294	SOD3	Extracellular superoxide dismutase [Cu-Zn]	RDDDGALHAACQVQPSATLDAAQPR	(C63)	_RDDDGALHAAC[Carbamidomethyl (C)]QVQPSATLDAAQPR_	4	123503	_RDDDGALHAAC[Carbamidomethyl (C): 100%]QVQPSATLDAAQPR_
P08294	SOD3	Extracellular superoxide dismutase [Cu-Zn]	DDDGALHAACQVQPSATLDAAQPR	(C63)	_DDDGALHAAC[Carbamidomethyl (C)]QVQPSATLDAAQPR_	4	227953	_DDDGALHAAC[Carbamidomethyl (C): 100%]QVQPSATLDAAQPR_
P08294	SOD3	Extracellular superoxide dismutase [Cu-Zn]	DDDGALHAACQVQPSATLDAAQPR	(C63,T70)	_DDDGALHAAC[Carbamidomethyl (C)]QVQPSAT[Phospho (STY)]LDAAQPR_	4	55159.1	_DDDGALHAAC[Carbamidomethyl (C): 100%]QVQPS[Phospho (STY): 60.9%]AT[Phospho (STY): 39.1%]LDAAQPR_
P08311	CTSG	Cathepsin G	GDSGGPLLCNNVAHGIVSYGK	(C207)	_GDSGGPLLC[Carbamidomethyl (C)]NNVAHGIVSYGK_	1	22295.1	_GDSGGPLLC[Carbamidomethyl (C): 100%]NNVAHGIVSYGK_
P08571	CD14	Monocyte differentiation antigen CD14	VLDLSCNR	(C306)	_VLDLSC[Carbamidomethyl (C)]NR_	3	359290	_VLDLSC[Carbamidomethyl (C): 100%]NR_
P08571	CD14	Monocyte differentiation antigen CD14	ELTLEDLK		_ELTLEDLK_	3	327582	_ELTLEDLK_
P08571	CD14	Monocyte differentiation antigen CD14	VLSIAQAHSPAFSCEQVR	(C187)	_VLSIAQAHSPAFSC[Carbamidomethyl (C)]EQVR_	3	126255	_VLSIAQAHSPAFSC[Carbamidomethyl (C): 100%]EQVR_
P08572	COL4A2	Collagen alpha-2(IV) chain	HSQTDQEPMCPVGMNK	(M1503,C1504)	_HSQTDQEPM[Oxidation (M)]C[Carbamidomethyl (C)]PVGMNK_	9	316286	_HSQTDQEPM[Oxidation (M): 100%]C[Carbamidomethyl (C): 100%]PVGM[Oxidation (M): 0%]NK_
P08572	COL4A2	Collagen alpha-2(IV) chain	HSQTDQEPMCPVGMNK	(C1504,M1508)	_HSQTDQEPMC[Carbamidomethyl (C)]PVGM[Oxidation (M)]NK_	9	123436	_HSQTDQEPM[Oxidation (M): 0%]C[Carbamidomethyl (C): 100%]PVGM[Oxidation (M): 100%]NK_
P08572	COL4A2	Collagen alpha-2(IV) chain	HSQTDQEPMCPVGMNK	(M1503,C1504,M1508)	_HSQTDQEPM[Oxidation (M)]C[Carbamidomethyl (C)]PVGM[Oxidation (M)]NK_	9	118387	_HSQTDQEPM[Oxidation (M): 100%]C[Carbamidomethyl (C): 100%]PVGM[Oxidation (M): 100%]NK_
P08572	COL4A2	Collagen alpha-2(IV) chain	GEQGFMGNTGPTGAVGDR	(M1355)	_GEQGFM[Oxidation (M)]GNTGPTGAVGDR_	9	100982	_GEQGFM[Oxidation (M): 100%]GNTGPTGAVGDR_
P08572	COL4A2	Collagen alpha-2(IV) chain	GLDGYQGPDGPR		_GLDGYQGPDGPR_	9	92290.4	_GLDGYQGPDGPR_
P08572	COL4A2	Collagen alpha-2(IV) chain	GDEGPIGHQGPIGQEGAPGRPGSPGLPGMPGR	(S1475,M1481)	_GDEGPIGHQGPIGQEGAPGRPGS[Phospho (STY)]PGLPGM[Oxidation (M)]PGR_	9	73848.6	_GDEGPIGHQGPIGQEGAPGRPGS[Phospho (STY): 100%]PGLPGM[Oxidation (M): 100%]PGR_
P08572	COL4A2	Collagen alpha-2(IV) chain	KFDVPCGGR	(C42)	_KFDVPC[Carbamidomethyl (C)]GGR_	9	29183	_KFDVPC[Carbamidomethyl (C): 100%]GGR_
P08572	COL4A2	Collagen alpha-2(IV) chain	GEQGFMGNTGPTGAVGDR		_GEQGFMGNTGPTGAVGDR_	9	20843.5	_GEQGFMGNTGPTGAVGDR_
P08572	COL4A2	Collagen alpha-2(IV) chain	HSQTDQEPMCPVGMNK	(C1504)	_HSQTDQEPMC[Carbamidomethyl (C)]PVGMNK_	9	12145	_HSQTDQEPMC[Carbamidomethyl (C): 100%]PVGMNK_
P08575	PTPRC	Receptor-type tyrosine-protein phosphatase C	NRNSNVIPYDYNR	(S975)	_NRNS[Phospho (STY)]NVIPYDYNR_	1	113633	_NRNS[Phospho (STY): 100%]NVIPY[Phospho (STY): 0%]DY[Phospho (STY): 0%]NR_
P08603	CFH	Complement factor H	GDAVCTESGWRPLPSCEEK	(C251,C262)	_GDAVC[Carbamidomethyl (C)]TESGWRPLPSC[Carbamidomethyl (C)]EEK_	6	110073	_GDAVC[Carbamidomethyl (C): 100%]TESGWRPLPSC[Carbamidomethyl (C): 100%]EEK_
P08603	CFH	Complement factor H	DGWSAQPTCIK	(C505)	_DGWSAQPTC[Carbamidomethyl (C)]IK_	6	39326.3	_DGWSAQPTC[Carbamidomethyl (C): 100%]IK_
P08603	CFH	Complement factor H	IEGDEEMHCSDDGFWSK	(M190,C192)	_IEGDEEM[Oxidation (M)]HC[Carbamidomethyl (C)]SDDGFWSK_	6	36311.3	_IEGDEEM[Oxidation (M): 100%]HC[Carbamidomethyl (C): 100%]SDDGFWSK_
P08603	CFH	Complement factor H	IEGDEEMHCSDDGFWSK	(C192)	_IEGDEEMHC[Carbamidomethyl (C)]SDDGFWSK_	6	22536.9	_IEGDEEMHC[Carbamidomethyl (C): 100%]SDDGFWSK_
P08603	CFH	Complement factor H	TGDEITYQCR	(C294)	_TGDEITYQC[Carbamidomethyl (C)]R_	6	11436.1	_TGDEITYQC[Carbamidomethyl (C): 100%]R_
P08603	CFH	Complement factor H	HGGLYHENMR	(M340)	_HGGLYHENM[Oxidation (M)]R_	6	9060	_HGGLYHENM[Oxidation (M): 100%]R_
P08754	GNAI3	Guanine nucleotide-binding protein G(i) subunit alpha-3	IIHEDGYSEDECK	(C66)	_IIHEDGYSEDEC[Carbamidomethyl (C)]K_	1	12519.8	_IIHEDGYSEDEC[Carbamidomethyl (C): 100%]K_
P09237	MMP7	Matrilysin	DLPHITVDR		_DLPHITVDR_	2	3069589	_DLPHITVDR_
P09237	MMP7	Matrilysin	FYLYDSETK		_FYLYDSETK_	2	16827.5	_FYLYDSETK_
P09467	FBP1	Fructose-1,6-bisphosphatase 1	DFDPAVTEYIQR		_DFDPAVTEYIQR_	3	528336	_DFDPAVTEYIQR_
P09467	FBP1	Fructose-1,6-bisphosphatase 1	ADQAPFDTDVNTLTR		_[Acetyl (Protein N-term)]ADQAPFDTDVNTLTR_	3	98596.6	_ADQAPFDTDVNTLTR_
P09467	FBP1	Fructose-1,6-bisphosphatase 1	YVGSMVADVHR	(M249)	_YVGSM[Oxidation (M)]VADVHR_	3	5163.53	_YVGSM[Oxidation (M): 100%]VADVHR_
P09525;Q6P452	ANXA4	Annexin A4;Annexin	QDAQDLYEAGEK		_QDAQDLYEAGEK_	2	35944.5	_QDAQDLYEAGEK_
P09525;Q6P452	ANXA4	Annexin A4;Annexin	GLGTDDNTLIR		_GLGTDDNTLIR_	2	2904.58	_GLGTDDNTLIR_
P09543	CNP	2',3'-cyclic-nucleotide 3'-phosphodiesterase	GGSRGEEVGELSR		_GGSRGEEVGELSR_	1	11971	_GGSRGEEVGELSR_
P09960	LTA4H	Leukotriene A-4 hydrolase	EDDLNSFNATDLK		_EDDLNSFNATDLK_	1	153782	_EDDLNSFNATDLK_
P0CF74;P0DOY2;P0DOY3	IGLC6;IGLC2;IGLC3	Immunoglobulin lambda constant 6;Immunoglobulin lambda constant 2;Immunoglobulin lambda constant 3	SYSCQVTHEGSTVEK	(C87);(C87);(C87)	_SYSC[Carbamidomethyl (C)]QVTHEGSTVEK_	2	890355	_SYSC[Carbamidomethyl (C): 100%]QVTHEGSTVEK_
P0CF74;P0DOY2;P0DOY3	IGLC6;IGLC2;IGLC3	Immunoglobulin lambda constant 6;Immunoglobulin lambda constant 2;Immunoglobulin lambda constant 3	SYSCQVTHEGSTVEK	(C87);(C87);(C87)	_SYSC[Carbamidomethyl (C)]QVTHEGSTVEK_	2	890355	_SYSC[Carbamidomethyl (C): 100%]QVTHEGSTVEK_
P0CF74;P0DOY2;P0DOY3	IGLC6;IGLC2;IGLC3	Immunoglobulin lambda constant 6;Immunoglobulin lambda constant 2;Immunoglobulin lambda constant 3	AAPSVTLFPPSSEELQANK		_AAPSVTLFPPSSEELQANK_	2	37845.2	_AAPSVTLFPPSSEELQANK_
P10153	RNASE2	Non-secretory ribonuclease	DPPQYPVVPVHLDR		_DPPQYPVVPVHLDR_	3	4665685	_DPPQYPVVPVHLDR_
P10153	RNASE2	Non-secretory ribonuclease	DPPQYPVVPVHLDR		_DPPQYPVVPVHLDR_	3	4665685	_DPPQYPVVPVHLDR_
P10153	RNASE2	Non-secretory ribonuclease	RDPPQYPVVPVHLDR		_RDPPQYPVVPVHLDR_	3	1.2271e+06	_RDPPQYPVVPVHLDR_
P10153	RNASE2	Non-secretory ribonuclease	RDPPQYPVVPVHLDR		_RDPPQYPVVPVHLDR_	3	1.2271e+06	_RDPPQYPVVPVHLDR_
P10153	RNASE2	Non-secretory ribonuclease	RDPPQYPVVPVHLDR		_RDPPQYPVVPVHLDR_	3	1.2271e+06	_RDPPQYPVVPVHLDR_
P10153	RNASE2	Non-secretory ribonuclease	YAQTPANMFYIVACDNR	(M132,C138)	_YAQTPANM[Oxidation (M)]FYIVAC[Carbamidomethyl (C)]DNR_	3	55582.2	_YAQTPANM[Oxidation (M): 100%]FYIVAC[Carbamidomethyl (C): 100%]DNR_
P10253	GAA	Lysosomal alpha-glucosidase	DFPAMVQELHQGGR	(M427)	_DFPAM[Oxidation (M)]VQELHQGGR_	1	9743.3	_DFPAM[Oxidation (M): 100%]VQELHQGGR_
P10301	RRAS	Ras-related protein R-Ras	DRDDFPVVLVGNK		_DRDDFPVVLVGNK_	1	92380.7	_DRDDFPVVLVGNK_
P10301	RRAS	Ras-related protein R-Ras	DRDDFPVVLVGNK		_DRDDFPVVLVGNK_	1	92380.7	_DRDDFPVVLVGNK_
P10451	SPP1	Osteopontin	ISHELDSASSEVN	(S310)	_ISHELDSAS[Phospho (STY)]SEVN_	48	28754640	_IS[Phospho (STY): 0%]HELDS[Phospho (STY): 0%]AS[Phospho (STY): 100%]S[Phospho (STY): 0%]EVN_
P10451	SPP1	Osteopontin	ISHELDSASSEVN	(S311)	_ISHELDSASS[Phospho (STY)]EVN_	48	25364058	_IS[Phospho (STY): 0%]HELDS[Phospho (STY): 0%]AS[Phospho (STY): 100%]S[Phospho (STY): 0%]EVN_
P10451	SPP1	Osteopontin	DSYETSQLDDQSAETHSHK	(T237)	_DSYETSQLDDQSAET[Phospho (STY)]HSHK_	48	19178898	_DS[Phospho (STY): 0%]Y[Phospho (STY): 0%]ET[Phospho (STY): 0%]S[Phospho (STY): 0%]QLDDQS[Phospho (STY): 100%]AET[Phospho (STY): 0%]HS[Phospho (STY): 0%]HK_
P10451	SPP1	Osteopontin	DSYETSQLDDQSAETHSHK	(S234)	_DSYETSQLDDQS[Phospho (STY)]AETHSHK_	48	14554738	_DS[Phospho (STY): 0%]Y[Phospho (STY): 0%]ET[Phospho (STY): 0%]S[Phospho (STY): 0%]QLDDQS[Phospho (STY): 100%]AET[Phospho (STY): 0%]HS[Phospho (STY): 0%]HK_
P10451	SPP1	Osteopontin	ISHELDSASSEVN	(S308,S310)	_ISHELDS[Phospho (STY)]AS[Phospho (STY)]SEVN_	48	6176421	_IS[Phospho (STY): 0%]HELDS[Phospho (STY): 100%]AS[Phospho (STY): 99.9%]S[Phospho (STY): 0.1%]EVN_
P10451	SPP1	Osteopontin	ISHELDSASSEVN	(S308,S311)	_ISHELDS[Phospho (STY)]ASS[Phospho (STY)]EVN_	48	6.00754e+06	_IS[Phospho (STY): 0%]HELDS[Phospho (STY): 100%]AS[Phospho (STY): 99.9%]S[Phospho (STY): 0.1%]EVN_
P10451	SPP1	Osteopontin	ANDESNEHSDVIDSQELSK	(S258)	_ANDESNEHS[Phospho (STY)]DVIDSQELSK_	48	5.03261e+06	_ANDES[Phospho (STY): 100%]NEHS[Phospho (STY): 0%]DVIDS[Phospho (STY): 0%]QELS[Phospho (STY): 0%]K_
P10451	SPP1	Osteopontin	ANDESNEHSDVIDSQELSK	(S263)	_ANDESNEHSDVIDS[Phospho (STY)]QELSK_	48	2.70054e+06	_ANDES[Phospho (STY): 0%]NEHS[Phospho (STY): 0%]DVIDS[Phospho (STY): 100%]QELS[Phospho (STY): 0%]K_
P10451	SPP1	Osteopontin	ANDESNEHSDVIDSQELSK	(S254,S267)	_ANDES[Phospho (STY)]NEHSDVIDSQELS[Phospho (STY)]K_	48	1.51703e+06	_ANDES[Phospho (STY): 100%]NEHS[Phospho (STY): 0%]DVIDS[Phospho (STY): 100%]QELS[Phospho (STY): 0%]K_
P10451	SPP1	Osteopontin	ANDESNEHSDVIDSQELSK	(S258,S263)	_ANDESNEHS[Phospho (STY)]DVIDS[Phospho (STY)]QELSK_	48	1.51311e+06	_ANDES[Phospho (STY): 100%]NEHS[Phospho (STY): 0%]DVIDS[Phospho (STY): 100%]QELS[Phospho (STY): 0%]K_
P10451	SPP1	Osteopontin	DSYETSQLDDQSAETHSHK		_DSYETSQLDDQSAETHSHK_	48	739148	_DSYETSQLDDQSAETHSHK_
P10451	SPP1	Osteopontin	DSYETSQLDDQSAETHSHK		_DSYETSQLDDQSAETHSHK_	48	739148	_DSYETSQLDDQSAETHSHK_
P10451	SPP1	Osteopontin	ANDESNEHSDVIDSQELSK	(S254,S263)	_ANDES[Phospho (STY)]NEHSDVIDS[Phospho (STY)]QELSK_	48	1.43135e+06	_ANDES[Phospho (STY): 100%]NEHS[Phospho (STY): 0%]DVIDS[Phospho (STY): 100%]QELS[Phospho (STY): 0%]K_
P10451	SPP1	Osteopontin	KANDESNEHSDVIDSQELSK	(S254)	_KANDES[Phospho (STY)]NEHSDVIDSQELSK_	48	1407946	_KANDES[Phospho (STY): 100%]NEHS[Phospho (STY): 0%]DVIDS[Phospho (STY): 0%]QELS[Phospho (STY): 0%]K_
P10451	SPP1	Osteopontin	ISHELDSASSEVN	(S308)	_ISHELDS[Phospho (STY)]ASSEVN_	48	1.29191e+06	_IS[Phospho (STY): 0%]HELDS[Phospho (STY): 100%]AS[Phospho (STY): 0%]S[Phospho (STY): 0%]EVN_
P10451	SPP1	Osteopontin	GKDSYETSQLDDQSAETHSHK	(S224,S234)	_GKDS[Phospho (STY)]YETSQLDDQS[Phospho (STY)]AETHSHK_	48	597364	_GKDS[Phospho (STY): 100%]Y[Phospho (STY): 0%]ET[Phospho (STY): 0%]S[Phospho (STY): 0%]QLDDQS[Phospho (STY): 100%]AET[Phospho (STY): 0%]HS[Phospho (STY): 0%]HK_
P10451	SPP1	Osteopontin	GKDSYETSQLDDQSAETHSHK	(S224,S234)	_GKDS[Phospho (STY)]YETSQLDDQS[Phospho (STY)]AETHSHK_	48	597364	_GKDS[Phospho (STY): 63.9%]Y[Phospho (STY): 34.5%]ET[Phospho (STY): 1.5%]S[Phospho (STY): 0.1%]QLDDQS[Phospho (STY): 100%]AET[Phospho (STY): 0%]HS[Phospho (STY): 0%]HK_
P10451	SPP1	Osteopontin	GKDSYETSQLDDQSAETHSHK	(S224,S239)	_GKDS[Phospho (STY)]YETSQLDDQSAETHS[Phospho (STY)]HK_	48	1.18827e+06	_GKDS[Phospho (STY): 100%]Y[Phospho (STY): 0%]ET[Phospho (STY): 0%]S[Phospho (STY): 0%]QLDDQS[Phospho (STY): 100%]AET[Phospho (STY): 0%]HS[Phospho (STY): 0%]HK_
P10451	SPP1	Osteopontin	GKDSYETSQLDDQSAETHSHK	(S224,T237)	_GKDS[Phospho (STY)]YETSQLDDQSAET[Phospho (STY)]HSHK_	48	1.14563e+06	_GKDS[Phospho (STY): 100%]Y[Phospho (STY): 0%]ET[Phospho (STY): 0%]S[Phospho (STY): 0%]QLDDQS[Phospho (STY): 100%]AET[Phospho (STY): 0%]HS[Phospho (STY): 0%]HK_
P10451	SPP1	Osteopontin	AIPVAQDLNAPSDWDSRGK	(S219)	_AIPVAQDLNAPSDWDS[Phospho (STY)]RGK_	48	956654	_AIPVAQDLNAPS[Phospho (STY): 0%]DWDS[Phospho (STY): 100%]RGK_
P10451	SPP1	Osteopontin	GKDSYETSQLDDQSAETHSHK	(S224)	_GKDS[Phospho (STY)]YETSQLDDQSAETHSHK_	48	474025	_GKDS[Phospho (STY): 100%]Y[Phospho (STY): 0%]ET[Phospho (STY): 0%]S[Phospho (STY): 0%]QLDDQS[Phospho (STY): 0%]AET[Phospho (STY): 0%]HS[Phospho (STY): 0%]HK_
P10451	SPP1	Osteopontin	GKDSYETSQLDDQSAETHSHK	(S224)	_GKDS[Phospho (STY)]YETSQLDDQSAETHSHK_	48	474025	_GKDS[Phospho (STY): 100%]Y[Phospho (STY): 0%]ET[Phospho (STY): 0%]S[Phospho (STY): 0%]QLDDQS[Phospho (STY): 0%]AET[Phospho (STY): 0%]HS[Phospho (STY): 0%]HK_
P10451	SPP1	Osteopontin	KANDESNEHSDVIDSQELSK	(S254,S263)	_KANDES[Phospho (STY)]NEHSDVIDS[Phospho (STY)]QELSK_	48	699899	_KANDES[Phospho (STY): 100%]NEHS[Phospho (STY): 0%]DVIDS[Phospho (STY): 100%]QELS[Phospho (STY): 0%]K_
P10451	SPP1	Osteopontin	ANDESNEHSDVIDSQELSK		_ANDESNEHSDVIDSQELSK_	48	620152	_ANDESNEHSDVIDSQELSK_
P10451	SPP1	Osteopontin	DSYETSQLDDQSAETHSHK	(S224,S234)	_DS[Phospho (STY)]YETSQLDDQS[Phospho (STY)]AETHSHK_	48	553172	_DS[Phospho (STY): 77.8%]Y[Phospho (STY): 22.2%]ET[Phospho (STY): 0%]S[Phospho (STY): 0%]QLDDQS[Phospho (STY): 100%]AET[Phospho (STY): 0%]HS[Phospho (STY): 0%]HK_
P10451	SPP1	Osteopontin	KANDESNEHSDVIDSQELSK	(S263)	_KANDESNEHSDVIDS[Phospho (STY)]QELSK_	48	447211	_KANDES[Phospho (STY): 0%]NEHS[Phospho (STY): 0%]DVIDS[Phospho (STY): 100%]QELS[Phospho (STY): 0%]K_
P10451	SPP1	Osteopontin	GKDSYETSQLDDQSAETHSHK	(S234)	_GKDSYETSQLDDQS[Phospho (STY)]AETHSHK_	48	164395	_GKDS[Phospho (STY): 0%]Y[Phospho (STY): 0%]ET[Phospho (STY): 0%]S[Phospho (STY): 0%]QLDDQS[Phospho (STY): 100%]AET[Phospho (STY): 0%]HS[Phospho (STY): 0%]HK_
P10451	SPP1	Osteopontin	GKDSYETSQLDDQSAETHSHK	(S234)	_GKDSYETSQLDDQS[Phospho (STY)]AETHSHK_	48	164395	_GKDS[Phospho (STY): 0%]Y[Phospho (STY): 0%]ET[Phospho (STY): 0%]S[Phospho (STY): 0%]QLDDQS[Phospho (STY): 100%]AET[Phospho (STY): 0%]HS[Phospho (STY): 0%]HK_
P10451	SPP1	Osteopontin	ANDESNEHSDVIDSQELSKVSR	(S270)	_ANDESNEHSDVIDSQELSKVS[Phospho (STY)]R_	48	238979	_ANDES[Phospho (STY): 0%]NEHS[Phospho (STY): 0%]DVIDS[Phospho (STY): 0%]QELS[Phospho (STY): 0.2%]KVS[Phospho (STY): 99.8%]R_
P10451	SPP1	Osteopontin	AIPVAQDLNAPSDWDSR	(S219)	_AIPVAQDLNAPSDWDS[Phospho (STY)]R_	48	218102	_AIPVAQDLNAPS[Phospho (STY): 0%]DWDS[Phospho (STY): 100%]R_
P10451	SPP1	Osteopontin	GKDSYETSQLDDQSAETHSHK	(T237)	_GKDSYETSQLDDQSAET[Phospho (STY)]HSHK_	48	210783	_GKDS[Phospho (STY): 0%]Y[Phospho (STY): 0%]ET[Phospho (STY): 0%]S[Phospho (STY): 0%]QLDDQS[Phospho (STY): 100%]AET[Phospho (STY): 0%]HS[Phospho (STY): 0%]HK_
P10451	SPP1	Osteopontin	ANDESNEHSDVIDSQELSKVSR	(S263,S270)	_ANDESNEHSDVIDS[Phospho (STY)]QELSKVS[Phospho (STY)]R_	48	192463	_ANDES[Phospho (STY): 0%]NEHS[Phospho (STY): 0%]DVIDS[Phospho (STY): 100%]QELS[Phospho (STY): 15.1%]KVS[Phospho (STY): 84.9%]R_
P10451	SPP1	Osteopontin	ANDESNEHSDVIDSQELSKVSR	(S254,S270)	_ANDES[Phospho (STY)]NEHSDVIDSQELSKVS[Phospho (STY)]R_	48	166060	_ANDES[Phospho (STY): 90.8%]NEHS[Phospho (STY): 9.2%]DVIDS[Phospho (STY): 0%]QELS[Phospho (STY): 1%]KVS[Phospho (STY): 99%]R_
P10451	SPP1	Osteopontin	QNLLAPQNAVSSEETNDFKQETLPSK	(S62)	_QNLLAPQNAVS[Phospho (STY)]SEETNDFKQETLPSK_	48	162587	_QNLLAPQNAVS[Phospho (STY): 38.6%]S[Phospho (STY): 61.3%]EET[Phospho (STY): 0.2%]NDFKQET[Phospho (STY): 0%]LPS[Phospho (STY): 0%]K_
P10451	SPP1	Osteopontin	ANDESNEHSDVIDSQELSKVSR	(S254,S263,S270)	_ANDES[Phospho (STY)]NEHSDVIDS[Phospho (STY)]QELSKVS[Phospho (STY)]R_	48	108258	_ANDES[Phospho (STY): 79.7%]NEHS[Phospho (STY): 20.3%]DVIDS[Phospho (STY): 100%]QELS[Phospho (STY): 18%]KVS[Phospho (STY): 82%]R_
P10451	SPP1	Osteopontin	QNLLAPQNAVSSEETNDFK	(S63)	_QNLLAPQNAVSS[Phospho (STY)]EETNDFK_	48	96552.3	_QNLLAPQNAVS[Phospho (STY): 6.6%]S[Phospho (STY): 93.4%]EET[Phospho (STY): 0%]NDFK_
P10451	SPP1	Osteopontin	FRISHELDSASSEVN	(S303,S308)	_FRIS[Phospho (STY)]HELDS[Phospho (STY)]ASSEVN_	48	72362.8	_FRIS[Phospho (STY): 100%]HELDS[Phospho (STY): 99.6%]AS[Phospho (STY): 0.4%]S[Phospho (STY): 0%]EVN_
P10451	SPP1	Osteopontin	AIPVAQDLNAPSDWDSR		_AIPVAQDLNAPSDWDSR_	48	65017.4	_AIPVAQDLNAPSDWDSR_
P10451	SPP1	Osteopontin	ANDESNEHSDVIDSQELSK	(S254)	_ANDES[Phospho (STY)]NEHSDVIDSQELSK_	48	53137.1	_ANDES[Phospho (STY): 83.8%]NEHS[Phospho (STY): 16.2%]DVIDS[Phospho (STY): 0%]QELS[Phospho (STY): 0%]K_
P10451	SPP1	Osteopontin	GKDSYETSQLDDQSAETHSHK	(Y225,S234)	_GKDSY[Phospho (STY)]ETSQLDDQS[Phospho (STY)]AETHSHK_	48	50735	_GKDS[Phospho (STY): 100%]Y[Phospho (STY): 100%]ET[Phospho (STY): 0%]S[Phospho (STY): 0%]QLDDQS[Phospho (STY): 0%]AET[Phospho (STY): 0%]HS[Phospho (STY): 0%]HK_
[truncated: 955 more rows]

## Sheet: Without Forbidden Zones 2
Supplementary Data 3. DIA method optimization without forbidden zones 2.
[truncated: 3,057 more rows]

## Sheet: Without Forbidden Zones 3
Supplementary Data 3. DIA method optimization without forbidden zones 3.
[truncated: 3,116 more rows]

## Sheet: With Forbidden Zones 1
Supplementary Data 3. DIA method optimization with forbidden zones 1.
[truncated: 3,084 more rows]

## Sheet: With Forbidden Zones 2
Supplementary Data 3. DIA method optimization with forbidden zones 2.
[truncated: 3,180 more rows]

[truncated: 1 more sheets: With Forbidden Zones 3]
