# Supplementary material for: Data-Independent Acquisition Phosphoproteomics of Urinary Extracellular Vesicles Enables Renal Cell Carcinoma Grade Differentiation
Source: Mol Cell Proteomics. 2023 Mar 29;22(5):100536. doi: 10.1016/j.mcpro.2023.100536 (PMC10165457; doi:10.1016/j.mcpro.2023.100536)
Supplement: Supplementary Data 4 [file mmc5.xlsx]

## Sheet: All Class
Supplementary Data 4. All class GPF library.
ReferenceRun	PrecursorCharge	Workflow	IntModifiedPeptide	CV	AllowForNormalization	ModifiedPeptide	StrippedPeptide	iRT	IonMobility	iRTSourceSpecific	BGSInferenceId	IsProteotypic	IntLabeledPeptide	LabeledPeptide	PrecursorMz	ReferenceRunQvalue	ReferenceRunMS1Response	FragmentLossType	FragmentNumber	FragmentType	FragmentCharge	FragmentMz	RelativeIntensity	ExcludeFromAssay	Database	ProteinGroups	UniProtIds	Protein Name	ProteinDescription	Organisms	OrganismId	Genes	Protein Existence	Sequence Version	FASTAName
072921_DIA_Urine_EV_Phosphoproteome_All_60_Library_1	2		_VLS[+80]PADK_		TRUE	_VLS[Phospho (STY)]PADK_	VLSPADK	-24.5724	0.714372	-24.5724	P69905	TRUE	_VLS[+80]PADK_	_VLS[Phospho (STY)]PADK_	405.194	0.00277507	861265	noloss	4	y	1	430.23	81.2304	FALSE	sp	P69905	P69905	HBA_HUMAN	Hemoglobin subunit alpha	Homo sapiens	9606	HBA1	1	2	uniprot-human-2021
072921_DIA_Urine_EV_Phosphoproteome_All_60_Library_1	2		_KLS[+80]VLGK_		TRUE	_KLS[Phospho (STY)]VLGK_	KLSVLGK	1.07866	0.747499	1.07866	Q8NFC6	TRUE	_KLS[+80]VLGK_	_KLS[Phospho (STY)]VLGK_	412.736	0.000573477	18045860	noloss	3	y	1	317.218	27.9758	FALSE	sp	Q8NFC6	Q8NFC6	BD1L1_HUMAN	Biorientation of chromosomes in cell division protein 1-like 1	Homo sapiens	9606	BOD1L1	1	2	uniprot-human-2021
072921_DIA_Urine_EV_Phosphoproteome_All_60_Library_1	2		_FS[+80]MPGFK_		TRUE	_FS[Phospho (STY)]MPGFK_	FSMPGFK	63.4935	0.72417	63.4935	Q09666	TRUE	_FS[+80]MPGFK_	_FS[Phospho (STY)]MPGFK_	447.185	0.000573477	4134726	noloss	3	y	1	351.203	10.2182	FALSE	sp	Q09666	Q09666	AHNK_HUMAN	Neuroblast differentiation-associated protein AHNAK	Homo sapiens	9606	AHNAK	1	2	uniprot-human-2021
072921_DIA_Urine_EV_Phosphoproteome_All_60_Library_1	2		_FS[+80]M[+16]PGFK_		TRUE	_FS[Phospho (STY)]M[Oxidation (M)]PGFK_	FSMPGFK	16.1851	0.817366	16.1851	Q09666	TRUE	_FS[+80]M[+16]PGFK_	_FS[Phospho (STY)]M[Oxidation (M)]PGFK_	455.182	0	10620150	noloss	3	y	1	351.203	8.41717	FALSE	sp	Q09666	Q09666	AHNK_HUMAN	Neuroblast differentiation-associated protein AHNAK	Homo sapiens	9606	AHNAK	1	2	uniprot-human-2021
072921_DIA_Urine_EV_Phosphoproteome_All_60_Library_1	2		_NALLS[+80]LAK_		TRUE	_NALLS[Phospho (STY)]LAK_	NALLSLAK	53.6812	0.776349	53.6812	P04083	FALSE	_NALLS[+80]LAK_	_NALLS[Phospho (STY)]LAK_	455.244	0.000982801	3404034	noloss	3	y	1	331.234	6.75556	TRUE	sp	P04083	P04083	ANXA1_HUMAN	Annexin A1	Homo sapiens	9606	ANXA1	1	2	uniprot-human-2021
072921_DIA_Urine_EV_Phosphoproteome_All_60_Library_1	2		_LSGLS[+80]FK_		TRUE	_LSGLS[Phospho (STY)]FK_	LSGLSFK	40.354	0.717471	40.354	P49006	TRUE	_LSGLS[+80]FK_	_LSGLS[Phospho (STY)]FK_	416.204	0.000315856	1211645	H3PO4	3	y	1	363.203	12.0282	FALSE	sp	P49006	P49006	MRP_HUMAN	MARCKS-related protein	Homo sapiens	9606	MARCKSL1	1	2	uniprot-human-2021
072921_DIA_Urine_EV_Phosphoproteome_All_60_Library_1	2		_LS[+80]GLSFK_		TRUE	_LS[Phospho (STY)]GLSFK_	LSGLSFK	40.232	0.717471	40.232	P49006	TRUE	_LS[+80]GLSFK_	_LS[Phospho (STY)]GLSFK_	416.204	0.00584557	2095226	noloss	3	y	1	381.213	74.6736	FALSE	sp	P49006	P49006	MRP_HUMAN	MARCKS-related protein	Homo sapiens	9606	MARCKSL1	1	2	uniprot-human-2021
072921_DIA_Urine_EV_Phosphoproteome_All_60_Library_1	2		_T[+80]PPVVIK_		TRUE	_T[Phospho (STY)]PPVVIK_	TPPVVIK	9.96344	0.766002	9.96344	Q96A49	TRUE	_T[+80]PPVVIK_	_T[Phospho (STY)]PPVVIK_	417.23	0	11066420	noloss	3	y	1	359.265	9.39427	FALSE	sp	Q96A49	Q96A49	SYAP1_HUMAN	Synapse-associated protein 1	Homo sapiens	9606	SYAP1	1	1	uniprot-human-2021
072921_DIA_Urine_EV_Phosphoproteome_All_60_Library_1	2		_LPYS[+80]VVR_		TRUE	_LPYS[Phospho (STY)]VVR_	LPYSVVR	29.5197	0.789618	29.5197	P01024	TRUE	_LPYS[+80]VVR_	_LPYS[Phospho (STY)]VVR_	457.231	0	6269289	noloss	3	y	1	373.256	5.27394	FALSE	sp	P01024	P01024	CO3_HUMAN	Complement C3	Homo sapiens	9606	C3	1	2	uniprot-human-2021
072921_DIA_Urine_EV_Phosphoproteome_All_60_Library_1	2		_DTLM[+16]IS[+80]R_		TRUE	_DTLM[Oxidation (M)]IS[Phospho (STY)]R_	DTLMISR	4.01658	0.838242	4.01658	A0A0A0MS08;P01857	FALSE	_DTLM[+16]IS[+80]R_	_DTLM[Oxidation (M)]IS[Phospho (STY)]R_	466.201	0	9604859	noloss	3	b	1	330.166	9.15343	TRUE	tr;sp	A0A0A0MS08;P01857	A0A0A0MS08;P01857	A0A0A0MS08_HUMAN;IGHG1_HUMAN	Immunoglobulin heavy constant gamma 1 (Fragment);Immunoglobulin heavy constant gamma 1	Homo sapiens	9606	IGHG1	1	1	uniprot-human-2021
072921_DIA_Urine_EV_Phosphoproteome_All_60_Library_1	2		_DTLMIS[+80]R_		TRUE	_DTLMIS[Phospho (STY)]R_	DTLMISR	19.8714	0.771529	19.8714	A0A0A0MS08;P01857	FALSE	_DTLMIS[+80]R_	_DTLMIS[Phospho (STY)]R_	458.204	0.000573477	26044200	noloss	3	b	1	330.166	6.19249	FALSE	tr;sp	A0A0A0MS08;P01857	A0A0A0MS08;P01857	A0A0A0MS08_HUMAN;IGHG1_HUMAN	Immunoglobulin heavy constant gamma 1 (Fragment);Immunoglobulin heavy constant gamma 1	Homo sapiens	9606	IGHG1	1	1	uniprot-human-2021
072921_DIA_Urine_EV_Phosphoproteome_All_60_Library_1	2		_PVS[+80]LSLR_		TRUE	_PVS[Phospho (STY)]LSLR_	PVSLSLR	31.9695	0.754076	31.9695	Q2TAL5	TRUE	_PVS[+80]LSLR_	_PVS[Phospho (STY)]LSLR_	426.223	0.000315856	3906299	noloss	3	y	1	375.235	16.8161	FALSE	sp	Q2TAL5	Q2TAL5	SMTL2_HUMAN	Smoothelin-like protein 2	Homo sapiens	9606	SMTNL2	2	1	uniprot-human-2021
072921_DIA_Urine_EV_Phosphoproteome_All_60_Library_1	2		_VLS[+80]LQGR_		TRUE	_VLS[Phospho (STY)]LQGR_	VLSLQGR	14.4581	0.752978	14.4581	Q8N5J2	TRUE	_VLS[+80]LQGR_	_VLS[Phospho (STY)]LQGR_	426.721	0.00125323	22022190	noloss	3	y	1	360.199	24.8169	FALSE	sp	Q8N5J2	Q8N5J2	MINY1_HUMAN	Ubiquitin carboxyl-terminal hydrolase MINDY-1	Homo sapiens	9606	MINDY1	1	2	uniprot-human-2021
072921_DIA_Urine_EV_Phosphoproteome_All_60_Library_1	2		_S[+80]ASLHLPK_		TRUE	_S[Phospho (STY)]ASLHLPK_	SASLHLPK	10.3941	0.810286	10.3941	P01009	FALSE	_S[+80]ASLHLPK_	_S[Phospho (STY)]ASLHLPK_	466.734	0.000573477	17783770	noloss	3	y	1	357.25	17.6695	FALSE	sp	P01009	P01009	A1AT_HUMAN	Alpha-1-antitrypsin	Homo sapiens	9606	SERPINA1	1	3	uniprot-human-2021
072921_DIA_Urine_EV_Phosphoproteome_All_60_Library_1	2		_SAS[+80]LHLPK_		TRUE	_SAS[Phospho (STY)]LHLPK_	SASLHLPK	12.9816	0.810286	12.9816	P01009	FALSE	_SAS[+80]LHLPK_	_SAS[Phospho (STY)]LHLPK_	466.734	0.000523697	18955230	noloss	3	y	1	357.25	11.8435	FALSE	sp	P01009	P01009	A1AT_HUMAN	Alpha-1-antitrypsin	Homo sapiens	9606	SERPINA1	1	3	uniprot-human-2021
072921_DIA_Urine_EV_Phosphoproteome_All_60_Library_1	2		_FS[+80]PVLGR_		TRUE	_FS[Phospho (STY)]PVLGR_	FSPVLGR	28.4733	0.739429	28.4733	F8VZ44;Q9NRG9	FALSE	_FS[+80]PVLGR_	_FS[Phospho (STY)]PVLGR_	428.21	0.0016415	2726428	noloss	3	y	1	345.224	65.2644	FALSE	tr;sp	F8VZ44;Q9NRG9	F8VZ44;Q9NRG9	F8VZ44_HUMAN;AAAS_HUMAN	Aladin	Homo sapiens	9606	AAAS	1	1	uniprot-human-2021
072921_DIA_Urine_EV_Phosphoproteome_All_60_Library_1	2		_TFS[+80]ATVR_		TRUE	_TFS[Phospho (STY)]ATVR_	TFSATVR	4.13598	0.747738	4.13598	Q9Y2V2	FALSE	_TFS[+80]ATVR_	_TFS[Phospho (STY)]ATVR_	431.197	0.000573477	62505390	noloss	3	y	1	375.235	13.9435	FALSE	sp	Q9Y2V2	Q9Y2V2	CHSP1_HUMAN	Calcium-regulated heat-stable protein 1	Homo sapiens	9606	CARHSP1	1	2	uniprot-human-2021
072921_DIA_Urine_EV_Phosphoproteome_All_60_Library_1	2		_LSGFS[+80]FK_		TRUE	_LSGFS[Phospho (STY)]FK_	LSGFSFK	51.9158	0.723269	51.9158	P29966	TRUE	_LSGFS[+80]FK_	_LSGFS[Phospho (STY)]FK_	433.196	0	3375152	H3PO4	3	y	1	363.203	8.93705	FALSE	sp	P29966	P29966	MARCS_HUMAN	Myristoylated alanine-rich C-kinase substrate	Homo sapiens	9606	MARCKS	1	4	uniprot-human-2021
072921_DIA_Urine_EV_Phosphoproteome_All_60_Library_1	2		_LS[+80]GFSFK_		TRUE	_LS[Phospho (STY)]GFSFK_	LSGFSFK	50.2901	0.723269	50.2901	P29966	TRUE	_LS[+80]GFSFK_	_LS[Phospho (STY)]GFSFK_	433.196	0.000573477	9398477	noloss	3	y	1	381.213	57.8225	FALSE	sp	P29966	P29966	MARCS_HUMAN	Myristoylated alanine-rich C-kinase substrate	Homo sapiens	9606	MARCKS	1	4	uniprot-human-2021
072921_DIA_Urine_EV_Phosphoproteome_All_60_Library_1	2		_PLS[+80]ITVR_		TRUE	_PLS[Phospho (STY)]ITVR_	PLSITVR	29.352	0.750667	29.352	P01024	TRUE	_PLS[+80]ITVR_	_PLS[Phospho (STY)]ITVR_	433.231	0	11379830	noloss	3	y	1	375.235	15.7797	FALSE	sp	P01024	P01024	CO3_HUMAN	Complement C3	Homo sapiens	9606	C3	1	2	uniprot-human-2021
072921_DIA_Urine_EV_Phosphoproteome_All_60_Library_1	2		_LSLS[+80]PLR_		TRUE	_LSLS[Phospho (STY)]PLR_	LSLSPLR	44.0099	0.757117	44.0099	Q66K74	TRUE	_LSLS[+80]PLR_	_LSLS[Phospho (STY)]PLR_	433.231	0.000573477	36181810	noloss	3	y	1	385.256	57.889	FALSE	sp	Q66K74	Q66K74	MAP1S_HUMAN	Microtubule-associated protein 1S	Homo sapiens	9606	MAP1S	1	2	uniprot-human-2021
072921_DIA_Urine_EV_Phosphoproteome_All_60_Library_1	2		_TGS[+80]FLIR_		TRUE	_TGS[Phospho (STY)]FLIR_	TGSFLIR	44.1357	0.739008	44.1357	P42685	TRUE	_TGS[+80]FLIR_	_TGS[Phospho (STY)]FLIR_	437.215	0	1799111	noloss	3	y	1	401.287	100	FALSE	sp	P42685	P42685	FRK_HUMAN	Tyrosine-protein kinase FRK	Homo sapiens	9606	FRK	1	1	uniprot-human-2021
072921_DIA_Urine_EV_Phosphoproteome_All_60_Library_1	2		_RPSGS[+80]LGK_		TRUE	_RPSGS[Phospho (STY)]LGK_	RPSGSLGK	-49.2477	0.762395	-49.2477	Q9NZH0	TRUE	_RPSGS[+80]LGK_	_RPSGS[Phospho (STY)]LGK_	441.216	0.00172693	10503090	noloss	3	y	1	317.218	17.2005	FALSE	sp	Q9NZH0	Q9NZH0	GPC5B_HUMAN	G-protein coupled receptor family C group 5 member B	Homo sapiens	9606	GPRC5B	2	2	uniprot-human-2021
072921_DIA_Urine_EV_Phosphoproteome_All_60_Library_1	2		_AVLT[+80]IDEK_		TRUE	_AVLT[Phospho (STY)]IDEK_	AVLTIDEK	19.8714	0.790508	19.8714	P01009	FALSE	_AVLT[+80]IDEK_	_AVLT[Phospho (STY)]IDEK_	484.739	0	7546883	noloss	3	y	1	391.182	12.6087	FALSE	sp	P01009	P01009	A1AT_HUMAN	Alpha-1-antitrypsin	Homo sapiens	9606	SERPINA1	1	3	uniprot-human-2021
072921_DIA_Urine_EV_Phosphoproteome_All_60_Library_1	2		_ELPS[+80]FLGK_		TRUE	_ELPS[Phospho (STY)]FLGK_	ELPSFLGK	63.1844	0.795423	63.1844	P26447	TRUE	_ELPS[+80]FLGK_	_ELPS[Phospho (STY)]FLGK_	485.736	0.00385035	1921946	H3PO4	5	y	1	533.308	9.07898	FALSE	sp	P26447	P26447	S10A4_HUMAN	Protein S100-A4	Homo sapiens	9606	S100A4	1	1	uniprot-human-2021
072921_DIA_Urine_EV_Phosphoproteome_All_60_Library_1	2		_RLS[+80]LVPK_		TRUE	_RLS[Phospho (STY)]LVPK_	RLSLVPK	15.1048	0.805403	15.1048	Q9BXJ7	TRUE	_RLS[+80]LVPK_	_RLS[Phospho (STY)]LVPK_	446.754	0	98960680	H3PO4	3	b	1	339.214	8.54613	FALSE	sp	Q9BXJ7	Q9BXJ7	AMNLS_HUMAN	Protein amnionless	Homo sapiens	9606	AMN	1	2	uniprot-human-2021
072921_DIA_Urine_EV_Phosphoproteome_All_60_Library_1	2		_LGVDT[+80]IAK_		TRUE	_LGVDT[Phospho (STY)]IAK_	LGVDTIAK	19.9153	0.762319	19.9153	Q9BZV1	FALSE	_LGVDT[+80]IAK_	_LGVDT[Phospho (STY)]IAK_	448.728	0	6165211	noloss	3	y	1	331.234	9.82146	TRUE	sp	Q9BZV1	Q9BZV1	UBXN6_HUMAN	UBX domain-containing protein 6	Homo sapiens	9606	UBXN6	1	1	uniprot-human-2021
072921_DIA_Urine_EV_Phosphoproteome_All_60_Library_1	2		_VFS[+80]PVIR_		TRUE	_VFS[Phospho (STY)]PVIR_	VFSPVIR	46.2658	0.767917	46.2658	A0A7P0T9K5;I3L2J0	FALSE	_VFS[+80]PVIR_	_VFS[Phospho (STY)]PVIR_	449.233	0	2654426	noloss	4	y	1	484.324	60.2366	FALSE	tr	A0A7P0T9K5;I3L2J0	A0A7P0T9K5;I3L2J0	A0A7P0T9K5_HUMAN;I3L2J0_HUMAN	Protein capicua homolog	Homo sapiens	9606	CIC	4;1	1	uniprot-human-2021
072921_DIA_Urine_EV_Phosphoproteome_All_60_Library_1	2		_VPEPGS[+80]IK_		TRUE	_VPEPGS[Phospho (STY)]IK_	VPEPGSIK	-4.34105	0.748788	-4.34105	Q9UBC9	FALSE	_VPEPGS[+80]IK_	_VPEPGS[Phospho (STY)]IK_	453.72	0.000523697	29772080	noloss	3	b	1	326.171	7.38016	TRUE	sp	Q9UBC9	Q9UBC9	SPRR3_HUMAN	Small proline-rich protein 3	Homo sapiens	9606	SPRR3	1	2	uniprot-human-2021
072921_DIA_Urine_EV_Phosphoproteome_All_60_Library_1	2		_FAS[+80]FIDK_		TRUE	_FAS[Phospho (STY)]FIDK_	FASFIDK	55.0058	0.747723	55.0058	P02538	FALSE	_FAS[+80]FIDK_	_FAS[Phospho (STY)]FIDK_	454.202	0	14166820	noloss	3	y	1	375.224	9.77134	FALSE	sp	P02538	P02538	K2C6A_HUMAN	Keratin, type II cytoskeletal 6A	Homo sapiens	9606	KRT6A	1	3	uniprot-human-2021
072921_DIA_Urine_EV_Phosphoproteome_All_60_Library_1	2		_RPS[+80]APFR_		TRUE	_RPS[Phospho (STY)]APFR_	RPSAPFR	-12.7268	0.782402	-12.7268	Q9NZH0	TRUE	_RPS[+80]APFR_	_RPS[Phospho (STY)]APFR_	455.718	0	11932160	noloss	3	y	1	419.24	16.5472	FALSE	sp	Q9NZH0	Q9NZH0	GPC5B_HUMAN	G-protein coupled receptor family C group 5 member B	Homo sapiens	9606	GPRC5B	2	2	uniprot-human-2021
072921_DIA_Urine_EV_Phosphoproteome_All_60_Library_1	2		_S[+80]TELLIR_		TRUE	_S[Phospho (STY)]TELLIR_	STELLIR	35.0161	0.769306	35.0161	A0A590UJJ6;B4DEB1;K7EK07;K7EMV3;K7ES00;P68431;P84243;Q16695;Q71DI3	FALSE	_S[+80]TELLIR_	_S[Phospho (STY)]TELLIR_	456.234	0.00157321	6487924	noloss	3	y	1	401.287	47.5442	FALSE	tr;tr;tr;tr;tr;sp;sp;sp;sp	A0A590UJJ6;B4DEB1;K7EK07;K7EMV3;K7ES00;P68431;P84243;Q16695;Q71DI3	A0A590UJJ6;B4DEB1;K7EK07;K7EMV3;K7ES00;P68431;P84243;Q16695;Q71DI3	A0A590UJJ6_HUMAN;B4DEB1_HUMAN;K7EK07_HUMAN;K7EMV3_HUMAN;K7ES00_HUMAN;H31_HUMAN;H33_HUMAN;H31T_HUMAN;H32_HUMAN	Histone H3;Histone H3;Histone H3 (Fragment);Histone H3;Histone H3.3 (Fragment);Histone H3.1;Histone H3.3;Histone H3.1t;Histone H3.2	Homo sapiens	9606	H3-3A;H3-3A;H3-3B;H3-3B;H3-3B;H3C1;H3-3A;H3-4;H3C15	1	1;1;1;1;1;2;2;3;3	uniprot-human-2021
072921_DIA_Urine_EV_Phosphoproteome_All_60_Library_1	2		_FS[+80]VQMFR_		TRUE	_FS[Phospho (STY)]VQMFR_	FSVQMFR	67.0598	0.798941	67.0598	P07911;X6RBG4	FALSE	_FS[+80]VQMFR_	_FS[Phospho (STY)]VQMFR_	497.714	0.00125323	568174	noloss	3	y	1	453.228	49.8329	FALSE	sp;tr	P07911;X6RBG4	P07911;X6RBG4	UROM_HUMAN;X6RBG4_HUMAN	Uromodulin	Homo sapiens	9606	UMOD	1	1	uniprot-human-2021
072921_DIA_Urine_EV_Phosphoproteome_All_60_Library_1	2		_MPEMS[+80]IK_		TRUE	_MPEMS[Phospho (STY)]IK_	MPEMSIK	25.6677	0.772561	25.6677	Q09666	TRUE	_MPEMS[+80]IK_	_MPEMS[Phospho (STY)]IK_	458.189	0	23683370	noloss	3	b	1	358.143	8.32245	TRUE	sp	Q09666	Q09666	AHNK_HUMAN	Neuroblast differentiation-associated protein AHNAK	Homo sapiens	9606	AHNAK	1	2	uniprot-human-2021
072921_DIA_Urine_EV_Phosphoproteome_All_60_Library_1	2		_FQLGGS[+80]AR_		TRUE	_FQLGGS[Phospho (STY)]AR_	FQLGGSAR	12.9816	0.769482	12.9816	Q9H3H3	TRUE	_FQLGGS[+80]AR_	_FQLGGS[Phospho (STY)]AR_	458.208	0	4814374	noloss	5	y	1	527.197	10.2903	FALSE	sp	Q9H3H3	Q9H3H3	CK068_HUMAN	UPF0696 protein C11orf68	Homo sapiens	9606	C11orf68	1	3	uniprot-human-2021
072921_DIA_Urine_EV_Phosphoproteome_All_60_Library_1	2		_YMNAT[+80]LK_		TRUE	_YMNAT[Phospho (STY)]LK_	YMNATLK	3.25927	0.778642	3.25927	Q9UHR4	TRUE	_YMNAT[+80]LK_	_YMNAT[Phospho (STY)]LK_	460.701	0	11957880	H3PO4	3	y	1	343.234	58.5437	FALSE	sp	Q9UHR4	Q9UHR4	BI2L1_HUMAN	Brain-specific angiogenesis inhibitor 1-associated protein 2-like protein 1	Homo sapiens	9606	BAIAP2L1	1	2	uniprot-human-2021
072921_DIA_Urine_EV_Phosphoproteome_All_60_Library_1	2		_LQILT[+80]PR_		TRUE	_LQILT[Phospho (STY)]PR_	LQILTPR	29.7697	0.798112	29.7697	O15231	TRUE	_LQILT[+80]PR_	_LQILT[Phospho (STY)]PR_	460.752	0	14593020	noloss	3	y	1	453.186	6.14427	FALSE	sp	O15231	O15231	ZN185_HUMAN	Zinc finger protein 185	Homo sapiens	9606	ZNF185	1	3	uniprot-human-2021
072921_DIA_Urine_EV_Phosphoproteome_All_60_Library_1	2		_LGS[+80]ALLIR_		TRUE	_LGS[Phospho (STY)]ALLIR_	LGSALLIR	56.042	0.784675	56.042	Q14993	TRUE	_LGS[+80]ALLIR_	_LGS[Phospho (STY)]ALLIR_	461.76	0	8337011	noloss	3	b	1	338.111	5.84241	TRUE	sp	Q14993	Q14993	COJA1_HUMAN	Collagen alpha-1(XIX) chain	Homo sapiens	9606	COL19A1	1	3	uniprot-human-2021
072921_DIA_Urine_EV_Phosphoproteome_All_60_Library_1	2		_RNS[+80]LILK_		TRUE	_RNS[Phospho (STY)]LILK_	RNSLILK	0.14035	0.803347	0.14035	Q9NXD2	TRUE	_RNS[+80]LILK_	_RNS[Phospho (STY)]LILK_	462.257	0.00142025	31479750	noloss	3	b	1	438.15	5.493	TRUE	sp	Q9NXD2	Q9NXD2	MTMRA_HUMAN	Myotubularin-related protein 10	Homo sapiens	9606	MTMR10	1	3	uniprot-human-2021
072921_DIA_Urine_EV_Phosphoproteome_All_60_Library_1	2		_WAAQT[+80]IR_		TRUE	_WAAQT[Phospho (STY)]IR_	WAAQTIR	9.16398	0.771523	9.16398	F5H6E2;O00159	FALSE	_WAAQT[+80]IR_	_WAAQT[Phospho (STY)]IR_	463.218	0	6399944	noloss	3	b	1	329.161	5.69234	TRUE	tr;sp	F5H6E2;O00159	F5H6E2;O00159	F5H6E2_HUMAN;MYO1C_HUMAN	Unconventional myosin-Ic	Homo sapiens	9606	MYO1C	1	1;4	uniprot-human-2021
072921_DIA_Urine_EV_Phosphoproteome_All_60_Library_1	2		_DVYLS[+80]PR_		TRUE	_DVYLS[Phospho (STY)]PR_	DVYLSPR	9.7775	0.793254	9.7775	Q96E39	FALSE	_DVYLS[+80]PR_	_DVYLS[Phospho (STY)]PR_	465.21	0.000982801	26271150	noloss	3	y	1	439.17	16.7678	FALSE	sp	Q96E39	Q96E39	RMXL1_HUMAN	RNA binding motif protein, X-linked-like-1	Homo sapiens	9606	RBMXL1	1	1	uniprot-human-2021
072921_DIA_Urine_EV_Phosphoproteome_All_60_Library_1	2		_GSLFGGS[+80]VK_		TRUE	_GSLFGGS[Phospho (STY)]VK_	GSLFGGSVK	31.8455	0.775485	31.8455	Q8WUM4	FALSE	_GSLFGGS[+80]VK_	_GSLFGGS[Phospho (STY)]VK_	466.218	0	7515835	H3PO4	4	y	1	372.224	12.6019	FALSE	sp	Q8WUM4	Q8WUM4	PDC6I_HUMAN	Programmed cell death 6-interacting protein	Homo sapiens	9606	PDCD6IP	1	1	uniprot-human-2021
072921_DIA_Urine_EV_Phosphoproteome_All_60_Library_1	2		_RFS[+80]LFGK_		TRUE	_RFS[Phospho (STY)]LFGK_	RFSLFGK	45.4831	0.807748	45.4831	A0A087WUZ3;Q01082	FALSE	_RFS[+80]LFGK_	_RFS[Phospho (STY)]LFGK_	467.731	0.00131381	21813940	noloss	3	y	1	351.203	29.1219	FALSE	tr;sp	A0A087WUZ3;Q01082	A0A087WUZ3;Q01082	A0A087WUZ3_HUMAN;SPTB2_HUMAN	Spectrin beta chain;Spectrin beta chain, non-erythrocytic 1	Homo sapiens	9606	SPTBN1	1	1;2	uniprot-human-2021
072921_DIA_Urine_EV_Phosphoproteome_All_60_Library_1	2		_LALEAT[+80]IK_		TRUE	_LALEAT[Phospho (STY)]IK_	LALEATIK	30.1505	0.769597	30.1505	Q13621	FALSE	_LALEAT[+80]IK_	_LALEAT[Phospho (STY)]IK_	469.752	0	1568810	H3PO4	3	y	1	343.234	22.0589	TRUE	sp	Q13621	Q13621	S12A1_HUMAN	Solute carrier family 12 member 1	Homo sapiens	9606	SLC12A1	1	2	uniprot-human-2021
072921_DIA_Urine_EV_Phosphoproteome_All_60_Library_1	2		_VPPT[+80]PNLK_		TRUE	_VPPT[Phospho (STY)]PNLK_	VPPTPNLK	-5.32419	0.773186	-5.32419	Q9BUF7	TRUE	_VPPT[+80]PNLK_	_VPPT[Phospho (STY)]PNLK_	473.244	0	53252660	noloss	4	y	1	471.293	32.1803	FALSE	sp	Q9BUF7	Q9BUF7	CRUM3_HUMAN	Protein crumbs homolog 3	Homo sapiens	9606	CRB3	1	3	uniprot-human-2021
072921_DIA_Urine_EV_Phosphoproteome_All_60_Library_1	2		_EHFAT[+80]IR_		TRUE	_EHFAT[Phospho (STY)]IR_	EHFATIR	-4.80768	0.789113	-4.80768	Q7L7X3	TRUE	_EHFAT[+80]IR_	_EHFAT[Phospho (STY)]IR_	477.216	0	11048750	noloss	3	b	1	414.177	10.6218	FALSE	sp	Q7L7X3	Q7L7X3	TAOK1_HUMAN	Serine/threonine-protein kinase TAO1	Homo sapiens	9606	TAOK1	1	1	uniprot-human-2021
072921_DIA_Urine_EV_Phosphoproteome_All_60_Library_1	2		_S[+80]LVNLGGSK_		TRUE	_S[Phospho (STY)]LVNLGGSK_	SLVNLGGSK	21.2364	0.776166	21.2364	P04264	TRUE	_S[+80]LVNLGGSK_	_S[Phospho (STY)]LVNLGGSK_	477.736	0	20675270	noloss	4	y	1	348.188	27.2614	FALSE	sp	P04264	P04264	K2C1_HUMAN	Keratin, type II cytoskeletal 1	Homo sapiens	9606	KRT1	1	6	uniprot-human-2021
072921_DIA_Urine_EV_Phosphoproteome_All_60_Library_1	2		_S[+80]GNILLHK_		TRUE	_S[Phospho (STY)]GNILLHK_	SGNILLHK	2.37873	0.789545	2.37873	H7BXY3;Q7L2E3	FALSE	_S[+80]GNILLHK_	_S[Phospho (STY)]GNILLHK_	481.247	0.000982801	6382812	noloss	3	b	1	339.07	11.8522	FALSE	tr;sp	H7BXY3;Q7L2E3	H7BXY3;Q7L2E3	H7BXY3_HUMAN;DHX30_HUMAN	RNA helicase;ATP-dependent RNA helicase DHX30	Homo sapiens	9606	DHX30	1	1	uniprot-human-2021
072921_DIA_Urine_EV_Phosphoproteome_All_60_Library_1	2		_GTALGGGS[+80]IR_		TRUE	_GTALGGGS[Phospho (STY)]IR_	GTALGGGSIR	-4.80768	0.798395	-4.80768	O43516	FALSE	_GTALGGGS[+80]IR_	_GTALGGGS[Phospho (STY)]IR_	484.732	0.000315856	43528260	H3PO4	4	y	1	414.246	6.14146	TRUE	sp	O43516	O43516	WIPF1_HUMAN	WAS/WASL-interacting protein family member 1	Homo sapiens	9606	WIPF1	1	3	uniprot-human-2021
072921_DIA_Urine_EV_Phosphoproteome_All_60_Library_1	2		_PADLT[+80]ALAK_		TRUE	_PADLT[Phospho (STY)]ALAK_	PADLTALAK	38.8365	0.797801	38.8365	E7EN19	FALSE	_PADLT[+80]ALAK_	_PADLT[Phospho (STY)]ALAK_	490.247	0.00142025	976937	H3PO4	5	y	1	485.308	31.7298	FALSE	tr	E7EN19	E7EN19	E7EN19_HUMAN	Mitogen-activated protein kinase kinase kinase kinase 4	Homo sapiens	9606	MAP4K4	1	1	uniprot-human-2021
072921_DIA_Urine_EV_Phosphoproteome_All_60_Library_1	2		_FMAT[+80]YLR_		TRUE	_FMAT[Phospho (STY)]YLR_	FMATYLR	54.6443	0.815004	54.6443	P24723	FALSE	_FMAT[+80]YLR_	_FMAT[Phospho (STY)]YLR_	491.217	0.00157321	751178	H3PO4	4	y	1	534.303	14.4562	FALSE	sp	P24723	P24723	KPCL_HUMAN	Protein kinase C eta type	Homo sapiens	9606	PRKCH	1	4	uniprot-human-2021
072921_DIA_Urine_EV_Phosphoproteome_All_60_Library_1	2		_FLQPGS[+80]PR_		TRUE	_FLQPGS[Phospho (STY)]PR_	FLQPGSPR	7.00486	0.799726	7.00486	P08263	FALSE	_FLQPGS[+80]PR_	_FLQPGS[Phospho (STY)]PR_	491.231	0	7093656	noloss	3	b	1	389.218	11.3125	FALSE	sp	P08263	P08263	GSTA1_HUMAN	Glutathione S-transferase A1	Homo sapiens	9606	GSTA1	1	3	uniprot-human-2021
072921_DIA_Urine_EV_Phosphoproteome_All_60_Library_1	2		_LSGFS[+80]FKK_		TRUE	_LSGFS[Phospho (STY)]FKK_	LSGFSFKK	27.4982	0.811826	27.4982	P29966	TRUE	_LSGFS[+80]FKK_	_LSGFS[Phospho (STY)]FKK_	497.244	0.000523697	15869460	noloss	3	y	1	422.276	13.3115	FALSE	sp	P29966	P29966	MARCS_HUMAN	Myristoylated alanine-rich C-kinase substrate	Homo sapiens	9606	MARCKS	1	4	uniprot-human-2021
072921_DIA_Urine_EV_Phosphoproteome_All_60_Library_1	2		_S[+80]ILGTPLSK_		TRUE	_S[Phospho (STY)]ILGTPLSK_	SILGTPLSK	38.9013	0.811628	38.9013	Q9NXD2	TRUE	_S[+80]ILGTPLSK_	_S[Phospho (STY)]ILGTPLSK_	498.262	0.000315856	3199944	noloss	3	b	1	394.174	5.36372	FALSE	sp	Q9NXD2	Q9NXD2	MTMRA_HUMAN	Myotubularin-related protein 10	Homo sapiens	9606	MTMR10	1	3	uniprot-human-2021
072921_DIA_Urine_EV_Phosphoproteome_All_60_Library_1	3		_WC[+57]ALS[+80]HHER_		TRUE	_WC[Carbamidomethyl (C)]ALS[Phospho (STY)]HHER_	WCALSHHER	-16.4226	0.697523	-16.4226	P02787	TRUE	_WC[+57]ALS[+80]HHER_	_WC[Carbamidomethyl (C)]ALS[Phospho (STY)]HHER_	425.841	0.00728944	921395	noloss	3	y	1	441.22	39.9055	FALSE	sp	P02787	P02787	TRFE_HUMAN	Serotransferrin	Homo sapiens	9606	TF	1	3	uniprot-human-2021
072921_DIA_Urine_EV_Phosphoproteome_All_60_Library_1	3		_RQGLGPIHS[+80]R_		TRUE	_RQGLGPIHS[Phospho (STY)]R_	RQGLGPIHSR	-22.1081	0.727315	-22.1081	Q99835	TRUE	_RQGLGPIHS[+80]R_	_RQGLGPIHS[Phospho (STY)]R_	400.871	0.000523697	1546445	noloss	3	b	1	342.188	33.1515	FALSE	sp	Q99835	Q99835	SMO_HUMAN	Smoothened homolog	Homo sapiens	9606	SMO	1	1	uniprot-human-2021
072921_DIA_Urine_EV_Phosphoproteome_All_60_Library_1	3		_RLPKPPT[+80]GEK_		TRUE	_RLPKPPT[Phospho (STY)]GEK_	RLPKPPTGEK	-24.1605	0.741807	-24.1605	Q92630	TRUE	_RLPKPPT[+80]GEK_	_RLPKPPT[Phospho (STY)]GEK_	401.548	0	2526918	noloss	4	b	1	495.34	100	FALSE	sp	Q92630	Q92630	DYRK2_HUMAN	Dual specificity tyrosine-phosphorylation-regulated kinase 2	Homo sapiens	9606	DYRK2	1	3	uniprot-human-2021
072921_DIA_Urine_EV_Phosphoproteome_All_60_Library_1	3		_IHWESAS[+80]LLR_		TRUE	_IHWESAS[Phospho (STY)]LLR_	IHWESASLLR	50.4542	0.751518	50.4542	P01024	FALSE	_IHWESAS[+80]LLR_	_IHWESAS[Phospho (STY)]LLR_	431.211	0.00157321	278433	noloss	3	y	1	401.287	12.9896	FALSE	sp	P01024	P01024	CO3_HUMAN	Complement C3	Homo sapiens	9606	C3	1	2	uniprot-human-2021
072921_DIA_Urine_EV_Phosphoproteome_All_60_Library_1	3		_RHS[+80]LIGPDIK_		TRUE	_RHS[Phospho (STY)]LIGPDIK_	RHSLIGPDIK	-0.52083	0.742352	-0.52083	F5H1U9;O75970	FALSE	_RHS[+80]LIGPDIK_	_RHS[Phospho (STY)]LIGPDIK_	405.88	0.0008279	5316383	H3PO4	3	b	1	363.189	50.8836	FALSE	tr;sp	F5H1U9;O75970	F5H1U9;O75970	F5H1U9_HUMAN;MPDZ_HUMAN	Multiple PDZ domain protein	Homo sapiens	9606	MPDZ	1	1;2	uniprot-human-2021
072921_DIA_Urine_EV_Phosphoproteome_All_60_Library_1	3		_RKT[+80]PEELLR_		TRUE	_RKT[Phospho (STY)]PEELLR_	RKTPEELLR	-10.3575	0.75617	-10.3575	O43633	FALSE	_RKT[+80]PEELLR_	_RKT[Phospho (STY)]PEELLR_	407.883	0	3951711	noloss	3	y	1	401.287	25.7987	FALSE	sp	O43633	O43633	CHM2A_HUMAN	Charged multivesicular body protein 2a	Homo sapiens	9606	CHMP2A	1	1	uniprot-human-2021
072921_DIA_Urine_EV_Phosphoproteome_All_60_Library_1	3		_NREHFAT[+80]IR_		TRUE	_NREHFAT[Phospho (STY)]IR_	NREHFATIR	-16.6188	0.75797	-16.6188	Q7L7X3	TRUE	_NREHFAT[+80]IR_	_NREHFAT[Phospho (STY)]IR_	408.528	0.00108038	1801732	noloss	3	b	1	400.194	32.8688	FALSE	sp	Q7L7X3	Q7L7X3	TAOK1_HUMAN	Serine/threonine-protein kinase TAO1	Homo sapiens	9606	TAOK1	1	1	uniprot-human-2021
072921_DIA_Urine_EV_Phosphoproteome_All_60_Library_1	3		_NTERT[+80]IYVR_		TRUE	_NTERT[Phospho (STY)]IYVR_	NTERTIYVR	-12.6293	0.731628	-12.6293	P07948	FALSE	_NTERT[+80]IYVR_	_NTERT[Phospho (STY)]IYVR_	411.199	0.00075662	6872115	noloss	3	y	1	437.251	100	FALSE	sp	P07948	P07948	LYN_HUMAN	Tyrosine-protein kinase Lyn	Homo sapiens	9606	LYN	1	3	uniprot-human-2021
072921_DIA_Urine_EV_Phosphoproteome_All_60_Library_1	3		_KAPAEGVLT[+80]LR_		TRUE	_KAPAEGVLT[Phospho (STY)]LR_	KAPAEGVLTLR	23.5152	0.729015	23.5152	Q9H6S3	FALSE	_KAPAEGVLT[+80]LR_	_KAPAEGVLT[Phospho (STY)]LR_	412.223	0	4404690	H3PO4	3	y	1	371.24	30.9154	FALSE	sp	Q9H6S3	Q9H6S3	ES8L2_HUMAN	Epidermal growth factor receptor kinase substrate 8-like protein 2	Homo sapiens	9606	EPS8L2	1	2	uniprot-human-2021
072921_DIA_Urine_EV_Phosphoproteome_All_60_Library_1	3		_NPYAHIS[+80]IPR_		TRUE	_NPYAHIS[Phospho (STY)]IPR_	NPYAHISIPR	34.9678	0.782686	34.9678	A8MQ03;B8A4K4	FALSE	_NPYAHIS[+80]IPR_	_NPYAHIS[Phospho (STY)]IPR_	416.536	0	2400442	noloss	3	y	1	385.256	11.1814	TRUE	sp;tr	A8MQ03;B8A4K4	A8MQ03;B8A4K4	CRTP1_HUMAN;B8A4K4_HUMAN	Cysteine-rich tail protein 1	Homo sapiens	9606	CYSRT1	1	1	uniprot-human-2021
072921_DIA_Urine_EV_Phosphoproteome_All_60_Library_1	3		_NPY[+80]AHISIPR_		TRUE	_NPY[Phospho (STY)]AHISIPR_	NPYAHISIPR	20.1802	0.782686	20.1802	A8MQ03;B8A4K4	FALSE	_NPY[+80]AHISIPR_	_NPY[Phospho (STY)]AHISIPR_	416.536	0.00194652	4116766	noloss	4	y	1	472.288	70.3952	FALSE	sp;tr	A8MQ03;B8A4K4	A8MQ03;B8A4K4	CRTP1_HUMAN;B8A4K4_HUMAN	Cysteine-rich tail protein 1	Homo sapiens	9606	CYSRT1	1	1	uniprot-human-2021
072921_DIA_Urine_EV_Phosphoproteome_All_60_Library_1	3		_KHS[+80]QTDLVSR_		TRUE	_KHS[Phospho (STY)]QTDLVSR_	KHSQTDLVSR	-37.5896	0.735049	-37.5896	E9PIK4;E9PIN5;E9PKN9;E9PKZ4;E9PMW4;E9PMY0;E9PN66;E9PNB3;E9PPM1;E9PQ46;E9PS55;O14683;U3KQ32	FALSE	_KHS[+80]QTDLVSR_	_KHS[Phospho (STY)]QTDLVSR_	417.534	0	4939445	noloss	3	y	1	361.219	100	FALSE	tr;tr;tr;tr;tr;tr;tr;tr;tr;tr;tr;sp;tr	E9PIK4;E9PIN5;E9PKN9;E9PKZ4;E9PMW4;E9PMY0;E9PN66;E9PNB3;E9PPM1;E9PQ46;E9PS55;O14683;U3KQ32	E9PIK4;E9PIN5;E9PKN9;E9PKZ4;E9PMW4;E9PMY0;E9PN66;E9PNB3;E9PPM1;E9PQ46;E9PS55;O14683;U3KQ32	E9PIK4_HUMAN;E9PIN5_HUMAN;E9PKN9_HUMAN;E9PKZ4_HUMAN;E9PMW4_HUMAN;E9PMY0_HUMAN;E9PN66_HUMAN;E9PNB3_HUMAN;E9PPM1_HUMAN;E9PQ46_HUMAN;E9PS55_HUMAN;P5I11_HUMAN;U3KQ32_HUMAN	Tumor protein p53-inducible protein 11;Tumor protein p53-inducible protein 11 (Fragment);Tumor protein p53-inducible protein 11 (Fragment);Tumor protein p53-inducible protein 11 (Fragment);Tumor protein p53-inducible protein 11 (Fragment);Tumor protein p53-inducible protein 11 (Fragment);Tumor protein p53-inducible protein 11 (Fragment);Tumor protein p53-inducible protein 11;Tumor protein p53-ind…	Homo sapiens	9606	TP53I11	1	1;1;1;1;1;1;1;1;1;1;1;2;1	uniprot-human-2021
072921_DIA_Urine_EV_Phosphoproteome_All_60_Library_1	3		_SFIHESSMS[+80]R_		TRUE	_SFIHESSMS[Phospho (STY)]R_	SFIHESSMSR	2.71089	0.71228	2.71089	A0A6Q8PF61;A0A7I2PHE7;A0A7I2V5N5;Q1MSJ5	FALSE	_SFIHESSMS[+80]R_	_SFIHESSMS[Phospho (STY)]R_	420.841	0.00433485	568786	H3PO4	3	y	1	375.181	16.0041	FALSE	tr;tr;tr;sp	A0A6Q8PF61;A0A7I2PHE7;A0A7I2V5N5;Q1MSJ5	A0A6Q8PF61;A0A7I2PHE7;A0A7I2V5N5;Q1MSJ5	A0A6Q8PF61_HUMAN;A0A7I2PHE7_HUMAN;A0A7I2V5N5_HUMAN;CSPP1_HUMAN	Centrosome and spindle pole-associated protein 1	Homo sapiens	9606	CSPP1	1	1;1;1;4	uniprot-human-2021
072921_DIA_Urine_EV_Phosphoproteome_All_60_Library_1	3		_RRT[+80]PTPLALR_		TRUE	_RRT[Phospho (STY)]PTPLALR_	RRTPTPLALR	-1.62283	0.769927	-1.62283	P16157	FALSE	_RRT[+80]PTPLALR_	_RRT[Phospho (STY)]PTPLALR_	420.903	0	5605271	noloss	3	y	1	359.24	15.8668	FALSE	sp	P16157	P16157	ANK1_HUMAN	Ankyrin-1	Homo sapiens	9606	ANK1	1	3	uniprot-human-2021
072921_DIA_Urine_EV_Phosphoproteome_All_60_Library_1	3		_S[+80]VGRPSPLASGR_		TRUE	_S[Phospho (STY)]VGRPSPLASGR_	SVGRPSPLASGR	-10.9263	0.767875	-10.9263	Q92738;X6RAB3	FALSE	_S[+80]VGRPSPLASGR_	_S[Phospho (STY)]VGRPSPLASGR_	421.878	0.00615822	985369	noloss	3	y	1	319.172	35.0396	TRUE	sp;tr	Q92738;X6RAB3	Q92738;X6RAB3	US6NL_HUMAN;X6RAB3_HUMAN	USP6 N-terminal-like protein	Homo sapiens	9606	USP6NL	1	3;1	uniprot-human-2021
072921_DIA_Urine_EV_Phosphoproteome_All_60_Library_1	3		_RGS[+80]PVPPVPER_		TRUE	_RGS[Phospho (STY)]PVPPVPER_	RGSPVPPVPER	-7.68487	0.751459	-7.68487	A0A494C1T9;J3KPS2;Q6ZRV2	FALSE	_RGS[+80]PVPPVPER_	_RGS[Phospho (STY)]PVPPVPER_	424.215	0	3625743	noloss	3	b	1	381.128	11.8981	TRUE	tr;tr;sp	A0A494C1T9;J3KPS2;Q6ZRV2	A0A494C1T9;J3KPS2;Q6ZRV2	A0A494C1T9_HUMAN;J3KPS2_HUMAN;FA83H_HUMAN	Protein FAM83H;Protein FAM83H (Fragment);Protein FAM83H	Homo sapiens	9606	FAM83H	1	1;1;3	uniprot-human-2021
072921_DIA_Urine_EV_Phosphoproteome_All_60_Library_1	3		_IS[+80]IPDVGLHLK_		TRUE	_IS[Phospho (STY)]IPDVGLHLK_	ISIPDVGLHLK	70.2783	0.766594	70.2783	Q09666	TRUE	_IS[+80]IPDVGLHLK_	_IS[Phospho (STY)]IPDVGLHLK_	424.563	0	2587865	noloss	3	y	1	397.256	23.4472	FALSE	sp	Q09666	Q09666	AHNK_HUMAN	Neuroblast differentiation-associated protein AHNAK	Homo sapiens	9606	AHNAK	1	2	uniprot-human-2021
072921_DIA_Urine_EV_Phosphoproteome_All_60_Library_1	3		_S[+80]IVVIHPDTGR_		TRUE	_S[Phospho (STY)]IVVIHPDTGR_	SIVVIHPDTGR	15.9305	0.781032	15.9305	K7EKI8;O60437	FALSE	_S[+80]IVVIHPDTGR_	_S[Phospho (STY)]IVVIHPDTGR_	425.215	0.000573477	4554887	noloss	3	y	1	333.188	33.0708	FALSE	tr;sp	K7EKI8;O60437	K7EKI8;O60437	K7EKI8_HUMAN;PEPL_HUMAN	Periplakin	Homo sapiens	9606	PPL	1	1;4	uniprot-human-2021
072921_DIA_Urine_EV_Phosphoproteome_All_60_Library_1	3		_RKS[+80]EPAVGPPR_		TRUE	_RKS[Phospho (STY)]EPAVGPPR_	RKSEPAVGPPR	-36.0441	0.773629	-36.0441	H7BXR3	FALSE	_RKS[+80]EPAVGPPR_	_RKS[Phospho (STY)]EPAVGPPR_	425.219	0.00385035	1347543	noloss	3	y	1	369.224	27.1363	FALSE	tr	H7BXR3	H7BXR3	H7BXR3_HUMAN	Sorbin and SH3 domain-containing protein 2 (Fragment)	Homo sapiens	9606	SORBS2	1	1	uniprot-human-2021
072921_DIA_Urine_EV_Phosphoproteome_All_60_Library_1	3		_SSS[+80]PELVTHLK_		TRUE	_SSS[Phospho (STY)]PELVTHLK_	SSSPELVTHLK	14.8103	0.736228	14.8103	H0YE29;Q07960	FALSE	_SSS[+80]PELVTHLK_	_SSS[Phospho (STY)]PELVTHLK_	426.543	0.000573477	31027610	noloss	3	b	1	342.07	9.84585	TRUE	tr;sp	H0YE29;Q07960	H0YE29;Q07960	H0YE29_HUMAN;RHG01_HUMAN	Rho GTPase-activating protein 1 (Fragment);Rho GTPase-activating protein 1	Homo sapiens	9606	ARHGAP1	1	1	uniprot-human-2021
072921_DIA_Urine_EV_Phosphoproteome_All_60_Library_1	3		_S[+80]VGQRPVPGVGR_		TRUE	_S[Phospho (STY)]VGQRPVPGVGR_	SVGQRPVPGVGR	-10.2155	0.713269	-10.2155	O00160	TRUE	_S[+80]VGQRPVPGVGR_	_S[Phospho (STY)]VGQRPVPGVGR_	430.222	0	19147100	noloss	4	y	1	388.23	35.3216	FALSE	sp	O00160	O00160	MYO1F_HUMAN	Unconventional myosin-If	Homo sapiens	9606	MYO1F	1	3	uniprot-human-2021
072921_DIA_Urine_EV_Phosphoproteome_All_60_Library_1	3		_SVASLNRS[+80]PER_		TRUE	_SVASLNRS[Phospho (STY)]PER_	SVASLNRSPER	-21.9899	0.740381	-21.9899	Q12923	TRUE	_SVASLNRS[+80]PER_	_SVASLNRS[Phospho (STY)]PER_	432.542	0.00114921	17554150	noloss	3	y	1	401.214	29.1251	FALSE	sp	Q12923	Q12923	PTN13_HUMAN	Tyrosine-protein phosphatase non-receptor type 13	Homo sapiens	9606	PTPN13	1	2	uniprot-human-2021
072921_DIA_Urine_EV_Phosphoproteome_All_60_Library_1	3		_S[+80]PAVLHLQHSK_		TRUE	_S[Phospho (STY)]PAVLHLQHSK_	SPAVLHLQHSK	-6.36979	0.706464	-6.36979	Q92835	FALSE	_S[+80]PAVLHLQHSK_	_S[Phospho (STY)]PAVLHLQHSK_	432.887	0.00157321	2170235	noloss	4	y	1	499.262	29.9232	FALSE	sp	Q92835	Q92835	SHIP1_HUMAN	Phosphatidylinositol 3,4,5-trisphosphate 5-phosphatase 1	Homo sapiens	9606	INPP5D	1	2	uniprot-human-2021
072921_DIA_Urine_EV_Phosphoproteome_All_60_Library_1	3		_SPAVLHLQHS[+80]K_		TRUE	_SPAVLHLQHS[Phospho (STY)]K_	SPAVLHLQHSK	-8.02943	0.706464	-8.02943	Q92835	FALSE	_SPAVLHLQHS[+80]K_	_SPAVLHLQHS[Phospho (STY)]K_	432.887	0.00139227	2883904	H3PO4	3	y	1	353.193	16.9775	FALSE	sp	Q92835	Q92835	SHIP1_HUMAN	Phosphatidylinositol 3,4,5-trisphosphate 5-phosphatase 1	Homo sapiens	9606	INPP5D	1	2	uniprot-human-2021
072921_DIA_Urine_EV_Phosphoproteome_All_60_Library_1	3		_LHTLS[+80]VEHQR_		TRUE	_LHTLS[Phospho (STY)]VEHQR_	LHTLSVEHQR	-16.5532	0.751295	-16.5532	A0A0A0MRH6;Q5JRA6	FALSE	_LHTLS[+80]VEHQR_	_LHTLS[Phospho (STY)]VEHQR_	433.878	0.00139227	3887418	noloss	3	y	1	440.236	47.476	FALSE	tr;sp	A0A0A0MRH6;Q5JRA6	A0A0A0MRH6;Q5JRA6	A0A0A0MRH6_HUMAN;TGO1_HUMAN	Transport and Golgi organization protein 1 homolog (Fragment);Transport and Golgi organization protein 1 homolog	Homo sapiens	9606	MIA3	1	6;1	uniprot-human-2021
072921_DIA_Urine_EV_Phosphoproteome_All_60_Library_1	3		_THLAPYS[+80]DELR_		TRUE	_THLAPYS[Phospho (STY)]DELR_	THLAPYSDELR	22.6604	0.751833	22.6604	P02647	FALSE	_THLAPYS[+80]DELR_	_THLAPYS[Phospho (STY)]DELR_	461.21	0	6314542	noloss	3	b	1	352.198	56.5358	FALSE	sp	P02647	P02647	APOA1_HUMAN	Apolipoprotein A-I	Homo sapiens	9606	APOA1	1	1	uniprot-human-2021
072921_DIA_Urine_EV_Phosphoproteome_All_60_Library_1	3		_RRDS[+80]EEFGVK_		TRUE	_RRDS[Phospho (STY)]EEFGVK_	RRDSEEFGVK	-21.9899	0.744042	-21.9899	O95049	TRUE	_RRDS[+80]EEFGVK_	_RRDS[Phospho (STY)]EEFGVK_	434.866	0.00141822	9151765	noloss	3	y	1	303.203	8.24071	TRUE	sp	O95049	O95049	ZO3_HUMAN	Tight junction protein ZO-3	Homo sapiens	9606	TJP3	1	3	uniprot-human-2021
072921_DIA_Urine_EV_Phosphoproteome_All_60_Library_1	3		_SEPRPPISS[+80]PR_		TRUE	_SEPRPPISS[Phospho (STY)]PR_	SEPRPPISSPR	-10.4279	0.786554	-10.4279	Q6WKZ4	FALSE	_SEPRPPISS[+80]PR_	_SEPRPPISS[Phospho (STY)]PR_	434.878	0.00625968	9614876	H3PO4	4	y	1	428.225	9.38122	FALSE	sp	Q6WKZ4	Q6WKZ4	RFIP1_HUMAN	Rab11 family-interacting protein 1	Homo sapiens	9606	RAB11FIP1	1	3	uniprot-human-2021
072921_DIA_Urine_EV_Phosphoproteome_All_60_Library_1	3		_SM[+16]FFHAKPS[+80]R_		TRUE	_SM[Oxidation (M)]FFHAKPS[Phospho (STY)]R_	SMFFHAKPSR	-12.6293	0.797407	-12.6293	A0A2R8YFC5;A0A2R8YHG5;Q9BZV2	FALSE	_SM[+16]FFHAKPS[+80]R_	_SM[Oxidation (M)]FFHAKPS[Phospho (STY)]R_	435.193	0.00157321	1605248	H3PO4	3	y	1	341.193	100	FALSE	tr;tr;sp	A0A2R8YFC5;A0A2R8YHG5;Q9BZV2	A0A2R8YFC5;A0A2R8YHG5;Q9BZV2	A0A2R8YFC5_HUMAN;A0A2R8YHG5_HUMAN;S19A3_HUMAN	Thiamine transporter 2	Homo sapiens	9606	SLC19A3	1	1	uniprot-human-2021
072921_DIA_Urine_EV_Phosphoproteome_All_60_Library_1	3		_HAEAT[+80]LGSGNLR_		TRUE	_HAEAT[Phospho (STY)]LGSGNLR_	HAEATLGSGNLR	-7.86731	0.773942	-7.86731	Q7L9L4;Q9H8S9	FALSE	_HAEAT[+80]LGSGNLR_	_HAEAT[Phospho (STY)]LGSGNLR_	435.87	0	7873172	noloss	3	b	1	338.146	23.3449	TRUE	sp	Q7L9L4;Q9H8S9	Q7L9L4;Q9H8S9	MOB1B_HUMAN;MOB1A_HUMAN	MOB kinase activator 1B;MOB kinase activator 1A	Homo sapiens	9606	MOB1B;MOB1A	1	3;4	uniprot-human-2021
072921_DIA_Urine_EV_Phosphoproteome_All_60_Library_1	3		_HAEATLGS[+80]GNLR_		TRUE	_HAEATLGS[Phospho (STY)]GNLR_	HAEATLGSGNLR	-7.68487	0.773942	-7.68487	Q7L9L4;Q9H8S9	FALSE	_HAEATLGS[+80]GNLR_	_HAEATLGS[Phospho (STY)]GNLR_	435.87	0.00489728	2564603	noloss	3	b	1	338.146	19.5497	TRUE	sp	Q7L9L4;Q9H8S9	Q7L9L4;Q9H8S9	MOB1B_HUMAN;MOB1A_HUMAN	MOB kinase activator 1B;MOB kinase activator 1A	Homo sapiens	9606	MOB1B;MOB1A	1	3;4	uniprot-human-2021
072921_DIA_Urine_EV_Phosphoproteome_All_60_Library_1	3		_NIFGSSQS[+80]PHR_		TRUE	_NIFGSSQS[Phospho (STY)]PHR_	NIFGSSQSPHR	3.62333	0.753883	3.62333	Q7Z6P3	TRUE	_NIFGSSQS[+80]PHR_	_NIFGSSQS[Phospho (STY)]PHR_	437.194	0.000573477	18980050	noloss	3	y	1	409.231	100	FALSE	sp	Q7Z6P3	Q7Z6P3	RAB44_HUMAN	Ras-related protein Rab-44	Homo sapiens	9606	RAB44	1	4	uniprot-human-2021
072921_DIA_Urine_EV_Phosphoproteome_All_60_Library_1	3		_APRPFGSVSS[+80]PK_		TRUE	_APRPFGSVSS[Phospho (STY)]PK_	APRPFGSVSSPK	2.18896	0.759599	2.18896	Q96HC4	FALSE	_APRPFGSVSS[+80]PK_	_APRPFGSVSS[Phospho (STY)]PK_	437.215	0.00901996	10914780	noloss	4	y	1	498.196	44.2423	FALSE	sp	Q96HC4	Q96HC4	PDLI5_HUMAN	PDZ and LIM domain protein 5	Homo sapiens	9606	PDLIM5	1	5	uniprot-human-2021
072921_DIA_Urine_EV_Phosphoproteome_All_60_Library_1	3		_APGRPQLS[+80]PGQK_		TRUE	_APGRPQLS[Phospho (STY)]PGQK_	APGRPQLSPGQK	-22.701	0.7875	-22.701	P19878	FALSE	_APGRPQLS[+80]PGQK_	_APGRPQLS[Phospho (STY)]PGQK_	439.222	0	19142050	noloss	3	y	1	332.193	9.36729	TRUE	sp	P19878	P19878	NCF2_HUMAN	Neutrophil cytosol factor 2	Homo sapiens	9606	NCF2	1	2	uniprot-human-2021
072921_DIA_Urine_EV_Phosphoproteome_All_60_Library_1	3		_PSS[+80]LVVVHPLAK_		TRUE	_PSS[Phospho (STY)]LVVVHPLAK_	PSSLVVVHPLAK	29.7018	0.769651	29.7018	P01133	FALSE	_PSS[+80]LVVVHPLAK_	_PSS[Phospho (STY)]LVVVHPLAK_	442.911	0.00147275	2299614	noloss	4	y	1	428.287	100	FALSE	sp	P01133	P01133	EGF_HUMAN	Pro-epidermal growth factor	Homo sapiens	9606	EGF	1	2	uniprot-human-2021
072921_DIA_Urine_EV_Phosphoproteome_All_60_Library_1	3		_GQHSISYT[+80]LSR_		TRUE	_GQHSISYT[Phospho (STY)]LSR_	GQHSISYTLSR	6.79492	0.746741	6.79492	Q9HAT8	FALSE	_GQHSISYT[+80]LSR_	_GQHSISYT[Phospho (STY)]LSR_	443.538	0	32968570	noloss	3	b	1	323.146	8.17155	TRUE	sp	Q9HAT8	Q9HAT8	PELI2_HUMAN	E3 ubiquitin-protein ligase pellino homolog 2	Homo sapiens	9606	PELI2	1	1	uniprot-human-2021
072921_DIA_Urine_EV_Phosphoproteome_All_60_Library_1	3		_EEHGGLIRS[+80]PR_		TRUE	_EEHGGLIRS[Phospho (STY)]PR_	EEHGGLIRSPR	-23.9914	0.775389	-23.9914	P26368	TRUE	_EEHGGLIRS[+80]PR_	_EEHGGLIRS[Phospho (STY)]PR_	444.214	0.000663658	140354700	H2O	3	b	1	378.141	16.2199	FALSE	sp	P26368	P26368	U2AF2_HUMAN	Splicing factor U2AF 65 kDa subunit	Homo sapiens	9606	U2AF2	1	4	uniprot-human-2021
072921_DIA_Urine_EV_Phosphoproteome_All_60_Library_1	3		_HISLTLPAT[+80]FR_		TRUE	_HISLTLPAT[Phospho (STY)]FR_	HISLTLPATFR	60.2138	0.766585	60.2138	Q9H7P6	TRUE	_HISLTLPAT[+80]FR_	_HISLTLPAT[Phospho (STY)]FR_	445.899	0	795202	noloss	3	b	1	338.182	8.78107	TRUE	sp	Q9H7P6	Q9H7P6	MB12B_HUMAN	Multivesicular body subunit 12B	Homo sapiens	9606	MVB12B	1	2	uniprot-human-2021
072921_DIA_Urine_EV_Phosphoproteome_All_60_Library_1	3		_HIS[+80]LTLPATFR_		TRUE	_HIS[Phospho (STY)]LTLPATFR_	HISLTLPATFR	68.8268	0.766585	68.8268	Q9H7P6	TRUE	_HIS[+80]LTLPATFR_	_HIS[Phospho (STY)]LTLPATFR_	445.899	0	10817390	noloss	3	y	1	423.235	30.1001	FALSE	sp	Q9H7P6	Q9H7P6	MB12B_HUMAN	Multivesicular body subunit 12B	Homo sapiens	9606	MVB12B	1	2	uniprot-human-2021
072921_DIA_Urine_EV_Phosphoproteome_All_60_Library_1	3		_LIHSLPT[+80]SLER_		TRUE	_LIHSLPT[Phospho (STY)]SLER_	LIHSLPTSLER	37.3532	0.758333	37.3532	P25090	TRUE	_LIHSLPT[+80]SLER_	_LIHSLPT[Phospho (STY)]SLER_	449.234	0	4774900	noloss	3	b	1	364.234	23.3798	TRUE	sp	P25090	P25090	FPR2_HUMAN	N-formyl peptide receptor 2	Homo sapiens	9606	FPR2	1	2	uniprot-human-2021
072921_DIA_Urine_EV_Phosphoproteome_All_60_Library_1	3		_ADPPYTHT[+80]IQK_		TRUE	_ADPPYTHT[Phospho (STY)]IQK_	ADPPYTHTIQK	-12.8402	0.727046	-12.8402	A0A2R8YE63;Q12929	FALSE	_ADPPYTHT[+80]IQK_	_ADPPYTHT[Phospho (STY)]IQK_	450.875	0.0008279	25353650	noloss	3	y	1	388.255	11.9945	TRUE	tr;sp	A0A2R8YE63;Q12929	A0A2R8YE63;Q12929	A0A2R8YE63_HUMAN;EPS8_HUMAN	Epidermal growth factor receptor kinase substrate 8	Homo sapiens	9606	EPS8	1	1	uniprot-human-2021
072921_DIA_Urine_EV_Phosphoproteome_All_60_Library_1	3		_RYS[+80]DFEWLR_		TRUE	_RYS[Phospho (STY)]DFEWLR_	RYSDFEWLR	69.7961	0.734641	69.7961	O60493	TRUE	_RYS[+80]DFEWLR_	_RYS[Phospho (STY)]DFEWLR_	451.199	0.00489728	166567	noloss	3	y	1	474.282	54.8542	FALSE	sp	O60493	O60493	SNX3_HUMAN	Sorting nexin-3	Homo sapiens	9606	SNX3	1	3	uniprot-human-2021
072921_DIA_Urine_EV_Phosphoproteome_All_60_Library_1	3		_WTAPEAIRS[+80]NK_		TRUE	_WTAPEAIRS[Phospho (STY)]NK_	WTAPEAIRSNK	10.8148	0.780073	10.8148	P42685	TRUE	_WTAPEAIRS[+80]NK_	_WTAPEAIRS[Phospho (STY)]NK_	451.55	0.00142025	4557276	H3PO4	6	y	1	670.399	11.6237	FALSE	sp	P42685	P42685	FRK_HUMAN	Tyrosine-protein kinase FRK	Homo sapiens	9606	FRK	1	1	uniprot-human-2021
072921_DIA_Urine_EV_Phosphoproteome_All_60_Library_1	3		_RYGT[+80]C[+57]IYQGR_		TRUE	_RYGT[Phospho (STY)]C[Carbamidomethyl (C)]IYQGR_	RYGTCIYQGR	1.0175	0.721213	1.0175	P59665;P59666	FALSE	_RYGT[+80]C[+57]IYQGR_	_RYGT[Phospho (STY)]C[Carbamidomethyl (C)]IYQGR_	451.864	0.00114921	3063784	noloss	3	y	1	360.199	41.7427	FALSE	sp	P59665;P59666	P59665;P59666	DEF1_HUMAN;DEF3_HUMAN	Neutrophil defensin 1;Neutrophil defensin 3	Homo sapiens	9606	DEFA1;DEFA3	1	1	uniprot-human-2021
072921_DIA_Urine_EV_Phosphoproteome_All_60_Library_1	3		_RY[+80]GTC[+57]IYQGR_		TRUE	_RY[Phospho (STY)]GTC[Carbamidomethyl (C)]IYQGR_	RYGTCIYQGR	-11.2109	0.721213	-11.2109	P59665;P59666	FALSE	_RY[+80]GTC[+57]IYQGR_	_RY[Phospho (STY)]GTC[Carbamidomethyl (C)]IYQGR_	451.864	0.00142025	2561605	noloss	3	y	1	360.199	25.4582	FALSE	sp	P59665;P59666	P59665;P59666	DEF1_HUMAN;DEF3_HUMAN	Neutrophil defensin 1;Neutrophil defensin 3	Homo sapiens	9606	DEFA1;DEFA3	1	1	uniprot-human-2021
072921_DIA_Urine_EV_Phosphoproteome_All_60_Library_1	3		_APSAS[+80]PLALHASR_		TRUE	_APSAS[Phospho (STY)]PLALHASR_	APSASPLALHASR	8.91676	0.788628	8.91676	A0A7P0T8A6;A0A7P0Z4L3;B0QY86;B0QY91;H0Y6J8;Q8N3F8	FALSE	_APSAS[+80]PLALHASR_	_APSAS[Phospho (STY)]PLALHASR_	453.226	0.0008279	14054190	noloss	3	y	1	333.188	19.0717	FALSE	tr;tr;tr;tr;tr;sp	A0A7P0T8A6;A0A7P0Z4L3;B0QY86;B0QY91;H0Y6J8;Q8N3F8	A0A7P0T8A6;A0A7P0Z4L3;B0QY86;B0QY91;H0Y6J8;Q8N3F8	A0A7P0T8A6_HUMAN;A0A7P0Z4L3_HUMAN;B0QY86_HUMAN;B0QY91_HUMAN;H0Y6J8_HUMAN;MILK1_HUMAN	MICAL-like protein 1	Homo sapiens	9606	MICALL1	4;4;1;1;1;1	1;1;2;2;2;2	uniprot-human-2021
072921_DIA_Urine_EV_Phosphoproteome_All_60_Library_1	3		_SST[+80]PLHSPSPIR_		TRUE	_SST[Phospho (STY)]PLHSPSPIR_	SSTPLHSPSPIR	0.559185	0.760575	0.559185	O95817	FALSE	_SST[+80]PLHSPSPIR_	_SST[Phospho (STY)]PLHSPSPIR_	453.554	0.00194652	13388310	noloss	3	y	1	385.256	34.0356	FALSE	sp	O95817	O95817	BAG3_HUMAN	BAG family molecular chaperone regulator 3	Homo sapiens	9606	BAG3	1	3	uniprot-human-2021
072921_DIA_Urine_EV_Phosphoproteome_All_60_Library_1	3		_S[+80]STPLHS[+80]PSPIR_		TRUE	_S[Phospho (STY)]STPLHS[Phospho (STY)]PSPIR_	SSTPLHSPSPIR	3.53448	0.760575	3.53448	O95817	FALSE	_S[+80]STPLHS[+80]PSPIR_	_S[Phospho (STY)]STPLHS[Phospho (STY)]PSPIR_	480.209	0.00157321	10552960	noloss	3	y	1	385.256	100	FALSE	sp	O95817	O95817	BAG3_HUMAN	BAG family molecular chaperone regulator 3	Homo sapiens	9606	BAG3	1	3	uniprot-human-2021
072921_DIA_Urine_EV_Phosphoproteome_All_60_Library_1	3		_SSTPLHSPS[+80]PIR_		TRUE	_SSTPLHSPS[Phospho (STY)]PIR_	SSTPLHSPSPIR	-0.0802489	0.760575	-0.0802489	O95817	FALSE	_SSTPLHSPS[+80]PIR_	_SSTPLHSPS[Phospho (STY)]PIR_	453.554	0.00108038	7677794	noloss	3	y	1	385.256	61.3321	FALSE	sp	O95817	O95817	BAG3_HUMAN	BAG family molecular chaperone regulator 3	Homo sapiens	9606	BAG3	1	3	uniprot-human-2021
072921_DIA_Urine_EV_Phosphoproteome_All_60_Library_1	3		_SSTPLHS[+80]PSPIR_		TRUE	_SSTPLHS[Phospho (STY)]PSPIR_	SSTPLHSPSPIR	-1.30776	0.760575	-1.30776	O95817	FALSE	_SSTPLHS[+80]PSPIR_	_SSTPLHS[Phospho (STY)]PSPIR_	453.554	0.0008279	24573010	noloss	3	y	1	385.256	96.8604	FALSE	sp	O95817	O95817	BAG3_HUMAN	BAG family molecular chaperone regulator 3	Homo sapiens	9606	BAG3	1	3	uniprot-human-2021
072921_DIA_Urine_EV_Phosphoproteome_All_60_Library_1	3		_M[+16]NFRPGVLSS[+80]R_		TRUE	_M[Oxidation (M)]NFRPGVLSS[Phospho (STY)]R_	MNFRPGVLSSR	14.3924	0.802799	14.3924	B7ZKJ8	FALSE	_M[+16]NFRPGVLSS[+80]R_	_M[Oxidation (M)]NFRPGVLSS[Phospho (STY)]R_	453.879	0.00157321	168074900	H3PO4	3	y	1	331.172	61.1315	FALSE	tr	B7ZKJ8	B7ZKJ8	B7ZKJ8_HUMAN	ITIH4 protein	Homo sapiens	9606	ITIH4	1	1	uniprot-human-2021
072921_DIA_Urine_EV_Phosphoproteome_All_60_Library_1	3		_MNFRPGVLSS[+80]R_		TRUE	_MNFRPGVLSS[Phospho (STY)]R_	MNFRPGVLSSR	32.0107	0.770348	32.0107	B7ZKJ8	FALSE	_MNFRPGVLSS[+80]R_	_MNFRPGVLSS[Phospho (STY)]R_	448.548	0.00133916	162608000	H3PO4	3	y	1	331.172	18.0236	FALSE	tr	B7ZKJ8	B7ZKJ8	B7ZKJ8_HUMAN	ITIH4 protein	Homo sapiens	9606	ITIH4	1	1	uniprot-human-2021
072921_DIA_Urine_EV_Phosphoproteome_All_60_Library_1	3		_MNFRPGVLS[+80]SR_		TRUE	_MNFRPGVLS[Phospho (STY)]SR_	MNFRPGVLSSR	31.1039	0.770348	31.1039	B7ZKJ8	FALSE	_MNFRPGVLS[+80]SR_	_MNFRPGVLS[Phospho (STY)]SR_	448.548	0.00230402	2377429	H3PO4	4	y	1	444.257	14.7461	FALSE	tr	B7ZKJ8	B7ZKJ8	B7ZKJ8_HUMAN	ITIH4 protein	Homo sapiens	9606	ITIH4	1	1	uniprot-human-2021
072921_DIA_Urine_EV_Phosphoproteome_All_60_Library_1	3		_M[+16]NFRPGVLS[+80]SR_		TRUE	_M[Oxidation (M)]NFRPGVLS[Phospho (STY)]SR_	MNFRPGVLSSR	14.4019	0.802799	14.4019	B7ZKJ8	FALSE	_M[+16]NFRPGVLS[+80]SR_	_M[Oxidation (M)]NFRPGVLS[Phospho (STY)]SR_	453.879	0.00206709	7307535	H3PO4	3	y	1	331.172	34.461	FALSE	tr	B7ZKJ8	B7ZKJ8	B7ZKJ8_HUMAN	ITIH4 protein	Homo sapiens	9606	ITIH4	1	1	uniprot-human-2021
072921_DIA_Urine_EV_Phosphoproteome_All_60_Library_1	3		_ARS[+80]PPQPLGELK_		TRUE	_ARS[Phospho (STY)]PPQPLGELK_	ARSPPQPLGELK	18.2122	0.757025	18.2122	A0A044PY82;Q96FF7	FALSE	_ARS[+80]PPQPLGELK_	_ARS[Phospho (STY)]PPQPLGELK_	458.238	0	9499390	noloss	3	b	1	395.144	21.6263	FALSE	tr;sp	A0A044PY82;Q96FF7	A0A044PY82;Q96FF7	A0A044PY82_HUMAN;MISP3_HUMAN	Uncharacterized protein MISP3	Homo sapiens	9606	MISP3	1;2	1;4	uniprot-human-2021
072921_DIA_Urine_EV_Phosphoproteome_All_60_Library_1	3		_FRT[+80]ITSSYYR_		TRUE	_FRT[Phospho (STY)]ITSSYYR_	FRTITSSYYR	21.5331	0.742389	21.5331	Q9H0U4	FALSE	_FRT[+80]ITSSYYR_	_FRT[Phospho (STY)]ITSSYYR_	458.546	0.000573477	3088873	noloss	3	b	1	485.191	7.03145	TRUE	sp	Q9H0U4	Q9H0U4	RAB1B_HUMAN	Ras-related protein Rab-1B	Homo sapiens	9606	RAB1B	1	1	uniprot-human-2021
072921_DIA_Urine_EV_Phosphoproteome_All_60_Library_1	3		_RPGHGS[+80]LTNISR_		TRUE	_RPGHGS[Phospho (STY)]LTNISR_	RPGHGSLTNISR	-22.9988	0.757878	-22.9988	G5EA48;Q7Z6B7	FALSE	_RPGHGS[+80]LTNISR_	_RPGHGS[Phospho (STY)]LTNISR_	458.893	0	3090840	noloss	3	b	1	311.183	21.4839	FALSE	tr;sp	G5EA48;Q7Z6B7	G5EA48;Q7Z6B7	G5EA48_HUMAN;SRGP1_HUMAN	SLIT-ROBO Rho GTPase activating protein 1, isoform CRA_a;SLIT-ROBO Rho GTPase-activating protein 1	Homo sapiens	9606	SRGAP1	1	1	uniprot-human-2021
072921_DIA_Urine_EV_Phosphoproteome_All_60_Library_1	3		_RPDS[+80]PTRPTLR_		TRUE	_RPDS[Phospho (STY)]PTRPTLR_	RPDSPTRPTLR	-25.3261	0.795277	-25.3261	Q7RTP6	TRUE	_RPDS[+80]PTRPTLR_	_RPDS[Phospho (STY)]PTRPTLR_	459.233	0.00102727	5426230	noloss	3	b	1	369.188	12.7066	FALSE	sp	Q7RTP6	Q7RTP6	MICA3_HUMAN	[F-actin]-monooxygenase MICAL3	Homo sapiens	9606	MICAL3	1	2	uniprot-human-2021
072921_DIA_Urine_EV_Phosphoproteome_All_60_Library_1	3		_SES[+80]PKEPEQLR_		TRUE	_SES[Phospho (STY)]PKEPEQLR_	SESPKEPEQLR	-15.7584	0.75757	-15.7584	A0A7I2V2L6;A0A7I2V3R8;A0A7I2V3W0;F8W6I7;P09651	FALSE	_SES[+80]PKEPEQLR_	_SES[Phospho (STY)]PKEPEQLR_	460.545	0	15959060	noloss	3	b	1	384.08	6.50612	TRUE	tr;tr;tr;tr;sp	A0A7I2V2L6;A0A7I2V3R8;A0A7I2V3W0;F8W6I7;P09651	A0A7I2V2L6;A0A7I2V3R8;A0A7I2V3W0;F8W6I7;P09651	A0A7I2V2L6_HUMAN;A0A7I2V3R8_HUMAN;A0A7I2V3W0_HUMAN;F8W6I7_HUMAN;ROA1_HUMAN	Helix-destabilizing protein;Helix-destabilizing protein;Helix-destabilizing protein;Helix-destabilizing protein;Heterogeneous nuclear ribonucleoprotein A1	Homo sapiens	9606	HNRNPA1	1	1;1;1;2;5	uniprot-human-2021
072921_DIA_Urine_EV_Phosphoproteome_All_60_Library_1	3		_VHAPGLNLS[+80]GVGGK_		TRUE	_VHAPGLNLS[Phospho (STY)]GVGGK_	VHAPGLNLSGVGGK	32.3409	0.740939	32.3409	Q09666	TRUE	_VHAPGLNLS[+80]GVGGK_	_VHAPGLNLS[Phospho (STY)]GVGGK_	462.569	0.00108038	2991266	noloss	3	b	1	308.172	68.8893	FALSE	sp	Q09666	Q09666	AHNK_HUMAN	Neuroblast differentiation-associated protein AHNAK	Homo sapiens	9606	AHNAK	1	2	uniprot-human-2021
072921_DIA_Urine_EV_Phosphoproteome_All_60_Library_1	3		_DQHSISYT[+80]LSR_		TRUE	_DQHSISYT[Phospho (STY)]LSR_	DQHSISYTLSR	13.5487	0.746879	13.5487	Q96FA3	TRUE	_DQHSISYT[+80]LSR_	_DQHSISYT[Phospho (STY)]LSR_	462.873	0	3602624	noloss	3	b	1	381.152	12.6203	TRUE	sp	Q96FA3	Q96FA3	PELI1_HUMAN	E3 ubiquitin-protein ligase pellino homolog 1	Homo sapiens	9606	PELI1	1	2	uniprot-human-2021
072921_DIA_Urine_EV_Phosphoproteome_All_60_Library_1	3		_RFS[+80]DFLGLHSK_		TRUE	_RFS[Phospho (STY)]DFLGLHSK_	RFSDFLGLHSK	53.26	0.771945	53.26	O60749	FALSE	_RFS[+80]DFLGLHSK_	_RFS[Phospho (STY)]DFLGLHSK_	462.89	0	6630574	noloss	3	y	1	371.204	31.2373	FALSE	sp	O60749	O60749	SNX2_HUMAN	Sorting nexin-2	Homo sapiens	9606	SNX2	1	2	uniprot-human-2021
072921_DIA_Urine_EV_Phosphoproteome_All_60_Library_1	3		_DPHYDDFRS[+80]R_		TRUE	_DPHYDDFRS[Phospho (STY)]R_	DPHYDDFRSR	-10.2867	0.738177	-10.2867	Q86X29;S4R3V8	FALSE	_DPHYDDFRS[+80]R_	_DPHYDDFRS[Phospho (STY)]R_	463.186	0	9621920	noloss	5	b	1	628.236	7.35971	FALSE	sp;tr	Q86X29;S4R3V8	Q86X29;S4R3V8	LSR_HUMAN;S4R3V8_HUMAN	Lipolysis-stimulated lipoprotein receptor	Homo sapiens	9606	LSR	1	4;2	uniprot-human-2021
072921_DIA_Urine_EV_Phosphoproteome_All_60_Library_1	3		_RHGAPAAPS[+80]PPPR_		TRUE	_RHGAPAAPS[Phospho (STY)]PPPR_	RHGAPAAPSPPPR	-32.9927	0.811772	-32.9927	Q4KMP7	TRUE	_RHGAPAAPS[+80]PPPR_	_RHGAPAAPS[Phospho (STY)]PPPR_	464.23	0	5813538	noloss	3	y	1	369.224	53.1954	FALSE	sp	Q4KMP7	Q4KMP7	TB10B_HUMAN	TBC1 domain family member 10B	Homo sapiens	9606	TBC1D10B	1	3	uniprot-human-2021
072921_DIA_Urine_EV_Phosphoproteome_All_60_Library_1	3		_QLT[+80]QPETHFGR_		TRUE	_QLT[Phospho (STY)]QPETHFGR_	QLTQPETHFGR	7.64156	0.773008	7.64156	Q9UJU6	FALSE	_QLT[+80]QPETHFGR_	_QLT[Phospho (STY)]QPETHFGR_	465.214	0.000573477	24746830	noloss	3	y	1	379.209	76.8707	FALSE	sp	Q9UJU6	Q9UJU6	DBNL_HUMAN	Drebrin-like protein	Homo sapiens	9606	DBNL	1	1	uniprot-human-2021
072921_DIA_Urine_EV_Phosphoproteome_All_60_Library_1	3		_DHS[+80]FLGFEWQK_		TRUE	_DHS[Phospho (STY)]FLGFEWQK_	DHSFLGFEWQK	79.6977	0.751708	79.6977	O75563	FALSE	_DHS[+80]FLGFEWQK_	_DHS[Phospho (STY)]FLGFEWQK_	491.878	0.00102727	991814	noloss	3	y	1	461.251	17.8535	FALSE	sp	O75563	O75563	SKAP2_HUMAN	Src kinase-associated phosphoprotein 2	Homo sapiens	9606	SKAP2	1	1	uniprot-human-2021
072921_DIA_Urine_EV_Phosphoproteome_All_60_Library_1	3		_KKS[+80]DLEIELLK_		TRUE	_KKS[Phospho (STY)]DLEIELLK_	KKSDLEIELLK	37.8637	0.817868	37.8637	A0A1C7CYX8;C9J3Q3;C9J6N5;C9JQ40;C9JW51;Q9H098	FALSE	_KKS[+80]DLEIELLK_	_KKS[Phospho (STY)]DLEIELLK_	465.921	0	8024344	noloss	3	y	1	373.281	53.5892	FALSE	tr;tr;tr;tr;tr;sp	A0A1C7CYX8;C9J3Q3;C9J6N5;C9JQ40;C9JW51;Q9H098	A0A1C7CYX8;C9J3Q3;C9J6N5;C9JQ40;C9JW51;Q9H098	A0A1C7CYX8_HUMAN;C9J3Q3_HUMAN;C9J6N5_HUMAN;C9JQ40_HUMAN;C9JW51_HUMAN;F107B_HUMAN	Protein FAM107B (Fragment);Protein FAM107B (Fragment);Protein FAM107B (Fragment);Protein FAM107B (Fragment);Protein FAM107B (Fragment);Protein FAM107B	Homo sapiens	9606	FAM107B	1	1;1;8;1;1;1	uniprot-human-2021
072921_DIA_Urine_EV_Phosphoproteome_All_60_Library_1	3		_RS[+80]PPAPGLQPM[+16]R_		TRUE	_RS[Phospho (STY)]PPAPGLQPM[Oxidation (M)]R_	RSPPAPGLQPMR	-12.9117	0.823271	-12.9117	C9JCN8;P15408	FALSE	_RS[+80]PPAPGLQPM[+16]R_	_RS[Phospho (STY)]PPAPGLQPM[Oxidation (M)]R_	468.227	0.00131381	2878879	noloss	3	y	1	419.207	79.1949	FALSE	tr;sp	C9JCN8;P15408	C9JCN8;P15408	C9JCN8_HUMAN;FOSL2_HUMAN	Fos-related antigen 2 (Fragment);Fos-related antigen 2	Homo sapiens	9606	FOSL2	1	1	uniprot-human-2021
072921_DIA_Urine_EV_Phosphoproteome_All_60_Library_1	3		_AVAGVMITAS[+80]HNR_		TRUE	_AVAGVMITAS[Phospho (STY)]HNR_	AVAGVMITASHNR	5.44836	0.799431	5.44836	Q6PCE3	TRUE	_AVAGVMITAS[+80]HNR_	_AVAGVMITAS[Phospho (STY)]HNR_	469.559	0.00142025	36938660	noloss	3	y	1	426.221	9.7614	FALSE	sp	Q6PCE3	Q6PCE3	PGM2L_HUMAN	Glucose 1,6-bisphosphate synthase	Homo sapiens	9606	PGM2L1	1	3	uniprot-human-2021
072921_DIA_Urine_EV_Phosphoproteome_All_60_Library_1	3		_AVAGVM[+16]ITAS[+80]HNR_		TRUE	_AVAGVM[Oxidation (M)]ITAS[Phospho (STY)]HNR_	AVAGVMITASHNR	-4.82446	0.818271	-4.82446	Q6PCE3	TRUE	_AVAGVM[+16]ITAS[+80]HNR_	_AVAGVM[Oxidation (M)]ITAS[Phospho (STY)]HNR_	474.89	0.00157321	20847150	H3PO4	4	y	1	495.242	10.5262	FALSE	sp	Q6PCE3	Q6PCE3	PGM2L_HUMAN	Glucose 1,6-bisphosphate synthase	Homo sapiens	9606	PGM2L1	1	3	uniprot-human-2021
072921_DIA_Urine_EV_Phosphoproteome_All_60_Library_1	3		_KAS[+80]GPPVSELITK_		TRUE	_KAS[Phospho (STY)]GPPVSELITK_	KASGPPVSELITK	28.4226	0.681501	28.4226	P16402	FALSE	_KAS[+80]GPPVSELITK_	_KAS[Phospho (STY)]GPPVSELITK_	469.581	0	6173485	noloss	3	y	1	361.245	5.40868	FALSE	sp	P16402	P16402	H13_HUMAN	Histone H1.3	Homo sapiens	9606	H1-3	1	2	uniprot-human-2021
072921_DIA_Urine_EV_Phosphoproteome_All_60_Library_1	3		_DPLTHTSNS[+80]LPR_		TRUE	_DPLTHTSNS[Phospho (STY)]LPR_	DPLTHTSNSLPR	6.12956	0.777166	6.12956	A0A2R8Y4I8;A0A2R8YGN6;A0A2U3TZR0;Q9UBP0	FALSE	_DPLTHTSNS[+80]LPR_	_DPLTHTSNS[Phospho (STY)]LPR_	473.221	0.000573477	13586600	noloss	3	y	1	385.256	13.0482	TRUE	tr;tr;tr;sp	A0A2R8Y4I8;A0A2R8YGN6;A0A2U3TZR0;Q9UBP0	A0A2R8Y4I8;A0A2R8YGN6;A0A2U3TZR0;Q9UBP0	A0A2R8Y4I8_HUMAN;A0A2R8YGN6_HUMAN;A0A2U3TZR0_HUMAN;SPAST_HUMAN	Spastin;Spastin (Fragment);Spastin;Spastin	Homo sapiens	9606	SPAST	1	1	uniprot-human-2021
072921_DIA_Urine_EV_Phosphoproteome_All_60_Library_1	3		_DPLTHT[+80]SNSLPR_		TRUE	_DPLTHT[Phospho (STY)]SNSLPR_	DPLTHTSNSLPR	1.97649	0.777166	1.97649	A0A2R8Y4I8;A0A2R8YGN6;A0A2U3TZR0;Q9UBP0	FALSE	_DPLTHT[+80]SNSLPR_	_DPLTHT[Phospho (STY)]SNSLPR_	473.221	0.00868838	2206710	noloss	3	b	1	326.171	12.5212	FALSE	tr;tr;tr;sp	A0A2R8Y4I8;A0A2R8YGN6;A0A2U3TZR0;Q9UBP0	A0A2R8Y4I8;A0A2R8YGN6;A0A2U3TZR0;Q9UBP0	A0A2R8Y4I8_HUMAN;A0A2R8YGN6_HUMAN;A0A2U3TZR0_HUMAN;SPAST_HUMAN	Spastin;Spastin (Fragment);Spastin;Spastin	Homo sapiens	9606	SPAST	1	1	uniprot-human-2021
072921_DIA_Urine_EV_Phosphoproteome_All_60_Library_1	3		_RNS[+80]ILTETLHR_		TRUE	_RNS[Phospho (STY)]ILTETLHR_	RNSILTETLHR	16.3885	0.759574	16.3885	A0A3B3ITW5;E7EPB6;P13569	FALSE	_RNS[+80]ILTETLHR_	_RNS[Phospho (STY)]ILTETLHR_	473.908	0	1685303	noloss	3	y	1	425.262	29.4772	FALSE	tr;tr;sp	A0A3B3ITW5;E7EPB6;P13569	A0A3B3ITW5;E7EPB6;P13569	A0A3B3ITW5_HUMAN;E7EPB6_HUMAN;CFTR_HUMAN	Cystic fibrosis transmembrane conductance regulator;Cystic fibrosis transmembrane conductance regulator (Fragment);Cystic fibrosis transmembrane conductance regulator	Homo sapiens	9606	CFTR	1	1;1;3	uniprot-human-2021
072921_DIA_Urine_EV_Phosphoproteome_All_60_Library_1	3		_LAAAEETAVS[+80]PRK_		TRUE	_LAAAEETAVS[Phospho (STY)]PRK_	LAAAEETAVSPRK	-17.542	0.786438	-17.542	Q9BUH6	TRUE	_LAAAEETAVS[+80]PRK_	_LAAAEETAVS[Phospho (STY)]PRK_	474.904	0.000573477	13741730	noloss	3	y	1	400.267	50.106	FALSE	sp	Q9BUH6	Q9BUH6	PAXX_HUMAN	Protein PAXX	Homo sapiens	9606	PAXX	1	2	uniprot-human-2021
072921_DIA_Urine_EV_Phosphoproteome_All_60_Library_1	3		_SEGS[+80]PVLPHEPAK_		TRUE	_SEGS[Phospho (STY)]PVLPHEPAK_	SEGSPVLPHEPAK	-0.843389	0.811546	-0.843389	Q9UKE5	TRUE	_SEGS[+80]PVLPHEPAK_	_SEGS[Phospho (STY)]PVLPHEPAK_	476.557	0	22413510	noloss	3	y	1	315.203	57.2619	FALSE	sp	Q9UKE5	Q9UKE5	TNIK_HUMAN	TRAF2 and NCK-interacting protein kinase	Homo sapiens	9606	TNIK	1	1	uniprot-human-2021
072921_DIA_Urine_EV_Phosphoproteome_All_60_Library_1	3		_HGSWGS[+80]GLDMHTK_		TRUE	_HGSWGS[Phospho (STY)]GLDMHTK_	HGSWGSGLDMHTK	15.5723	0.792511	15.5723	Q93088	FALSE	_HGSWGS[+80]GLDMHTK_	_HGSWGS[Phospho (STY)]GLDMHTK_	498.206	0.00176078	6111472	noloss	3	y	1	385.219	27.6389	FALSE	sp	Q93088	Q93088	BHMT1_HUMAN	Betaine--homocysteine S-methyltransferase 1	Homo sapiens	9606	BHMT	1	2	uniprot-human-2021
072921_DIA_Urine_EV_Phosphoproteome_All_60_Library_1	3		_HGS[+80]WGSGLDMHTK_		TRUE	_HGS[Phospho (STY)]WGSGLDMHTK_	HGSWGSGLDMHTK	11.6903	0.792511	11.6903	Q93088	FALSE	_HGS[+80]WGSGLDMHTK_	_HGS[Phospho (STY)]WGSGLDMHTK_	498.206	0.000523697	5831148	noloss	3	y	1	385.219	25.9099	TRUE	sp	Q93088	Q93088	BHMT1_HUMAN	Betaine--homocysteine S-methyltransferase 1	Homo sapiens	9606	BHMT	1	2	uniprot-human-2021
072921_DIA_Urine_EV_Phosphoproteome_All_60_Library_1	3		_LFRES[+80]C[+57]VFHR_		TRUE	_LFRES[Phospho (STY)]C[Carbamidomethyl (C)]VFHR_	LFRESCVFHR	30.1081	0.745965	30.1081	H7C1Z7;H7C270	FALSE	_LFRES[+80]C[+57]VFHR_	_LFRES[Phospho (STY)]C[Carbamidomethyl (C)]VFHR_	477.551	0.00114921	5334983	noloss	3	y	1	459.246	80.1516	FALSE	tr	H7C1Z7;H7C270	H7C1Z7;H7C270	H7C1Z7_HUMAN;H7C270_HUMAN	Protein-serine/threonine phosphatase (Fragment)	Homo sapiens	9606	CTDSP1	1	1	uniprot-human-2021
072921_DIA_Urine_EV_Phosphoproteome_All_60_Library_1	3		_NKPRS[+80]PVVELSK_		TRUE	_NKPRS[Phospho (STY)]PVVELSK_	NKPRSPVVELSK	-17.3497	0.794021	-17.3497	P25098	TRUE	_NKPRS[+80]PVVELSK_	_NKPRS[Phospho (STY)]PVVELSK_	478.589	0.0008279	10911210	noloss	3	y	1	347.229	28.6201	FALSE	sp	P25098	P25098	ARBK1_HUMAN	Beta-adrenergic receptor kinase 1	Homo sapiens	9606	GRK2	1	2	uniprot-human-2021
072921_DIA_Urine_EV_Phosphoproteome_All_60_Library_1	3		_DHIKDS[+80]FHSLR_		TRUE	_DHIKDS[Phospho (STY)]FHSLR_	DHIKDSFHSLR	-8.0496	0.784672	-8.0496	P61244	FALSE	_DHIKDS[+80]FHSLR_	_DHIKDS[Phospho (STY)]FHSLR_	478.889	0.00114921	7225589	noloss	3	b	1	366.177	31.7428	FALSE	sp	P61244	P61244	MAX_HUMAN	Protein max	Homo sapiens	9606	MAX	1	1	uniprot-human-2021
072921_DIA_Urine_EV_Phosphoproteome_All_60_Library_1	3		_RRES[+80]ISLTPVAK_		TRUE	_RRES[Phospho (STY)]ISLTPVAK_	RRESISLTPVAK	2.15362	0.816918	2.15362	B7Z3L6;O00337	FALSE	_RRES[+80]ISLTPVAK_	_RRES[Phospho (STY)]ISLTPVAK_	479.592	0.00180851	3453407	noloss	4	y	1	414.271	19.8006	FALSE	tr;sp	B7Z3L6;O00337	B7Z3L6;O00337	B7Z3L6_HUMAN;S28A1_HUMAN	Sodium/nucleoside cotransporter 1	Homo sapiens	9606	SLC28A1	1	1;2	uniprot-human-2021
072921_DIA_Urine_EV_Phosphoproteome_All_60_Library_1	3		_HRPS[+80]PPAT[+80]PPPK_		TRUE	_HRPS[Phospho (STY)]PPAT[Phospho (STY)]PPPK_	HRPSPPATPPPK	-32.7306	0.83609	-32.7306	A9Z1X7;E9PCT1;M0R088;Q8IYB3	FALSE	_HRPS[+80]PPAT[+80]PPPK_	_HRPS[Phospho (STY)]PPAT[Phospho (STY)]PPPK_	481.218	0	6837377	noloss	3	y	1	341.218	53.4083	FALSE	tr;tr;tr;sp	A9Z1X7;E9PCT1;M0R088;Q8IYB3	A9Z1X7;E9PCT1;M0R088;Q8IYB3	A9Z1X7_HUMAN;E9PCT1_HUMAN;M0R088_HUMAN;SRRM1_HUMAN	Serine/arginine repetitive matrix protein 1;Serine/arginine repetitive matrix protein 1;Serine/arginine repetitive matrix protein 1 (Fragment);Serine/arginine repetitive matrix protein 1	Homo sapiens	9606	SRRM1	1	1;3;1;2	uniprot-human-2021
072921_DIA_Urine_EV_Phosphoproteome_All_60_Library_1	3		_HRPS[+80]PPATPPPK_		TRUE	_HRPS[Phospho (STY)]PPATPPPK_	HRPSPPATPPPK	-36.2763	0.83609	-36.2763	A9Z1X7;E9PCT1;M0R088;Q8IYB3	FALSE	_HRPS[+80]PPATPPPK_	_HRPS[Phospho (STY)]PPATPPPK_	454.562	0.00139227	6022035	noloss	3	y	1	341.218	51.7443	FALSE	tr;tr;tr;sp	A9Z1X7;E9PCT1;M0R088;Q8IYB3	A9Z1X7;E9PCT1;M0R088;Q8IYB3	A9Z1X7_HUMAN;E9PCT1_HUMAN;M0R088_HUMAN;SRRM1_HUMAN	Serine/arginine repetitive matrix protein 1;Serine/arginine repetitive matrix protein 1;Serine/arginine repetitive matrix protein 1 (Fragment);Serine/arginine repetitive matrix protein 1	Homo sapiens	9606	SRRM1	1	1;3;1;2	uniprot-human-2021
072921_DIA_Urine_EV_Phosphoproteome_All_60_Library_1	3		_HRPSPPAT[+80]PPPK_		TRUE	_HRPSPPAT[Phospho (STY)]PPPK_	HRPSPPATPPPK	-39.4131	0.83609	-39.4131	A9Z1X7;E9PCT1;M0R088;Q8IYB3	FALSE	_HRPSPPAT[+80]PPPK_	_HRPSPPAT[Phospho (STY)]PPPK_	454.562	0.0008279	905880	noloss	3	y	1	341.218	53.9744	FALSE	tr;tr;tr;sp	A9Z1X7;E9PCT1;M0R088;Q8IYB3	A9Z1X7;E9PCT1;M0R088;Q8IYB3	A9Z1X7_HUMAN;E9PCT1_HUMAN;M0R088_HUMAN;SRRM1_HUMAN	Serine/arginine repetitive matrix protein 1;Serine/arginine repetitive matrix protein 1;Serine/arginine repetitive matrix protein 1 (Fragment);Serine/arginine repetitive matrix protein 1	Homo sapiens	9606	SRRM1	1	1;3;1;2	uniprot-human-2021
072921_DIA_Urine_EV_Phosphoproteome_All_60_Library_1	3		_HSGIGHGQASS[+80]AVR_		TRUE	_HSGIGHGQASS[Phospho (STY)]AVR_	HSGIGHGQASSAVR	-42.8641	0.801347	-42.8641	P20930	TRUE	_HSGIGHGQASS[+80]AVR_	_HSGIGHGQASS[Phospho (STY)]AVR_	481.888	0.00221053	181672100	noloss	3	y	1	345.224	23.7066	TRUE	sp	P20930	P20930	FILA_HUMAN	Filaggrin	Homo sapiens	9606	FLG	1	3	uniprot-human-2021
072921_DIA_Urine_EV_Phosphoproteome_All_60_Library_1	3		_HPLS[+80]PGFGAAGTPR_		TRUE	_HPLS[Phospho (STY)]PGFGAAGTPR_	HPLSPGFGAAGTPR	17.0124	0.780199	17.0124	Q96QH2	TRUE	_HPLS[+80]PGFGAAGTPR_	_HPLS[Phospho (STY)]PGFGAAGTPR_	482.229	0	16580590	noloss	4	y	1	430.241	100	FALSE	sp	Q96QH2	Q96QH2	PRAM_HUMAN	PML-RARA-regulated adapter molecule 1	Homo sapiens	9606	PRAM1	1	3	uniprot-human-2021
072921_DIA_Urine_EV_Phosphoproteome_All_60_Library_1	3		_KET[+80]PPPLVPPAAR_		TRUE	_KET[Phospho (STY)]PPPLVPPAAR_	KETPPPLVPPAAR	20.3391	0.772226	20.3391	Q9BQA1	TRUE	_KET[+80]PPPLVPPAAR_	_KET[Phospho (STY)]PPPLVPPAAR_	484.925	0.000500125	4484359	noloss	4	y	1	414.246	49.62	FALSE	sp	Q9BQA1	Q9BQA1	MEP50_HUMAN	Methylosome protein 50	Homo sapiens	9606	WDR77	1	1	uniprot-human-2021
072921_DIA_Urine_EV_Phosphoproteome_All_60_Library_1	3		_RPFFPFHS[+80]PSR_		TRUE	_RPFFPFHS[Phospho (STY)]PSR_	RPFFPFHSPSR	38.4478	0.791918	38.4478	E9PJL7;E9PRA8;P02511	FALSE	_RPFFPFHS[+80]PSR_	_RPFFPFHS[Phospho (STY)]PSR_	485.562	0.000573477	8083366	noloss	3	b	1	401.23	32.2004	FALSE	tr;tr;sp	E9PJL7;E9PRA8;P02511	E9PJL7;E9PRA8;P02511	E9PJL7_HUMAN;E9PRA8_HUMAN;CRYAB_HUMAN	Alpha-crystallin B chain (Fragment);Alpha-crystallin B chain;Alpha-crystallin B chain	Homo sapiens	9606	CRYAB	1	8;1;2	uniprot-human-2021
072921_DIA_Urine_EV_Phosphoproteome_All_60_Library_1	3		_RPFFPFHSPS[+80]R_		TRUE	_RPFFPFHSPS[Phospho (STY)]R_	RPFFPFHSPSR	37.3454	0.791918	37.3454	E9PJL7;E9PRA8;P02511	FALSE	_RPFFPFHSPS[+80]R_	_RPFFPFHSPS[Phospho (STY)]R_	485.562	0.00194652	35103550	noloss	3	b	1	401.23	21.4562	FALSE	tr;tr;sp	E9PJL7;E9PRA8;P02511	E9PJL7;E9PRA8;P02511	E9PJL7_HUMAN;E9PRA8_HUMAN;CRYAB_HUMAN	Alpha-crystallin B chain (Fragment);Alpha-crystallin B chain;Alpha-crystallin B chain	Homo sapiens	9606	CRYAB	1	8;1;2	uniprot-human-2021
072921_DIA_Urine_EV_Phosphoproteome_All_60_Library_1	3		_PLLQS[+80]PKPSLAAR_		TRUE	_PLLQS[Phospho (STY)]PKPSLAAR_	PLLQSPKPSLAAR	21.6623	0.851789	21.6623	Q5VZK9	FALSE	_PLLQS[+80]PKPSLAAR_	_PLLQS[Phospho (STY)]PKPSLAAR_	486.601	0.00108038	2847467	noloss	5	y	1	517.309	14.072	FALSE	sp	Q5VZK9	Q5VZK9	CARL1_HUMAN	F-actin-uncapping protein LRRC16A	Homo sapiens	9606	CARMIL1	1	1	uniprot-human-2021
072921_DIA_Urine_EV_Phosphoproteome_All_60_Library_1	3		_PLLQSPKPS[+80]LAAR_		TRUE	_PLLQSPKPS[Phospho (STY)]LAAR_	PLLQSPKPSLAAR	24.2108	0.851789	24.2108	Q5VZK9	FALSE	_PLLQSPKPS[+80]LAAR_	_PLLQSPKPS[Phospho (STY)]LAAR_	486.601	0.00133916	6417190	noloss	3	y	1	317.193	6.46504	TRUE	sp	Q5VZK9	Q5VZK9	CARL1_HUMAN	F-actin-uncapping protein LRRC16A	Homo sapiens	9606	CARMIL1	1	1	uniprot-human-2021
072921_DIA_Urine_EV_Phosphoproteome_All_60_Library_1	3		_EVEVKLT[+80]PLILK_		TRUE	_EVEVKLT[Phospho (STY)]PLILK_	EVEVKLTPLILK	70.7548	0.808843	70.7548	A0A494C1L1;C9JXK0;Q14739	FALSE	_EVEVKLT[+80]PLILK_	_EVEVKLT[Phospho (STY)]PLILK_	487.949	0.00108038	1799880	noloss	3	y	1	373.281	34.3265	FALSE	tr;tr;sp	A0A494C1L1;C9JXK0;Q14739	A0A494C1L1;C9JXK0;Q14739	A0A494C1L1_HUMAN;C9JXK0_HUMAN;LBR_HUMAN	3-beta-hydroxysterol Delta (14)-reductase;Delta(14)-sterol reductase LBR (Fragment);Delta(14)-sterol reductase LBR	Homo sapiens	9606	LBR	1	1;1;2	uniprot-human-2021
072921_DIA_Urine_EV_Phosphoproteome_All_60_Library_1	3		_GSVS[+80]DEEMMELR_		TRUE	_GSVS[Phospho (STY)]DEEMMELR_	GSVSDEEMMELR	44.4832	0.762545	44.4832	P13796	FALSE	_GSVS[+80]DEEMMELR_	_GSVS[Phospho (STY)]DEEMMELR_	488.191	0.00455214	2146123	noloss	3	y	1	417.246	43.6605	FALSE	sp	P13796	P13796	PLSL_HUMAN	Plastin-2	Homo sapiens	9606	LCP1	1	6	uniprot-human-2021
072921_DIA_Urine_EV_Phosphoproteome_All_60_Library_1	3		_LVPTHT[+80]QVPVHR_		TRUE	_LVPTHT[Phospho (STY)]QVPVHR_	LVPTHTQVPVHR	-13.9848	0.767721	-13.9848	Q96RF0	TRUE	_LVPTHT[+80]QVPVHR_	_LVPTHT[Phospho (STY)]QVPVHR_	488.589	0.000982801	25718120	noloss	4	y	1	508.299	100	FALSE	sp	Q96RF0	Q96RF0	SNX18_HUMAN	Sorting nexin-18	Homo sapiens	9606	SNX18	1	2	uniprot-human-2021
072921_DIA_Urine_EV_Phosphoproteome_All_60_Library_1	3		_ASGQAFELILS[+80]PR_		TRUE	_ASGQAFELILS[Phospho (STY)]PR_	ASGQAFELILSPR	79.4134	0.797517	79.4134	A2A2D0;P16949	FALSE	_ASGQAFELILS[+80]PR_	_ASGQAFELILS[Phospho (STY)]PR_	490.245	0	14005680	H3PO4	3	y	1	341.193	11.0718	FALSE	tr;sp	A2A2D0;P16949	A2A2D0;P16949	A2A2D0_HUMAN;STMN1_HUMAN	Stathmin (Fragment);Stathmin	Homo sapiens	9606	STMN1	1	8;3	uniprot-human-2021
072921_DIA_Urine_EV_Phosphoproteome_All_60_Library_1	3		_TESEVPPRPAS[+80]PK_		TRUE	_TESEVPPRPAS[Phospho (STY)]PK_	TESEVPPRPASPK	-20.4467	0.832296	-20.4467	Q9Y3L3	FALSE	_TESEVPPRPAS[+80]PK_	_TESEVPPRPAS[Phospho (STY)]PK_	492.236	0.00351014	6382746	noloss	5	y	1	579.254	24.0043	FALSE	sp	Q9Y3L3	Q9Y3L3	3BP1_HUMAN	SH3 domain-binding protein 1	Homo sapiens	9606	SH3BP1	1	3	uniprot-human-2021
072921_DIA_Urine_EV_Phosphoproteome_All_60_Library_1	3		_YNAPTSHVTPS[+80]VK_		TRUE	_YNAPTSHVTPS[Phospho (STY)]VK_	YNAPTSHVTPSVK	-4.94456	0.795062	-4.94456	A0A087X2D8	FALSE	_YNAPTSHVTPS[+80]VK_	_YNAPTSHVTPS[Phospho (STY)]VK_	494.233	0.00318141	7982830	H3PO4	4	y	1	412.255	100	FALSE	tr	A0A087X2D8	A0A087X2D8	A0A087X2D8_HUMAN	C-Jun-amino-terminal kinase-interacting protein 4	Homo sapiens	9606	SPAG9	1	1	uniprot-human-2021
072921_DIA_Urine_EV_Phosphoproteome_All_60_Library_1	3		_YNAPTSHVT[+80]PSVK_		TRUE	_YNAPTSHVT[Phospho (STY)]PSVK_	YNAPTSHVTPSVK	-5.9049	0.795062	-5.9049	A0A087X2D8	FALSE	_YNAPTSHVT[+80]PSVK_	_YNAPTSHVT[Phospho (STY)]PSVK_	494.233	0.000893655	7103741	noloss	3	b	1	349.151	5.98721	FALSE	tr	A0A087X2D8	A0A087X2D8	A0A087X2D8_HUMAN	C-Jun-amino-terminal kinase-interacting protein 4	Homo sapiens	9606	SPAG9	1	1	uniprot-human-2021
072921_DIA_Urine_EV_Phosphoproteome_All_60_Library_1	3		_KS[+80]PNELVDDLFK_		TRUE	_KS[Phospho (STY)]PNELVDDLFK_	KSPNELVDDLFK	75.259	0.763723	75.259	F2Z2K0;Q9UNZ2	FALSE	_KS[+80]PNELVDDLFK_	_KS[Phospho (STY)]PNELVDDLFK_	495.573	0.000523697	1744684	noloss	4	y	1	522.292	5.48787	FALSE	tr;sp	F2Z2K0;Q9UNZ2	F2Z2K0;Q9UNZ2	F2Z2K0_HUMAN;NSF1C_HUMAN	NSFL1 cofactor p47	Homo sapiens	9606	NSFL1C	1	1;2	uniprot-human-2021
072921_DIA_Urine_EV_Phosphoproteome_All_60_Library_1	3		_PKT[+80]PVSSQAPVPAK_		TRUE	_PKT[Phospho (STY)]PVSSQAPVPAK_	PKTPVSSQAPVPAK	-19.8561	0.786838	-19.8561	Q92835	FALSE	_PKT[+80]PVSSQAPVPAK_	_PKT[Phospho (STY)]PVSSQAPVPAK_	496.26	0	32578810	noloss	3	y	1	315.203	100	FALSE	sp	Q92835	Q92835	SHIP1_HUMAN	Phosphatidylinositol 3,4,5-trisphosphate 5-phosphatase 1	Homo sapiens	9606	INPP5D	1	2	uniprot-human-2021
072921_DIA_Urine_EV_Phosphoproteome_All_60_Library_1	3		_HLT[+80]PEPDIVASTK_		TRUE	_HLT[Phospho (STY)]PEPDIVASTK_	HLTPEPDIVASTK	16.0809	0.801851	16.0809	Q5JSH3	FALSE	_HLT[+80]PEPDIVASTK_	_HLT[Phospho (STY)]PEPDIVASTK_	496.576	0	2645307	noloss	3	b	1	432.164	57.5563	FALSE	sp	Q5JSH3	Q5JSH3	WDR44_HUMAN	WD repeat-containing protein 44	Homo sapiens	9606	WDR44	1	1	uniprot-human-2021
072921_DIA_Urine_EV_Phosphoproteome_All_60_Library_1	3		_RLS[+80]VELTSSLFR_		TRUE	_RLS[Phospho (STY)]VELTSSLFR_	RLSVELTSSLFR	74.3386	0.793881	74.3386	A0A2R8Y543;A0A2R8Y5A3;A0A2R8Y5C3;A0A2R8Y5Z1;A0A2R8Y750;A0A2R8Y804;A0A2R8YCH5;B4DGU4;P35222	FALSE	_RLS[+80]VELTSSLFR_	_RLS[Phospho (STY)]VELTSSLFR_	496.592	0	860368	noloss	4	y	1	522.303	49.3126	FALSE	tr;tr;tr;tr;tr;tr;tr;tr;sp	A0A2R8Y543;A0A2R8Y5A3;A0A2R8Y5C3;A0A2R8Y5Z1;A0A2R8Y750;A0A2R8Y804;A0A2R8YCH5;B4DGU4;P35222	A0A2R8Y543;A0A2R8Y5A3;A0A2R8Y5C3;A0A2R8Y5Z1;A0A2R8Y750;A0A2R8Y804;A0A2R8YCH5;B4DGU4;P35222	A0A2R8Y543_HUMAN;A0A2R8Y5A3_HUMAN;A0A2R8Y5C3_HUMAN;A0A2R8Y5Z1_HUMAN;A0A2R8Y750_HUMAN;A0A2R8Y804_HUMAN;A0A2R8YCH5_HUMAN;B4DGU4_HUMAN;CTNB1_HUMAN	Catenin beta-1;Catenin beta-1;Catenin beta-1;Catenin beta-1;Catenin beta-1;Catenin beta-1;Catenin beta-1 (Fragment);Catenin beta-1;Catenin beta-1	Homo sapiens	9606	CTNNB1	1	1	uniprot-human-2021
072921_DIA_Urine_EV_Phosphoproteome_All_60_Library_1	3		_ERT[+80]LDEAPRPPK_		TRUE	_ERT[Phospho (STY)]LDEAPRPPK_	ERTLDEAPRPPK	-14.9142	0.799163	-14.9142	Q8N4C8	TRUE	_ERT[+80]LDEAPRPPK_	_ERT[Phospho (STY)]LDEAPRPPK_	496.912	0	8364687	noloss	3	b	1	467.165	6.73922	TRUE	sp	Q8N4C8	Q8N4C8	MINK1_HUMAN	Misshapen-like kinase 1	Homo sapiens	9606	MINK1	1	2	uniprot-human-2021
072921_DIA_Urine_EV_Phosphoproteome_All_60_Library_1	3		_YHT[+80]INGHNAEVR_		TRUE	_YHT[Phospho (STY)]INGHNAEVR_	YHTINGHNAEVR	-29.1628	0.791558	-29.1628	A0A024RA28;A0A7I2V323;A0A7I2V3P1;A0A7I2V3P7;A0A7I2V4I6;A0A7I2V4N1;A0A7I2V4S4;P22626	FALSE	_YHT[+80]INGHNAEVR_	_YHT[Phospho (STY)]INGHNAEVR_	497.556	0	10897850	noloss	3	b	1	482.144	5.09882	TRUE	tr;tr;tr;tr;tr;tr;tr;sp	A0A024RA28;A0A7I2V323;A0A7I2V3P1;A0A7I2V3P7;A0A7I2V4I6;A0A7I2V4N1;A0A7I2V4S4;P22626	A0A024RA28;A0A7I2V323;A0A7I2V3P1;A0A7I2V3P7;A0A7I2V4I6;A0A7I2V4N1;A0A7I2V4S4;P22626	A0A024RA28_HUMAN;A0A7I2V323_HUMAN;A0A7I2V3P1_HUMAN;A0A7I2V3P7_HUMAN;A0A7I2V4I6_HUMAN;A0A7I2V4N1_HUMAN;A0A7I2V4S4_HUMAN;ROA2_HUMAN	Heterogeneous nuclear ribonucleoprotein A2/B1, isoform CRA_d;Heterogeneous nuclear ribonucleoproteins A2/B1;Heterogeneous nuclear ribonucleoproteins A2/B1;Heterogeneous nuclear ribonucleoproteins A2/B1;Heterogeneous nuclear ribonucleoproteins A2/B1;Heterogeneous nuclear ribonucleoproteins A2/B1;Heterogeneous nuclear ribonucleoproteins A2/B1;Heterogeneous nuclear ribonucleoproteins A2/B1	Homo sapiens	9606	HNRNPA2B1	1	1;1;1;1;1;1;1;2	uniprot-human-2021
072921_DIA_Urine_EV_Phosphoproteome_All_60_Library_1	3		_GGDHVPVS[+80]HEQPR_		TRUE	_GGDHVPVS[Phospho (STY)]HEQPR_	GGDHVPVSHEQPR	-35.2706	0.820918	-35.2706	Q9HBR0	TRUE	_GGDHVPVS[+80]HEQPR_	_GGDHVPVS[Phospho (STY)]HEQPR_	498.888	0.000573477	2224194	noloss	3	y	1	400.23	49.1674	FALSE	sp	Q9HBR0	Q9HBR0	S38AA_HUMAN	Putative sodium-coupled neutral amino acid transporter 10	Homo sapiens	9606	SLC38A10	1	2	uniprot-human-2021
072921_DIA_Urine_EV_Phosphoproteome_All_60_Library_1	3		_DELPQS[+80]PGLIHGR_		TRUE	_DELPQS[Phospho (STY)]PGLIHGR_	DELPQSPGLIHGR	24.2792	0.788366	24.2792	Q9HCH5	FALSE	_DELPQS[+80]PGLIHGR_	_DELPQS[Phospho (STY)]PGLIHGR_	500.24	0.00114921	8537351	noloss	3	b	1	358.161	6.15364	TRUE	sp	Q9HCH5	Q9HCH5	SYTL2_HUMAN	Synaptotagmin-like protein 2	Homo sapiens	9606	SYTL2	1	3	uniprot-human-2021
072921_DIA_Urine_EV_Phosphoproteome_All_60_Library_1	3		_RPVSSIAMEMS[+80]GR_		TRUE	_RPVSSIAMEMS[Phospho (STY)]GR_	RPVSSIAMEMSGR	19.1545	0.788775	19.1545	A0A0C4DGM6;A0A0G2JHX4;A0A0G2JJF7;A0A0G2JKD1;A0A0G2JMC4;A0A140T8X8;A0A140TA38;A0A140TA51;Q5SSG8	FALSE	_RPVSSIAMEMS[+80]GR_	_RPVSSIAMEMS[Phospho (STY)]GR_	500.895	0.00318141	1530146	H3PO4	4	y	1	432.202	20.7804	FALSE	tr;tr;tr;tr;tr;tr;tr;tr;sp	A0A0C4DGM6;A0A0G2JHX4;A0A0G2JJF7;A0A0G2JKD1;A0A0G2JMC4;A0A140T8X8;A0A140TA38;A0A140TA51;Q5SSG8	A0A0C4DGM6;A0A0G2JHX4;A0A0G2JJF7;A0A0G2JKD1;A0A0G2JMC4;A0A140T8X8;A0A140TA38;A0A140TA51;Q5SSG8	A0A0C4DGM6_HUMAN;A0A0G2JHX4_HUMAN;A0A0G2JJF7_HUMAN;A0A0G2JKD1_HUMAN;A0A0G2JMC4_HUMAN;A0A140T8X8_HUMAN;A0A140TA38_HUMAN;A0A140TA51_HUMAN;MUC21_HUMAN	Mucin-21	Homo sapiens	9606	MUC21	4;4;4;4;4;4;4;4;1	1;1;1;1;1;1;1;1;2	uniprot-human-2021
072921_DIA_Urine_EV_Phosphoproteome_All_60_Library_1	3		_EFHS[+80]HEFHSHE_		TRUE	_EFHS[Phospho (STY)]HEFHSHE_	EFHSHEFHSHE	-33.179	0.761503	-33.179	D6R9C5	TRUE	_EFHS[+80]HEFHSHE_	_EFHS[Phospho (STY)]HEFHSHE_	501.521	0.000573477	11228070	noloss	3	y	1	372.151	98.3139	FALSE	tr	D6R9C5	D6R9C5	D6R9C5_HUMAN	Osteopontin (Fragment)	Homo sapiens	9606	SPP1	1	1	uniprot-human-2021
072921_DIA_Urine_EV_Phosphoproteome_All_60_Library_1	4		_RQHSS[+80]QDVHVVLK_		TRUE	_RQHSS[Phospho (STY)]QDVHVVLK_	RQHSSQDVHVVLK	-21.5736	0.72386	-21.5736	F2Z2K0;Q9UNZ2	FALSE	_RQHSS[+80]QDVHVVLK_	_RQHSS[Phospho (STY)]QDVHVVLK_	403.954	0.00221053	13927370	noloss	3	b	1	422.226	12.8233	FALSE	tr;sp	F2Z2K0;Q9UNZ2	F2Z2K0;Q9UNZ2	F2Z2K0_HUMAN;NSF1C_HUMAN	NSFL1 cofactor p47	Homo sapiens	9606	NSFL1C	1	1;2	uniprot-human-2021
072921_DIA_Urine_EV_Phosphoproteome_All_60_Library_1	4		_RGEDPPT[+80]PPPRPQK_		TRUE	_RGEDPPT[Phospho (STY)]PPPRPQK_	RGEDPPTPPPRPQK	-28.4212	0.742904	-28.4212	Q8NFH8	TRUE	_RGEDPPT[+80]PPPRPQK_	_RGEDPPT[Phospho (STY)]PPPRPQK_	413.704	0.00142025	2582832	noloss	3	b	1	343.172	21.826	FALSE	sp	Q8NFH8	Q8NFH8	REPS2_HUMAN	RalBP1-associated Eps domain-containing protein 2	Homo sapiens	9606	REPS2	1	2	uniprot-human-2021
072921_DIA_Urine_EV_Phosphoproteome_All_60_Library_1	4		_RASHT[+80]APQVLFSHR_		TRUE	_RASHT[Phospho (STY)]APQVLFSHR_	RASHTAPQVLFSHR	3.05696	0.743307	3.05696	O15144	FALSE	_RASHT[+80]APQVLFSHR_	_RASHT[Phospho (STY)]APQVLFSHR_	422.461	0.00584557	3858480	noloss	3	y	1	399.21	21.3555	FALSE	sp	O15144	O15144	ARPC2_HUMAN	Actin-related protein 2/3 complex subunit 2	Homo sapiens	9606	ARPC2	1	1	uniprot-human-2021
072921_DIA_Urine_EV_Phosphoproteome_All_60_Library_1	4		_RQS[+80]VELHS[+80]PQSLPR_		TRUE	_RQS[Phospho (STY)]VELHS[Phospho (STY)]PQSLPR_	RQSVELHSPQSLPR	7.96504	0.761023	7.96504	P41181	TRUE	_RQS[+80]VELHS[+80]PQSLPR_	_RQS[Phospho (STY)]VELHS[Phospho (STY)]PQSLPR_	449.208	0.00180851	8786629	noloss	3	y	1	385.256	14.0016	FALSE	sp	P41181	P41181	AQP2_HUMAN	Aquaporin-2	Homo sapiens	9606	AQP2	1	1	uniprot-human-2021
072921_DIA_Urine_EV_Phosphoproteome_All_60_Library_1	4		_AHHGEAGHHLPEPSS[+80]R_		TRUE	_AHHGEAGHHLPEPSS[Phospho (STY)]R_	AHHGEAGHHLPEPSSR	-41.4931	0.7905	-41.4931	O76061	TRUE	_AHHGEAGHHLPEPSS[+80]R_	_AHHGEAGHHLPEPSS[Phospho (STY)]R_	450.45	0.00108038	9723159	noloss	3	b	1	346.162	8.35768	TRUE	sp	O76061	O76061	STC2_HUMAN	Stanniocalcin-2	Homo sapiens	9606	STC2	1	1	uniprot-human-2021
072921_DIA_Urine_EV_Phosphoproteome_All_60_Library_1	4		_LGRDS[+80]EIHREQMER_		TRUE	_LGRDS[Phospho (STY)]EIHREQMER_	LGRDSEIHREQMER	-23.298	0.772292	-23.298	Q13563	FALSE	_LGRDS[+80]EIHREQMER_	_LGRDS[Phospho (STY)]EIHREQMER_	459.711	0.00108038	7424365	noloss	5	y	1	692.303	7.14358	TRUE	sp	Q13563	Q13563	PKD2_HUMAN	Polycystin-2	Homo sapiens	9606	PKD2	1	3	uniprot-human-2021
072921_DIA_Urine_EV_Phosphoproteome_All_60_Library_1	4		_RTEITIVKPQES[+80]AHR_		TRUE	_RTEITIVKPQES[Phospho (STY)]AHR_	RTEITIVKPQESAHR	-9.82002	0.757201	-9.82002	Q9UHD8	FALSE	_RTEITIVKPQES[+80]AHR_	_RTEITIVKPQES[Phospho (STY)]AHR_	461.99	0	7971102	noloss	3	b	1	387.199	100	FALSE	sp	Q9UHD8	Q9UHD8	SEPT9_HUMAN	Septin-9	Homo sapiens	9606	SEPTIN9	1	2	uniprot-human-2021
072921_DIA_Urine_EV_Phosphoproteome_All_60_Library_1	4		_EALAEAALES[+80]PRPALVR_		TRUE	_EALAEAALES[Phospho (STY)]PRPALVR_	EALAEAALESPRPALVR	45.9564	0.819565	45.9564	O14745	FALSE	_EALAEAALES[+80]PRPALVR_	_EALAEAALES[Phospho (STY)]PRPALVR_	468.995	0.000982801	7905220	noloss	3	b	1	314.171	15.4107	TRUE	sp	O14745	O14745	NHRF1_HUMAN	Na(+)/H(+) exchange regulatory cofactor NHE-RF1	Homo sapiens	9606	SLC9A3R1	1	4	uniprot-human-2021
072921_DIA_Urine_EV_Phosphoproteome_All_60_Library_1	4		_PGGGPGLST[+80]PGGHPKPPHR_		TRUE	_PGGGPGLST[Phospho (STY)]PGGHPKPPHR_	PGGGPGLSTPGGHPKPPHR	-22.9392	0.807675	-22.9392	P23246	TRUE	_PGGGPGLST[+80]PGGHPKPPHR_	_PGGGPGLST[Phospho (STY)]PGGHPKPPHR_	471.482	0.00139227	86356000	noloss	3	y	1	409.231	13.5389	FALSE	sp	P23246	P23246	SFPQ_HUMAN	Splicing factor, proline- and glutamine-rich	Homo sapiens	9606	SFPQ	1	2	uniprot-human-2021
072921_DIA_Urine_EV_Phosphoproteome_All_60_Library_1	4		_HRHPDEAAFFDTAST[+80]GK_		TRUE	_HRHPDEAAFFDTAST[Phospho (STY)]GK_	HRHPDEAAFFDTASTGK	14.1134	0.802387	14.1134	P02671	TRUE	_HRHPDEAAFFDTAST[+80]GK_	_HRHPDEAAFFDTAST[Phospho (STY)]GK_	492.467	0.00359475	1729303	H3PO4	4	y	1	374.203	24.3709	TRUE	sp	P02671	P02671	FIBA_HUMAN	Fibrinogen alpha chain	Homo sapiens	9606	FGA	1	2	uniprot-human-2021
072921_DIA_Urine_EV_Phosphoproteome_All_60_Library_1	4		_S[+80]HRDPYATSVGHLIEK_		TRUE	_S[Phospho (STY)]HRDPYATSVGHLIEK_	SHRDPYATSVGHLIEK	18.1147	0.782272	18.1147	I3L4I4;J3KQU4;O75674	FALSE	_S[+80]HRDPYATSVGHLIEK_	_S[Phospho (STY)]HRDPYATSVGHLIEK_	473.228	0.000261165	17810610	noloss	3	y	1	389.239	21.23	FALSE	tr;tr;sp	I3L4I4;J3KQU4;O75674	I3L4I4;J3KQU4;O75674	I3L4I4_HUMAN;J3KQU4_HUMAN;TM1L1_HUMAN	TOM1-like protein 1	Homo sapiens	9606	TOM1L1	1	1;1;2	uniprot-human-2021
072921_DIA_Urine_EV_Phosphoproteome_All_60_Library_1	4		_VS[+80]REFHS[+80]HEFHSHE_		TRUE	_VS[Phospho (STY)]REFHS[Phospho (STY)]HEFHSHE_	VSREFHSHEFHSHE	-22.5195	0.759398	-22.5195	D6R9C5	TRUE	_VS[+80]REFHS[+80]HEFHSHE_	_VS[Phospho (STY)]REFHS[Phospho (STY)]HEFHSHE_	481.935	0	10304290	noloss	3	y	1	372.151	63.5336	FALSE	tr	D6R9C5	D6R9C5	D6R9C5_HUMAN	Osteopontin (Fragment)	Homo sapiens	9606	SPP1	1	1	uniprot-human-2021
072921_DIA_Urine_EV_Phosphoproteome_All_60_Library_1	4		_RRQS[+80]VELHSPQS[+80]LPR_		TRUE	_RRQS[Phospho (STY)]VELHSPQS[Phospho (STY)]LPR_	RRQSVELHSPQSLPR	6.98945	0.785955	6.98945	P41181	TRUE	_RRQS[+80]VELHSPQS[+80]LPR_	_RRQS[Phospho (STY)]VELHSPQS[Phospho (STY)]LPR_	488.233	0.00189354	22195360	noloss	3	y	1	385.256	16.0786	TRUE	sp	P41181	P41181	AQP2_HUMAN	Aquaporin-2	Homo sapiens	9606	AQP2	1	1	uniprot-human-2021
072921_DIA_Urine_EV_Phosphoproteome_All_60_Library_1	4		_RRQS[+80]VELHS[+80]PQSLPR_		TRUE	_RRQS[Phospho (STY)]VELHS[Phospho (STY)]PQSLPR_	RRQSVELHSPQSLPR	-0.52083	0.785955	-0.52083	P41181	TRUE	_RRQS[+80]VELHS[+80]PQSLPR_	_RRQS[Phospho (STY)]VELHS[Phospho (STY)]PQSLPR_	488.233	0.000573477	12131670	noloss	3	y	1	385.256	13.1292	TRUE	sp	P41181	P41181	AQP2_HUMAN	Aquaporin-2	Homo sapiens	9606	AQP2	1	1	uniprot-human-2021
072921_DIA_Urine_EV_Phosphoproteome_All_60_Library_1	4		_RRQS[+80]VELHSPQSLPR_		TRUE	_RRQS[Phospho (STY)]VELHSPQSLPR_	RRQSVELHSPQSLPR	-2.54153	0.785955	-2.54153	P41181	TRUE	_RRQS[+80]VELHSPQSLPR_	_RRQS[Phospho (STY)]VELHSPQSLPR_	468.242	0.000573477	45620740	noloss	3	b	1	441.268	7.34323	FALSE	sp	P41181	P41181	AQP2_HUMAN	Aquaporin-2	Homo sapiens	9606	AQP2	1	1	uniprot-human-2021
072921_DIA_Urine_EV_Phosphoproteome_All_60_Library_1	4		_RKS[+80]QM[+16]EEVQDELIHR_		TRUE	_RKS[Phospho (STY)]QM[Oxidation (M)]EEVQDELIHR_	RKSQMEEVQDELIHR	1.94763	0.790042	1.94763	A0A2R8YE63;Q12929	FALSE	_RKS[+80]QM[+16]EEVQDELIHR_	_RKS[Phospho (STY)]QM[Oxidation (M)]EEVQDELIHR_	499.234	0.00141822	54021370	noloss	3	y	1	425.262	100	FALSE	tr;sp	A0A2R8YE63;Q12929	A0A2R8YE63;Q12929	A0A2R8YE63_HUMAN;EPS8_HUMAN	Epidermal growth factor receptor kinase substrate 8	Homo sapiens	9606	EPS8	1	1	uniprot-human-2021
072921_DIA_Urine_EV_Phosphoproteome_All_60_Library_1	4		_RKS[+80]QMEEVQDELIHR_		TRUE	_RKS[Phospho (STY)]QMEEVQDELIHR_	RKSQMEEVQDELIHR	20.513	0.760575	20.513	A0A2R8YE63;Q12929	FALSE	_RKS[+80]QMEEVQDELIHR_	_RKS[Phospho (STY)]QMEEVQDELIHR_	495.236	0.000573477	14174560	noloss	3	y	1	425.262	100	FALSE	tr;sp	A0A2R8YE63;Q12929	A0A2R8YE63;Q12929	A0A2R8YE63_HUMAN;EPS8_HUMAN	Epidermal growth factor receptor kinase substrate 8	Homo sapiens	9606	EPS8	1	1	uniprot-human-2021
072921_DIA_Urine_EV_Phosphoproteome_All_60_Library_1	5		_SKS[+80]EEAHAEDSVMDHHFR_		TRUE	_SKS[Phospho (STY)]EEAHAEDSVMDHHFR_	SKSEEAHAEDSVMDHHFR	1.34111	0.734375	1.34111	Q8NC51	TRUE	_SKS[+80]EEAHAEDSVMDHHFR_	_SKS[Phospho (STY)]EEAHAEDSVMDHHFR_	439.183	0.00142025	56620040	noloss	3	y	1	459.246	84.5966	FALSE	sp	Q8NC51	Q8NC51	PAIRB_HUMAN	Plasminogen activator inhibitor 1 RNA-binding protein	Homo sapiens	9606	SERBP1	1	2	uniprot-human-2021
072921_DIA_Urine_EV_Phosphoproteome_All_60_Library_1	5		_SKS[+80]EEAHAEDSVM[+16]DHHFR_		TRUE	_SKS[Phospho (STY)]EEAHAEDSVM[Oxidation (M)]DHHFR_	SKSEEAHAEDSVMDHHFR	-14.9142	0.74967	-14.9142	Q8NC51	TRUE	_SKS[+80]EEAHAEDSVM[+16]DHHFR_	_SKS[Phospho (STY)]EEAHAEDSVM[Oxidation (M)]DHHFR_	442.382	0.00221053	27666880	noloss	3	y	1	459.246	100	FALSE	sp	Q8NC51	Q8NC51	PAIRB_HUMAN	Plasminogen activator inhibitor 1 RNA-binding protein	Homo sapiens	9606	SERBP1	1	2	uniprot-human-2021
072921_DIA_Urine_EV_Phosphoproteome_All_60_Library_1	5		_M[+16]HEGDEGPGHHHKPGLGEGT[+80]P_		TRUE	_M[Oxidation (M)]HEGDEGPGHHHKPGLGEGT[Phospho (STY)]P_	MHEGDEGPGHHHKPGLGEGTP	26.1324	0.756731	26.1324	P06702	TRUE	_M[+16]HEGDEGPGHHHKPGLGEGT[+80]P_	_M[Oxidation (M)]HEGDEGPGHHHKPGLGEGT[Phospho (STY)]P_	455.191	0	21964210	noloss	3	b	1	414.144	46.4277	FALSE	sp	P06702	P06702	S10A9_HUMAN	Protein S100-A9	Homo sapiens	9606	S100A9	1	1	uniprot-human-2021
072921_DIA_Urine_EV_Phosphoproteome_All_60_Library_1	5		_EFHS[+80]HEFHSHEDM[+16]LVVDPK_		TRUE	_EFHS[Phospho (STY)]HEFHSHEDM[Oxidation (M)]LVVDPK_	EFHSHEFHSHEDMLVVDPK	9.56264	0.812669	9.56264	P10451	TRUE	_EFHS[+80]HEFHSHEDM[+16]LVVDPK_	_EFHS[Phospho (STY)]HEFHSHEDM[Oxidation (M)]LVVDPK_	484.007	0.00147275	205211300	noloss	4	y	1	458.261	14.2665	FALSE	sp	P10451	P10451	OSTP_HUMAN	Osteopontin	Homo sapiens	9606	SPP1	1	1	uniprot-human-2021
072921_DIA_Urine_EV_Phosphoproteome_All_60_Library_1	5		_EFHS[+80]HEFHS[+80]HEDM[+16]LVVDPK_		TRUE	_EFHS[Phospho (STY)]HEFHS[Phospho (STY)]HEDM[Oxidation (M)]LVVDPK_	EFHSHEFHSHEDMLVVDPK	27.7865	0.812669	27.7865	P10451	TRUE	_EFHS[+80]HEFHS[+80]HEDM[+16]LVVDPK_	_EFHS[Phospho (STY)]HEFHS[Phospho (STY)]HEDM[Oxidation (M)]LVVDPK_	500	0.0008279	31046880	noloss	4	y	1	458.261	22.9127	FALSE	sp	P10451	P10451	OSTP_HUMAN	Osteopontin	Homo sapiens	9606	SPP1	1	1	uniprot-human-2021
072921_DIA_Urine_EV_Phosphoproteome_All_60_Library_1	5		_EFHS[+80]HEFHSHEDMLVVDPK_		TRUE	_EFHS[Phospho (STY)]HEFHSHEDMLVVDPK_	EFHSHEFHSHEDMLVVDPK	20.9882	0.798658	20.9882	P10451	TRUE	_EFHS[+80]HEFHSHEDMLVVDPK_	_EFHS[Phospho (STY)]HEFHSHEDMLVVDPK_	480.808	0.00157321	244304800	noloss	3	b	1	414.177	5.57762	TRUE	sp	P10451	P10451	OSTP_HUMAN	Osteopontin	Homo sapiens	9606	SPP1	1	1	uniprot-human-2021
072921_DIA_Urine_EV_Phosphoproteome_All_60_Library_1	5		_EFHS[+80]HEFHS[+80]HEDMLVVDPK_		TRUE	_EFHS[Phospho (STY)]HEFHS[Phospho (STY)]HEDMLVVDPK_	EFHSHEFHSHEDMLVVDPK	75.7589	0.798658	75.7589	P10451	TRUE	_EFHS[+80]HEFHS[+80]HEDMLVVDPK_	_EFHS[Phospho (STY)]HEFHS[Phospho (STY)]HEDMLVVDPK_	496.801	0	42699320	noloss	4	y	1	458.261	9.35641	FALSE	sp	P10451	P10451	OSTP_HUMAN	Osteopontin	Homo sapiens	9606	SPP1	1	1	uniprot-human-2021
072921_DIA_Urine_EV_Phosphoproteome_All_60_Library_1	2		_S[+80]LVGLGGTK_		TRUE	_S[Phospho (STY)]LVGLGGTK_	SLVGLGGTK	21.8305	0.768994	21.8305	P35908	TRUE	_S[+80]LVGLGGTK_	_S[Phospho (STY)]LVGLGGTK_	456.234	0.00221053	3465881	H3PO4	4	b	1	339.203	6.84746	FALSE	sp	P35908	P35908	K22E_HUMAN	Keratin, type II cytoskeletal 2 epidermal	Homo sapiens	9606	KRT2	1	2	uniprot-human-2021
072921_DIA_Urine_EV_Phosphoproteome_All_60_Library_1	2		_GS[+80]YGYIK_		TRUE	_GS[Phospho (STY)]YGYIK_	GSYGYIK	8.18817	0.757864	8.18817	O15117	TRUE	_GS[+80]YGYIK_	_GS[Phospho (STY)]YGYIK_	434.186	0.00221053	6493000	noloss	4	y	1	480.282	100	FALSE	sp	O15117	O15117	FYB1_HUMAN	FYN-binding protein 1	Homo sapiens	9606	FYB1	1	2	uniprot-human-2021
072921_DIA_Urine_EV_Phosphoproteome_All_60_Library_1	2		_TGALVLS[+80]R_		TRUE	_TGALVLS[Phospho (STY)]R_	TGALVLSR	14.7415	0.767059	14.7415	P16150	FALSE	_TGALVLS[+80]R_	_TGALVLS[Phospho (STY)]R_	448.734	0.0008279	7157658	H3PO4	3	y	1	357.224	62.022	FALSE	sp	P16150	P16150	LEUK_HUMAN	Leukosialin	Homo sapiens	9606	SPN	1	1	uniprot-human-2021
072921_DIA_Urine_EV_Phosphoproteome_All_60_Library_1	2		_GHFDT[+80]LSK_		TRUE	_GHFDT[Phospho (STY)]LSK_	GHFDTLSK	-14.4126	0.801132	-14.4126	P80511	TRUE	_GHFDT[+80]LSK_	_GHFDT[Phospho (STY)]LSK_	492.713	0	2094413	noloss	3	b	1	342.156	10.05	TRUE	sp	P80511	P80511	S10AC_HUMAN	Protein S100-A12	Homo sapiens	9606	S100A12	1	2	uniprot-human-2021
072921_DIA_Urine_EV_Phosphoproteome_All_60_Library_1	2		_IHS[+80]PIIR_		TRUE	_IHS[Phospho (STY)]PIIR_	IHSPIIR	-12.982	0.783784	-12.982	O60885	TRUE	_IHS[+80]PIIR_	_IHS[Phospho (STY)]PIIR_	458.244	0.000261165	34754290	noloss	3	b	1	418.149	5.4232	TRUE	sp	O60885	O60885	BRD4_HUMAN	Bromodomain-containing protein 4	Homo sapiens	9606	BRD4	1	2	uniprot-human-2021
072921_DIA_Urine_EV_Phosphoproteome_All_60_Library_1	2		_ALS[+80]PAELR_		TRUE	_ALS[Phospho (STY)]PAELR_	ALSPAELR	20.4027	0.791064	20.4027	A0A0G2JMS7;A0A0G2JNZ2;A0A0G2JPP5;A0A669KB89;Q14160	FALSE	_ALS[+80]PAELR_	_ALS[Phospho (STY)]PAELR_	468.731	0	4107756	noloss	3	b	1	352.127	10.9819	TRUE	tr;tr;tr;tr;sp	A0A0G2JMS7;A0A0G2JNZ2;A0A0G2JPP5;A0A669KB89;Q14160	A0A0G2JMS7;A0A0G2JNZ2;A0A0G2JPP5;A0A669KB89;Q14160	A0A0G2JMS7_HUMAN;A0A0G2JNZ2_HUMAN;A0A0G2JPP5_HUMAN;A0A669KB89_HUMAN;SCRIB_HUMAN	Protein scribble homolog	Homo sapiens	9606	SCRIB	1	1;1;1;1;4	uniprot-human-2021
072921_DIA_Urine_EV_Phosphoproteome_All_60_Library_1	2		_LS[+80]PFLAAR_		TRUE	_LS[Phospho (STY)]PFLAAR_	LSPFLAAR	46.2223	0.789816	46.2223	Q9ULP9	TRUE	_LS[+80]PFLAAR_	_LS[Phospho (STY)]PFLAAR_	477.744	0.00221053	1289522	noloss	3	y	1	317.193	34.9213	FALSE	sp	Q9ULP9	Q9ULP9	TBC24_HUMAN	TBC1 domain family member 24	Homo sapiens	9606	TBC1D24	1	2	uniprot-human-2021
072921_DIA_Urine_EV_Phosphoproteome_All_60_Library_1	2		_PFNT[+80]YPR_		TRUE	_PFNT[Phospho (STY)]YPR_	PFNTYPR	9.59388	0.785583	9.59388	O96013	TRUE	_PFNT[+80]YPR_	_PFNT[Phospho (STY)]YPR_	487.71	0	5061277	noloss	3	b	1	359.171	17.433	FALSE	sp	O96013	O96013	PAK4_HUMAN	Serine/threonine-protein kinase PAK 4	Homo sapiens	9606	PAK4	1	1	uniprot-human-2021
072921_DIA_Urine_EV_Phosphoproteome_All_60_Library_1	2		_RT[+80]PDYFL_		TRUE	_RT[Phospho (STY)]PDYFL_	RTPDYFL	61.0749	0.822067	61.0749	P62714	FALSE	_RT[+80]PDYFL_	_RT[Phospho (STY)]PDYFL_	496.218	0.00290135	466866	noloss	5	b	1	713.265	39.9333	FALSE	sp	P62714	P62714	PP2AB_HUMAN	Serine/threonine-protein phosphatase 2A catalytic subunit beta isoform	Homo sapiens	9606	PPP2CB	1	1	uniprot-human-2021
072921_DIA_Urine_EV_Phosphoproteome_All_60_Library_1	3		_AVPS[+80]PPPPPIVK_		TRUE	_AVPS[Phospho (STY)]PPPPPIVK_	AVPSPPPPPIVK	29.9459	0.79233	29.9459	A0A0J9YY01;A0A286YF23;A0A2R8YFM0;Q96JP2	FALSE	_AVPS[+80]PPPPPIVK_	_AVPS[Phospho (STY)]PPPPPIVK_	426.9	0.00114921	3922219	noloss	3	y	1	359.265	12.6229	FALSE	tr;tr;tr;sp	A0A0J9YY01;A0A286YF23;A0A2R8YFM0;Q96JP2	A0A0J9YY01;A0A286YF23;A0A2R8YFM0;Q96JP2	A0A0J9YY01_HUMAN;A0A286YF23_HUMAN;A0A2R8YFM0_HUMAN;MY15B_HUMAN	Unconventional myosin-XVB	Homo sapiens	9606	MYO15B	1	1;1;2;3	uniprot-human-2021
072921_DIA_Urine_EV_Phosphoproteome_All_60_Library_1	3		_PATS[+80]TPDLASHR_		TRUE	_PATS[Phospho (STY)]TPDLASHR_	PATSTPDLASHR	-15.4045	0.75582	-15.4045	Q15678	TRUE	_PATS[+80]TPDLASHR_	_PATS[Phospho (STY)]TPDLASHR_	444.87	0.000315856	4324168	noloss	3	y	1	399.21	94.4191	FALSE	sp	Q15678	Q15678	PTN14_HUMAN	Tyrosine-protein phosphatase non-receptor type 14	Homo sapiens	9606	PTPN14	1	2	uniprot-human-2021
072921_DIA_Urine_EV_Phosphoproteome_All_60_Library_1	3		_PATST[+80]PDLASHR_		TRUE	_PATST[Phospho (STY)]PDLASHR_	PATSTPDLASHR	-21.4541	0.75582	-21.4541	Q15678	TRUE	_PATST[+80]PDLASHR_	_PATST[Phospho (STY)]PDLASHR_	444.87	0.00385035	4544316	noloss	3	y	1	399.21	72.1571	FALSE	sp	Q15678	Q15678	PTN14_HUMAN	Tyrosine-protein phosphatase non-receptor type 14	Homo sapiens	9606	PTPN14	1	2	uniprot-human-2021
072921_DIA_Urine_EV_Phosphoproteome_All_60_Library_1	3		_AC[+57]ST[+80]PHVQVAGK_		TRUE	_AC[Carbamidomethyl (C)]ST[Phospho (STY)]PHVQVAGK_	ACSTPHVQVAGK	-17.7948	0.762842	-17.7948	O43182	TRUE	_AC[+57]ST[+80]PHVQVAGK_	_AC[Carbamidomethyl (C)]ST[Phospho (STY)]PHVQVAGK_	445.536	0.00379313	5388303	noloss	4	y	1	374.24	32.1317	FALSE	sp	O43182	O43182	RHG06_HUMAN	Rho GTPase-activating protein 6	Homo sapiens	9606	ARHGAP6	1	3	uniprot-human-2021
072921_DIA_Urine_EV_Phosphoproteome_All_60_Library_1	3		_YHS[+80]LAPMYYR_		TRUE	_YHS[Phospho (STY)]LAPMYYR_	YHSLAPMYYR	29.5611	0.745036	29.5611	P51148	FALSE	_YHS[+80]LAPMYYR_	_YHS[Phospho (STY)]LAPMYYR_	460.865	0.00142025	1343243	noloss	3	y	1	501.246	65.8471	FALSE	sp	P51148	P51148	RAB5C_HUMAN	Ras-related protein Rab-5C	Homo sapiens	9606	RAB5C	1	2	uniprot-human-2021
072921_DIA_Urine_EV_Phosphoproteome_All_60_Library_1	3		_YHS[+80]LAPM[+16]YYR_		TRUE	_YHS[Phospho (STY)]LAPM[Oxidation (M)]YYR_	YHSLAPMYYR	12.0768	0.764305	12.0768	P51148	FALSE	_YHS[+80]LAPM[+16]YYR_	_YHS[Phospho (STY)]LAPM[Oxidation (M)]YYR_	466.197	0.00142025	2702450	noloss	3	y	1	501.246	100	FALSE	sp	P51148	P51148	RAB5C_HUMAN	Ras-related protein Rab-5C	Homo sapiens	9606	RAB5C	1	2	uniprot-human-2021
072921_DIA_Urine_EV_Phosphoproteome_All_60_Library_1	3		_RLDEGGFFLT[+80]R_		TRUE	_RLDEGGFFLT[Phospho (STY)]R_	RLDEGGFFLTR	54.3187	0.76638	54.3187	P42685	TRUE	_RLDEGGFFLT[+80]R_	_RLDEGGFFLT[Phospho (STY)]R_	464.222	0	9468925	noloss	3	b	1	385.219	29.4075	FALSE	sp	P42685	P42685	FRK_HUMAN	Tyrosine-protein kinase FRK	Homo sapiens	9606	FRK	1	1	uniprot-human-2021
072921_DIA_Urine_EV_Phosphoproteome_All_60_Library_1	3		_FRT[+80]ITQSYYR_		TRUE	_FRT[Phospho (STY)]ITQSYYR_	FRTITQSYYR	19.1569	0.756569	19.1569	Q86YS6	FALSE	_FRT[+80]ITQSYYR_	_FRT[Phospho (STY)]ITQSYYR_	472.222	0.00125323	46577050	noloss	3	b	1	485.191	7.97228	TRUE	sp	Q86YS6	Q86YS6	RAB43_HUMAN	Ras-related protein Rab-43	Homo sapiens	9606	RAB43	1	1	uniprot-human-2021
072921_DIA_Urine_EV_Phosphoproteome_All_60_Library_1	3		_PHSVS[+80]LNDTETR_		TRUE	_PHSVS[Phospho (STY)]LNDTETR_	PHSVSLNDTETR	-12.7303	0.741402	-12.7303	Q9P0L0	TRUE	_PHSVS[+80]LNDTETR_	_PHSVS[Phospho (STY)]LNDTETR_	479.212	0.00318141	4864454	noloss	3	b	1	322.151	5.05112	FALSE	sp	Q9P0L0	Q9P0L0	VAPA_HUMAN	Vesicle-associated membrane protein-associated protein A	Homo sapiens	9606	VAPA	1	3	uniprot-human-2021
072921_DIA_Urine_EV_Phosphoproteome_All_60_Library_1	3		_PHS[+80]VSLNDTETR_		TRUE	_PHS[Phospho (STY)]VSLNDTETR_	PHSVSLNDTETR	-11.7086	0.741402	-11.7086	Q9P0L0	TRUE	_PHS[+80]VSLNDTETR_	_PHS[Phospho (STY)]VSLNDTETR_	479.212	0.00121487	3082109	noloss	3	b	1	402.117	9.31101	TRUE	sp	Q9P0L0	Q9P0L0	VAPA_HUMAN	Vesicle-associated membrane protein-associated protein A	Homo sapiens	9606	VAPA	1	3	uniprot-human-2021
072921_DIA_Urine_EV_Phosphoproteome_All_60_Library_1	3		_SSS[+80]LEGFHNHFK_		TRUE	_SSS[Phospho (STY)]LEGFHNHFK_	SSSLEGFHNHFK	9.71552	0.749686	9.71552	B7Z3B9;Q13480	FALSE	_SSS[+80]LEGFHNHFK_	_SSS[Phospho (STY)]LEGFHNHFK_	490.545	0.00157321	13458850	noloss	4	y	1	545.283	25.6473	TRUE	tr;sp	B7Z3B9;Q13480	B7Z3B9;Q13480	B7Z3B9_HUMAN;GAB1_HUMAN	GRB2-associated-binding protein 1	Homo sapiens	9606	GAB1	1	1;2	uniprot-human-2021
072921_DIA_Urine_EV_Phosphoproteome_All_60_Library_1	3		_TVPST[+80]PTLVVPHR_		TRUE	_TVPST[Phospho (STY)]PTLVVPHR_	TVPSTPTLVVPHR	25.4481	0.805876	25.4481	P12270	TRUE	_TVPST[+80]PTLVVPHR_	_TVPST[Phospho (STY)]PTLVVPHR_	495.26	0.00108038	6132438	noloss	3	y	1	409.231	100	FALSE	sp	P12270	P12270	TPR_HUMAN	Nucleoprotein TPR	Homo sapiens	9606	TPR	1	3	uniprot-human-2021
072921_DIA_Urine_EV_Phosphoproteome_All_60_Library_1	3		_T[+80]VPSTPTLVVPHR_		TRUE	_T[Phospho (STY)]VPSTPTLVVPHR_	TVPSTPTLVVPHR	26.4445	0.805876	26.4445	P12270	TRUE	_T[+80]VPSTPTLVVPHR_	_T[Phospho (STY)]VPSTPTLVVPHR_	495.26	0.00221053	9886314	noloss	3	y	1	409.231	100	FALSE	sp	P12270	P12270	TPR_HUMAN	Nucleoprotein TPR	Homo sapiens	9606	TPR	1	3	uniprot-human-2021
072921_DIA_Urine_EV_Phosphoproteome_All_60_Library_1	3		_RHS[+80]FTSLTM[+16]ANK_		TRUE	_RHS[Phospho (STY)]FTSLTM[Oxidation (M)]ANK_	RHSFTSLTMANK	-9.19802	0.77287	-9.19802	H0YA90;Q7Z6J0	FALSE	_RHS[+80]FTSLTM[+16]ANK_	_RHS[Phospho (STY)]FTSLTM[Oxidation (M)]ANK_	496.894	0.00114921	7153287	noloss	3	y	1	332.193	6.81925	FALSE	tr;sp	H0YA90;Q7Z6J0	H0YA90;Q7Z6J0	H0YA90_HUMAN;SH3R1_HUMAN	E3 ubiquitin-protein ligase SH3RF1 (Fragment);E3 ubiquitin-protein ligase SH3RF1	Homo sapiens	9606	SH3RF1	1	1;2	uniprot-human-2021
072921_DIA_Urine_EV_Phosphoproteome_All_60_Library_1	3		_RHS[+80]FTSLTMANK_		TRUE	_RHS[Phospho (STY)]FTSLTMANK_	RHSFTSLTMANK	5.07478	0.757989	5.07478	H0YA90;Q7Z6J0	FALSE	_RHS[+80]FTSLTMANK_	_RHS[Phospho (STY)]FTSLTMANK_	491.562	0.00838331	9197605	noloss	3	y	1	332.193	55.7324	FALSE	tr;sp	H0YA90;Q7Z6J0	H0YA90;Q7Z6J0	H0YA90_HUMAN;SH3R1_HUMAN	E3 ubiquitin-protein ligase SH3RF1 (Fragment);E3 ubiquitin-protein ligase SH3RF1	Homo sapiens	9606	SH3RF1	1	1;2	uniprot-human-2021
072921_DIA_Urine_EV_Phosphoproteome_All_60_Library_1	4		_FRRS[+80]ET[+80]PPHWR_		TRUE	_FRRS[Phospho (STY)]ET[Phospho (STY)]PPHWR_	FRRSETPPHWR	0.452327	0.718394	0.452327	A0A7I2V4F2;A0A7I2V5Q5;A0A7I2V629;C9JM79;E9PG73;Q13427	FALSE	_FRRS[+80]ET[+80]PPHWR_	_FRRS[Phospho (STY)]ET[Phospho (STY)]PPHWR_	407.928	0.00114548	1580317	noloss	3	y	1	498.257	29.1726	FALSE	tr;tr;tr;tr;tr;sp	A0A7I2V4F2;A0A7I2V5Q5;A0A7I2V629;C9JM79;E9PG73;Q13427	A0A7I2V4F2;A0A7I2V5Q5;A0A7I2V629;C9JM79;E9PG73;Q13427	A0A7I2V4F2_HUMAN;A0A7I2V5Q5_HUMAN;A0A7I2V629_HUMAN;C9JM79_HUMAN;E9PG73_HUMAN;PPIG_HUMAN	Peptidyl-prolyl cis-trans isomerase G;Peptidyl-prolyl cis-trans isomerase G;Peptidyl-prolyl cis-trans isomerase G;Peptidyl-prolyl cis-trans isomerase G (Fragment);Peptidyl-prolyl cis-trans isomerase G;Peptidyl-prolyl cis-trans isomerase G	Homo sapiens	9606	PPIG	1	1;1;1;1;1;2	uniprot-human-2021
072921_DIA_Urine_EV_Phosphoproteome_All_60_Library_1	4		_GHYAYDC[+57]HRYS[+80]R_		TRUE	_GHYAYDC[Carbamidomethyl (C)]HRYS[Phospho (STY)]R_	GHYAYDCHRYSR	-28.8431	0.697085	-28.8431	A0A0B4J1Z1;C9JAB2;Q16629	FALSE	_GHYAYDC[+57]HRYS[+80]R_	_GHYAYDC[Carbamidomethyl (C)]HRYS[Phospho (STY)]R_	416.916	0	2155234	noloss	3	b	1	358.151	49.6518	FALSE	tr;tr;sp	A0A0B4J1Z1;C9JAB2;Q16629	A0A0B4J1Z1;C9JAB2;Q16629	A0A0B4J1Z1_HUMAN;C9JAB2_HUMAN;SRSF7_HUMAN	Serine/arginine-rich-splicing factor 7;Serine/arginine-rich-splicing factor 7;Serine/arginine-rich splicing factor 7	Homo sapiens	9606	SRSF7	1	1	uniprot-human-2021
072921_DIA_Urine_EV_Phosphoproteome_All_60_Library_1	4		_LVHVEEPHTET[+80]VRK_		TRUE	_LVHVEEPHTET[Phospho (STY)]VRK_	LVHVEEPHTETVRK	-16.6188	0.753297	-16.6188	P01023	TRUE	_LVHVEEPHTET[+80]VRK_	_LVHVEEPHTET[Phospho (STY)]VRK_	439.221	0.00139227	6689924	noloss	3	b	1	350.219	47.6427	FALSE	sp	P01023	P01023	A2MG_HUMAN	Alpha-2-macroglobulin	Homo sapiens	9606	A2M	1	3	uniprot-human-2021
072921_DIA_Urine_EV_Phosphoproteome_All_60_Library_1	4		_LVHVEEPHT[+80]ETVRK_		TRUE	_LVHVEEPHT[Phospho (STY)]ETVRK_	LVHVEEPHTETVRK	-18.8586	0.753297	-18.8586	P01023	TRUE	_LVHVEEPHT[+80]ETVRK_	_LVHVEEPHT[Phospho (STY)]ETVRK_	439.221	0.00194652	3845234	noloss	3	b	1	350.219	31.1055	FALSE	sp	P01023	P01023	A2MG_HUMAN	Alpha-2-macroglobulin	Homo sapiens	9606	A2M	1	3	uniprot-human-2021
072921_DIA_Urine_EV_Phosphoproteome_All_60_Library_1	4		_HES[+80]LRPAAGQSRPPTAR_		TRUE	_HES[Phospho (STY)]LRPAAGQSRPPTAR_	HESLRPAAGQSRPPTAR	-29.5725	0.825055	-29.5725	Q9UKG1	TRUE	_HES[+80]LRPAAGQSRPPTAR_	_HES[Phospho (STY)]LRPAAGQSRPPTAR_	478.489	0.00141822	46608720	H3PO4	3	b	1	336.13	13.7218	TRUE	sp	Q9UKG1	Q9UKG1	DP13A_HUMAN	DCC-interacting protein 13-alpha	Homo sapiens	9606	APPL1	1	1	uniprot-human-2021
072921_DIA_Urine_EV_Phosphoproteome_All_60_Library_1	4		_HESLRPAAGQS[+80]RPPTAR_		TRUE	_HESLRPAAGQS[Phospho (STY)]RPPTAR_	HESLRPAAGQSRPPTAR	-31.6891	0.825055	-31.6891	Q9UKG1	TRUE	_HESLRPAAGQS[+80]RPPTAR_	_HESLRPAAGQS[Phospho (STY)]RPPTAR_	478.489	0.00796091	1987710	noloss	5	y	1	541.309	35.4688	FALSE	sp	Q9UKG1	Q9UKG1	DP13A_HUMAN	DCC-interacting protein 13-alpha	Homo sapiens	9606	APPL1	1	1	uniprot-human-2021
072921_DIA_Urine_EV_Phosphoproteome_All_60_Library_1	2		_FS[+80]GGFGAR_		TRUE	_FS[Phospho (STY)]GGFGAR_	FSGGFGAR	14.2319	0.745498	14.2319	A0A0D9SF53;A0A0D9SFB3;A0A0D9SG12;A0A0J9YVQ7;A0A2R8Y4A4;A0A2R8Y5G6;A0A2R8Y645;A0A2R8Y7T2;A0A2R8YCW1;A0A2R8YDT5;A0A2R8YF78;A0A2R8YFR4;A0A2R8YFS5;A0A2U3TZJ9;F6S8Q4;O00571;O15523	FALSE	_FS[+80]GGFGAR_	_FS[Phospho (STY)]GGFGAR_	439.681	0.000573477	4830183	noloss	3	y	1	303.178	65.0989	FALSE	tr;tr;tr;tr;tr;tr;tr;tr;tr;tr;tr;tr;tr;tr;tr;sp;sp	A0A0D9SF53;A0A0D9SFB3;A0A0D9SG12;A0A0J9YVQ7;A0A2R8Y4A4;A0A2R8Y5G6;A0A2R8Y645;A0A2R8Y7T2;A0A2R8YCW1;A0A2R8YDT5;A0A2R8YF78;A0A2R8YFR4;A0A2R8YFS5;A0A2U3TZJ9;F6S8Q4;O00571;O15523	A0A0D9SF53;A0A0D9SFB3;A0A0D9SG12;A0A0J9YVQ7;A0A2R8Y4A4;A0A2R8Y5G6;A0A2R8Y645;A0A2R8Y7T2;A0A2R8YCW1;A0A2R8YDT5;A0A2R8YF78;A0A2R8YFR4;A0A2R8YFS5;A0A2U3TZJ9;F6S8Q4;O00571;O15523	A0A0D9SF53_HUMAN;A0A0D9SFB3_HUMAN;A0A0D9SG12_HUMAN;A0A0J9YVQ7_HUMAN;A0A2R8Y4A4_HUMAN;A0A2R8Y5G6_HUMAN;A0A2R8Y645_HUMAN;A0A2R8Y7T2_HUMAN;A0A2R8YCW1_HUMAN;A0A2R8YDT5_HUMAN;A0A2R8YF78_HUMAN;A0A2R8YFR4_HUMAN;A0A2R8YFS5_HUMAN;A0A2U3TZJ9_HUMAN;F6S8Q4_HUMAN;DDX3X_HUMAN;DDX3Y_HUMAN	RNA helicase;RNA helicase;RNA helicase;ATP-dependent RNA helicase DDX3X (Fragment);RNA helicase;RNA helicase;RNA helicase;RNA helicase;RNA helicase;RNA helicase;RNA helicase;RNA helicase;RNA helicase;RNA helicase;RNA helicase;ATP-dependent RNA helicase DDX3X;ATP-dependent RNA helicase DDX3Y	Homo sapiens	9606	DDX3X;DDX3X;DDX3X;DDX3X;DDX3X;DDX3X;DDX3X;DDX3X;DDX3X;DDX3X;DDX3X;DDX3X;DDX3X;DDX3X;DDX3X;DDX3X;DDX3Y	1	1;1;1;2;1;1;1;1;1;1;1;1;1;1;1;3;2	uniprot-human-2021
072921_DIA_Urine_EV_Phosphoproteome_All_60_Library_1	3		_RPGAPSLS[+80]PAPR_		TRUE	_RPGAPSLS[Phospho (STY)]PAPR_	RPGAPSLSPAPR	-8.29215	0.735144	-8.29215	Q5QP82	TRUE	_RPGAPSLS[+80]PAPR_	_RPGAPSLS[Phospho (STY)]PAPR_	429.219	0.0016415	1464300	noloss	4	b	1	382.22	80.921	FALSE	sp	Q5QP82	Q5QP82	DCA10_HUMAN	DDB1- and CUL4-associated factor 10	Homo sapiens	9606	DCAF10	1	1	uniprot-human-2021
072921_DIA_Urine_EV_Phosphoproteome_All_60_Library_1	3		_S[+80]HGQDYLVGNK_		TRUE	_S[Phospho (STY)]HGQDYLVGNK_	SHGQDYLVGNK	-7.43661	0.684086	-7.43661	P08263	FALSE	_S[+80]HGQDYLVGNK_	_S[Phospho (STY)]HGQDYLVGNK_	433.191	0.0046791	701204	noloss	3	y	1	318.177	100	FALSE	sp	P08263	P08263	GSTA1_HUMAN	Glutathione S-transferase A1	Homo sapiens	9606	GSTA1	1	3	uniprot-human-2021
072921_DIA_Urine_EV_Phosphoproteome_All_60_Library_1	3		_RKGPGEGVLT[+80]LR_		TRUE	_RKGPGEGVLT[Phospho (STY)]LR_	RKGPGEGVLTLR	10.3213	0.768319	10.3213	A0A2R8YE63;Q12929	FALSE	_RKGPGEGVLT[+80]LR_	_RKGPGEGVLT[Phospho (STY)]LR_	454.913	0.00108038	4692741	H3PO4	3	y	1	371.24	11.6904	FALSE	tr;sp	A0A2R8YE63;Q12929	A0A2R8YE63;Q12929	A0A2R8YE63_HUMAN;EPS8_HUMAN	Epidermal growth factor receptor kinase substrate 8	Homo sapiens	9606	EPS8	1	1	uniprot-human-2021
072921_DIA_Urine_EV_Phosphoproteome_All_60_Library_1	3		_MIGFPSSAGSVS[+80]PR_		TRUE	_MIGFPSSAGSVS[Phospho (STY)]PR_	MIGFPSSAGSVSPR	48.0156	0.805381	48.0156	P13646	TRUE	_MIGFPSSAGSVS[+80]PR_	_MIGFPSSAGSVS[Phospho (STY)]PR_	491.558	0.00114921	1828798	noloss	4	b	1	449.222	41.6375	FALSE	sp	P13646	P13646	K1C13_HUMAN	Keratin, type I cytoskeletal 13	Homo sapiens	9606	KRT13	1	4	uniprot-human-2021
072921_DIA_Urine_EV_Phosphoproteome_All_60_Library_1	3		_M[+16]IGFPSSAGSVS[+80]PR_		TRUE	_M[Oxidation (M)]IGFPSSAGSVS[Phospho (STY)]PR_	MIGFPSSAGSVSPR	35.1829	0.820304	35.1829	P13646	TRUE	_M[+16]IGFPSSAGSVS[+80]PR_	_M[Oxidation (M)]IGFPSSAGSVS[Phospho (STY)]PR_	496.89	0.00584557	2788066	noloss	3	b	1	318.148	35.4252	FALSE	sp	P13646	P13646	K1C13_HUMAN	Keratin, type I cytoskeletal 13	Homo sapiens	9606	KRT13	1	4	uniprot-human-2021
072921_DIA_Urine_EV_Phosphoproteome_All_60_Library_1	2		_GEFYIGS[+80]K_		TRUE	_GEFYIGS[Phospho (STY)]K_	GEFYIGSK	29.7282	0.789333	29.7282	P00450	FALSE	_GEFYIGS[+80]K_	_GEFYIGS[Phospho (STY)]K_	490.71	0	2411325	noloss	3	b	1	334.14	9.84558	FALSE	sp	P00450	P00450	CERU_HUMAN	Ceruloplasmin	Homo sapiens	9606	CP	1	1	uniprot-human-2021
072921_DIA_Urine_EV_Phosphoproteome_All_60_Library_1	2		_PGLGEGT[+80]P_		TRUE	_PGLGEGT[Phospho (STY)]P_	PGLGEGTP	4.42898	0.715524	4.42898	P06702	TRUE	_PGLGEGT[+80]P_	_PGLGEGT[Phospho (STY)]P_	404.168	0	21561880	noloss	4	b	1	325.187	23.4482	FALSE	sp	P06702	P06702	S10A9_HUMAN	Protein S100-A9	Homo sapiens	9606	S100A9	1	1	uniprot-human-2021
072921_DIA_Urine_EV_Phosphoproteome_All_60_Library_1	2		_AS[+80]HLGLAR_		TRUE	_AS[Phospho (STY)]HLGLAR_	ASHLGLAR	-17.8611	0.785246	-17.8611	P01024	TRUE	_AS[+80]HLGLAR_	_AS[Phospho (STY)]HLGLAR_	452.724	0.000573477	31692620	noloss	4	y	1	416.262	100	FALSE	sp	P01024	P01024	CO3_HUMAN	Complement C3	Homo sapiens	9606	C3	1	2	uniprot-human-2021
072921_DIA_Urine_EV_Phosphoproteome_All_60_Library_1	2		_LSGS[+80]FLK_		TRUE	_LSGS[Phospho (STY)]FLK_	LSGSFLK	42.3265	0.737021	42.3265	A0A494C0X3;A0A494C197;A0A494C1J4;A0A494C1U2;P01213	FALSE	_LSGS[+80]FLK_	_LSGS[Phospho (STY)]FLK_	416.204	0.00142025	14313250	H3PO4	4	y	1	476.287	7.48653	FALSE	tr;tr;tr;tr;sp	A0A494C0X3;A0A494C197;A0A494C1J4;A0A494C1U2;P01213	A0A494C0X3;A0A494C197;A0A494C1J4;A0A494C1U2;P01213	A0A494C0X3_HUMAN;A0A494C197_HUMAN;A0A494C1J4_HUMAN;A0A494C1U2_HUMAN;PDYN_HUMAN	Alpha-neoendorphin (Fragment);Alpha-neoendorphin (Fragment);Alpha-neoendorphin (Fragment);Alpha-neoendorphin (Fragment);Proenkephalin-B	Homo sapiens	9606	PDYN	1	1	uniprot-human-2021
072921_DIA_Urine_EV_Phosphoproteome_All_60_Library_1	2		_S[+80]PILLPK_		TRUE	_S[Phospho (STY)]PILLPK_	SPILLPK	32.3854	0.7517	32.3854	Q8TD16	TRUE	_S[+80]PILLPK_	_S[Phospho (STY)]PILLPK_	424.238	0.000315856	3897070	noloss	3	y	1	357.25	17.6377	FALSE	sp	Q8TD16	Q8TD16	BICD2_HUMAN	Protein bicaudal D homolog 2	Homo sapiens	9606	BICD2	1	1	uniprot-human-2021
072921_DIA_Urine_EV_Phosphoproteome_All_60_Library_1	2		_IS[+80]PSVLR_		TRUE	_IS[Phospho (STY)]PSVLR_	ISPSVLR	21.0205	0.751702	21.0205	Q9BW04	TRUE	_IS[+80]PSVLR_	_IS[Phospho (STY)]PSVLR_	426.223	0.00108038	86153500	noloss	3	y	1	387.271	13.2062	FALSE	sp	Q9BW04	Q9BW04	SARG_HUMAN	Specifically androgen-regulated gene protein	Homo sapiens	9606	SARG	1	2	uniprot-human-2021
072921_DIA_Urine_EV_Phosphoproteome_All_60_Library_1	2		_LGNS[+80]LLR_		TRUE	_LGNS[Phospho (STY)]LLR_	LGNSLLR	26.1668	0.747798	26.1668	A0A087WY61;Q14980	FALSE	_LGNS[+80]LLR_	_LGNS[Phospho (STY)]LLR_	426.721	0	5256320	noloss	3	y	1	401.287	14.3257	FALSE	tr;sp	A0A087WY61;Q14980	A0A087WY61;Q14980	A0A087WY61_HUMAN;NUMA1_HUMAN	Nuclear mitotic apparatus protein 1	Homo sapiens	9606	NUMA1	1	1;2	uniprot-human-2021
072921_DIA_Urine_EV_Phosphoproteome_All_60_Library_1	2		_FSPVT[+80]PK_		TRUE	_FSPVT[Phospho (STY)]PK_	FSPVTPK	1.14144	0.753806	1.14144	H0Y2Y8;Q15942	FALSE	_FSPVT[+80]PK_	_FSPVT[Phospho (STY)]PK_	428.204	0	11707040	noloss	3	y	1	425.18	6.57098	TRUE	tr;sp	H0Y2Y8;Q15942	H0Y2Y8;Q15942	H0Y2Y8_HUMAN;ZYX_HUMAN	Zyxin (Fragment);Zyxin	Homo sapiens	9606	ZYX	1	1	uniprot-human-2021
072921_DIA_Urine_EV_Phosphoproteome_All_60_Library_1	2		_FS[+80]PVTPK_		TRUE	_FS[Phospho (STY)]PVTPK_	FSPVTPK	3.99972	0.753806	3.99972	H0Y2Y8;Q15942	FALSE	_FS[+80]PVTPK_	_FS[Phospho (STY)]PVTPK_	428.204	0	59390640	noloss	3	y	1	345.213	56.3737	FALSE	tr;sp	H0Y2Y8;Q15942	H0Y2Y8;Q15942	H0Y2Y8_HUMAN;ZYX_HUMAN	Zyxin (Fragment);Zyxin	Homo sapiens	9606	ZYX	1	1	uniprot-human-2021
072921_DIA_Urine_EV_Phosphoproteome_All_60_Library_1	2		_FS[+80]PVT[+80]PK_		TRUE	_FS[Phospho (STY)]PVT[Phospho (STY)]PK_	FSPVTPK	8.42837	0.753806	8.42837	H0Y2Y8;Q15942	FALSE	_FS[+80]PVT[+80]PK_	_FS[Phospho (STY)]PVT[Phospho (STY)]PK_	468.187	0	9518701	noloss	3	y	1	425.18	9.67188	FALSE	tr;sp	H0Y2Y8;Q15942	H0Y2Y8;Q15942	H0Y2Y8_HUMAN;ZYX_HUMAN	Zyxin (Fragment);Zyxin	Homo sapiens	9606	ZYX	1	1	uniprot-human-2021
072921_DIA_Urine_EV_Phosphoproteome_All_60_Library_1	2		_MAPS[+80]IMK_		TRUE	_MAPS[Phospho (STY)]IMK_	MAPSIMK	12.9249	0.747388	12.9249	O00560	FALSE	_MAPS[+80]IMK_	_MAPS[Phospho (STY)]IMK_	429.187	0	4215119	H3PO4	4	y	1	460.259	9.85524	FALSE	sp	O00560	O00560	SDCB1_HUMAN	Syntenin-1	Homo sapiens	9606	SDCBP	1	1	uniprot-human-2021
072921_DIA_Urine_EV_Phosphoproteome_All_60_Library_1	2		_VLDS[+80]GFR_		TRUE	_VLDS[Phospho (STY)]GFR_	VLDSGFR	17.9406	0.739965	17.9406	P01833	TRUE	_VLDS[+80]GFR_	_VLDS[Phospho (STY)]GFR_	437.197	0	8103799	noloss	3	y	1	379.209	6.36808	FALSE	sp	P01833	P01833	PIGR_HUMAN	Polymeric immunoglobulin receptor	Homo sapiens	9606	PIGR	1	4	uniprot-human-2021
072921_DIA_Urine_EV_Phosphoproteome_All_60_Library_1	2		_AWNT[+80]NLR_		TRUE	_AWNT[Phospho (STY)]NLR_	AWNTNLR	19.5568	0.784343	19.5568	Q9UBD6	FALSE	_AWNT[+80]NLR_	_AWNT[Phospho (STY)]NLR_	477.713	0.00221053	1679739	noloss	3	y	1	402.246	6.87562	FALSE	sp	Q9UBD6	Q9UBD6	RHCG_HUMAN	Ammonium transporter Rh type C	Homo sapiens	9606	RHCG	1	1	uniprot-human-2021
072921_DIA_Urine_EV_Phosphoproteome_All_60_Library_1	2		_FS[+80]PTMGR_		TRUE	_FS[Phospho (STY)]PTMGR_	FSPTMGR	7.6362	0.74615	7.6362	D3DQV9;H0Y3P2;P78344	FALSE	_FS[+80]PTMGR_	_FS[Phospho (STY)]PTMGR_	438.178	0.00106676	7583539	noloss	3	y	1	363.181	29.8014	FALSE	tr;tr;sp	D3DQV9;H0Y3P2;P78344	D3DQV9;H0Y3P2;P78344	D3DQV9_HUMAN;H0Y3P2_HUMAN;IF4G2_HUMAN	Eukaryotic translation initiation factor 4 gamma 2 (Fragment);Eukaryotic translation initiation factor 4 gamma 2;Eukaryotic translation initiation factor 4 gamma 2	Homo sapiens	9606	EIF4G2	1	1	uniprot-human-2021
072921_DIA_Urine_EV_Phosphoproteome_All_60_Library_1	2		_S[+80]GFSFGFK_		TRUE	_S[Phospho (STY)]GFSFGFK_	SGFSFGFK	72.4713	0.763993	72.4713	P07358	FALSE	_S[+80]GFSFGFK_	_S[Phospho (STY)]GFSFGFK_	478.699	0	960503	noloss	3	y	1	351.203	13.9463	FALSE	sp	P07358	P07358	CO8B_HUMAN	Complement component C8 beta chain	Homo sapiens	9606	C8B	1	3	uniprot-human-2021
072921_DIA_Urine_EV_Phosphoproteome_All_60_Library_1	2		_SGFS[+80]FGFK_		TRUE	_SGFS[Phospho (STY)]FGFK_	SGFSFGFK	77.0826	0.763993	77.0826	P07358	FALSE	_SGFS[+80]FGFK_	_SGFS[Phospho (STY)]FGFK_	478.699	0.00221053	290079	noloss	3	y	1	351.203	100	FALSE	sp	P07358	P07358	CO8B_HUMAN	Complement component C8 beta chain	Homo sapiens	9606	C8B	1	3	uniprot-human-2021
072921_DIA_Urine_EV_Phosphoproteome_All_60_Library_1	2		_RGILT[+80]LK_		TRUE	_RGILT[Phospho (STY)]LK_	RGILTLK	27.1131	0.780963	27.1131	P60709	FALSE	_RGILT[+80]LK_	_RGILT[Phospho (STY)]LK_	440.754	0.0008279	28731490	noloss	3	b	1	327.214	10.7246	FALSE	sp	P60709	P60709	ACTB_HUMAN	Actin, cytoplasmic 1	Homo sapiens	9606	ACTB	1	1	uniprot-human-2021
072921_DIA_Urine_EV_Phosphoproteome_All_60_Library_1	2		_PS[+80]LEDLK_		TRUE	_PS[Phospho (STY)]LEDLK_	PSLEDLK	86.587	0.761477	86.587	Q8IVU3	TRUE	_PS[+80]LEDLK_	_PS[Phospho (STY)]LEDLK_	441.204	0	2070008	noloss	3	y	1	375.224	5.52873	FALSE	sp	Q8IVU3	Q8IVU3	HERC6_HUMAN	Probable E3 ubiquitin-protein ligase HERC6	Homo sapiens	9606	HERC6	1	2	uniprot-human-2021
072921_DIA_Urine_EV_Phosphoproteome_All_60_Library_1	2		_ISLPES[+80]LK_		TRUE	_ISLPES[Phospho (STY)]LK_	ISLPESLK	40.3697	0.791582	40.3697	P01024	TRUE	_ISLPES[+80]LK_	_ISLPES[Phospho (STY)]LK_	483.749	0.00139227	7394911	H3PO4	3	y	1	329.218	20.6131	FALSE	sp	P01024	P01024	CO3_HUMAN	Complement C3	Homo sapiens	9606	C3	1	2	uniprot-human-2021
072921_DIA_Urine_EV_Phosphoproteome_All_60_Library_1	2		_ALTDS[+80]FR_		TRUE	_ALTDS[Phospho (STY)]FR_	ALTDSFR	13.4357	0.756417	13.4357	C9J0K6;P30626	FALSE	_ALTDS[+80]FR_	_ALTDS[Phospho (STY)]FR_	445.194	0.00157321	3512459	H3PO4	3	y	1	391.209	7.0626	FALSE	tr;sp	C9J0K6;P30626	C9J0K6;P30626	C9J0K6_HUMAN;SORCN_HUMAN	Sorcin	Homo sapiens	9606	SRI	1	1	uniprot-human-2021
072921_DIA_Urine_EV_Phosphoproteome_All_60_Library_1	2		_FSMPS[+80]LK_		TRUE	_FSMPS[Phospho (STY)]LK_	FSMPSLK	53.7415	0.750479	53.7415	Q09666	TRUE	_FSMPS[+80]LK_	_FSMPS[Phospho (STY)]LK_	445.198	0	2273887	H3PO4	3	y	1	329.218	20.362	FALSE	sp	Q09666	Q09666	AHNK_HUMAN	Neuroblast differentiation-associated protein AHNAK	Homo sapiens	9606	AHNAK	1	2	uniprot-human-2021
072921_DIA_Urine_EV_Phosphoproteome_All_60_Library_1	2		_FS[+80]M[+16]PSLK_		TRUE	_FS[Phospho (STY)]M[Oxidation (M)]PSLK_	FSMPSLK	14.5147	0.833646	14.5147	Q09666	TRUE	_FS[+80]M[+16]PSLK_	_FS[Phospho (STY)]M[Oxidation (M)]PSLK_	453.196	0.000573477	15930070	noloss	3	y	1	347.229	5.27159	FALSE	sp	Q09666	Q09666	AHNK_HUMAN	Neuroblast differentiation-associated protein AHNAK	Homo sapiens	9606	AHNAK	1	2	uniprot-human-2021
072921_DIA_Urine_EV_Phosphoproteome_All_60_Library_1	2		_FSM[+16]PS[+80]LK_		TRUE	_FSM[Oxidation (M)]PS[Phospho (STY)]LK_	FSMPSLK	10.9713	0.833646	10.9713	Q09666	TRUE	_FSM[+16]PS[+80]LK_	_FSM[Oxidation (M)]PS[Phospho (STY)]LK_	453.196	0	4207361	H3PO4	3	y	1	329.218	5.78184	FALSE	sp	Q09666	Q09666	AHNK_HUMAN	Neuroblast differentiation-associated protein AHNAK	Homo sapiens	9606	AHNAK	1	2	uniprot-human-2021
072921_DIA_Urine_EV_Phosphoproteome_All_60_Library_1	2		_FS[+80]MPSLK_		TRUE	_FS[Phospho (STY)]MPSLK_	FSMPSLK	57.5322	0.750479	57.5322	Q09666	TRUE	_FS[+80]MPSLK_	_FS[Phospho (STY)]MPSLK_	445.198	0	7227240	noloss	3	y	1	347.229	17.2901	FALSE	sp	Q09666	Q09666	AHNK_HUMAN	Neuroblast differentiation-associated protein AHNAK	Homo sapiens	9606	AHNAK	1	2	uniprot-human-2021
072921_DIA_Urine_EV_Phosphoproteome_All_60_Library_1	2		_TIAPALVS[+80]K_		TRUE	_TIAPALVS[Phospho (STY)]K_	TIAPALVSK	19.6467	0.799588	19.6467	P06733	FALSE	_TIAPALVS[+80]K_	_TIAPALVS[Phospho (STY)]K_	490.265	0.00221053	7501860	H3PO4	3	y	1	315.203	11.4794	FALSE	sp	P06733	P06733	ENOA_HUMAN	Alpha-enolase	Homo sapiens	9606	ENO1	1	2	uniprot-human-2021
072921_DIA_Urine_EV_Phosphoproteome_All_60_Library_1	2		_PYS[+80]VGFR_		TRUE	_PYS[Phospho (STY)]VGFR_	PYSVGFR	28.6838	0.755086	28.6838	P16157	TRUE	_PYS[+80]VGFR_	_PYS[Phospho (STY)]VGFR_	453.199	0	6489706	noloss	3	y	1	379.209	22.3258	FALSE	sp	P16157	P16157	ANK1_HUMAN	Ankyrin-1	Homo sapiens	9606	ANK1	1	3	uniprot-human-2021
072921_DIA_Urine_EV_Phosphoproteome_All_60_Library_1	2		_GKFS[+80]LFK_		TRUE	_GKFS[Phospho (STY)]LFK_	GKFSLFK	39.1608	0.757808	39.1608	Q09666	TRUE	_GKFS[+80]LFK_	_GKFS[Phospho (STY)]LFK_	453.728	0	12766800	H3PO4	4	y	1	476.287	10.3187	FALSE	sp	Q09666	Q09666	AHNK_HUMAN	Neuroblast differentiation-associated protein AHNAK	Homo sapiens	9606	AHNAK	1	2	uniprot-human-2021
072921_DIA_Urine_EV_Phosphoproteome_All_60_Library_1	2		_LPNS[+80]VLGK_		TRUE	_LPNS[Phospho (STY)]VLGK_	LPNSVLGK	15.5723	0.762425	15.5723	Q9H223	FALSE	_LPNS[+80]VLGK_	_LPNS[Phospho (STY)]VLGK_	454.236	0.002202	3294119	noloss	3	y	1	317.218	29.9114	FALSE	sp	Q9H223	Q9H223	EHD4_HUMAN	EH domain-containing protein 4	Homo sapiens	9606	EHD4	1	1	uniprot-human-2021
072921_DIA_Urine_EV_Phosphoproteome_All_60_Library_1	2		_S[+80]HTFLPK_		TRUE	_S[Phospho (STY)]HTFLPK_	SHTFLPK	4.42898	0.798729	4.42898	P09543	TRUE	_S[+80]HTFLPK_	_S[Phospho (STY)]HTFLPK_	455.215	0.00157321	12045150	noloss	4	b	1	553.181	8.51584	FALSE	sp	P09543	P09543	CN37_HUMAN	2',3'-cyclic-nucleotide 3'-phosphodiesterase	Homo sapiens	9606	CNP	1	2	uniprot-human-2021
072921_DIA_Urine_EV_Phosphoproteome_All_60_Library_1	2		_VRS[+80]ILNK_		TRUE	_VRS[Phospho (STY)]ILNK_	VRSILNK	-17.4008	0.779918	-17.4008	A0A0A0MSA7;A0A0U1RQK7;O43432	FALSE	_VRS[+80]ILNK_	_VRS[Phospho (STY)]ILNK_	455.25	0	5906262	noloss	3	y	1	374.24	14.9616	FALSE	tr;tr;sp	A0A0A0MSA7;A0A0U1RQK7;O43432	A0A0A0MSA7;A0A0U1RQK7;O43432	A0A0A0MSA7_HUMAN;A0A0U1RQK7_HUMAN;IF4G3_HUMAN	Eukaryotic translation initiation factor 4 gamma 3	Homo sapiens	9606	EIF4G3	1	1;2;2	uniprot-human-2021
072921_DIA_Urine_EV_Phosphoproteome_All_60_Library_1	2		_IATGS[+80]FLK_		TRUE	_IATGS[Phospho (STY)]FLK_	IATGSFLK	36.4333	0.763022	36.4333	E9PBS1;P22234	FALSE	_IATGS[+80]FLK_	_IATGS[Phospho (STY)]FLK_	458.731	0.00142025	5266122	noloss	3	y	1	407.265	11.1587	TRUE	tr;sp	E9PBS1;P22234	E9PBS1;P22234	E9PBS1_HUMAN;PUR6_HUMAN	AIR carboxylase (Fragment);Multifunctional protein ADE2	Homo sapiens	9606	PAICS	1	1;3	uniprot-human-2021
072921_DIA_Urine_EV_Phosphoproteome_All_60_Library_1	2		_LAPLTT[+80]PK_		TRUE	_LAPLTT[Phospho (STY)]PK_	LAPLTTPK	7.82	0.787893	7.82	Q9BW04	TRUE	_LAPLTT[+80]PK_	_LAPLTT[Phospho (STY)]PK_	460.746	0.000573477	35680420	noloss	4	y	1	526.227	18.996	FALSE	sp	Q9BW04	Q9BW04	SARG_HUMAN	Specifically androgen-regulated gene protein	Homo sapiens	9606	SARG	1	2	uniprot-human-2021
072921_DIA_Urine_EV_Phosphoproteome_All_60_Library_1	2		_LAPLT[+80]TPK_		TRUE	_LAPLT[Phospho (STY)]TPK_	LAPLTTPK	16.9062	0.787893	16.9062	Q9BW04	TRUE	_LAPLT[+80]TPK_	_LAPLT[Phospho (STY)]TPK_	460.746	0.00883365	5035097	H3PO4	4	y	1	428.25	25.979	FALSE	sp	Q9BW04	Q9BW04	SARG_HUMAN	Specifically androgen-regulated gene protein	Homo sapiens	9606	SARG	1	2	uniprot-human-2021
072921_DIA_Urine_EV_Phosphoproteome_All_60_Library_1	2		_S[+80]PSTLLPK_		TRUE	_S[Phospho (STY)]PSTLLPK_	SPSTLLPK	23.7675	0.78115	23.7675	E7EVA0;P27816	FALSE	_S[+80]PSTLLPK_	_S[Phospho (STY)]PSTLLPK_	461.736	0	22685770	noloss	3	y	1	357.25	62.576	FALSE	tr;sp	E7EVA0;P27816	E7EVA0;P27816	E7EVA0_HUMAN;MAP4_HUMAN	Microtubule-associated protein;Microtubule-associated protein 4	Homo sapiens	9606	MAP4	1	1;3	uniprot-human-2021
072921_DIA_Urine_EV_Phosphoproteome_All_60_Library_1	2		_SPS[+80]TLLPK_		TRUE	_SPS[Phospho (STY)]TLLPK_	SPSTLLPK	22.722	0.78115	22.722	E7EVA0;P27816	FALSE	_SPS[+80]TLLPK_	_SPS[Phospho (STY)]TLLPK_	461.736	0.00778072	1573589	noloss	3	y	1	357.25	34.0584	FALSE	tr;sp	E7EVA0;P27816	E7EVA0;P27816	E7EVA0_HUMAN;MAP4_HUMAN	Microtubule-associated protein;Microtubule-associated protein 4	Homo sapiens	9606	MAP4	1	1;3	uniprot-human-2021
072921_DIA_Urine_EV_Phosphoproteome_All_60_Library_1	2		_RPS[+80]PFLK_		TRUE	_RPS[Phospho (STY)]PFLK_	RPSPFLK	2.64147	0.79629	2.64147	Q9C0H5	TRUE	_RPS[+80]PFLK_	_RPS[Phospho (STY)]PFLK_	462.739	0.0016415	817436	H3PO4	3	b	1	323.183	9.61914	FALSE	sp	Q9C0H5	Q9C0H5	RHG39_HUMAN	Rho GTPase-activating protein 39	Homo sapiens	9606	ARHGAP39	1	2	uniprot-human-2021
072921_DIA_Urine_EV_Phosphoproteome_All_60_Library_1	2		_FGLGT[+80]PEK_		TRUE	_FGLGT[Phospho (STY)]PEK_	FGLGTPEK	18.2139	0.765782	18.2139	Q5VZK9	FALSE	_FGLGT[+80]PEK_	_FGLGT[Phospho (STY)]PEK_	464.712	0	3030523	noloss	3	y	1	373.208	57.2333	FALSE	sp	Q5VZK9	Q5VZK9	CARL1_HUMAN	F-actin-uncapping protein LRRC16A	Homo sapiens	9606	CARMIL1	1	1	uniprot-human-2021
072921_DIA_Urine_EV_Phosphoproteome_All_60_Library_1	2		_S[+80]FDLGSPK_		TRUE	_S[Phospho (STY)]FDLGSPK_	SFDLGSPK	26.6676	0.77458	26.6676	H7BXZ5;O60229	FALSE	_S[+80]FDLGSPK_	_S[Phospho (STY)]FDLGSPK_	465.702	0	2279784	noloss	3	y	1	331.198	10.0161	TRUE	tr;sp	H7BXZ5;O60229	H7BXZ5;O60229	H7BXZ5_HUMAN;KALRN_HUMAN	Non-specific serine/threonine protein kinase (Fragment);Kalirin	Homo sapiens	9606	KALRN	1	1;3	uniprot-human-2021
072921_DIA_Urine_EV_Phosphoproteome_All_60_Library_1	2		_LQMPS[+80]FK_		TRUE	_LQMPS[Phospho (STY)]FK_	LQMPSFK	52.358	0.761004	52.358	Q8IVF2	TRUE	_LQMPS[+80]FK_	_LQMPS[Phospho (STY)]FK_	465.711	0.00157321	2511602	noloss	3	y	1	461.18	5.36738	FALSE	sp	Q8IVF2	Q8IVF2	AHNK2_HUMAN	Protein AHNAK2	Homo sapiens	9606	AHNAK2	1	2	uniprot-human-2021
072921_DIA_Urine_EV_Phosphoproteome_All_60_Library_1	2		_S[+80]PISINVK_		TRUE	_S[Phospho (STY)]PISINVK_	SPISINVK	22.1643	0.775642	22.1643	Q9UK58	TRUE	_S[+80]PISINVK_	_S[Phospho (STY)]PISINVK_	469.241	0.00108038	4649318	noloss	3	y	1	360.224	10.4111	FALSE	sp	Q9UK58	Q9UK58	CCNL1_HUMAN	Cyclin-L1	Homo sapiens	9606	CCNL1	1	1	uniprot-human-2021
072921_DIA_Urine_EV_Phosphoproteome_All_60_Library_1	2		_VALAT[+80]LNR_		TRUE	_VALAT[Phospho (STY)]LNR_	VALATLNR	19.199	0.793451	19.199	Q9Y2E6	TRUE	_VALAT[+80]LNR_	_VALAT[Phospho (STY)]LNR_	469.247	0.000982801	3623172	noloss	3	y	1	402.246	21.0838	FALSE	sp	Q9Y2E6	Q9Y2E6	DTX4_HUMAN	E3 ubiquitin-protein ligase DTX4	Homo sapiens	9606	DTX4	1	2	uniprot-human-2021
072921_DIA_Urine_EV_Phosphoproteome_All_60_Library_1	2		_DVTLS[+80]PVK_		TRUE	_DVTLS[Phospho (STY)]PVK_	DVTLSPVK	13.2521	0.770378	13.2521	Q8NFC6	TRUE	_DVTLS[+80]PVK_	_DVTLS[Phospho (STY)]PVK_	469.733	0	4220386	noloss	3	b	1	316.15	10.2891	FALSE	sp	Q8NFC6	Q8NFC6	BD1L1_HUMAN	Biorientation of chromosomes in cell division protein 1-like 1	Homo sapiens	9606	BOD1L1	1	2	uniprot-human-2021
072921_DIA_Urine_EV_Phosphoproteome_All_60_Library_1	2		_STLAMS[+80]PR_		TRUE	_STLAMS[Phospho (STY)]PR_	STLAMSPR	-1.40182	0.795284	-1.40182	H0YIU4;Q13522	FALSE	_STLAMS[+80]PR_	_STLAMS[Phospho (STY)]PR_	471.709	0	11328700	noloss	3	b	1	302.171	5.33528	TRUE	tr;sp	H0YIU4;Q13522	H0YIU4;Q13522	H0YIU4_HUMAN;PPR1A_HUMAN	Protein phosphatase 1 regulatory subunit 1A (Fragment);Protein phosphatase 1 regulatory subunit 1A	Homo sapiens	9606	PPP1R1A	1	1;2	uniprot-human-2021
072921_DIA_Urine_EV_Phosphoproteome_All_60_Library_1	2		_SGSYS[+80]LPR_		TRUE	_SGSYS[Phospho (STY)]LPR_	SGSYSLPR	13.2087	0.770832	13.2087	Q9BW04	TRUE	_SGSYS[+80]LPR_	_SGSYS[Phospho (STY)]LPR_	473.705	0	4893196	noloss	3	y	1	385.256	16.6163	FALSE	sp	Q9BW04	Q9BW04	SARG_HUMAN	Specifically androgen-regulated gene protein	Homo sapiens	9606	SARG	1	2	uniprot-human-2021
072921_DIA_Urine_EV_Phosphoproteome_All_60_Library_1	2		_SGS[+80]YSLPR_		TRUE	_SGS[Phospho (STY)]YSLPR_	SGSYSLPR	11.6365	0.770832	11.6365	Q9BW04	TRUE	_SGS[+80]YSLPR_	_SGS[Phospho (STY)]YSLPR_	473.705	0.0016415	5405010	noloss	3	y	1	385.256	10.5734	FALSE	sp	Q9BW04	Q9BW04	SARG_HUMAN	Specifically androgen-regulated gene protein	Homo sapiens	9606	SARG	1	2	uniprot-human-2021
072921_DIA_Urine_EV_Phosphoproteome_All_60_Library_1	2		_MRPQT[+80]LK_		TRUE	_MRPQT[Phospho (STY)]LK_	MRPQTLK	-30.5989	0.799802	-30.5989	Q9H6S3	FALSE	_MRPQT[+80]LK_	_MRPQT[Phospho (STY)]LK_	477.236	0.000663658	4025283	H3PO4	3	y	1	343.234	17.4793	FALSE	sp	Q9H6S3	Q9H6S3	ES8L2_HUMAN	Epidermal growth factor receptor kinase substrate 8-like protein 2	Homo sapiens	9606	EPS8L2	1	2	uniprot-human-2021
072921_DIA_Urine_EV_Phosphoproteome_All_60_Library_1	2		_DQIGS[+80]SLR_		TRUE	_DQIGS[Phospho (STY)]SLR_	DQIGSSLR	7.00486	0.789546	7.00486	A0A1W2PPS5;Q96FN5	FALSE	_DQIGS[+80]SLR_	_DQIGS[Phospho (STY)]SLR_	478.216	0.00194652	29000250	H3PO4	5	y	1	501.278	100	FALSE	tr;sp	A0A1W2PPS5;Q96FN5	A0A1W2PPS5;Q96FN5	A0A1W2PPS5_HUMAN;KIF12_HUMAN	Kinesin-like protein;Kinesin-like protein KIF12	Homo sapiens	9606	KIF12	1	1;3	uniprot-human-2021
072921_DIA_Urine_EV_Phosphoproteome_All_60_Library_1	2		_SFS[+80]LSWR_		TRUE	_SFS[Phospho (STY)]LSWR_	SFSLSWR	68.4277	0.772651	68.4277	H7C1F9;Q2PPJ7	FALSE	_SFS[+80]LSWR_	_SFS[Phospho (STY)]LSWR_	481.71	0	5590266	noloss	3	y	1	448.23	39.1287	FALSE	tr;sp	H7C1F9;Q2PPJ7	H7C1F9;Q2PPJ7	H7C1F9_HUMAN;RGPA2_HUMAN	Ral GTPase-activating protein subunit alpha-2 (Fragment);Ral GTPase-activating protein subunit alpha-2	Homo sapiens	9606	RALGAPA2	1	1;2	uniprot-human-2021
072921_DIA_Urine_EV_Phosphoproteome_All_60_Library_1	2		_S[+80]MGFLSIK_		TRUE	_S[Phospho (STY)]MGFLSIK_	SMGFLSIK	72.4713	0.789859	72.4713	Q12923	TRUE	_S[+80]MGFLSIK_	_S[Phospho (STY)]MGFLSIK_	481.724	0	1429759	noloss	3	y	1	347.229	16.9432	FALSE	sp	Q12923	Q12923	PTN13_HUMAN	Tyrosine-protein phosphatase non-receptor type 13	Homo sapiens	9606	PTPN13	1	2	uniprot-human-2021
072921_DIA_Urine_EV_Phosphoproteome_All_60_Library_1	2		_MALPMPT[+80]K_		TRUE	_MALPMPT[Phospho (STY)]K_	MALPMPTK	38.5776	0.775866	38.5776	Q9P265	TRUE	_MALPMPT[+80]K_	_MALPMPT[Phospho (STY)]K_	484.721	0.00206709	1194957	noloss	3	y	1	425.18	10.9836	FALSE	sp	Q9P265	Q9P265	DIP2B_HUMAN	Disco-interacting protein 2 homolog B	Homo sapiens	9606	DIP2B	1	3	uniprot-human-2021
072921_DIA_Urine_EV_Phosphoproteome_All_60_Library_1	2		_SLVGS[+80]WLK_		TRUE	_SLVGS[Phospho (STY)]WLK_	SLVGSWLK	79.9253	0.784786	79.9253	B0QY16;Q6ICG6	FALSE	_SLVGS[+80]WLK_	_SLVGS[Phospho (STY)]WLK_	485.244	0.000261165	19647410	noloss	3	y	1	446.276	11.3298	FALSE	tr;sp	B0QY16;Q6ICG6	B0QY16;Q6ICG6	B0QY16_HUMAN;K0930_HUMAN	Uncharacterized protein KIAA0930 (Fragment);Uncharacterized protein KIAA0930	Homo sapiens	9606	KIAA0930	1	1	uniprot-human-2021
072921_DIA_Urine_EV_Phosphoproteome_All_60_Library_1	2		_YMS[+80]FTDK_		TRUE	_YMS[Phospho (STY)]FTDK_	YMSFTDK	26.3076	0.782413	26.3076	B3KNX7;E9PM17;Q13153	FALSE	_YMS[+80]FTDK_	_YMS[Phospho (STY)]FTDK_	486.183	0.00114921	34659440	noloss	3	y	1	363.187	15.4578	FALSE	tr;tr;sp	B3KNX7;E9PM17;Q13153	B3KNX7;E9PM17;Q13153	B3KNX7_HUMAN;E9PM17_HUMAN;PAK1_HUMAN	Non-specific serine/threonine protein kinase;Serine/threonine-protein kinase PAK 1;Serine/threonine-protein kinase PAK 1	Homo sapiens	9606	PAK1	1	1;1;2	uniprot-human-2021
072921_DIA_Urine_EV_Phosphoproteome_All_60_Library_1	2		_SFS[+80]QPGLR_		TRUE	_SFS[Phospho (STY)]QPGLR_	SFSQPGLR	14.3453	0.779323	14.3453	C9JIE2;Q86TI0	FALSE	_SFS[+80]QPGLR_	_SFS[Phospho (STY)]QPGLR_	486.221	0.00221053	9833391	noloss	4	y	1	442.277	100	FALSE	tr;sp	C9JIE2;Q86TI0	C9JIE2;Q86TI0	C9JIE2_HUMAN;TBCD1_HUMAN	TBC1 domain family member 1 (Fragment);TBC1 domain family member 1	Homo sapiens	9606	TBC1D1	1	2	uniprot-human-2021
072921_DIA_Urine_EV_Phosphoproteome_All_60_Library_1	2		_S[+80]FLITPVK_		TRUE	_S[Phospho (STY)]FLITPVK_	SFLITPVK	56.6074	0.801045	56.6074	Q6NV74	TRUE	_S[+80]FLITPVK_	_S[Phospho (STY)]FLITPVK_	492.762	0	1305497	noloss	3	b	1	428.158	5.93683	FALSE	sp	Q6NV74	Q6NV74	CRCDL_HUMAN	CRACD-like protein	Homo sapiens	9606	CRACDL	1	3	uniprot-human-2021
072921_DIA_Urine_EV_Phosphoproteome_All_60_Library_1	2		_FANLT[+80]PSR_		TRUE	_FANLT[Phospho (STY)]PSR_	FANLTPSR	13.3788	0.796228	13.3788	F1T0I1;O15027	FALSE	_FANLT[+80]PSR_	_FANLT[Phospho (STY)]PSR_	493.229	0.000573477	5949027	noloss	3	b	1	333.156	30.8505	FALSE	tr;sp	F1T0I1;O15027	F1T0I1;O15027	F1T0I1_HUMAN;SC16A_HUMAN	Protein transport protein sec16;Protein transport protein Sec16A	Homo sapiens	9606	SEC16A	1	1;4	uniprot-human-2021
072921_DIA_Urine_EV_Phosphoproteome_All_60_Library_1	2		_NLLS[+80]VAYK_		TRUE	_NLLS[Phospho (STY)]VAYK_	NLLSVAYK	55.947	0.798635	55.947	P62258	FALSE	_NLLS[+80]VAYK_	_NLLS[Phospho (STY)]VAYK_	494.249	0.00139227	14799410	noloss	3	y	1	381.213	10.3766	FALSE	sp	P62258	P62258	1433E_HUMAN	14-3-3 protein epsilon	Homo sapiens	9606	YWHAE	1	1	uniprot-human-2021
072921_DIA_Urine_EV_Phosphoproteome_All_60_Library_1	2		_LSGLS[+80]FKR_		TRUE	_LSGLS[Phospho (STY)]FKR_	LSGLSFKR	21.6449	0.823147	21.6449	P49006	TRUE	_LSGLS[+80]FKR_	_LSGLS[Phospho (STY)]FKR_	494.255	0.000573477	6323737	noloss	3	y	1	450.282	11.1821	FALSE	sp	P49006	P49006	MRP_HUMAN	MARCKS-related protein	Homo sapiens	9606	MARCKSL1	1	2	uniprot-human-2021
072921_DIA_Urine_EV_Phosphoproteome_All_60_Library_1	2		_SDS[+80]LPSFR_		TRUE	_SDS[Phospho (STY)]LPSFR_	SDSLPSFR	33.0414	0.783907	33.0414	O15021	FALSE	_SDS[+80]LPSFR_	_SDS[Phospho (STY)]LPSFR_	494.71	0	5426930	noloss	3	y	1	409.219	7.74083	FALSE	sp	O15021	O15021	MAST4_HUMAN	Microtubule-associated serine/threonine-protein kinase 4	Homo sapiens	9606	MAST4	1	4	uniprot-human-2021
072921_DIA_Urine_EV_Phosphoproteome_All_60_Library_1	2		_LSS[+80]PVLHR_		TRUE	_LSS[Phospho (STY)]PVLHR_	LSSPVLHR	-12.9117	0.808893	-12.9117	Q16643	FALSE	_LSS[+80]PVLHR_	_LSS[Phospho (STY)]PVLHR_	494.752	0	14349170	noloss	3	y	1	425.262	26.9226	FALSE	sp	Q16643	Q16643	DREB_HUMAN	Drebrin	Homo sapiens	9606	DBN1	1	4	uniprot-human-2021
072921_DIA_Urine_EV_Phosphoproteome_All_60_Library_1	2		_GS[+80]LGFTVTK_		TRUE	_GS[Phospho (STY)]LGFTVTK_	GSLGFTVTK	30.8642	0.797141	30.8642	Q12923	TRUE	_GS[+80]LGFTVTK_	_GS[Phospho (STY)]LGFTVTK_	495.239	0	9151870	noloss	3	y	1	347.229	5.69707	FALSE	sp	Q12923	Q12923	PTN13_HUMAN	Tyrosine-protein phosphatase non-receptor type 13	Homo sapiens	9606	PTPN13	1	2	uniprot-human-2021
072921_DIA_Urine_EV_Phosphoproteome_All_60_Library_1	2		_AEAPLPS[+80]PK_		TRUE	_AEAPLPS[Phospho (STY)]PK_	AEAPLPSPK	-0.963139	0.812695	-0.963139	Q09666	TRUE	_AEAPLPS[+80]PK_	_AEAPLPS[Phospho (STY)]PK_	495.239	0	4910003	noloss	4	y	1	508.217	33.1245	FALSE	sp	Q09666	Q09666	AHNK_HUMAN	Neuroblast differentiation-associated protein AHNAK	Homo sapiens	9606	AHNAK	1	2	uniprot-human-2021
072921_DIA_Urine_EV_Phosphoproteome_All_60_Library_1	2		_VAT[+80]PVDWK_		TRUE	_VAT[Phospho (STY)]PVDWK_	VATPVDWK	22.4983	0.778484	22.4983	P30041	TRUE	_VAT[+80]PVDWK_	_VAT[Phospho (STY)]PVDWK_	498.234	0	1628599	noloss	3	b	1	352.127	30.2692	FALSE	sp	P30041	P30041	PRDX6_HUMAN	Peroxiredoxin-6	Homo sapiens	9606	PRDX6	1	3	uniprot-human-2021
072921_DIA_Urine_EV_Phosphoproteome_All_60_Library_1	2		_RGS[+80]LAFIR_		TRUE	_RGS[Phospho (STY)]LAFIR_	RGSLAFIR	28.9762	0.820666	28.9762	P48764	FALSE	_RGS[+80]LAFIR_	_RGS[Phospho (STY)]LAFIR_	500.26	0	17288430	noloss	3	y	1	435.271	41.4866	TRUE	sp	P48764	P48764	SL9A3_HUMAN	Sodium/hydrogen exchanger 3	Homo sapiens	9606	SLC9A3	1	2	uniprot-human-2021
072921_DIA_Urine_EV_Phosphoproteome_All_60_Library_1	3		_KGPGEGVLT[+80]LR_		TRUE	_KGPGEGVLT[Phospho (STY)]LR_	KGPGEGVLTLR	22.5	0.716388	22.5	A0A2R8YE63;Q12929	FALSE	_KGPGEGVLT[+80]LR_	_KGPGEGVLT[Phospho (STY)]LR_	402.88	0	3574562	H3PO4	3	y	1	371.24	41.3586	FALSE	tr;sp	A0A2R8YE63;Q12929	A0A2R8YE63;Q12929	A0A2R8YE63_HUMAN;EPS8_HUMAN	Epidermal growth factor receptor kinase substrate 8	Homo sapiens	9606	EPS8	1	1	uniprot-human-2021
072921_DIA_Urine_EV_Phosphoproteome_All_60_Library_1	3		_APALS[+80]PTRPPK_		TRUE	_APALS[Phospho (STY)]PTRPPK_	APALSPTRPPK	-12.0638	0.723565	-12.0638	H7BXR3	TRUE	_APALS[+80]PTRPPK_	_APALS[Phospho (STY)]PTRPPK_	405.548	0.00121487	2718670	noloss	3	y	1	341.218	32.7756	FALSE	tr	H7BXR3	H7BXR3	H7BXR3_HUMAN	Sorbin and SH3 domain-containing protein 2 (Fragment)	Homo sapiens	9606	SORBS2	1	1	uniprot-human-2021
072921_DIA_Urine_EV_Phosphoproteome_All_60_Library_1	3		_AT[+80]EHLSTLSEK_		TRUE	_AT[Phospho (STY)]EHLSTLSEK_	ATEHLSTLSEK	-8.71493	0.724916	-8.71493	P02647	FALSE	_AT[+80]EHLSTLSEK_	_AT[Phospho (STY)]EHLSTLSEK_	432.534	0.0008279	1767777	noloss	3	y	1	363.187	100	FALSE	sp	P02647	P02647	APOA1_HUMAN	Apolipoprotein A-I	Homo sapiens	9606	APOA1	1	1	uniprot-human-2021
072921_DIA_Urine_EV_Phosphoproteome_All_60_Library_1	3		_YWGPASPT[+80]HK_		TRUE	_YWGPASPT[Phospho (STY)]HK_	YWGPASPTHK	4.27165	0.728341	4.27165	Q9H6S3	FALSE	_YWGPASPT[+80]HK_	_YWGPASPT[Phospho (STY)]HK_	408.513	0.00142025	13325500	noloss	3	b	1	407.171	6.73623	TRUE	sp	Q9H6S3	Q9H6S3	ES8L2_HUMAN	Epidermal growth factor receptor kinase substrate 8-like protein 2	Homo sapiens	9606	EPS8L2	1	2	uniprot-human-2021
072921_DIA_Urine_EV_Phosphoproteome_All_60_Library_1	3		_YWGPAS[+80]PTHK_		TRUE	_YWGPAS[Phospho (STY)]PTHK_	YWGPASPTHK	4.15585	0.728341	4.15585	Q9H6S3	FALSE	_YWGPAS[+80]PTHK_	_YWGPAS[Phospho (STY)]PTHK_	408.513	0.000523697	6259593	noloss	4	y	1	482.272	19.8454	FALSE	sp	Q9H6S3	Q9H6S3	ES8L2_HUMAN	Epidermal growth factor receptor kinase substrate 8-like protein 2	Homo sapiens	9606	EPS8L2	1	2	uniprot-human-2021
072921_DIA_Urine_EV_Phosphoproteome_All_60_Library_1	3		_EHRS[+80]ELNLR_		TRUE	_EHRS[Phospho (STY)]ELNLR_	EHRSELNLR	-21.6932	0.737397	-21.6932	A0A2U3TZU2;P06744	FALSE	_EHRS[+80]ELNLR_	_EHRS[Phospho (STY)]ELNLR_	411.863	0	25122320	noloss	3	y	1	402.246	100	FALSE	tr;sp	A0A2U3TZU2;P06744	A0A2U3TZU2;P06744	A0A2U3TZU2_HUMAN;G6PI_HUMAN	Glucose-6-phosphate isomerase	Homo sapiens	9606	GPI	1	1;4	uniprot-human-2021
072921_DIA_Urine_EV_Phosphoproteome_All_60_Library_1	3		_HGAPAAPS[+80]PPPR_		TRUE	_HGAPAAPS[Phospho (STY)]PPPR_	HGAPAAPSPPPR	-25.0394	0.788169	-25.0394	Q4KMP7	TRUE	_HGAPAAPS[+80]PPPR_	_HGAPAAPS[Phospho (STY)]PPPR_	412.196	0	13057440	noloss	3	y	1	369.224	59.1898	FALSE	sp	Q4KMP7	Q4KMP7	TB10B_HUMAN	TBC1 domain family member 10B	Homo sapiens	9606	TBC1D10B	1	3	uniprot-human-2021
072921_DIA_Urine_EV_Phosphoproteome_All_60_Library_1	3		_HHS[+80]ETNFGVK_		TRUE	_HHS[Phospho (STY)]ETNFGVK_	HHSETNFGVK	-28.8887	0.72124	-28.8887	A0A0J9YW69;A0A0J9YY72;A0A1W2PQQ1;Q5HYW2	FALSE	_HHS[+80]ETNFGVK_	_HHS[Phospho (STY)]ETNFGVK_	412.512	0	24014470	noloss	3	y	1	303.203	44.2332	FALSE	tr;tr;tr;sp	A0A0J9YW69;A0A0J9YY72;A0A1W2PQQ1;Q5HYW2	A0A0J9YW69;A0A0J9YY72;A0A1W2PQQ1;Q5HYW2	A0A0J9YW69_HUMAN;A0A0J9YY72_HUMAN;A0A1W2PQQ1_HUMAN;NHSL2_HUMAN	NHS-like protein 2 (Fragment);NHS-like protein 2;NHS-like protein 2;NHS-like protein 2	Homo sapiens	9606	NHSL2	1	1;1;1;2	uniprot-human-2021
072921_DIA_Urine_EV_Phosphoproteome_All_60_Library_1	3		_DGQERPT[+80]ILK_		TRUE	_DGQERPT[Phospho (STY)]ILK_	DGQERPTILK	0.798028	0.734908	0.798028	O76082	TRUE	_DGQERPT[+80]ILK_	_DGQERPT[Phospho (STY)]ILK_	412.871	0.000893655	9572856	noloss	3	y	1	373.281	11.6615	FALSE	sp	O76082	O76082	S22A5_HUMAN	Solute carrier family 22 member 5	Homo sapiens	9606	SLC22A5	1	1	uniprot-human-2021
072921_DIA_Urine_EV_Phosphoproteome_All_60_Library_1	3		_HGLLLPAS[+80]PVR_		TRUE	_HGLLLPAS[Phospho (STY)]PVR_	HGLLLPASPVR	35.7511	0.760136	35.7511	Q96E09	TRUE	_HGLLLPAS[+80]PVR_	_HGLLLPAS[Phospho (STY)]PVR_	413.892	0	1535949	noloss	3	b	1	308.172	72.7497	FALSE	sp	Q96E09	Q96E09	PBIR1_HUMAN	PPP2R1A-PPP2R2A-interacting phosphatase regulator 1	Homo sapiens	9606	PABIR1	1	1	uniprot-human-2021
072921_DIA_Urine_EV_Phosphoproteome_All_60_Library_1	3		_HHNHGS[+80]PHLK_		TRUE	_HHNHGS[Phospho (STY)]PHLK_	HHNHGSPHLK	-54.5866	0.712905	-54.5866	Q9UK58	TRUE	_HHNHGS[+80]PHLK_	_HHNHGS[Phospho (STY)]PHLK_	415.188	0.00114921	4495623	noloss	3	y	1	397.256	9.11364	TRUE	sp	Q9UK58	Q9UK58	CCNL1_HUMAN	Cyclin-L1	Homo sapiens	9606	CCNL1	1	1	uniprot-human-2021
072921_DIA_Urine_EV_Phosphoproteome_All_60_Library_1	3		_S[+80]LEHSEGPVGR_		TRUE	_S[Phospho (STY)]LEHSEGPVGR_	SLEHSEGPVGR	-20.8624	0.718046	-20.8624	Q9HBR0	FALSE	_S[+80]LEHSEGPVGR_	_S[Phospho (STY)]LEHSEGPVGR_	416.519	0.00221053	2171285	noloss	3	y	1	331.209	56.5351	FALSE	sp	Q9HBR0	Q9HBR0	S38AA_HUMAN	Putative sodium-coupled neutral amino acid transporter 10	Homo sapiens	9606	SLC38A10	1	2	uniprot-human-2021
072921_DIA_Urine_EV_Phosphoproteome_All_60_Library_1	3		_GS[+80]PTRPNPPVR_		TRUE	_GS[Phospho (STY)]PTRPNPPVR_	GSPTRPNPPVR	-23.1783	0.739407	-23.1783	H0YBT4;Q14195	FALSE	_GS[+80]PTRPNPPVR_	_GS[Phospho (STY)]PTRPNPPVR_	419.875	0.00147275	3341783	noloss	3	y	1	371.24	49.2324	FALSE	tr;sp	H0YBT4;Q14195	H0YBT4;Q14195	H0YBT4_HUMAN;DPYL3_HUMAN	Dihydropyrimidinase-related protein 3 (Fragment);Dihydropyrimidinase-related protein 3	Homo sapiens	9606	DPYSL3	1	1	uniprot-human-2021
072921_DIA_Urine_EV_Phosphoproteome_All_60_Library_1	3		_IYHS[+80]HIDAPK_		TRUE	_IYHS[Phospho (STY)]HIDAPK_	IYHSHIDAPK	-26.839	0.755579	-26.839	P00450	FALSE	_IYHS[+80]HIDAPK_	_IYHS[Phospho (STY)]HIDAPK_	420.864	0.00108038	2069147	noloss	3	y	1	315.203	59.8487	FALSE	sp	P00450	P00450	CERU_HUMAN	Ceruloplasmin	Homo sapiens	9606	CP	1	1	uniprot-human-2021
072921_DIA_Urine_EV_Phosphoproteome_All_60_Library_1	3		_VKT[+80]PEMIIQK_		TRUE	_VKT[Phospho (STY)]PEMIIQK_	VKTPEMIIQK	12.4534	0.745696	12.4534	Q09666	TRUE	_VKT[+80]PEMIIQK_	_VKT[Phospho (STY)]PEMIIQK_	422.889	0	7152930	noloss	3	y	1	388.255	78.5373	FALSE	sp	Q09666	Q09666	AHNK_HUMAN	Neuroblast differentiation-associated protein AHNAK	Homo sapiens	9606	AHNAK	1	2	uniprot-human-2021
072921_DIA_Urine_EV_Phosphoproteome_All_60_Library_1	3		_VKT[+80]PEM[+16]IIQK_		TRUE	_VKT[Phospho (STY)]PEM[Oxidation (M)]IIQK_	VKTPEMIIQK	-5.73092	0.758992	-5.73092	Q09666	TRUE	_VKT[+80]PEM[+16]IIQK_	_VKT[Phospho (STY)]PEM[Oxidation (M)]IIQK_	428.221	0	13681150	noloss	3	y	1	388.255	100	FALSE	sp	Q09666	Q09666	AHNK_HUMAN	Neuroblast differentiation-associated protein AHNAK	Homo sapiens	9606	AHNAK	1	2	uniprot-human-2021
072921_DIA_Urine_EV_Phosphoproteome_All_60_Library_1	3		_KPGPPLS[+80]PEIR_		TRUE	_KPGPPLS[Phospho (STY)]PEIR_	KPGPPLSPEIR	14.2319	0.730625	14.2319	Q96JM3	TRUE	_KPGPPLS[+80]PEIR_	_KPGPPLS[Phospho (STY)]PEIR_	424.223	0.00194652	1394832	noloss	3	y	1	417.246	13.2568	FALSE	sp	Q96JM3	Q96JM3	CHAP1_HUMAN	Chromosome alignment-maintaining phosphoprotein 1	Homo sapiens	9606	CHAMP1	1	2	uniprot-human-2021
072921_DIA_Urine_EV_Phosphoproteome_All_60_Library_1	3		_HNS[+80]HDALDRK_		TRUE	_HNS[Phospho (STY)]HDALDRK_	HNSHDALDRK	-52.4214	0.698886	-52.4214	O95171	FALSE	_HNS[+80]HDALDRK_	_HNS[Phospho (STY)]HDALDRK_	424.854	0	948871	noloss	3	y	1	418.241	15.1442	FALSE	sp	O95171	O95171	SCEL_HUMAN	Sciellin	Homo sapiens	9606	SCEL	1	2	uniprot-human-2021
072921_DIA_Urine_EV_Phosphoproteome_All_60_Library_1	3		_ALNS[+80]IIDVYHK_		TRUE	_ALNS[Phospho (STY)]IIDVYHK_	ALNSIIDVYHK	56.0921	0.754492	56.0921	P05109	TRUE	_ALNS[+80]IIDVYHK_	_ALNS[Phospho (STY)]IIDVYHK_	451.559	0	8701654	noloss	3	y	1	447.235	25.378	FALSE	sp	P05109	P05109	S10A8_HUMAN	Protein S100-A8	Homo sapiens	9606	S100A8	1	1	uniprot-human-2021
072921_DIA_Urine_EV_Phosphoproteome_All_60_Library_1	3		_GS[+80]PHYFSPFR_		TRUE	_GS[Phospho (STY)]PHYFSPFR_	GSPHYFSPFR	45.1686	0.715526	45.1686	Q13242	TRUE	_GS[+80]PHYFSPFR_	_GS[Phospho (STY)]PHYFSPFR_	425.517	0	6196978	noloss	3	y	1	419.24	100	FALSE	sp	Q13242	Q13242	SRSF9_HUMAN	Serine/arginine-rich splicing factor 9	Homo sapiens	9606	SRSF9	1	1	uniprot-human-2021
072921_DIA_Urine_EV_Phosphoproteome_All_60_Library_1	3		_S[+80]QEM[+16]VHLVNK_		TRUE	_S[Phospho (STY)]QEM[Oxidation (M)]VHLVNK_	SQEMVHLVNK	-12.6993	0.762104	-12.6993	H0Y2P0;H0YD13;P16070	FALSE	_S[+80]QEM[+16]VHLVNK_	_S[Phospho (STY)]QEM[Oxidation (M)]VHLVNK_	427.528	0.00075662	12733600	noloss	3	y	1	360.224	60.7093	FALSE	tr;tr;sp	H0Y2P0;H0YD13;P16070	H0Y2P0;H0YD13;P16070	H0Y2P0_HUMAN;H0YD13_HUMAN;CD44_HUMAN	CD44 antigen (Fragment);CD44 antigen;CD44 antigen	Homo sapiens	9606	CD44	1	1;2;3	uniprot-human-2021
072921_DIA_Urine_EV_Phosphoproteome_All_60_Library_1	3		_RRS[+80]EAASGVLR_		TRUE	_RRS[Phospho (STY)]EAASGVLR_	RRSEAASGVLR	-33.1995	0.764132	-33.1995	O15231	FALSE	_RRS[+80]EAASGVLR_	_RRS[Phospho (STY)]EAASGVLR_	427.886	0	2071892	noloss	4	b	2	305.129	39.9038	FALSE	sp	O15231	O15231	ZN185_HUMAN	Zinc finger protein 185	Homo sapiens	9606	ZNF185	1	3	uniprot-human-2021
072921_DIA_Urine_EV_Phosphoproteome_All_60_Library_1	3		_WRPHS[+80]PDGPR_		TRUE	_WRPHS[Phospho (STY)]PDGPR_	WRPHSPDGPR	-27.4163	0.772169	-27.4163	I1E4Y6;Q6Y7W6	FALSE	_WRPHS[+80]PDGPR_	_WRPHS[Phospho (STY)]PDGPR_	428.859	0.0008279	7817221	noloss	3	y	1	329.193	100	FALSE	tr;sp	I1E4Y6;Q6Y7W6	I1E4Y6;Q6Y7W6	I1E4Y6_HUMAN;GGYF2_HUMAN	GRB10-interacting GYF protein 2	Homo sapiens	9606	GIGYF2	1	1	uniprot-human-2021
072921_DIA_Urine_EV_Phosphoproteome_All_60_Library_1	3		_LASDDRPS[+80]PPR_		TRUE	_LASDDRPS[Phospho (STY)]PPR_	LASDDRPSPPR	-20.2682	0.750546	-20.2682	P98175	TRUE	_LASDDRPS[+80]PPR_	_LASDDRPS[Phospho (STY)]PPR_	430.866	0.00156006	3111456	noloss	3	y	1	369.224	47.7051	FALSE	sp	P98175	P98175	RBM10_HUMAN	RNA-binding protein 10	Homo sapiens	9606	RBM10	1	3	uniprot-human-2021
072921_DIA_Urine_EV_Phosphoproteome_All_60_Library_1	3		_S[+80]LLDASEEAIKK_		TRUE	_S[Phospho (STY)]LLDASEEAIKK_	SLLDASEEAIKK	28.8675	0.771269	28.8675	P18206	TRUE	_S[+80]LLDASEEAIKK_	_S[Phospho (STY)]LLDASEEAIKK_	461.897	0.0008279	6590078	noloss	3	y	1	388.292	13.4067	TRUE	sp	P18206	P18206	VINC_HUMAN	Vinculin	Homo sapiens	9606	VCL	1	4	uniprot-human-2021
072921_DIA_Urine_EV_Phosphoproteome_All_60_Library_1	3		_KKS[+80]PVPVETLK_		TRUE	_KKS[Phospho (STY)]PVPVETLK_	KKSPVPVETLK	-16.4877	0.793527	-16.4877	Q32MZ4	TRUE	_KKS[+80]PVPVETLK_	_KKS[Phospho (STY)]PVPVETLK_	435.911	0.000573477	14756220	noloss	3	y	1	361.245	18.9196	FALSE	sp	Q32MZ4	Q32MZ4	LRRF1_HUMAN	Leucine-rich repeat flightless-interacting protein 1	Homo sapiens	9606	LRRFIP1	1	2	uniprot-human-2021
072921_DIA_Urine_EV_Phosphoproteome_All_60_Library_1	3		_VYRDDT[+80]FVGR_		TRUE	_VYRDDT[Phospho (STY)]FVGR_	VYRDDTFVGR	-1.01823	0.731523	-1.01823	Q9P206	TRUE	_VYRDDT[+80]FVGR_	_VYRDDT[Phospho (STY)]FVGR_	436.531	0.00141822	3393432	noloss	3	y	1	331.209	50.0954	FALSE	sp	Q9P206	Q9P206	K1522_HUMAN	Uncharacterized protein KIAA1522	Homo sapiens	9606	KIAA1522	1	2	uniprot-human-2021
072921_DIA_Urine_EV_Phosphoproteome_All_60_Library_1	3		_NHHGS[+80]AWEQSR_		TRUE	_NHHGS[Phospho (STY)]AWEQSR_	NHHGSAWEQSR	-39.1848	0.725882	-39.1848	P20930	TRUE	_NHHGS[+80]AWEQSR_	_NHHGS[Phospho (STY)]AWEQSR_	463.521	0.00221053	1823708	noloss	3	y	1	390.21	95.1598	FALSE	sp	P20930	P20930	FILA_HUMAN	Filaggrin	Homo sapiens	9606	FLG	1	3	uniprot-human-2021
072921_DIA_Urine_EV_Phosphoproteome_All_60_Library_1	3		_LDVTILS[+80]PSRK_		TRUE	_LDVTILS[Phospho (STY)]PSRK_	LDVTILSPSRK	34.5272	0.754736	34.5272	O75369	FALSE	_LDVTILS[+80]PSRK_	_LDVTILS[Phospho (STY)]PSRK_	436.902	0.00584557	3173777	noloss	4	y	1	487.299	31.2719	FALSE	sp	O75369	O75369	FLNB_HUMAN	Filamin-B	Homo sapiens	9606	FLNB	1	2	uniprot-human-2021
072921_DIA_Urine_EV_Phosphoproteome_All_60_Library_1	3		_VHYT[+80]VC[+57]IWR_		TRUE	_VHYT[Phospho (STY)]VC[Carbamidomethyl (C)]IWR_	VHYTVCIWR	50.0897	0.727977	50.0897	P0C0L5	FALSE	_VHYT[+80]VC[+57]IWR_	_VHYT[Phospho (STY)]VC[Carbamidomethyl (C)]IWR_	438.534	0.00157321	1777842	noloss	3	y	1	474.282	90.7224	FALSE	sp	P0C0L5	P0C0L5	CO4B_HUMAN	Complement C4-B	Homo sapiens	9606	C4B	1	2	uniprot-human-2021
072921_DIA_Urine_EV_Phosphoproteome_All_60_Library_1	3		_LIHERES[+80]SIR_		TRUE	_LIHERES[Phospho (STY)]SIR_	LIHERESSIR	-26.1514	0.762306	-26.1514	O15400	TRUE	_LIHERES[+80]SIR_	_LIHERES[Phospho (STY)]SIR_	440.554	0.000982801	7478588	H3PO4	6	y	2	365.204	7.05428	FALSE	sp	O15400	O15400	STX7_HUMAN	Syntaxin-7	Homo sapiens	9606	STX7	1	4	uniprot-human-2021
072921_DIA_Urine_EV_Phosphoproteome_All_60_Library_1	3		_LRLS[+80]PSPTSQR_		TRUE	_LRLS[Phospho (STY)]PSPTSQR_	LRLSPSPTSQR	-0.299812	0.7193	-0.299812	A0A6Q8PFJ0;P02545	FALSE	_LRLS[+80]PSPTSQR_	_LRLS[Phospho (STY)]PSPTSQR_	441.226	0.00108038	97362370	noloss	3	b	1	383.277	6.55347	TRUE	tr;sp	A0A6Q8PFJ0;P02545	A0A6Q8PFJ0;P02545	A0A6Q8PFJ0_HUMAN;LMNA_HUMAN	Prelamin-A/C	Homo sapiens	9606	LMNA	1	1	uniprot-human-2021
072921_DIA_Urine_EV_Phosphoproteome_All_60_Library_1	3		_LRLS[+80]PS[+80]PTSQR_		TRUE	_LRLS[Phospho (STY)]PS[Phospho (STY)]PTSQR_	LRLSPSPTSQR	4.62796	0.7193	4.62796	A0A6Q8PFJ0;P02545	FALSE	_LRLS[+80]PS[+80]PTSQR_	_LRLS[Phospho (STY)]PS[Phospho (STY)]PTSQR_	467.881	0.00096367	19560640	noloss	3	y	1	390.21	81.5519	FALSE	tr;sp	A0A6Q8PFJ0;P02545	A0A6Q8PFJ0;P02545	A0A6Q8PFJ0_HUMAN;LMNA_HUMAN	Prelamin-A/C	Homo sapiens	9606	LMNA	1	1	uniprot-human-2021
072921_DIA_Urine_EV_Phosphoproteome_All_60_Library_1	3		_RPFLGSHS[+80]VDK_		TRUE	_RPFLGSHS[Phospho (STY)]VDK_	RPFLGSHSVDK	-11.6376	0.729971	-11.6376	Q6ZS72	TRUE	_RPFLGSHS[+80]VDK_	_RPFLGSHS[Phospho (STY)]VDK_	441.547	0.00157321	6115465	noloss	3	b	1	401.23	100	FALSE	sp	Q6ZS72	Q6ZS72	PEAK3_HUMAN	Protein PEAK3	Homo sapiens	9606	PEAK3	1	1	uniprot-human-2021
072921_DIA_Urine_EV_Phosphoproteome_All_60_Library_1	3		_IS[+80]MPDFDLHLK_		TRUE	_IS[Phospho (STY)]MPDFDLHLK_	ISMPDFDLHLK	79.7175	0.758124	79.7175	Q09666	TRUE	_IS[+80]MPDFDLHLK_	_IS[Phospho (STY)]MPDFDLHLK_	465.884	0	5346915	noloss	3	y	1	397.256	23.0069	FALSE	sp	Q09666	Q09666	AHNK_HUMAN	Neuroblast differentiation-associated protein AHNAK	Homo sapiens	9606	AHNAK	1	2	uniprot-human-2021
072921_DIA_Urine_EV_Phosphoproteome_All_60_Library_1	3		_IS[+80]M[+16]PDFDLHLK_		TRUE	_IS[Phospho (STY)]M[Oxidation (M)]PDFDLHLK_	ISMPDFDLHLK	51.2122	0.799571	51.2122	Q09666	TRUE	_IS[+80]M[+16]PDFDLHLK_	_IS[Phospho (STY)]M[Oxidation (M)]PDFDLHLK_	471.216	0	5701975	noloss	3	y	1	397.256	17.6946	TRUE	sp	Q09666	Q09666	AHNK_HUMAN	Neuroblast differentiation-associated protein AHNAK	Homo sapiens	9606	AHNAK	1	2	uniprot-human-2021
072921_DIA_Urine_EV_Phosphoproteome_All_60_Library_1	3		_T[+80]LLPVSKPEIR_		TRUE	_T[Phospho (STY)]LLPVSKPEIR_	TLLPVSKPEIR	32.4648	0.801409	32.4648	P01031	TRUE	_T[+80]LLPVSKPEIR_	_T[Phospho (STY)]LLPVSKPEIR_	444.914	0.000315856	3472171	H3PO4	3	b	1	310.213	39.8382	FALSE	sp	P01031	P01031	CO5_HUMAN	Complement C5	Homo sapiens	9606	C5	1	4	uniprot-human-2021
072921_DIA_Urine_EV_Phosphoproteome_All_60_Library_1	3		_EDDVYS[+80]MLHR_		TRUE	_EDDVYS[Phospho (STY)]MLHR_	EDDVYSMLHR	41.0442	0.738298	41.0442	H7C2S4;O15194	FALSE	_EDDVYS[+80]MLHR_	_EDDVYS[Phospho (STY)]MLHR_	448.848	0.00479666	4923109	noloss	3	y	1	425.262	28.9253	FALSE	tr;sp	H7C2S4;O15194	H7C2S4;O15194	H7C2S4_HUMAN;CTDSL_HUMAN	Protein-serine/threonine phosphatase (Fragment);CTD small phosphatase-like protein	Homo sapiens	9606	CTDSPL	1	1;2	uniprot-human-2021
072921_DIA_Urine_EV_Phosphoproteome_All_60_Library_1	3		_IS[+80]MPDVDLHLK_		TRUE	_IS[Phospho (STY)]MPDVDLHLK_	ISMPDVDLHLK	62.0803	0.75732	62.0803	Q09666	TRUE	_IS[+80]MPDVDLHLK_	_IS[Phospho (STY)]MPDVDLHLK_	449.884	0.000573477	10150910	noloss	3	y	1	397.256	70.7058	FALSE	sp	Q09666	Q09666	AHNK_HUMAN	Neuroblast differentiation-associated protein AHNAK	Homo sapiens	9606	AHNAK	1	2	uniprot-human-2021
072921_DIA_Urine_EV_Phosphoproteome_All_60_Library_1	3		_IS[+80]M[+16]PDVDLHLK_		TRUE	_IS[Phospho (STY)]M[Oxidation (M)]PDVDLHLK_	ISMPDVDLHLK	33.2894	0.784038	33.2894	Q09666	TRUE	_IS[+80]M[+16]PDVDLHLK_	_IS[Phospho (STY)]M[Oxidation (M)]PDVDLHLK_	455.216	0	2884904	noloss	3	y	1	397.256	56.5093	FALSE	sp	Q09666	Q09666	AHNK_HUMAN	Neuroblast differentiation-associated protein AHNAK	Homo sapiens	9606	AHNAK	1	2	uniprot-human-2021
072921_DIA_Urine_EV_Phosphoproteome_All_60_Library_1	3		_RELS[+80]HPPLYR_		TRUE	_RELS[Phospho (STY)]HPPLYR_	RELSHPPLYR	-0.469478	0.779581	-0.469478	Q07890	TRUE	_RELS[+80]HPPLYR_	_RELS[Phospho (STY)]HPPLYR_	449.89	0	38002570	noloss	3	y	1	451.266	9.98673	FALSE	sp	Q07890	Q07890	SOS2_HUMAN	Son of sevenless homolog 2	Homo sapiens	9606	SOS2	1	2	uniprot-human-2021
072921_DIA_Urine_EV_Phosphoproteome_All_60_Library_1	3		_AFS[+80]MDEHNAALR_		TRUE	_AFS[Phospho (STY)]MDEHNAALR_	AFSMDEHNAALR	22.7028	0.790175	22.7028	Q9NZH0	TRUE	_AFS[+80]MDEHNAALR_	_AFS[Phospho (STY)]MDEHNAALR_	481.203	0.00157321	185127100	noloss	3	y	1	359.24	20.161	FALSE	sp	Q9NZH0	Q9NZH0	GPC5B_HUMAN	G-protein coupled receptor family C group 5 member B	Homo sapiens	9606	GPRC5B	2	2	uniprot-human-2021
072921_DIA_Urine_EV_Phosphoproteome_All_60_Library_1	3		_AFS[+80]M[+16]DEHNAALR_		TRUE	_AFS[Phospho (STY)]M[Oxidation (M)]DEHNAALR_	AFSMDEHNAALR	1.21283	0.833612	1.21283	Q9NZH0	TRUE	_AFS[+80]M[+16]DEHNAALR_	_AFS[Phospho (STY)]M[Oxidation (M)]DEHNAALR_	486.534	0.000523697	10134840	noloss	3	y	1	359.24	43.4137	FALSE	sp	Q9NZH0	Q9NZH0	GPC5B_HUMAN	G-protein coupled receptor family C group 5 member B	Homo sapiens	9606	GPRC5B	2	2	uniprot-human-2021
072921_DIA_Urine_EV_Phosphoproteome_All_60_Library_1	3		_S[+80]RS[+80]FDYNYR_		TRUE	_S[Phospho (STY)]RS[Phospho (STY)]FDYNYR_	SRSFDYNYR	17.004	0.720101	17.004	O75494;Q5JRI1	FALSE	_S[+80]RS[+80]FDYNYR_	_S[Phospho (STY)]RS[Phospho (STY)]FDYNYR_	456.499	0	2332300	noloss	3	y	1	452.225	98.2444	FALSE	sp;tr	O75494;Q5JRI1	O75494;Q5JRI1	SRS10_HUMAN;Q5JRI1_HUMAN	Serine/arginine-rich splicing factor 10;Serine/arginine-rich-splicing factor 10	Homo sapiens	9606	SRSF10	1	1	uniprot-human-2021
072921_DIA_Urine_EV_Phosphoproteome_All_60_Library_1	3		_FHT[+80]ITTSYYR_		TRUE	_FHT[Phospho (STY)]ITTSYYR_	FHTITTSYYR	18.6916	0.724022	18.6916	P61026	TRUE	_FHT[+80]ITTSYYR_	_FHT[Phospho (STY)]ITTSYYR_	456.871	0	16336230	noloss	3	b	1	466.149	18.9442	FALSE	sp	P61026	P61026	RAB10_HUMAN	Ras-related protein Rab-10	Homo sapiens	9606	RAB10	1	1	uniprot-human-2021
072921_DIA_Urine_EV_Phosphoproteome_All_60_Library_1	3		_FRT[+80]ITTAYYR_		TRUE	_FRT[Phospho (STY)]ITTAYYR_	FRTITTAYYR	25.5994	0.746676	25.5994	P61006	FALSE	_FRT[+80]ITTAYYR_	_FRT[Phospho (STY)]ITTAYYR_	457.887	0.00106676	7801355	noloss	3	y	1	501.246	100	FALSE	sp	P61006	P61006	RAB8A_HUMAN	Ras-related protein Rab-8A	Homo sapiens	9606	RAB8A	1	1	uniprot-human-2021
072921_DIA_Urine_EV_Phosphoproteome_All_60_Library_1	3		_AS[+80]PEARPQIPTK_		TRUE	_AS[Phospho (STY)]PEARPQIPTK_	ASPEARPQIPTK	-7.74249	0.789082	-7.74249	A0A7P0T8A6;A0A7P0Z4L3;B0QY86;B0QY91;H0Y6J8;Q8N3F8	FALSE	_AS[+80]PEARPQIPTK_	_AS[Phospho (STY)]PEARPQIPTK_	458.897	0	9626626	noloss	3	y	1	345.213	100	FALSE	tr;tr;tr;tr;tr;sp	A0A7P0T8A6;A0A7P0Z4L3;B0QY86;B0QY91;H0Y6J8;Q8N3F8	A0A7P0T8A6;A0A7P0Z4L3;B0QY86;B0QY91;H0Y6J8;Q8N3F8	A0A7P0T8A6_HUMAN;A0A7P0Z4L3_HUMAN;B0QY86_HUMAN;B0QY91_HUMAN;H0Y6J8_HUMAN;MILK1_HUMAN	MICAL-like protein 1	Homo sapiens	9606	MICALL1	4;4;1;1;1;1	1;1;2;2;2;2	uniprot-human-2021
072921_DIA_Urine_EV_Phosphoproteome_All_60_Library_1	3		_AS[+80]PNVEAPQPHR_		TRUE	_AS[Phospho (STY)]PNVEAPQPHR_	ASPNVEAPQPHR	-21.8346	0.726939	-21.8346	A0A494C1L5;P50851	FALSE	_AS[+80]PNVEAPQPHR_	_AS[Phospho (STY)]PNVEAPQPHR_	461.545	0.000573477	2383073	noloss	3	y	1	409.231	21.003	FALSE	tr;sp	A0A494C1L5;P50851	A0A494C1L5;P50851	A0A494C1L5_HUMAN;LRBA_HUMAN	Lipopolysaccharide-responsive and beige-like anchor protein	Homo sapiens	9606	LRBA	1	1;4	uniprot-human-2021
072921_DIA_Urine_EV_Phosphoproteome_All_60_Library_1	3		_SKRDS[+80]IEMSMK_		TRUE	_SKRDS[Phospho (STY)]IEMSMK_	SKRDSIEMSMK	-12.9117	0.773665	-12.9117	Q07837	FALSE	_SKRDS[+80]IEMSMK_	_SKRDS[Phospho (STY)]IEMSMK_	464.54	0.00108038	3084725	noloss	3	y	1	365.185	52.402	FALSE	sp	Q07837	Q07837	SLC31_HUMAN	Neutral and basic amino acid transport protein rBAT	Homo sapiens	9606	SLC3A1	1	2	uniprot-human-2021
072921_DIA_Urine_EV_Phosphoproteome_All_60_Library_1	3		_SKRDS[+80]IEM[+16]SMK_		TRUE	_SKRDS[Phospho (STY)]IEM[Oxidation (M)]SMK_	SKRDSIEMSMK	-33.2684	0.783176	-33.2684	Q07837	FALSE	_SKRDS[+80]IEM[+16]SMK_	_SKRDS[Phospho (STY)]IEM[Oxidation (M)]SMK_	469.872	0.00455214	8985407	noloss	3	y	1	365.185	32.4421	FALSE	sp	Q07837	Q07837	SLC31_HUMAN	Neutral and basic amino acid transport protein rBAT	Homo sapiens	9606	SLC3A1	1	2	uniprot-human-2021
072921_DIA_Urine_EV_Phosphoproteome_All_60_Library_1	3		_HGES[+80]AWNLENR_		TRUE	_HGES[Phospho (STY)]AWNLENR_	HGESAWNLENR	17.5675	0.757174	17.5675	P18669	TRUE	_HGES[+80]AWNLENR_	_HGES[Phospho (STY)]AWNLENR_	464.861	0	6954927	noloss	3	b	1	324.13	7.70883	TRUE	sp	P18669	P18669	PGAM1_HUMAN	Phosphoglycerate mutase 1	Homo sapiens	9606	PGAM1	1	2	uniprot-human-2021
072921_DIA_Urine_EV_Phosphoproteome_All_60_Library_1	3		_KQELDLNSS[+80]MR_		TRUE	_KQELDLNSS[Phospho (STY)]MR_	KQELDLNSSMR	7.88443	0.74364	7.88443	Q8N3R9	FALSE	_KQELDLNSS[+80]MR_	_KQELDLNSS[Phospho (STY)]MR_	467.546	0	31807420	noloss	3	b	1	386.203	28.5075	FALSE	sp	Q8N3R9	Q8N3R9	PALS1_HUMAN	Protein PALS1	Homo sapiens	9606	PALS1	1	3	uniprot-human-2021
072921_DIA_Urine_EV_Phosphoproteome_All_60_Library_1	3		_KQELDLNSS[+80]M[+16]R_		TRUE	_KQELDLNSS[Phospho (STY)]M[Oxidation (M)]R_	KQELDLNSSMR	-9.55509	0.753821	-9.55509	Q8N3R9	FALSE	_KQELDLNSS[+80]M[+16]R_	_KQELDLNSS[Phospho (STY)]M[Oxidation (M)]R_	472.878	0.00156006	7796924	noloss	3	b	1	386.203	49.0721	FALSE	sp	Q8N3R9	Q8N3R9	PALS1_HUMAN	Protein PALS1	Homo sapiens	9606	PALS1	1	3	uniprot-human-2021
072921_DIA_Urine_EV_Phosphoproteome_All_60_Library_1	3		_GPAGEAGAS[+80]PPVRR_		TRUE	_GPAGEAGAS[Phospho (STY)]PPVRR_	GPAGEAGASPPVRR	-23.1783	0.738556	-23.1783	A0A140TA73;Q13425	FALSE	_GPAGEAGAS[+80]PPVRR_	_GPAGEAGAS[Phospho (STY)]PPVRR_	467.893	0.00114921	3245405	noloss	5	y	2	312.701	50.153	FALSE	tr;sp	A0A140TA73;Q13425	A0A140TA73;Q13425	A0A140TA73_HUMAN;SNTB2_HUMAN	Beta-2-syntrophin (Fragment);Beta-2-syntrophin	Homo sapiens	9606	SNTB2	1	1	uniprot-human-2021
072921_DIA_Urine_EV_Phosphoproteome_All_60_Library_1	3		_GLGGYHGAGHPS[+80]GR_		TRUE	_GLGGYHGAGHPS[Phospho (STY)]GR_	GLGGYHGAGHPSGR	-32.2319	0.786564	-32.2319	Q13563	TRUE	_GLGGYHGAGHPS[+80]GR_	_GLGGYHGAGHPS[Phospho (STY)]GR_	468.205	0.00157321	93300480	H3PO4	4	y	1	398.215	100	FALSE	sp	Q13563	Q13563	PKD2_HUMAN	Polycystin-2	Homo sapiens	9606	PKD2	1	3	uniprot-human-2021
072921_DIA_Urine_EV_Phosphoproteome_All_60_Library_1	3		_NKVS[+80]EEHDVLR_		TRUE	_NKVS[Phospho (STY)]EEHDVLR_	NKVSEEHDVLR	-20.3871	0.783863	-20.3871	E7EVW7;P14317	FALSE	_NKVS[+80]EEHDVLR_	_NKVS[Phospho (STY)]EEHDVLR_	469.221	0.000663658	4585372	noloss	3	y	1	387.271	47.248	FALSE	tr;sp	E7EVW7;P14317	E7EVW7;P14317	E7EVW7_HUMAN;HCLS1_HUMAN	Hematopoietic lineage cell-specific protein	Homo sapiens	9606	HCLS1	1	1;3	uniprot-human-2021
072921_DIA_Urine_EV_Phosphoproteome_All_60_Library_1	3		_KAT[+80]HGTLGNSVLK_		TRUE	_KAT[Phospho (STY)]HGTLGNSVLK_	KATHGTLGNSVLK	-12.3471	0.777085	-12.3471	Q96S37	TRUE	_KAT[+80]HGTLGNSVLK_	_KAT[Phospho (STY)]HGTLGNSVLK_	469.245	0.00221053	5922581	H3PO4	4	b	1	420.235	7.97214	FALSE	sp	Q96S37	Q96S37	S22AC_HUMAN	Solute carrier family 22 member 12	Homo sapiens	9606	SLC22A12	1	1	uniprot-human-2021
072921_DIA_Urine_EV_Phosphoproteome_All_60_Library_1	3		_S[+80]PGHM[+16]VILDQTK_		TRUE	_S[Phospho (STY)]PGHM[Oxidation (M)]VILDQTK_	SPGHMVILDQTK	-3.51743	0.77115	-3.51743	H7C3F4;Q9NWH9	FALSE	_S[+80]PGHM[+16]VILDQTK_	_S[Phospho (STY)]PGHM[Oxidation (M)]VILDQTK_	474.555	0.00131381	4676705	noloss	4	y	1	491.246	54.9775	FALSE	tr;sp	H7C3F4;Q9NWH9	H7C3F4;Q9NWH9	H7C3F4_HUMAN;SLTM_HUMAN	SAFB-like transcription modulator (Fragment);SAFB-like transcription modulator	Homo sapiens	9606	SLTM	1	1;2	uniprot-human-2021
072921_DIA_Urine_EV_Phosphoproteome_All_60_Library_1	3		_SQSTKLS[+80]VVHEK_		TRUE	_SQSTKLS[Phospho (STY)]VVHEK_	SQSTKLSVVHEK	-21.7634	0.75013	-21.7634	A0A6Q8PH20;B7Z574;P20810	FALSE	_SQSTKLS[+80]VVHEK_	_SQSTKLS[Phospho (STY)]VVHEK_	474.904	0.000573477	7725691	noloss	3	y	1	413.214	45.2585	FALSE	tr;tr;sp	A0A6Q8PH20;B7Z574;P20810	A0A6Q8PH20;B7Z574;P20810	A0A6Q8PH20_HUMAN;B7Z574_HUMAN;ICAL_HUMAN	Calpain inhibitor;Calpain inhibitor;Calpastatin	Homo sapiens	9606	CAST	1	1;1;4	uniprot-human-2021
072921_DIA_Urine_EV_Phosphoproteome_All_60_Library_1	3		_RVS[+80]GHYVTSAAAK_		TRUE	_RVS[Phospho (STY)]GHYVTSAAAK_	RVSGHYVTSAAAK	-29.7087	0.818671	-29.7087	A0A0X1KG75;Q53SF7	FALSE	_RVS[+80]GHYVTSAAAK_	_RVS[Phospho (STY)]GHYVTSAAAK_	476.233	0	14116250	noloss	4	y	1	360.224	8.15364	TRUE	tr;sp	A0A0X1KG75;Q53SF7	A0A0X1KG75;Q53SF7	A0A0X1KG75_HUMAN;COBL1_HUMAN	Cordon-bleu protein-like 1	Homo sapiens	9606	COBLL1	1	2;3	uniprot-human-2021
072921_DIA_Urine_EV_Phosphoproteome_All_60_Library_1	3		_S[+80]RQGSLAMEELK_		TRUE	_S[Phospho (STY)]RQGSLAMEELK_	SRQGSLAMEELK	17.7666	0.754861	17.7666	P16150	TRUE	_S[+80]RQGSLAMEELK_	_S[Phospho (STY)]RQGSLAMEELK_	476.89	0	5729543	noloss	3	y	1	389.239	11.8165	TRUE	sp	P16150	P16150	LEUK_HUMAN	Leukosialin	Homo sapiens	9606	SPN	1	1	uniprot-human-2021
072921_DIA_Urine_EV_Phosphoproteome_All_60_Library_1	3		_S[+80]RQGSLAM[+16]EELK_		TRUE	_S[Phospho (STY)]RQGSLAM[Oxidation (M)]EELK_	SRQGSLAMEELK	-3.8157	0.796124	-3.8157	P16150	TRUE	_S[+80]RQGSLAM[+16]EELK_	_S[Phospho (STY)]RQGSLAM[Oxidation (M)]EELK_	482.222	0.00102727	24820990	noloss	3	y	1	389.239	10.5495	TRUE	sp	P16150	P16150	LEUK_HUMAN	Leukosialin	Homo sapiens	9606	SPN	1	1	uniprot-human-2021
072921_DIA_Urine_EV_Phosphoproteome_All_60_Library_1	3		_EKT[+80]PELPEPSVK_		TRUE	_EKT[Phospho (STY)]PELPEPSVK_	EKTPELPEPSVK	11.7458	0.801747	11.7458	A9Z1X7;E9PCT1;M0R088;Q8IYB3	FALSE	_EKT[+80]PELPEPSVK_	_EKT[Phospho (STY)]PELPEPSVK_	478.569	0	40834220	noloss	3	y	1	333.213	5.43129	TRUE	tr;tr;tr;sp	A9Z1X7;E9PCT1;M0R088;Q8IYB3	A9Z1X7;E9PCT1;M0R088;Q8IYB3	A9Z1X7_HUMAN;E9PCT1_HUMAN;M0R088_HUMAN;SRRM1_HUMAN	Serine/arginine repetitive matrix protein 1;Serine/arginine repetitive matrix protein 1;Serine/arginine repetitive matrix protein 1 (Fragment);Serine/arginine repetitive matrix protein 1	Homo sapiens	9606	SRRM1	1	1;3;1;2	uniprot-human-2021
072921_DIA_Urine_EV_Phosphoproteome_All_60_Library_1	3		_S[+80]RSPLELEPEAK_		TRUE	_S[Phospho (STY)]RSPLELEPEAK_	SRSPLELEPEAK	10.5818	0.774947	10.5818	A0A087WTQ7;A0A087WV56;A0A087WW71;A0A087X0X5;Q92466	FALSE	_S[+80]RSPLELEPEAK_	_S[Phospho (STY)]RSPLELEPEAK_	479.232	0.00255658	4103858	noloss	3	b	1	411.139	19.7322	FALSE	tr;tr;tr;tr;sp	A0A087WTQ7;A0A087WV56;A0A087WW71;A0A087X0X5;Q92466	A0A087WTQ7;A0A087WV56;A0A087WW71;A0A087X0X5;Q92466	A0A087WTQ7_HUMAN;A0A087WV56_HUMAN;A0A087WW71_HUMAN;A0A087X0X5_HUMAN;DDB2_HUMAN	DNA damage-binding protein 2;DNA damage-binding protein 2 (Fragment);DNA damage-binding protein 2 (Fragment);DNA damage-binding protein 2 (Fragment);DNA damage-binding protein 2	Homo sapiens	9606	DDB2	1	1;1;6;6;1	uniprot-human-2021
072921_DIA_Urine_EV_Phosphoproteome_All_60_Library_1	3		_SRS[+80]PLELEPEAK_		TRUE	_SRS[Phospho (STY)]PLELEPEAK_	SRSPLELEPEAK	10.7617	0.774947	10.7617	A0A087WTQ7;A0A087WV56;A0A087WW71;A0A087X0X5;Q92466	FALSE	_SRS[+80]PLELEPEAK_	_SRS[Phospho (STY)]PLELEPEAK_	479.232	0.00141822	1492207	noloss	3	b	1	411.139	26.1175	FALSE	tr;tr;tr;tr;sp	A0A087WTQ7;A0A087WV56;A0A087WW71;A0A087X0X5;Q92466	A0A087WTQ7;A0A087WV56;A0A087WW71;A0A087X0X5;Q92466	A0A087WTQ7_HUMAN;A0A087WV56_HUMAN;A0A087WW71_HUMAN;A0A087X0X5_HUMAN;DDB2_HUMAN	DNA damage-binding protein 2;DNA damage-binding protein 2 (Fragment);DNA damage-binding protein 2 (Fragment);DNA damage-binding protein 2 (Fragment);DNA damage-binding protein 2	Homo sapiens	9606	DDB2	1	1;1;6;6;1	uniprot-human-2021
072921_DIA_Urine_EV_Phosphoproteome_All_60_Library_1	3		_S[+80]RSLSASPALGSTK_		TRUE	_S[Phospho (STY)]RSLSASPALGSTK_	SRSLSASPALGSTK	-5.6744	0.747514	-5.6744	O95544	TRUE	_S[+80]RSLSASPALGSTK_	_S[Phospho (STY)]RSLSASPALGSTK_	481.24	0.00221053	24910750	noloss	4	y	1	392.214	51.9908	FALSE	sp	O95544	O95544	NADK_HUMAN	NAD kinase	Homo sapiens	9606	NADK	1	1	uniprot-human-2021
072921_DIA_Urine_EV_Phosphoproteome_All_60_Library_1	3		_ITPPAAKPGS[+80]PQAK_		TRUE	_ITPPAAKPGS[Phospho (STY)]PQAK_	ITPPAAKPGSPQAK	-21.2491	0.746518	-21.2491	A0A494C1F2;P35658	FALSE	_ITPPAAKPGS[+80]PQAK_	_ITPPAAKPGS[Phospho (STY)]PQAK_	481.585	0.00189354	2650863	noloss	4	y	1	443.261	83.6037	FALSE	tr;sp	A0A494C1F2;P35658	A0A494C1F2;P35658	A0A494C1F2_HUMAN;NU214_HUMAN	Nuclear pore complex protein Nup214	Homo sapiens	9606	NUP214	1	1;2	uniprot-human-2021
072921_DIA_Urine_EV_Phosphoproteome_All_60_Library_1	3		_ARPS[+80]SPSTSWHR_		TRUE	_ARPS[Phospho (STY)]SPSTSWHR_	ARPSSPSTSWHR	-22.9988	0.785335	-22.9988	Q3KQU3	FALSE	_ARPS[+80]SPSTSWHR_	_ARPS[Phospho (STY)]SPSTSWHR_	483.553	0.00141822	2165660	noloss	3	y	1	498.257	44.6908	FALSE	sp	Q3KQU3	Q3KQU3	MA7D1_HUMAN	MAP7 domain-containing protein 1	Homo sapiens	9606	MAP7D1	1	1	uniprot-human-2021
072921_DIA_Urine_EV_Phosphoproteome_All_60_Library_1	3		_ARPSS[+80]PSTSWHR_		TRUE	_ARPSS[Phospho (STY)]PSTSWHR_	ARPSSPSTSWHR	-23.1783	0.785335	-23.1783	Q3KQU3	FALSE	_ARPSS[+80]PSTSWHR_	_ARPSS[Phospho (STY)]PSTSWHR_	483.553	0.000523697	10994610	noloss	3	y	1	498.257	50.5099	FALSE	sp	Q3KQU3	Q3KQU3	MA7D1_HUMAN	MAP7 domain-containing protein 1	Homo sapiens	9606	MAP7D1	1	1	uniprot-human-2021
072921_DIA_Urine_EV_Phosphoproteome_All_60_Library_1	3		_S[+80]PVWPTFPFHR_		TRUE	_S[Phospho (STY)]PVWPTFPFHR_	SPVWPTFPFHR	82.486	0.769312	82.486	Q9Y534	FALSE	_S[+80]PVWPTFPFHR_	_S[Phospho (STY)]PVWPTFPFHR_	484.227	0.0008279	3479163	noloss	3	b	1	364.127	9.91627	FALSE	sp	Q9Y534	Q9Y534	CSDC2_HUMAN	Cold shock domain-containing protein C2	Homo sapiens	9606	CSDC2	1	1	uniprot-human-2021
072921_DIA_Urine_EV_Phosphoproteome_All_60_Library_1	3		_GLQPST[+80]PPPKPPR_		TRUE	_GLQPST[Phospho (STY)]PPPKPPR_	GLQPSTPPPKPPR	-13.5562	0.79115	-13.5562	A0A1B0GTL5	TRUE	_GLQPST[+80]PPPKPPR_	_GLQPST[Phospho (STY)]PPPKPPR_	484.585	0.00318141	5287105	noloss	3	y	1	369.224	29.9594	FALSE	tr	A0A1B0GTL5	A0A1B0GTL5	A0A1B0GTL5_HUMAN	Rab11 family-interacting protein 5	Homo sapiens	9606	RAB11FIP5	1	1	uniprot-human-2021
072921_DIA_Urine_EV_Phosphoproteome_All_60_Library_1	3		_SQS[+80]FAGVLGSHER_		TRUE	_SQS[Phospho (STY)]FAGVLGSHER_	SQSFAGVLGSHER	28.5227	0.808166	28.5227	A0A0A0MTL6;H3BMG9;H3BSV5;Q6ZS17	FALSE	_SQS[+80]FAGVLGSHER_	_SQS[Phospho (STY)]FAGVLGSHER_	485.552	0.000573477	5048299	noloss	5	y	1	585.274	100	FALSE	tr;tr;tr;sp	A0A0A0MTL6;H3BMG9;H3BSV5;Q6ZS17	A0A0A0MTL6;H3BMG9;H3BSV5;Q6ZS17	A0A0A0MTL6_HUMAN;H3BMG9_HUMAN;H3BSV5_HUMAN;RIPR1_HUMAN	Rho family-interacting cell polarization regulator 1;Rho family-interacting cell polarization regulator 1 (Fragment);Rho family-interacting cell polarization regulator 1 (Fragment);Rho family-interacting cell polarization regulator 1	Homo sapiens	9606	RIPOR1	1	1	uniprot-human-2021
072921_DIA_Urine_EV_Phosphoproteome_All_60_Library_1	3		_NNRPAFFSPS[+80]LK_		TRUE	_NNRPAFFSPS[Phospho (STY)]LK_	NNRPAFFSPSLK	42.0504	0.783571	42.0504	B0QY16;Q6ICG6	FALSE	_NNRPAFFSPS[+80]LK_	_NNRPAFFSPS[Phospho (STY)]LK_	486.569	0	10358860	noloss	3	b	1	385.194	19.1185	TRUE	tr;sp	B0QY16;Q6ICG6	B0QY16;Q6ICG6	B0QY16_HUMAN;K0930_HUMAN	Uncharacterized protein KIAA0930 (Fragment);Uncharacterized protein KIAA0930	Homo sapiens	9606	KIAA0930	1	1	uniprot-human-2021
072921_DIA_Urine_EV_Phosphoproteome_All_60_Library_1	3		_RKS[+80]ELEFETLK_		TRUE	_RKS[Phospho (STY)]ELEFETLK_	RKSELEFETLK	17.608	0.811831	17.608	Q5JSH3	FALSE	_RKS[+80]ELEFETLK_	_RKS[Phospho (STY)]ELEFETLK_	487.245	0.000573477	7311213	noloss	3	y	1	361.245	54.4388	FALSE	sp	Q5JSH3	Q5JSH3	WDR44_HUMAN	WD repeat-containing protein 44	Homo sapiens	9606	WDR44	1	1	uniprot-human-2021
072921_DIA_Urine_EV_Phosphoproteome_All_60_Library_1	3		_ISHELDS[+80]ASSEVN_		TRUE	_ISHELDS[Phospho (STY)]ASSEVN_	ISHELDSASSEVN	-2.06526	0.714597	-2.06526	P10451	TRUE	_ISHELDS[+80]ASSEVN_	_ISHELDS[Phospho (STY)]ASSEVN_	489.871	0.00714895	3387715	noloss	3	b	1	338.182	52.0855	FALSE	sp	P10451	P10451	OSTP_HUMAN	Osteopontin	Homo sapiens	9606	SPP1	1	1	uniprot-human-2021
072921_DIA_Urine_EV_Phosphoproteome_All_60_Library_1	3		_AHS[+80]PASLSFASYR_		TRUE	_AHS[Phospho (STY)]PASLSFASYR_	AHSPASLSFASYR	33.8063	0.784056	33.8063	Q9UKK3	TRUE	_AHS[+80]PASLSFASYR_	_AHS[Phospho (STY)]PASLSFASYR_	491.889	0	10561940	noloss	3	b	1	376.102	16.0901	FALSE	sp	Q9UKK3	Q9UKK3	PARP4_HUMAN	Protein mono-ADP-ribosyltransferase PARP4	Homo sapiens	9606	PARP4	1	3	uniprot-human-2021
072921_DIA_Urine_EV_Phosphoproteome_All_60_Library_1	3		_RRPT[+80]LGVQLDDK_		TRUE	_RRPT[Phospho (STY)]LGVQLDDK_	RRPTLGVQLDDK	9.71552	0.775781	9.71552	H7C072;Q13769	FALSE	_RRPT[+80]LGVQLDDK_	_RRPT[Phospho (STY)]LGVQLDDK_	493.256	0.00108038	19400280	noloss	3	y	1	377.167	5.36618	TRUE	tr;sp	H7C072;Q13769	H7C072;Q13769	H7C072_HUMAN;THOC5_HUMAN	THO complex subunit 5 homolog (Fragment);THO complex subunit 5 homolog	Homo sapiens	9606	THOC5	1	8;2	uniprot-human-2021
072921_DIA_Urine_EV_Phosphoproteome_All_60_Library_1	3		_IDS[+80]PGFKPASQQK_		TRUE	_IDS[Phospho (STY)]PGFKPASQQK_	IDSPGFKPASQQK	-10.2863	0.800491	-10.2863	A0A087X0K9;G3V1L9;Q07157	FALSE	_IDS[+80]PGFKPASQQK_	_IDS[Phospho (STY)]PGFKPASQQK_	494.904	0.00141822	7376601	noloss	3	y	1	403.23	9.10822	FALSE	tr;tr;sp	A0A087X0K9;G3V1L9;Q07157	A0A087X0K9;G3V1L9;Q07157	A0A087X0K9_HUMAN;G3V1L9_HUMAN;ZO1_HUMAN	Tight junction protein 1 (Zona occludens 1), isoform CRA_a;Tight junction protein ZO-1;Tight junction protein ZO-1	Homo sapiens	9606	TJP1	1	2;2;3	uniprot-human-2021
072921_DIA_Urine_EV_Phosphoproteome_All_60_Library_1	3		_RSS[+80]DTSGSPATPLK_		TRUE	_RSS[Phospho (STY)]DTSGSPATPLK_	RSSDTSGSPATPLK	-21.8915	0.771082	-21.8915	Q7Z5R6	TRUE	_RSS[+80]DTSGSPATPLK_	_RSS[Phospho (STY)]DTSGSPATPLK_	495.231	0.00157321	3818568	noloss	3	y	1	357.25	83.8069	FALSE	sp	Q7Z5R6	Q7Z5R6	AB1IP_HUMAN	Amyloid beta A4 precursor protein-binding family B member 1-interacting protein	Homo sapiens	9606	APBB1IP	1	1	uniprot-human-2021
072921_DIA_Urine_EV_Phosphoproteome_All_60_Library_1	3		_S[+80]RSPLGFYVHLK_		TRUE	_S[Phospho (STY)]RSPLGFYVHLK_	SRSPLGFYVHLK	46.5704	0.797796	46.5704	B9ZVT1;Q8IXT5	FALSE	_S[+80]RSPLGFYVHLK_	_S[Phospho (STY)]RSPLGFYVHLK_	495.253	0.00255658	524392	noloss	3	b	1	411.139	19.8705	FALSE	tr;sp	B9ZVT1;Q8IXT5	B9ZVT1;Q8IXT5	B9ZVT1_HUMAN;RB12B_HUMAN	RNA-binding protein 12B	Homo sapiens	9606	RBM12B	1	2	uniprot-human-2021
072921_DIA_Urine_EV_Phosphoproteome_All_60_Library_1	3		_EQHLFLPFS[+80]YK_		TRUE	_EQHLFLPFS[Phospho (STY)]YK_	EQHLFLPFSYK	81.6929	0.751132	81.6929	P04114	FALSE	_EQHLFLPFS[+80]YK_	_EQHLFLPFS[Phospho (STY)]YK_	496.902	0.00706411	878422	noloss	3	b	1	395.167	27.5903	FALSE	sp	P04114	P04114	APOB_HUMAN	Apolipoprotein B-100	Homo sapiens	9606	APOB	1	2	uniprot-human-2021
072921_DIA_Urine_EV_Phosphoproteome_All_60_Library_1	4		_SRDPHYDDFRS[+80]R_		TRUE	_SRDPHYDDFRS[Phospho (STY)]R_	SRDPHYDDFRSR	-23.0326	0.716657	-23.0326	Q86X29;S4R3V8	FALSE	_SRDPHYDDFRS[+80]R_	_SRDPHYDDFRS[Phospho (STY)]R_	408.424	0	9595202	noloss	3	b	1	359.167	78.7174	FALSE	sp;tr	Q86X29;S4R3V8	Q86X29;S4R3V8	LSR_HUMAN;S4R3V8_HUMAN	Lipolysis-stimulated lipoprotein receptor	Homo sapiens	9606	LSR	1	4;2	uniprot-human-2021
072921_DIA_Urine_EV_Phosphoproteome_All_60_Library_1	4		_RHS[+80]SDINHLVTQGR_		TRUE	_RHS[Phospho (STY)]SDINHLVTQGR_	RHSSDINHLVTQGR	-8.48551	0.767392	-8.48551	A0A075B6Q2;Q5T0N5	FALSE	_RHS[+80]SDINHLVTQGR_	_RHS[Phospho (STY)]SDINHLVTQGR_	425.706	0.00133916	22641330	noloss	3	y	1	360.199	61.7936	FALSE	tr;sp	A0A075B6Q2;Q5T0N5	A0A075B6Q2;Q5T0N5	A0A075B6Q2_HUMAN;FBP1L_HUMAN	Formin-binding protein 1-like (Fragment);Formin-binding protein 1-like	Homo sapiens	9606	FNBP1L	1	1;3	uniprot-human-2021
072921_DIA_Urine_EV_Phosphoproteome_All_60_Library_1	4		_RHSS[+80]DINHLVTQGR_		TRUE	_RHSS[Phospho (STY)]DINHLVTQGR_	RHSSDINHLVTQGR	-9.26524	0.767392	-9.26524	A0A075B6Q2;Q5T0N5	FALSE	_RHSS[+80]DINHLVTQGR_	_RHSS[Phospho (STY)]DINHLVTQGR_	425.706	0.00206236	36287240	noloss	3	y	1	360.199	18.1137	TRUE	tr;sp	A0A075B6Q2;Q5T0N5	A0A075B6Q2;Q5T0N5	A0A075B6Q2_HUMAN;FBP1L_HUMAN	Formin-binding protein 1-like (Fragment);Formin-binding protein 1-like	Homo sapiens	9606	FNBP1L	1	1;3	uniprot-human-2021
072921_DIA_Urine_EV_Phosphoproteome_All_60_Library_1	4		_PRPPGRPVS[+80]GHGMDSR_		TRUE	_PRPPGRPVS[Phospho (STY)]GHGMDSR_	PRPPGRPVSGHGMDSR	-33.1189	0.814294	-33.1189	P36507	FALSE	_PRPPGRPVS[+80]GHGMDSR_	_PRPPGRPVS[Phospho (STY)]GHGMDSR_	446.461	0	9749003	noloss	3	y	1	377.178	16.3698	FALSE	sp	P36507	P36507	MP2K2_HUMAN	Dual specificity mitogen-activated protein kinase kinase 2	Homo sapiens	9606	MAP2K2	1	1	uniprot-human-2021
072921_DIA_Urine_EV_Phosphoproteome_All_60_Library_1	4		_PRPPGRPVS[+80]GHGM[+16]DSR_		TRUE	_PRPPGRPVS[Phospho (STY)]GHGM[Oxidation (M)]DSR_	PRPPGRPVSGHGMDSR	-45.9517	0.810074	-45.9517	P36507	FALSE	_PRPPGRPVS[+80]GHGM[+16]DSR_	_PRPPGRPVS[Phospho (STY)]GHGM[Oxidation (M)]DSR_	450.46	0.00142025	12010200	noloss	3	y	1	377.178	16.4404	FALSE	sp	P36507	P36507	MP2K2_HUMAN	Dual specificity mitogen-activated protein kinase kinase 2	Homo sapiens	9606	MAP2K2	1	1	uniprot-human-2021
072921_DIA_Urine_EV_Phosphoproteome_All_60_Library_1	4		_AVS[+80]REDSVKPGAHLTVK_		TRUE	_AVS[Phospho (STY)]REDSVKPGAHLTVK_	AVSREDSVKPGAHLTVK	-13.2685	0.782759	-13.2685	A0A7I2V2R3;A0A7I2V402;A0A7I2V4G0;A0A7I2V5D8;P51991	FALSE	_AVS[+80]REDSVKPGAHLTVK_	_AVS[Phospho (STY)]REDSVKPGAHLTVK_	469.244	0.00147275	22141680	noloss	3	y	1	347.229	22.1477	FALSE	tr;tr;tr;tr;sp	A0A7I2V2R3;A0A7I2V402;A0A7I2V4G0;A0A7I2V5D8;P51991	A0A7I2V2R3;A0A7I2V402;A0A7I2V4G0;A0A7I2V5D8;P51991	A0A7I2V2R3_HUMAN;A0A7I2V402_HUMAN;A0A7I2V4G0_HUMAN;A0A7I2V5D8_HUMAN;ROA3_HUMAN	Heterogeneous nuclear ribonucleoprotein A3	Homo sapiens	9606	HNRNPA3	1	1;1;1;1;2	uniprot-human-2021
072921_DIA_Urine_EV_Phosphoproteome_All_60_Library_1	4		_HSGSHHHEASS[+80]WADSSR_		TRUE	_HSGSHHHEASS[Phospho (STY)]WADSSR_	HSGSHHHEASSWADSSR	-39.4131	0.771453	-39.4131	P20930	TRUE	_HSGSHHHEASS[+80]WADSSR_	_HSGSHHHEASS[Phospho (STY)]WADSSR_	489.445	0.00778072	4480560	noloss	3	y	1	349.183	26.4884	FALSE	sp	P20930	P20930	FILA_HUMAN	Filaggrin	Homo sapiens	9606	FLG	1	3	uniprot-human-2021
072921_DIA_Urine_EV_Phosphoproteome_All_60_Library_1	4		_SLT[+80]PAVPVESKPDKPSGK_		TRUE	_SLT[Phospho (STY)]PAVPVESKPDKPSGK_	SLTPAVPVESKPDKPSGK	3.94764	0.775507	3.94764	A0A6Q8PH20;B7Z574;P20810	FALSE	_SLT[+80]PAVPVESKPDKPSGK_	_SLT[Phospho (STY)]PAVPVESKPDKPSGK_	479.999	0.00221053	8078702	noloss	3	b	1	382.137	12.9468	TRUE	tr;tr;sp	A0A6Q8PH20;B7Z574;P20810	A0A6Q8PH20;B7Z574;P20810	A0A6Q8PH20_HUMAN;B7Z574_HUMAN;ICAL_HUMAN	Calpain inhibitor;Calpain inhibitor;Calpastatin	Homo sapiens	9606	CAST	1	1;1;4	uniprot-human-2021
072921_DIA_Urine_EV_Phosphoproteome_All_60_Library_1	4		_AVS[+80]REDSQRPGAHLTVK_		TRUE	_AVS[Phospho (STY)]REDSQRPGAHLTVK_	AVSREDSQRPGAHLTVK	-22.0491	0.792559	-22.0491	A0A7I2V2L6;A0A7I2V3R8;A0A7I2V3W0;F8W6I7;P09651	FALSE	_AVS[+80]REDSQRPGAHLTVK_	_AVS[Phospho (STY)]REDSQRPGAHLTVK_	483.493	0.00172693	52376570	noloss	3	y	1	347.229	26.5849	TRUE	tr;tr;tr;tr;sp	A0A7I2V2L6;A0A7I2V3R8;A0A7I2V3W0;F8W6I7;P09651	A0A7I2V2L6;A0A7I2V3R8;A0A7I2V3W0;F8W6I7;P09651	A0A7I2V2L6_HUMAN;A0A7I2V3R8_HUMAN;A0A7I2V3W0_HUMAN;F8W6I7_HUMAN;ROA1_HUMAN	Helix-destabilizing protein;Helix-destabilizing protein;Helix-destabilizing protein;Helix-destabilizing protein;Heterogeneous nuclear ribonucleoprotein A1	Homo sapiens	9606	HNRNPA1	1	1;1;1;2;5	uniprot-human-2021
072921_DIA_Urine_EV_Phosphoproteome_All_60_Library_1	4		_SHS[+80]DSDLSDHHEPIC[+57]K_		TRUE	_SHS[Phospho (STY)]DSDLSDHHEPIC[Carbamidomethyl (C)]K_	SHSDSDLSDHHEPICK	-25.8075	0.747823	-25.8075	A0A3B3IS79;F5H527;Q76I76	FALSE	_SHS[+80]DSDLSDHHEPIC[+57]K_	_SHS[Phospho (STY)]DSDLSDHHEPIC[Carbamidomethyl (C)]K_	486.695	0.00206236	1388501	noloss	3	y	1	420.228	18.8182	FALSE	tr;tr;sp	A0A3B3IS79;F5H527;Q76I76	A0A3B3IS79;F5H527;Q76I76	A0A3B3IS79_HUMAN;F5H527_HUMAN;SSH2_HUMAN	Protein phosphatase Slingshot homolog 2	Homo sapiens	9606	SSH2	1	1	uniprot-human-2021
072921_DIA_Urine_EV_Phosphoproteome_All_60_Library_1	4		_HRPS[+80]DHSYSDSTEMVK_		TRUE	_HRPS[Phospho (STY)]DHSYSDSTEMVK_	HRPSDHSYSDSTEMVK	-21.6334	0.820262	-21.6334	O15111	TRUE	_HRPS[+80]DHSYSDSTEMVK_	_HRPS[Phospho (STY)]DHSYSDSTEMVK_	489.704	0.00312105	3578633	noloss	4	y	1	506.264	35.5296	FALSE	sp	O15111	O15111	IKKA_HUMAN	Inhibitor of nuclear factor kappa-B kinase subunit alpha	Homo sapiens	9606	CHUK	1	2	uniprot-human-2021
072921_DIA_Urine_EV_Phosphoproteome_All_60_Library_1	4		_VLPSQT[+80]PQPAHHTPDTR_		TRUE	_VLPSQT[Phospho (STY)]PQPAHHTPDTR_	VLPSQTPQPAHHTPDTR	-22.4633	0.798691	-22.4633	H3BRF9;H3BRM1;Q96K21	FALSE	_VLPSQT[+80]PQPAHHTPDTR_	_VLPSQT[Phospho (STY)]PQPAHHTPDTR_	491.236	0.0099142	19781380	noloss	5	y	1	589.294	5.53117	FALSE	tr;tr;sp	H3BRF9;H3BRM1;Q96K21	H3BRF9;H3BRM1;Q96K21	H3BRF9_HUMAN;H3BRM1_HUMAN;ANCHR_HUMAN	Abscission/NoCut checkpoint regulator;Abscission/NoCut checkpoint regulator (Fragment);Abscission/NoCut checkpoint regulator	Homo sapiens	9606	ZFYVE19	1	1;1;3	uniprot-human-2021
072921_DIA_Urine_EV_Phosphoproteome_All_60_Library_1	5		_GKDS[+80]YETSQLDDQSAETHSHK_		TRUE	_GKDS[Phospho (STY)]YETSQLDDQSAETHSHK_	GKDSYETSQLDDQSAETHSHK	-19.6207	0.746631	-19.6207	P10451	FALSE	_GKDS[+80]YETSQLDDQSAETHSHK_	_GKDS[Phospho (STY)]YETSQLDDQSAETHSHK_	489.407	0.00290135	3947543	H3PO4	5	b	1	533.235	22.8562	FALSE	sp	P10451	P10451	OSTP_HUMAN	Osteopontin	Homo sapiens	9606	SPP1	1	1	uniprot-human-2021
072921_DIA_Urine_EV_Phosphoproteome_All_60_Library_1	2		_AFGS[+80]GYR_		TRUE	_AFGS[Phospho (STY)]GYR_	AFGSGYR	2.57177	0.722119	2.57177	E7EX17;P23588	FALSE	_AFGS[+80]GYR_	_AFGS[Phospho (STY)]GYR_	419.168	0.00133097	3045695	H3PO4	5	y	1	521.247	100	FALSE	tr;sp	E7EX17;P23588	E7EX17;P23588	E7EX17_HUMAN;IF4B_HUMAN	Eukaryotic translation initiation factor 4B	Homo sapiens	9606	EIF4B	1	1;2	uniprot-human-2021
072921_DIA_Urine_EV_Phosphoproteome_All_60_Library_1	2		_LAS[+80]YLDR_		TRUE	_LAS[Phospho (STY)]YLDR_	LASYLDR	30.6993	0.761019	30.6993	P05783	FALSE	_LAS[+80]YLDR_	_LAS[Phospho (STY)]YLDR_	459.21	0.00362209	1620881	noloss	3	y	1	403.23	25.2575	FALSE	sp	P05783	P05783	K1C18_HUMAN	Keratin, type I cytoskeletal 18	Homo sapiens	9606	KRT18	1	2	uniprot-human-2021
072921_DIA_Urine_EV_Phosphoproteome_All_60_Library_1	2		_FS[+80]VPGFK_		TRUE	_FS[Phospho (STY)]VPGFK_	FSVPGFK	62.9746	0.716842	62.9746	Q09666	TRUE	_FS[+80]VPGFK_	_FS[Phospho (STY)]VPGFK_	431.199	0.00114921	3903038	noloss	4	y	1	448.255	100	FALSE	sp	Q09666	Q09666	AHNK_HUMAN	Neuroblast differentiation-associated protein AHNAK	Homo sapiens	9606	AHNAK	1	2	uniprot-human-2021
072921_DIA_Urine_EV_Phosphoproteome_All_60_Library_1	2		_LGLQS[+80]LR_		TRUE	_LGLQS[Phospho (STY)]LR_	LGLQSLR	41.3882	0.769055	41.3882	P18085	FALSE	_LGLQS[+80]LR_	_LGLQS[Phospho (STY)]LR_	433.728	0.0008279	3178243	noloss	3	y	1	455.201	14.2944	FALSE	sp	P18085	P18085	ARF4_HUMAN	ADP-ribosylation factor 4	Homo sapiens	9606	ARF4	1	3	uniprot-human-2021
072921_DIA_Urine_EV_Phosphoproteome_All_60_Library_1	2		_TLT[+80]PPLR_		TRUE	_TLT[Phospho (STY)]PPLR_	TLTPPLR	24.7021	0.755457	24.7021	A0A7I2V4I5;Q5T200	FALSE	_TLT[+80]PPLR_	_TLT[Phospho (STY)]PPLR_	439.231	0.000663658	2258004	noloss	3	y	1	385.256	25.7084	FALSE	tr;sp	A0A7I2V4I5;Q5T200	A0A7I2V4I5;Q5T200	A0A7I2V4I5_HUMAN;ZC3HD_HUMAN	Zinc finger CCCH domain-containing protein 13	Homo sapiens	9606	ZC3H13	1	1	uniprot-human-2021
072921_DIA_Urine_EV_Phosphoproteome_All_60_Library_1	2		_VQMPS[+80]FK_		TRUE	_VQMPS[Phospho (STY)]FK_	VQMPSFK	38.3176	0.756152	38.3176	Q8IVF2	TRUE	_VQMPS[+80]FK_	_VQMPS[Phospho (STY)]FK_	458.704	0.00157321	2985129	H3PO4	3	y	1	363.203	37.1895	FALSE	sp	Q8IVF2	Q8IVF2	AHNK2_HUMAN	Protein AHNAK2	Homo sapiens	9606	AHNAK2	1	2	uniprot-human-2021
072921_DIA_Urine_EV_Phosphoproteome_All_60_Library_1	2		_GFST[+80]WLK_		TRUE	_GFST[Phospho (STY)]WLK_	GFSTWLK	79.8684	0.763192	79.8684	P26038	FALSE	_GFST[+80]WLK_	_GFST[Phospho (STY)]WLK_	459.71	0.00546673	2421973	noloss	3	y	1	446.276	9.90925	FALSE	sp	P26038	P26038	MOES_HUMAN	Moesin	Homo sapiens	9606	MSN	1	3	uniprot-human-2021
072921_DIA_Urine_EV_Phosphoproteome_All_60_Library_1	2		_GFS[+80]TWLK_		TRUE	_GFS[Phospho (STY)]TWLK_	GFSTWLK	88.2408	0.763192	88.2408	P26038	FALSE	_GFS[+80]TWLK_	_GFS[Phospho (STY)]TWLK_	459.71	0.00715165	1221006	noloss	3	y	1	446.276	25.1089	FALSE	sp	P26038	P26038	MOES_HUMAN	Moesin	Homo sapiens	9606	MSN	1	3	uniprot-human-2021
072921_DIA_Urine_EV_Phosphoproteome_All_60_Library_1	2		_MNS[+80]LTFK_		TRUE	_MNS[Phospho (STY)]LTFK_	MNSLTFK	24.5793	0.756427	24.5793	Q96N67	FALSE	_MNS[+80]LTFK_	_MNS[Phospho (STY)]LTFK_	460.701	0	7549403	noloss	3	y	1	395.229	11.5659	FALSE	sp	Q96N67	Q96N67	DOCK7_HUMAN	Dedicator of cytokinesis protein 7	Homo sapiens	9606	DOCK7	1	4	uniprot-human-2021
072921_DIA_Urine_EV_Phosphoproteome_All_60_Library_1	2		_SPT[+80]FLER_		TRUE	_SPT[Phospho (STY)]FLER_	SPTFLER	22.722	0.782555	22.722	Q9Y6R1	TRUE	_SPT[+80]FLER_	_SPT[Phospho (STY)]FLER_	465.21	0.00239509	1025344	noloss	3	y	1	417.246	77.964	FALSE	sp	Q9Y6R1	Q9Y6R1	S4A4_HUMAN	Electrogenic sodium bicarbonate cotransporter 1	Homo sapiens	9606	SLC4A4	1	1	uniprot-human-2021
072921_DIA_Urine_EV_Phosphoproteome_All_60_Library_1	2		_S[+80]PTFLER_		TRUE	_S[Phospho (STY)]PTFLER_	SPTFLER	26.1114	0.782555	26.1114	Q9Y6R1	TRUE	_S[+80]PTFLER_	_S[Phospho (STY)]PTFLER_	465.21	0.00141822	5785497	noloss	3	y	1	417.246	79.8638	FALSE	sp	Q9Y6R1	Q9Y6R1	S4A4_HUMAN	Electrogenic sodium bicarbonate cotransporter 1	Homo sapiens	9606	SLC4A4	1	1	uniprot-human-2021
072921_DIA_Urine_EV_Phosphoproteome_All_60_Library_1	2		_GS[+80]PAPLGVR_		TRUE	_GS[Phospho (STY)]PAPLGVR_	GSPAPLGVR	2.37873	0.765343	2.37873	O15117	TRUE	_GS[+80]PAPLGVR_	_GS[Phospho (STY)]PAPLGVR_	467.231	0	15317910	noloss	3	y	1	331.209	7.54861	FALSE	sp	O15117	O15117	FYB1_HUMAN	FYN-binding protein 1	Homo sapiens	9606	FYB1	1	2	uniprot-human-2021
072921_DIA_Urine_EV_Phosphoproteome_All_60_Library_1	2		_LS[+80]PVPVPR_		TRUE	_LS[Phospho (STY)]PVPVPR_	LSPVPVPR	23.7208	0.764226	23.7208	Q9UKM9	FALSE	_LS[+80]PVPVPR_	_LS[Phospho (STY)]PVPVPR_	472.752	0.00141822	7461435	noloss	4	y	1	468.293	100	FALSE	sp	Q9UKM9	Q9UKM9	RALY_HUMAN	RNA-binding protein Raly	Homo sapiens	9606	RALY	1	1	uniprot-human-2021
072921_DIA_Urine_EV_Phosphoproteome_All_60_Library_1	2		_GSYSLS[+80]VR_		TRUE	_GSYSLS[Phospho (STY)]VR_	GSYSLSVR	17.1297	0.791703	17.1297	H0Y3C5;J3KPD6;P08631	FALSE	_GSYSLS[+80]VR_	_GSYSLS[Phospho (STY)]VR_	474.713	0.00114921	2168140	noloss	3	y	1	441.186	12.0933	FALSE	tr;tr;sp	H0Y3C5;J3KPD6;P08631	H0Y3C5;J3KPD6;P08631	H0Y3C5_HUMAN;J3KPD6_HUMAN;HCK_HUMAN	Tyrosine-protein kinase;Tyrosine-protein kinase;Tyrosine-protein kinase HCK	Homo sapiens	9606	HCK	1	1;1;5	uniprot-human-2021
072921_DIA_Urine_EV_Phosphoproteome_All_60_Library_1	2		_LFS[+80]PVIAR_		TRUE	_LFS[Phospho (STY)]PVIAR_	LFSPVIAR	62.7177	0.804942	62.7177	Q5VZ89	FALSE	_LFS[+80]PVIAR_	_LFS[Phospho (STY)]PVIAR_	491.76	0	2812873	noloss	3	b	1	428.158	6.49112	TRUE	sp	Q5VZ89	Q5VZ89	DEN4C_HUMAN	DENN domain-containing protein 4C	Homo sapiens	9606	DENND4C	1	3	uniprot-human-2021
072921_DIA_Urine_EV_Phosphoproteome_All_60_Library_1	2		_LELSDLS[+80]K_		TRUE	_LELSDLS[Phospho (STY)]K_	LELSDLSK	28.9419	0.806896	28.9419	Q96QH2	FALSE	_LELSDLS[+80]K_	_LELSDLS[Phospho (STY)]K_	492.736	0.00157321	24524660	H3PO4	3	y	1	329.218	19.25	FALSE	sp	Q96QH2	Q96QH2	PRAM_HUMAN	PML-RARA-regulated adapter molecule 1	Homo sapiens	9606	PRAM1	1	3	uniprot-human-2021
072921_DIA_Urine_EV_Phosphoproteome_All_60_Library_1	2		_LELS[+80]DLSK_		TRUE	_LELS[Phospho (STY)]DLSK_	LELSDLSK	45.2227	0.806896	45.2227	Q96QH2	FALSE	_LELS[+80]DLSK_	_LELS[Phospho (STY)]DLSK_	492.736	0.00527357	2128621	noloss	3	y	1	347.229	12.9069	FALSE	sp	Q96QH2	Q96QH2	PRAM_HUMAN	PML-RARA-regulated adapter molecule 1	Homo sapiens	9606	PRAM1	1	3	uniprot-human-2021
072921_DIA_Urine_EV_Phosphoproteome_All_60_Library_1	3		_RIDIS[+80]PSTFR_		TRUE	_RIDIS[Phospho (STY)]PSTFR_	RIDISPSTFR	38.3779	0.748073	38.3779	Q9Y2W1	FALSE	_RIDIS[+80]PSTFR_	_RIDIS[Phospho (STY)]PSTFR_	424.543	0.00157321	2367834	noloss	3	b	1	385.219	96.2733	FALSE	sp	Q9Y2W1	Q9Y2W1	TR150_HUMAN	Thyroid hormone receptor-associated protein 3	Homo sapiens	9606	THRAP3	1	2	uniprot-human-2021
072921_DIA_Urine_EV_Phosphoproteome_All_60_Library_1	3		_NIDPKPC[+57]T[+80]PR_		TRUE	_NIDPKPC[Carbamidomethyl (C)]T[Phospho (STY)]PR_	NIDPKPCTPR	-23.1184	0.766822	-23.1184	K7EK33;K7EQ55;Q96EP5	FALSE	_NIDPKPC[+57]T[+80]PR_	_NIDPKPC[Carbamidomethyl (C)]T[Phospho (STY)]PR_	426.528	0.00891254	1175383	noloss	5	y	1	710.269	64.2327	FALSE	tr;tr;sp	K7EK33;K7EQ55;Q96EP5	K7EK33;K7EQ55;Q96EP5	K7EK33_HUMAN;K7EQ55_HUMAN;DAZP1_HUMAN	DAZ-associated protein 1	Homo sapiens	9606	DAZAP1	1	2;2;1	uniprot-human-2021
072921_DIA_Urine_EV_Phosphoproteome_All_60_Library_1	3		_APS[+80]PRPGPGPLR_		TRUE	_APS[Phospho (STY)]PRPGPGPLR_	APSPRPGPGPLR	-6.66205	0.729514	-6.66205	Q8WUF5	TRUE	_APS[+80]PRPGPGPLR_	_APS[Phospho (STY)]PRPGPGPLR_	427.887	0.00157321	2860642	noloss	3	y	1	385.256	41.7544	FALSE	sp	Q8WUF5	Q8WUF5	IASPP_HUMAN	RelA-associated inhibitor	Homo sapiens	9606	PPP1R13L	1	4	uniprot-human-2021
072921_DIA_Urine_EV_Phosphoproteome_All_60_Library_1	3		_TTVY[+80]VVEDQR_		TRUE	_TTVY[Phospho (STY)]VVEDQR_	TTVYVVEDQR	3.91822	0.751187	3.91822	Q9H1C7	TRUE	_TTVY[+80]VVEDQR_	_TTVY[Phospho (STY)]VVEDQR_	430.531	0.00157321	3306108	noloss	3	y	1	418.204	17.7316	FALSE	sp	Q9H1C7	Q9H1C7	CYTM1_HUMAN	Cysteine-rich and transmembrane domain-containing protein 1	Homo sapiens	9606	CYSTM1	1	1	uniprot-human-2021
072921_DIA_Urine_EV_Phosphoproteome_All_60_Library_1	3		_AVDGY[+80]VKPQIK_		TRUE	_AVDGY[Phospho (STY)]VKPQIK_	AVDGYVKPQIK	-7.05112	0.769274	-7.05112	P51692	FALSE	_AVDGY[+80]VKPQIK_	_AVDGY[Phospho (STY)]VKPQIK_	433.223	0.000523697	4678725	noloss	4	y	1	485.308	100	FALSE	sp	P51692	P51692	STA5B_HUMAN	Signal transducer and activator of transcription 5B	Homo sapiens	9606	STAT5B	1	2	uniprot-human-2021
072921_DIA_Urine_EV_Phosphoproteome_All_60_Library_1	3		_EDRPIT[+80]IKDDK_		TRUE	_EDRPIT[Phospho (STY)]IKDDK_	EDRPITIKDDK	-20.6848	0.770613	-20.6848	E9PM90;Q9UK41	FALSE	_EDRPIT[+80]IKDDK_	_EDRPIT[Phospho (STY)]IKDDK_	470.561	0	2340067	noloss	3	b	1	401.178	21.9317	FALSE	tr;sp	E9PM90;Q9UK41	E9PM90;Q9UK41	E9PM90_HUMAN;VPS28_HUMAN	Vacuolar protein sorting-associated protein 28 homolog (Fragment);Vacuolar protein sorting-associated protein 28 homolog	Homo sapiens	9606	VPS28	1	1	uniprot-human-2021
072921_DIA_Urine_EV_Phosphoproteome_All_60_Library_1	3		_GS[+80]FMLGLETHDR_		TRUE	_GS[Phospho (STY)]FMLGLETHDR_	GSFMLGLETHDR	49.7755	0.776067	49.7755	Q92905	TRUE	_GS[+80]FMLGLETHDR_	_GS[Phospho (STY)]FMLGLETHDR_	481.543	0.00114921	974672	noloss	3	y	1	427.205	34.5838	FALSE	sp	Q92905	Q92905	CSN5_HUMAN	COP9 signalosome complex subunit 5	Homo sapiens	9606	COPS5	1	4	uniprot-human-2021
072921_DIA_Urine_EV_Phosphoproteome_All_60_Library_1	3		_RES[+80]VVNLENFR_		TRUE	_RES[Phospho (STY)]VVNLENFR_	RESVVNLENFR	39.7709	0.779051	39.7709	Q9UIK4	TRUE	_RES[+80]VVNLENFR_	_RES[Phospho (STY)]VVNLENFR_	481.564	0.00147275	4384213	noloss	3	y	1	436.23	52.3425	FALSE	sp	Q9UIK4	Q9UIK4	DAPK2_HUMAN	Death-associated protein kinase 2	Homo sapiens	9606	DAPK2	1	1	uniprot-human-2021
072921_DIA_Urine_EV_Phosphoproteome_All_60_Library_1	3		_KGS[+80]VVNVNPTNTR_		TRUE	_KGS[Phospho (STY)]VVNVNPTNTR_	KGSVVNVNPTNTR	-10.7746	0.796566	-10.7746	E7EN19	FALSE	_KGS[+80]VVNVNPTNTR_	_KGS[Phospho (STY)]VVNVNPTNTR_	489.243	0.00114921	2223525	noloss	4	y	1	491.257	10.5785	TRUE	tr	E7EN19	E7EN19	E7EN19_HUMAN	Mitogen-activated protein kinase kinase kinase kinase 4	Homo sapiens	9606	MAP4K4	1	1	uniprot-human-2021
072921_DIA_Urine_EV_Phosphoproteome_All_60_Library_1	3		_ATHPPPAS[+80]PSSLVK_		TRUE	_ATHPPPAS[Phospho (STY)]PSSLVK_	ATHPPPASPSSLVK	5.51057	0.761056	5.51057	H0Y8W3;O43566	FALSE	_ATHPPPAS[+80]PSSLVK_	_ATHPPPAS[Phospho (STY)]PSSLVK_	490.245	0.0008279	24230780	noloss	4	b	1	407.204	45.7862	FALSE	tr;sp	H0Y8W3;O43566	H0Y8W3;O43566	H0Y8W3_HUMAN;RGS14_HUMAN	Regulator of G-protein-signaling 14 (Fragment);Regulator of G-protein signaling 14	Homo sapiens	9606	RGS14	1	1;4	uniprot-human-2021
072921_DIA_Urine_EV_Phosphoproteome_All_60_Library_1	3		_TSGVPGNRPGS[+80]VIR_		TRUE	_TSGVPGNRPGS[Phospho (STY)]VIR_	TSGVPGNRPGSVIR	-4.11238	0.797736	-4.11238	A0A087X2D8	FALSE	_TSGVPGNRPGS[+80]VIR_	_TSGVPGNRPGS[Phospho (STY)]VIR_	492.915	0	4894952	noloss	10	y	2	566.785	8.73518	FALSE	tr	A0A087X2D8	A0A087X2D8	A0A087X2D8_HUMAN	C-Jun-amino-terminal kinase-interacting protein 4	Homo sapiens	9606	SPAG9	1	1	uniprot-human-2021
072921_DIA_Urine_EV_Phosphoproteome_All_60_Library_1	3		_ERS[+80]HSDWTQTR_		TRUE	_ERS[Phospho (STY)]HSDWTQTR_	ERSHSDWTQTR	-28.6835	0.747604	-28.6835	A0A1W2PPS5;Q96FN5	FALSE	_ERS[+80]HSDWTQTR_	_ERS[Phospho (STY)]HSDWTQTR_	494.876	0.00139227	2061974	noloss	3	y	1	404.225	60.7791	FALSE	tr;sp	A0A1W2PPS5;Q96FN5	A0A1W2PPS5;Q96FN5	A0A1W2PPS5_HUMAN;KIF12_HUMAN	Kinesin-like protein;Kinesin-like protein KIF12	Homo sapiens	9606	KIF12	1	1;3	uniprot-human-2021
072921_DIA_Urine_EV_Phosphoproteome_All_60_Library_1	3		_TEDLEATS[+80]EHFK_		TRUE	_TEDLEATS[Phospho (STY)]EHFK_	TEDLEATSEHFK	4.14389	0.796225	4.14389	Q9BV40	FALSE	_TEDLEATS[+80]EHFK_	_TEDLEATS[Phospho (STY)]EHFK_	496.208	0.00159806	7334568	noloss	3	b	1	346.124	37.984	TRUE	sp	Q9BV40	Q9BV40	VAMP8_HUMAN	Vesicle-associated membrane protein 8	Homo sapiens	9606	VAMP8	1	1	uniprot-human-2021
072921_DIA_Urine_EV_Phosphoproteome_All_60_Library_1	3		_TEDLEAT[+80]SEHFK_		TRUE	_TEDLEAT[Phospho (STY)]SEHFK_	TEDLEATSEHFK	1.09413	0.796225	1.09413	Q9BV40	FALSE	_TEDLEAT[+80]SEHFK_	_TEDLEAT[Phospho (STY)]SEHFK_	496.208	0.0008279	16856070	noloss	3	b	1	346.124	44.9994	FALSE	sp	Q9BV40	Q9BV40	VAMP8_HUMAN	Vesicle-associated membrane protein 8	Homo sapiens	9606	VAMP8	1	1	uniprot-human-2021
072921_DIA_Urine_EV_Phosphoproteome_All_60_Library_1	2		_IVYPT[+80]EK_		TRUE	_IVYPT[Phospho (STY)]EK_	IVYPTEK	-2.46646	0.793921	-2.46646	Q14847	FALSE	_IVYPT[+80]EK_	_IVYPT[Phospho (STY)]EK_	465.223	0.00142025	1027867	H3PO4	3	y	1	359.193	72.1965	FALSE	sp	Q14847	Q14847	LASP1_HUMAN	LIM and SH3 domain protein 1	Homo sapiens	9606	LASP1	1	2	uniprot-human-2021
072921_DIA_Urine_EV_Phosphoproteome_All_60_Library_1	2		_LPDMS[+80]VK_		TRUE	_LPDMS[Phospho (STY)]VK_	LPDMSVK	19.8714	0.747762	19.8714	Q09666	TRUE	_LPDMS[+80]VK_	_LPDMS[Phospho (STY)]VK_	435.196	0.00255658	1846774	H3PO4	4	y	1	446.243	8.29539	FALSE	sp	Q09666	Q09666	AHNK_HUMAN	Neuroblast differentiation-associated protein AHNAK	Homo sapiens	9606	AHNAK	1	2	uniprot-human-2021
072921_DIA_Urine_EV_Phosphoproteome_All_60_Library_1	2		_PNS[+80]FLFR_		TRUE	_PNS[Phospho (STY)]FLFR_	PNSFLFR	54.8251	0.770257	54.8251	O75427	FALSE	_PNS[+80]FLFR_	_PNS[Phospho (STY)]FLFR_	480.721	0	4145572	noloss	3	b	1	379.101	9.62764	FALSE	sp	O75427	O75427	LRCH4_HUMAN	Leucine-rich repeat and calponin homology domain-containing protein 4	Homo sapiens	9606	LRCH4	1	2	uniprot-human-2021
072921_DIA_Urine_EV_Phosphoproteome_All_60_Library_1	2		_VLS[+80]PLIIK_		TRUE	_VLS[Phospho (STY)]PLIIK_	VLSPLIIK	68.3707	0.816598	68.3707	Q8NCN4	TRUE	_VLS[+80]PLIIK_	_VLS[Phospho (STY)]PLIIK_	481.788	0	732820	noloss	3	b	1	380.158	9.76455	TRUE	sp	Q8NCN4	Q8NCN4	RN169_HUMAN	E3 ubiquitin-protein ligase RNF169	Homo sapiens	9606	RNF169	1	2	uniprot-human-2021
072921_DIA_Urine_EV_Phosphoproteome_All_60_Library_1	3		_RFT[+80]EIYEFHK_		TRUE	_RFT[Phospho (STY)]EIYEFHK_	RFTEIYEFHK	36.368	0.769362	36.368	A6NI72;P14598	FALSE	_RFT[+80]EIYEFHK_	_RFT[Phospho (STY)]EIYEFHK_	483.89	0	14794250	noloss	3	y	1	431.24	24.373	FALSE	sp	A6NI72;P14598	A6NI72;P14598	NCF1B_HUMAN;NCF1_HUMAN	Putative neutrophil cytosol factor 1B;Neutrophil cytosol factor 1	Homo sapiens	9606	NCF1B;NCF1	5;1	2;4	uniprot-human-2021
072921_DIA_Urine_EV_Phosphoproteome_All_60_Library_1	2		_S[+80]LS[+80]PGVSR_		TRUE	_S[Phospho (STY)]LS[Phospho (STY)]PGVSR_	SLSPGVSR	-9.25813	0.751228	-9.25813	E7EQT4;Q9UKV3;S4R3H4	FALSE	_S[+80]LS[+80]PGVSR_	_S[Phospho (STY)]LS[Phospho (STY)]PGVSR_	481.691	0.00157321	3490160	noloss	3	y	1	361.219	9.78444	FALSE	tr;sp;tr	E7EQT4;Q9UKV3;S4R3H4	E7EQT4;Q9UKV3;S4R3H4	E7EQT4_HUMAN;ACINU_HUMAN;S4R3H4_HUMAN	Apoptotic chromatin condensation inducer in the nucleus	Homo sapiens	9606	ACIN1	1	2;2;1	uniprot-human-2021
072921_DIA_Urine_EV_Phosphoproteome_All_60_Library_1	2		_FS[+80]VSGLK_		TRUE	_FS[Phospho (STY)]VSGLK_	FSVSGLK	34.9598	0.714943	34.9598	Q09666	TRUE	_FS[+80]VSGLK_	_FS[Phospho (STY)]VSGLK_	409.196	0	9182907	noloss	3	y	1	317.218	30.4625	FALSE	sp	Q09666	Q09666	AHNK_HUMAN	Neuroblast differentiation-associated protein AHNAK	Homo sapiens	9606	AHNAK	1	2	uniprot-human-2021
072921_DIA_Urine_EV_Phosphoproteome_All_60_Library_1	2		_LGS[+80]LSER_		TRUE	_LGS[Phospho (STY)]LSER_	LGSLSER	-8.17152	0.742512	-8.17152	O60664	TRUE	_LGS[+80]LSER_	_LGS[Phospho (STY)]LSER_	421.194	0	5716637	noloss	3	y	1	391.194	25.4762	FALSE	sp	O60664	O60664	PLIN3_HUMAN	Perilipin-3	Homo sapiens	9606	PLIN3	1	3	uniprot-human-2021
072921_DIA_Urine_EV_Phosphoproteome_All_60_Library_1	2		_FLT[+80]LGSK_		TRUE	_FLT[Phospho (STY)]LGSK_	FLTLGSK	45.3963	0.737077	45.3963	A0A0A0MRA8;A0A0A0MSA4;A0A1B0GTF8;A8K968;J3KT37;Q9Y2J2	FALSE	_FLT[+80]LGSK_	_FLT[Phospho (STY)]LGSK_	423.212	0.000573477	4497588	H3PO4	3	b	1	344.197	9.65762	FALSE	tr;tr;tr;tr;tr;sp	A0A0A0MRA8;A0A0A0MSA4;A0A1B0GTF8;A8K968;J3KT37;Q9Y2J2	A0A0A0MRA8;A0A0A0MSA4;A0A1B0GTF8;A8K968;J3KT37;Q9Y2J2	A0A0A0MRA8_HUMAN;A0A0A0MSA4_HUMAN;A0A1B0GTF8_HUMAN;A8K968_HUMAN;J3KT37_HUMAN;E41L3_HUMAN	Band 4.1-like protein 3;Band 4.1-like protein 3;Band 4.1-like protein 3;Band 4.1-like protein 3;Band 4.1-like protein 3 (Fragment);Band 4.1-like protein 3	Homo sapiens	9606	EPB41L3	1	1;1;1;1;1;2	uniprot-human-2021
072921_DIA_Urine_EV_Phosphoproteome_All_60_Library_1	2		_FLTLGS[+80]K_		TRUE	_FLTLGS[Phospho (STY)]K_	FLTLGSK	39.9566	0.737077	39.9566	A0A0A0MRA8;A0A0A0MSA4;A0A1B0GTF8;A8K968;J3KT37;Q9Y2J2	FALSE	_FLTLGS[+80]K_	_FLTLGS[Phospho (STY)]K_	423.212	0.00116473	665500	noloss	3	b	1	362.207	7.10875	FALSE	tr;tr;tr;tr;tr;sp	A0A0A0MRA8;A0A0A0MSA4;A0A1B0GTF8;A8K968;J3KT37;Q9Y2J2	A0A0A0MRA8;A0A0A0MSA4;A0A1B0GTF8;A8K968;J3KT37;Q9Y2J2	A0A0A0MRA8_HUMAN;A0A0A0MSA4_HUMAN;A0A1B0GTF8_HUMAN;A8K968_HUMAN;J3KT37_HUMAN;E41L3_HUMAN	Band 4.1-like protein 3;Band 4.1-like protein 3;Band 4.1-like protein 3;Band 4.1-like protein 3;Band 4.1-like protein 3 (Fragment);Band 4.1-like protein 3	Homo sapiens	9606	EPB41L3	1	1;1;1;1;1;2	uniprot-human-2021
072921_DIA_Urine_EV_Phosphoproteome_All_60_Library_1	2		_VS[+80]LVLEK_		TRUE	_VS[Phospho (STY)]LVLEK_	VSLVLEK	32.0518	0.744591	32.0518	Q9P2M7	FALSE	_VS[+80]LVLEK_	_VS[Phospho (STY)]LVLEK_	434.233	0.00136696	2938542	noloss	3	y	1	389.239	100	FALSE	sp	Q9P2M7	Q9P2M7	CING_HUMAN	Cingulin	Homo sapiens	9606	CGN	1	2	uniprot-human-2021
072921_DIA_Urine_EV_Phosphoproteome_All_60_Library_1	2		_GS[+80]WYSMR_		TRUE	_GS[Phospho (STY)]WYSMR_	GSWYSMR	33.3303	0.787986	33.3303	P02675	FALSE	_GS[+80]WYSMR_	_GS[Phospho (STY)]WYSMR_	483.681	0.00433485	8393493	noloss	3	y	1	393.191	53.0755	FALSE	sp	P02675	P02675	FIBB_HUMAN	Fibrinogen beta chain	Homo sapiens	9606	FGB	1	2	uniprot-human-2021
072921_DIA_Urine_EV_Phosphoproteome_All_60_Library_1	2		_PQIGGT[+80]IK_		TRUE	_PQIGGT[Phospho (STY)]IK_	PQIGGTIK	-11.5669	0.746643	-11.5669	P13498	TRUE	_PQIGGT[+80]IK_	_PQIGGT[Phospho (STY)]IK_	447.228	0.0008279	3463225	noloss	3	b	1	339.203	14.8575	FALSE	sp	P13498	P13498	CY24A_HUMAN	Cytochrome b-245 light chain	Homo sapiens	9606	CYBA	1	3	uniprot-human-2021
072921_DIA_Urine_EV_Phosphoproteome_All_60_Library_1	2		_SLS[+80]PIIGK_		TRUE	_SLS[Phospho (STY)]PIIGK_	SLSPIIGK	31.8536	0.757244	31.8536	A0A0C4DH22;A0A1B0GTW6;Q9H4G0	FALSE	_SLS[+80]PIIGK_	_SLS[Phospho (STY)]PIIGK_	447.738	0.00133916	3787965	noloss	3	y	1	317.218	51.5457	FALSE	tr;tr;sp	A0A0C4DH22;A0A1B0GTW6;Q9H4G0	A0A0C4DH22;A0A1B0GTW6;Q9H4G0	A0A0C4DH22_HUMAN;A0A1B0GTW6_HUMAN;E41L1_HUMAN	Band 4.1-like protein 1	Homo sapiens	9606	EPB41L1	1	1;2;2	uniprot-human-2021
072921_DIA_Urine_EV_Phosphoproteome_All_60_Library_1	2		_AAS[+80]ALLLR_		TRUE	_AAS[Phospho (STY)]ALLLR_	AASALLLR	43.2372	0.771679	43.2372	B3KQ30;B4DNC9;F5H5N2;F5H672;Q9H1K1	FALSE	_AAS[+80]ALLLR_	_AAS[Phospho (STY)]ALLLR_	447.744	0	2866853	noloss	3	b	1	310.08	7.80506	TRUE	tr;tr;tr;tr;sp	B3KQ30;B4DNC9;F5H5N2;F5H672;Q9H1K1	B3KQ30;B4DNC9;F5H5N2;F5H672;Q9H1K1	B3KQ30_HUMAN;B4DNC9_HUMAN;F5H5N2_HUMAN;F5H672_HUMAN;ISCU_HUMAN	Iron-sulfur cluster assembly enzyme ISCU, mitochondrial;Iron-sulfur cluster assembly enzyme ISCU, mitochondrial;Iron-sulfur cluster assembly enzyme ISCU, mitochondrial;Iron-sulfur cluster assembly enzyme ISCU, mitochondrial;Iron-sulfur cluster assembly enzyme ISCU, mitochondrial	Homo sapiens	9606	ISCU	1	1;1;1;1;2	uniprot-human-2021
072921_DIA_Urine_EV_Phosphoproteome_All_60_Library_1	2		_LS[+80]LEGAAR_		TRUE	_LS[Phospho (STY)]LEGAAR_	LSLEGAAR	15.4975	0.762032	15.4975	Q5T0Z8	TRUE	_LS[+80]LEGAAR_	_LS[Phospho (STY)]LEGAAR_	448.715	0.00306426	7642181	noloss	4	y	1	374.215	100	FALSE	sp	Q5T0Z8	Q5T0Z8	CF132_HUMAN	Uncharacterized protein C6orf132	Homo sapiens	9606	C6orf132	1	4	uniprot-human-2021
072921_DIA_Urine_EV_Phosphoproteome_All_60_Library_1	2		_SSLPGS[+80]LR_		TRUE	_SSLPGS[Phospho (STY)]LR_	SSLPGSLR	10.4666	0.760727	10.4666	Q5T0Z8	TRUE	_SSLPGS[+80]LR_	_SSLPGS[Phospho (STY)]LR_	448.715	0.00239509	6215764	noloss	5	y	1	609.276	57.1174	FALSE	sp	Q5T0Z8	Q5T0Z8	CF132_HUMAN	Uncharacterized protein C6orf132	Homo sapiens	9606	C6orf132	1	4	uniprot-human-2021
072921_DIA_Urine_EV_Phosphoproteome_All_60_Library_1	2		_AAS[+80]IFGGAK_		TRUE	_AAS[Phospho (STY)]IFGGAK_	AASIFGGAK	18.8294	0.740392	18.8294	E7EX17;P23588	FALSE	_AAS[+80]IFGGAK_	_AAS[Phospho (STY)]IFGGAK_	451.213	0	10343630	noloss	3	b	1	310.08	8.0893	FALSE	tr;sp	E7EX17;P23588	E7EX17;P23588	E7EX17_HUMAN;IF4B_HUMAN	Eukaryotic translation initiation factor 4B	Homo sapiens	9606	EIF4B	1	1;2	uniprot-human-2021
072921_DIA_Urine_EV_Phosphoproteome_All_60_Library_1	2		_IIAPS[+80]PVK_		TRUE	_IIAPS[Phospho (STY)]PVK_	IIAPSPVK	6.33387	0.759827	6.33387	Q9HCS5	TRUE	_IIAPS[+80]PVK_	_IIAPS[Phospho (STY)]PVK_	452.749	0	3964739	noloss	3	y	1	343.234	65.4892	FALSE	sp	Q9HCS5	Q9HCS5	E41LA_HUMAN	Band 4.1-like protein 4A	Homo sapiens	9606	EPB41L4A	1	2	uniprot-human-2021
072921_DIA_Urine_EV_Phosphoproteome_All_60_Library_1	2		_VPFS[+80]LLR_		TRUE	_VPFS[Phospho (STY)]LLR_	VPFSLLR	73.2701	0.787204	73.2701	P04792	FALSE	_VPFS[+80]LLR_	_VPFS[Phospho (STY)]LLR_	456.241	0.00206709	3820418	H3PO4	4	y	1	470.309	43.6781	FALSE	sp	P04792	P04792	HSPB1_HUMAN	Heat shock protein beta-1	Homo sapiens	9606	HSPB1	1	2	uniprot-human-2021
072921_DIA_Urine_EV_Phosphoproteome_All_60_Library_1	2		_SDLS[+80]LGSR_		TRUE	_SDLS[Phospho (STY)]LGSR_	SDLSLGSR	5.02019	0.769209	5.02019	Q96RF0	TRUE	_SDLS[+80]LGSR_	_SDLS[Phospho (STY)]LGSR_	457.703	0.0008279	5337718	noloss	3	y	1	319.172	97.0939	FALSE	sp	Q96RF0	Q96RF0	SNX18_HUMAN	Sorting nexin-18	Homo sapiens	9606	SNX18	1	2	uniprot-human-2021
072921_DIA_Urine_EV_Phosphoproteome_All_60_Library_1	2		_GFLVMGS[+80]K_		TRUE	_GFLVMGS[Phospho (STY)]K_	GFLVMGSK	51.8164	0.771736	51.8164	A0A0C4DH22;A0A1B0GTW6;Q9H4G0	FALSE	_GFLVMGS[+80]K_	_GFLVMGS[Phospho (STY)]K_	459.711	0.00362209	507401	noloss	3	b	1	318.181	33.6529	FALSE	tr;tr;sp	A0A0C4DH22;A0A1B0GTW6;Q9H4G0	A0A0C4DH22;A0A1B0GTW6;Q9H4G0	A0A0C4DH22_HUMAN;A0A1B0GTW6_HUMAN;E41L1_HUMAN	Band 4.1-like protein 1	Homo sapiens	9606	EPB41L1	1	1;2;2	uniprot-human-2021
072921_DIA_Urine_EV_Phosphoproteome_All_60_Library_1	2		_S[+80]PPSLALR_		TRUE	_S[Phospho (STY)]PPSLALR_	SPPSLALR	27.7798	0.769296	27.7798	O15085	TRUE	_S[+80]PPSLALR_	_S[Phospho (STY)]PPSLALR_	460.734	0.00156006	3986956	noloss	4	y	1	472.324	18.7357	FALSE	sp	O15085	O15085	ARHGB_HUMAN	Rho guanine nucleotide exchange factor 11	Homo sapiens	9606	ARHGEF11	1	1	uniprot-human-2021
072921_DIA_Urine_EV_Phosphoproteome_All_60_Library_1	2		_LPNT[+80]VLGK_		TRUE	_LPNT[Phospho (STY)]VLGK_	LPNTVLGK	15.2607	0.770972	15.2607	A0A024R571;Q9H4M9	FALSE	_LPNT[+80]VLGK_	_LPNT[Phospho (STY)]VLGK_	461.244	0.00102727	14056560	noloss	3	y	1	317.218	13.6685	FALSE	tr;sp	A0A024R571;Q9H4M9	A0A024R571;Q9H4M9	A0A024R571_HUMAN;EHD1_HUMAN	EH domain-containing protein 1	Homo sapiens	9606	EHD1	1	1;2	uniprot-human-2021
072921_DIA_Urine_EV_Phosphoproteome_All_60_Library_1	2		_[+42]S[+80]LLNKPK_		TRUE	_[Acetyl (Protein N-term)]S[Phospho (STY)]LLNKPK_	SLLNKPK	6.83661	0.849866	6.83661	K7ERG4;P62316	FALSE	_[+42]S[+80]LLNKPK_	_[Acetyl (Protein N-term)]S[Phospho (STY)]LLNKPK_	461.244	0.0008279	3194118	noloss	3	y	1	372.261	9.96429	FALSE	tr;sp	K7ERG4;P62316	K7ERG4;P62316	K7ERG4_HUMAN;SMD2_HUMAN	Small nuclear ribonucleoprotein Sm D2	Homo sapiens	9606	SNRPD2	1	1	uniprot-human-2021
072921_DIA_Urine_EV_Phosphoproteome_All_60_Library_1	2		_LVGIISS[+80]R_		TRUE	_LVGIISS[Phospho (STY)]R_	LVGIISSR	31.31	0.787063	31.31	A0A7I2V2T3;A0A7I2YQK5;E7ETK5;H0Y4R1;P12268	FALSE	_LVGIISS[+80]R_	_LVGIISS[Phospho (STY)]R_	462.749	0.000573477	7274790	H3PO4	3	y	1	331.172	8.63683	FALSE	tr;tr;tr;tr;sp	A0A7I2V2T3;A0A7I2YQK5;E7ETK5;H0Y4R1;P12268	A0A7I2V2T3;A0A7I2YQK5;E7ETK5;H0Y4R1;P12268	A0A7I2V2T3_HUMAN;A0A7I2YQK5_HUMAN;E7ETK5_HUMAN;H0Y4R1_HUMAN;IMDH2_HUMAN	Inosine-5'-monophosphate dehydrogenase;Inosine-5'-monophosphate dehydrogenase;Inosine-5'-monophosphate dehydrogenase;Inosine-5'-monophosphate dehydrogenase;Inosine-5'-monophosphate dehydrogenase 2	Homo sapiens	9606	IMPDH2	1	1;1;2;2;2	uniprot-human-2021
072921_DIA_Urine_EV_Phosphoproteome_All_60_Library_1	2		_SIS[+80]PEWK_		TRUE	_SIS[Phospho (STY)]PEWK_	SISPEWK	21.6449	0.752286	21.6449	F5H6E2;O00159	FALSE	_SIS[+80]PEWK_	_SIS[Phospho (STY)]PEWK_	463.705	0.00343225	1514108	noloss	4	y	1	559.287	57.9984	FALSE	tr;sp	F5H6E2;O00159	F5H6E2;O00159	F5H6E2_HUMAN;MYO1C_HUMAN	Unconventional myosin-Ic	Homo sapiens	9606	MYO1C	1	1;4	uniprot-human-2021
072921_DIA_Urine_EV_Phosphoproteome_All_60_Library_1	2		_NLS[+80]FEIK_		TRUE	_NLS[Phospho (STY)]FEIK_	NLSFEIK	50.0408	0.783907	50.0408	Q05209	TRUE	_NLS[+80]FEIK_	_NLS[Phospho (STY)]FEIK_	465.72	0	60439730	noloss	3	y	1	389.239	5.75254	FALSE	sp	Q05209	Q05209	PTN12_HUMAN	Tyrosine-protein phosphatase non-receptor type 12	Homo sapiens	9606	PTPN12	1	3	uniprot-human-2021
072921_DIA_Urine_EV_Phosphoproteome_All_60_Library_1	2		_IISVT[+80]PVK_		TRUE	_IISVT[Phospho (STY)]PVK_	IISVTPVK	18.9313	0.773849	18.9313	Q29RF7	TRUE	_IISVT[+80]PVK_	_IISVT[Phospho (STY)]PVK_	468.762	0.00096367	5961022	noloss	3	y	1	343.234	40.2103	FALSE	sp	Q29RF7	Q29RF7	PDS5A_HUMAN	Sister chromatid cohesion protein PDS5 homolog A	Homo sapiens	9606	PDS5A	1	1	uniprot-human-2021
072921_DIA_Urine_EV_Phosphoproteome_All_60_Library_1	2		_T[+80]VYFAEK_		TRUE	_T[Phospho (STY)]VYFAEK_	TVYFAEK	16.7572	0.773662	16.7572	P52943	FALSE	_T[+80]VYFAEK_	_T[Phospho (STY)]VYFAEK_	469.207	0.00156006	968017	noloss	3	y	1	347.193	14.463	FALSE	sp	P52943	P52943	CRIP2_HUMAN	Cysteine-rich protein 2	Homo sapiens	9606	CRIP2	1	1	uniprot-human-2021
072921_DIA_Urine_EV_Phosphoproteome_All_60_Library_1	2		_WLT[+80]SPVR_		TRUE	_WLT[Phospho (STY)]SPVR_	WLTSPVR	46.7445	0.761992	46.7445	H7BXZ5;O60229	FALSE	_WLT[+80]SPVR_	_WLT[Phospho (STY)]SPVR_	469.728	0.00189354	4113985	noloss	3	y	1	371.24	21.7449	FALSE	tr;sp	H7BXZ5;O60229	H7BXZ5;O60229	H7BXZ5_HUMAN;KALRN_HUMAN	Non-specific serine/threonine protein kinase (Fragment);Kalirin	Homo sapiens	9606	KALRN	1	1;3	uniprot-human-2021
072921_DIA_Urine_EV_Phosphoproteome_All_60_Library_1	2		_DHFAT[+80]IR_		TRUE	_DHFAT[Phospho (STY)]IR_	DHFATIR	-2.22518	0.790782	-2.22518	Q9UL54	TRUE	_DHFAT[+80]IR_	_DHFAT[Phospho (STY)]IR_	470.208	0	10131220	noloss	3	b	1	400.162	13.9182	FALSE	sp	Q9UL54	Q9UL54	TAOK2_HUMAN	Serine/threonine-protein kinase TAO2	Homo sapiens	9606	TAOK2	1	2	uniprot-human-2021
072921_DIA_Urine_EV_Phosphoproteome_All_60_Library_1	2		_IGLPHS[+80]IK_		TRUE	_IGLPHS[Phospho (STY)]IK_	IGLPHSIK	19.4228	0.811058	19.4228	G3XAC6;Q14498;Q5QP22;Q5QP23	FALSE	_IGLPHS[+80]IK_	_IGLPHS[Phospho (STY)]IK_	472.752	0	9016557	noloss	3	y	1	427.195	7.9805	TRUE	tr;sp;tr;tr	G3XAC6;Q14498;Q5QP22;Q5QP23	G3XAC6;Q14498;Q5QP22;Q5QP23	G3XAC6_HUMAN;RBM39_HUMAN;Q5QP22_HUMAN;Q5QP23_HUMAN	RNA-binding protein 39;RNA-binding protein 39;RNA-binding protein 39 (Fragment);RNA-binding protein 39 (Fragment)	Homo sapiens	9606	RBM39	1	1;2;1;1	uniprot-human-2021
072921_DIA_Urine_EV_Phosphoproteome_All_60_Library_1	2		_GAY[+80]SLSIR_		TRUE	_GAY[Phospho (STY)]SLSIR_	GAYSLSIR	16.6829	0.793675	16.6829	J3QRU1;P07947	FALSE	_GAY[+80]SLSIR_	_GAY[Phospho (STY)]SLSIR_	473.723	0.0008279	9034619	noloss	3	b	1	372.096	28.9217	FALSE	tr;sp	J3QRU1;P07947	J3QRU1;P07947	J3QRU1_HUMAN;YES_HUMAN	Tyrosine-protein kinase;Tyrosine-protein kinase Yes	Homo sapiens	9606	YES1	1	1;3	uniprot-human-2021
072921_DIA_Urine_EV_Phosphoproteome_All_60_Library_1	2		_GAYS[+80]LSIR_		TRUE	_GAYS[Phospho (STY)]LSIR_	GAYSLSIR	33.8419	0.793675	33.8419	J3QRU1;P07947	FALSE	_GAYS[+80]LSIR_	_GAYS[Phospho (STY)]LSIR_	473.723	0.00778072	10137280	noloss	3	y	1	375.235	56.1723	FALSE	tr;sp	J3QRU1;P07947	J3QRU1;P07947	J3QRU1_HUMAN;YES_HUMAN	Tyrosine-protein kinase;Tyrosine-protein kinase Yes	Homo sapiens	9606	YES1	1	1;3	uniprot-human-2021
072921_DIA_Urine_EV_Phosphoproteome_All_60_Library_1	2		_T[+80]PTPLALR_		TRUE	_T[Phospho (STY)]PTPLALR_	TPTPLALR	27.724	0.796799	27.724	P16157	FALSE	_T[+80]PTPLALR_	_T[Phospho (STY)]PTPLALR_	474.749	0.00211119	3037659	noloss	3	y	1	359.24	29.6013	FALSE	sp	P16157	P16157	ANK1_HUMAN	Ankyrin-1	Homo sapiens	9606	ANK1	1	3	uniprot-human-2021
072921_DIA_Urine_EV_Phosphoproteome_All_60_Library_1	2		_TPT[+80]PLALR_		TRUE	_TPT[Phospho (STY)]PLALR_	TPTPLALR	23.6601	0.796799	23.6601	P16157	FALSE	_TPT[+80]PLALR_	_TPT[Phospho (STY)]PLALR_	474.749	0.00489728	1008133	noloss	3	y	1	359.24	8.40055	FALSE	sp	P16157	P16157	ANK1_HUMAN	Ankyrin-1	Homo sapiens	9606	ANK1	1	3	uniprot-human-2021
072921_DIA_Urine_EV_Phosphoproteome_All_60_Library_1	2		_WPS[+80]LVDR_		TRUE	_WPS[Phospho (STY)]LVDR_	WPSLVDR	55.1263	0.780671	55.1263	Q99698	TRUE	_WPS[+80]LVDR_	_WPS[Phospho (STY)]LVDR_	476.718	0.00116473	811672	noloss	3	y	1	389.214	12.54	FALSE	sp	Q99698	Q99698	LYST_HUMAN	Lysosomal-trafficking regulator	Homo sapiens	9606	LYST	1	3	uniprot-human-2021
072921_DIA_Urine_EV_Phosphoproteome_All_60_Library_1	2		_AILEVLQS[+80]_		TRUE	_AILEVLQS[Phospho (STY)]_	AILEVLQS	73.2701	0.782461	73.2701	Q3LXA3	TRUE	_AILEVLQS[+80]_	_AILEVLQS[Phospho (STY)]_	476.741	0.00096367	781319	noloss	3	y	1	427.159	6.06583	FALSE	sp	Q3LXA3	Q3LXA3	TKFC_HUMAN	Triokinase/FMN cyclase	Homo sapiens	9606	TKFC	1	2	uniprot-human-2021
072921_DIA_Urine_EV_Phosphoproteome_All_60_Library_1	2		_RLS[+80]LGAQK_		TRUE	_RLS[Phospho (STY)]LGAQK_	RLSLGAQK	-14.4126	0.814286	-14.4126	Q9H788	TRUE	_RLS[+80]LGAQK_	_RLS[Phospho (STY)]LGAQK_	476.752	0.000573477	3963248	H3PO4	4	b	1	452.298	21.3745	FALSE	sp	Q9H788	Q9H788	SH24A_HUMAN	SH2 domain-containing protein 4A	Homo sapiens	9606	SH2D4A	1	1	uniprot-human-2021
072921_DIA_Urine_EV_Phosphoproteome_All_60_Library_1	2		_KLS[+80]LQER_		TRUE	_KLS[Phospho (STY)]LQER_	KLSLQER	-13.9137	0.807742	-13.9137	Q96RR4	FALSE	_KLS[+80]LQER_	_KLS[Phospho (STY)]LQER_	477.244	0.000663658	10178940	noloss	3	y	1	432.22	8.68964	FALSE	sp	Q96RR4	Q96RR4	KKCC2_HUMAN	Calcium/calmodulin-dependent protein kinase kinase 2	Homo sapiens	9606	CAMKK2	1	2	uniprot-human-2021
072921_DIA_Urine_EV_Phosphoproteome_All_60_Library_1	2		_SDLLS[+80]AIR_		TRUE	_SDLLS[Phospho (STY)]AIR_	SDLLSAIR	66.3765	0.795866	66.3765	Q9Y6W5	TRUE	_SDLLS[+80]AIR_	_SDLLS[Phospho (STY)]AIR_	477.736	0.00489728	811100	noloss	3	b	1	316.15	9.64621	FALSE	sp	Q9Y6W5	Q9Y6W5	WASF2_HUMAN	Wiskott-Aldrich syndrome protein family member 2	Homo sapiens	9606	WASF2	1	3	uniprot-human-2021
072921_DIA_Urine_EV_Phosphoproteome_All_60_Library_1	2		_S[+80]LYGLGGSK_		TRUE	_S[Phospho (STY)]LYGLGGSK_	SLYGLGGSK	26.1636	0.793404	26.1636	P02538	FALSE	_S[+80]LYGLGGSK_	_S[Phospho (STY)]LYGLGGSK_	481.223	0	2085894	noloss	3	b	1	444.153	5.26185	TRUE	sp	P02538	P02538	K2C6A_HUMAN	Keratin, type II cytoskeletal 6A	Homo sapiens	9606	KRT6A	1	3	uniprot-human-2021
072921_DIA_Urine_EV_Phosphoproteome_All_60_Library_1	2		_KLS[+80]FDFQ_		TRUE	_KLS[Phospho (STY)]FDFQ_	KLSFDFQ	61.9936	0.803293	61.9936	P23381	TRUE	_KLS[+80]FDFQ_	_KLS[Phospho (STY)]FDFQ_	482.712	0.00125323	4977610	H3PO4	3	b	1	311.208	10.7161	FALSE	sp	P23381	P23381	SYWC_HUMAN	Tryptophan--tRNA ligase, cytoplasmic	Homo sapiens	9606	WARS1	1	2	uniprot-human-2021
072921_DIA_Urine_EV_Phosphoproteome_All_60_Library_1	2		_IS[+80]LNPSVR_		TRUE	_IS[Phospho (STY)]LNPSVR_	ISLNPSVR	24.5793	0.802306	24.5793	E7EPP7;Q6ZWJ1	FALSE	_IS[+80]LNPSVR_	_IS[Phospho (STY)]LNPSVR_	483.244	0.0008279	10045880	noloss	4	y	1	458.272	100	FALSE	tr;sp	E7EPP7;Q6ZWJ1	E7EPP7;Q6ZWJ1	E7EPP7_HUMAN;STXB4_HUMAN	Syntaxin-binding protein 4	Homo sapiens	9606	STXBP4	1	1;2	uniprot-human-2021
072921_DIA_Urine_EV_Phosphoproteome_All_60_Library_1	2		_RLS[+80]ELLR_		TRUE	_RLS[Phospho (STY)]ELLR_	RLSELLR	37.0844	0.8311	37.0844	P08238	TRUE	_RLS[+80]ELLR_	_RLS[Phospho (STY)]ELLR_	483.76	0.0008279	3067197	H3PO4	3	b	1	339.214	33.3181	TRUE	sp	P08238	P08238	HS90B_HUMAN	Heat shock protein HSP 90-beta	Homo sapiens	9606	HSP90AB1	1	4	uniprot-human-2021
072921_DIA_Urine_EV_Phosphoproteome_All_60_Library_1	2		_RLVGSS[+80]LR_		TRUE	_RLVGSS[Phospho (STY)]LR_	RLVGSSLR	-7.20087	0.819522	-7.20087	Q9Y3L3	FALSE	_RLVGSS[+80]LR_	_RLVGSS[Phospho (STY)]LR_	484.258	0.00352708	15947270	noloss	3	b	1	369.261	7.78022	TRUE	sp	Q9Y3L3	Q9Y3L3	3BP1_HUMAN	SH3 domain-binding protein 1	Homo sapiens	9606	SH3BP1	1	3	uniprot-human-2021
072921_DIA_Urine_EV_Phosphoproteome_All_60_Library_1	2		_ERFS[+80]PPR_		TRUE	_ERFS[Phospho (STY)]PPR_	ERFSPPR	-7.68487	0.780353	-7.68487	C9JUL9;Q9BXP5	FALSE	_ERFS[+80]PPR_	_ERFS[Phospho (STY)]PPR_	484.721	0.00106676	9457196	noloss	3	b	1	433.219	7.36654	FALSE	tr;sp	C9JUL9;Q9BXP5	C9JUL9;Q9BXP5	C9JUL9_HUMAN;SRRT_HUMAN	Serrate RNA effector molecule homolog (Fragment);Serrate RNA effector molecule homolog	Homo sapiens	9606	SRRT	1	1	uniprot-human-2021
072921_DIA_Urine_EV_Phosphoproteome_All_60_Library_1	2		_FSVS[+80]PVVR_		TRUE	_FSVS[Phospho (STY)]PVVR_	FSVSPVVR	36.0269	0.780077	36.0269	P13639	TRUE	_FSVS[+80]PVVR_	_FSVS[Phospho (STY)]PVVR_	485.742	0.000500125	17214120	noloss	3	y	1	373.256	7.21806	TRUE	sp	P13639	P13639	EF2_HUMAN	Elongation factor 2	Homo sapiens	9606	EEF2	1	4	uniprot-human-2021
072921_DIA_Urine_EV_Phosphoproteome_All_60_Library_1	2		_INWAS[+80]FR_		TRUE	_INWAS[Phospho (STY)]FR_	INWASFR	63.8687	0.779803	63.8687	Q9H0W5	TRUE	_INWAS[+80]FR_	_INWAS[Phospho (STY)]FR_	487.218	0.00096367	725892	H3PO4	4	y	1	462.246	41.5355	FALSE	sp	Q9H0W5	Q9H0W5	CCDC8_HUMAN	Coiled-coil domain-containing protein 8	Homo sapiens	9606	CCDC8	1	2	uniprot-human-2021
072921_DIA_Urine_EV_Phosphoproteome_All_60_Library_1	2		_ATLLES[+80]IR_		TRUE	_ATLLES[Phospho (STY)]IR_	ATLLESIR	40.7283	0.822694	40.7283	C4AMC7;Q6VEQ5	FALSE	_ATLLES[+80]IR_	_ATLLES[Phospho (STY)]IR_	491.752	0.00128535	731247	H3PO4	3	y	1	357.224	8.83341	FALSE	sp	C4AMC7;Q6VEQ5	C4AMC7;Q6VEQ5	WASH3_HUMAN;WASH2_HUMAN	Putative WAS protein family homolog 3;WAS protein family homolog 2	Homo sapiens	9606	WASH3P;WASH2P	1;2	2	uniprot-human-2021
072921_DIA_Urine_EV_Phosphoproteome_All_60_Library_1	2		_PGPGS[+80]LHLK_		TRUE	_PGPGS[Phospho (STY)]LHLK_	PGPGSLHLK	6.83661	0.817638	6.83661	A0A087WUD2;Q14511	FALSE	_PGPGS[+80]LHLK_	_PGPGS[Phospho (STY)]LHLK_	493.247	0.000573477	6191046	noloss	3	y	1	397.256	28.9696	FALSE	tr;sp	A0A087WUD2;Q14511	A0A087WUD2;Q14511	A0A087WUD2_HUMAN;CASL_HUMAN	Enhancer of filamentation 1	Homo sapiens	9606	NEDD9	1	1	uniprot-human-2021
072921_DIA_Urine_EV_Phosphoproteome_All_60_Library_1	2		_ILFQET[+80]R_		TRUE	_ILFQET[Phospho (STY)]R_	ILFQETR	32.4235	0.815344	32.4235	Q9H2K8	TRUE	_ILFQET[+80]R_	_ILFQET[Phospho (STY)]R_	493.739	0	16255000	H3PO4	3	y	1	387.199	14.0349	FALSE	sp	Q9H2K8	Q9H2K8	TAOK3_HUMAN	Serine/threonine-protein kinase TAO3	Homo sapiens	9606	TAOK3	1	2	uniprot-human-2021
072921_DIA_Urine_EV_Phosphoproteome_All_60_Library_1	2		_LPDS[+80]PALAK_		TRUE	_LPDS[Phospho (STY)]PALAK_	LPDSPALAK	7.57459	0.796594	7.57459	H0YDB2;Q13586	FALSE	_LPDS[+80]PALAK_	_LPDS[Phospho (STY)]PALAK_	496.247	0	2916391	noloss	3	b	1	326.171	5.49666	TRUE	tr;sp	H0YDB2;Q13586	H0YDB2;Q13586	H0YDB2_HUMAN;STIM1_HUMAN	Stromal interaction molecule 1	Homo sapiens	9606	STIM1	1	2;3	uniprot-human-2021
072921_DIA_Urine_EV_Phosphoproteome_All_60_Library_1	2		_S[+80]HEAEVLK_		TRUE	_S[Phospho (STY)]HEAEVLK_	SHEAEVLK	-29.5725	0.829952	-29.5725	A2A2D0;P16949	FALSE	_S[+80]HEAEVLK_	_S[Phospho (STY)]HEAEVLK_	496.726	0.00116473	6636036	noloss	3	y	1	359.265	11.2593	TRUE	tr;sp	A2A2D0;P16949	A2A2D0;P16949	A2A2D0_HUMAN;STMN1_HUMAN	Stathmin (Fragment);Stathmin	Homo sapiens	9606	STMN1	1	8;3	uniprot-human-2021
072921_DIA_Urine_EV_Phosphoproteome_All_60_Library_1	2		_[+42]AEQVALS[+80]R_		TRUE	_[Acetyl (Protein N-term)]AEQVALS[Phospho (STY)]R_	AEQVALSR	16.9806	0.849608	16.9806	P11413	FALSE	_[+42]AEQVALS[+80]R_	_[Acetyl (Protein N-term)]AEQVALS[Phospho (STY)]R_	498.232	0.00133916	1525852	noloss	3	b	1	371.156	100	FALSE	sp	P11413	P11413	G6PD_HUMAN	Glucose-6-phosphate 1-dehydrogenase	Homo sapiens	9606	G6PD	1	4	uniprot-human-2021
072921_DIA_Urine_EV_Phosphoproteome_All_60_Library_1	2		_KVS[+80]LVLEK_		TRUE	_KVS[Phospho (STY)]LVLEK_	KVSLVLEK	16.7572	0.818229	16.7572	Q9P2M7	FALSE	_KVS[+80]LVLEK_	_KVS[Phospho (STY)]LVLEK_	498.28	0.00121487	49187670	noloss	3	y	1	389.239	53.1307	FALSE	sp	Q9P2M7	Q9P2M7	CING_HUMAN	Cingulin	Homo sapiens	9606	CGN	1	2	uniprot-human-2021
072921_DIA_Urine_EV_Phosphoproteome_All_60_Library_1	2		_[+42]S[+80]ELEQLR_		TRUE	_[Acetyl (Protein N-term)]S[Phospho (STY)]ELEQLR_	SELEQLR	48.9727	0.85863	48.9727	P62879	FALSE	_[+42]S[+80]ELEQLR_	_[Acetyl (Protein N-term)]S[Phospho (STY)]ELEQLR_	498.724	0	5138335	noloss	3	y	1	416.262	34.7255	FALSE	sp	P62879	P62879	GBB2_HUMAN	Guanine nucleotide-binding protein G(I)/G(S)/G(T) subunit beta-2	Homo sapiens	9606	GNB2	1	3	uniprot-human-2021
072921_DIA_Urine_EV_Phosphoproteome_All_60_Library_1	2		_LDS[+80]PDPFK_		TRUE	_LDS[Phospho (STY)]PDPFK_	LDSPDPFK	28.0953	0.794035	28.0953	B1AUU8;P42566	FALSE	_LDS[+80]PDPFK_	_LDS[Phospho (STY)]PDPFK_	499.715	0	9015278	noloss	3	b	1	396.117	20.0891	FALSE	tr;sp	B1AUU8;P42566	B1AUU8;P42566	B1AUU8_HUMAN;EPS15_HUMAN	Epidermal growth factor receptor substrate 15	Homo sapiens	9606	EPS15	1	1;2	uniprot-human-2021
072921_DIA_Urine_EV_Phosphoproteome_All_60_Library_1	3		_RNS[+80]LLHGYR_		TRUE	_RNS[Phospho (STY)]LLHGYR_	RNSLLHGYR	-2.3846	0.72985	-2.3846	A0A087WXG5;M0QYC9;M0R2L2;Q9HA65	FALSE	_RNS[+80]LLHGYR_	_RNS[Phospho (STY)]LLHGYR_	399.196	0.00125323	1778358	noloss	3	y	1	395.204	100	FALSE	tr;tr;tr;sp	A0A087WXG5;M0QYC9;M0R2L2;Q9HA65	A0A087WXG5;M0QYC9;M0R2L2;Q9HA65	A0A087WXG5_HUMAN;M0QYC9_HUMAN;M0R2L2_HUMAN;TBC17_HUMAN	TBC1 domain family member 17;TBC1 domain family member 17 (Fragment);TBC1 domain family member 17 (Fragment);TBC1 domain family member 17	Homo sapiens	9606	TBC1D17	1	1;1;2;2	uniprot-human-2021
072921_DIA_Urine_EV_Phosphoproteome_All_60_Library_1	3		_ALSASHT[+80]DLAH_		TRUE	_ALSASHT[Phospho (STY)]DLAH_	ALSASHTDLAH	-11.2109	0.720447	-11.2109	H0YG16;H0YJK1	FALSE	_ALSASHT[+80]DLAH_	_ALSASHT[Phospho (STY)]DLAH_	401.512	0.00351014	5089586	noloss	3	y	1	340.198	10.2883	TRUE	tr	H0YG16;H0YJK1	H0YG16;H0YJK1	H0YG16_HUMAN;H0YJK1_HUMAN	Kinesin light chain 1 (Fragment)	Homo sapiens	9606	KLC1	1	1	uniprot-human-2021
072921_DIA_Urine_EV_Phosphoproteome_All_60_Library_1	3		_ERS[+80]PTFLER_		TRUE	_ERS[Phospho (STY)]PTFLER_	ERSPTFLER	11.1646	0.710218	11.1646	Q9Y6R1	TRUE	_ERS[+80]PTFLER_	_ERS[Phospho (STY)]PTFLER_	405.524	0.000573477	53624960	noloss	3	y	1	417.246	100	FALSE	sp	Q9Y6R1	Q9Y6R1	S4A4_HUMAN	Electrogenic sodium bicarbonate cotransporter 1	Homo sapiens	9606	SLC4A4	1	1	uniprot-human-2021
072921_DIA_Urine_EV_Phosphoproteome_All_60_Library_1	3		_VPQT[+80]PLHTSR_		TRUE	_VPQT[Phospho (STY)]PLHTSR_	VPQTPLHTSR	-23.5008	0.74825	-23.5008	P49137	TRUE	_VPQT[+80]PLHTSR_	_VPQT[Phospho (STY)]PLHTSR_	405.868	0.00343225	755208	noloss	3	y	1	363.199	31.1381	FALSE	sp	P49137	P49137	MAPK2_HUMAN	MAP kinase-activated protein kinase 2	Homo sapiens	9606	MAPKAPK2	1	1	uniprot-human-2021
072921_DIA_Urine_EV_Phosphoproteome_All_60_Library_1	3		_GKYS[+80]PTVQTR_		TRUE	_GKYS[Phospho (STY)]PTVQTR_	GKYSPTVQTR	-25.3901	0.727708	-25.3901	K7EKI8;O60437	FALSE	_GKYS[+80]PTVQTR_	_GKYS[Phospho (STY)]PTVQTR_	406.196	0	6583767	noloss	3	y	1	404.225	100	FALSE	tr;sp	K7EKI8;O60437	K7EKI8;O60437	K7EKI8_HUMAN;PEPL_HUMAN	Periplakin	Homo sapiens	9606	PPL	1	1;4	uniprot-human-2021
072921_DIA_Urine_EV_Phosphoproteome_All_60_Library_1	3		_SS[+80]PQLDPLRK_		TRUE	_SS[Phospho (STY)]PQLDPLRK_	SSPQLDPLRK	12.4534	0.700708	12.4534	Q8ND56	TRUE	_SS[+80]PQLDPLRK_	_SS[Phospho (STY)]PQLDPLRK_	407.539	0.00133097	13907060	noloss	3	y	1	416.298	19.7537	FALSE	sp	Q8ND56	Q8ND56	LS14A_HUMAN	Protein LSM14 homolog A	Homo sapiens	9606	LSM14A	1	3	uniprot-human-2021
072921_DIA_Urine_EV_Phosphoproteome_All_60_Library_1	3		_S[+80]SPQLDPLRK_		TRUE	_S[Phospho (STY)]SPQLDPLRK_	SSPQLDPLRK	12.8116	0.700708	12.8116	Q8ND56	TRUE	_S[+80]SPQLDPLRK_	_S[Phospho (STY)]SPQLDPLRK_	407.539	0.00102727	4722330	noloss	3	y	1	416.298	18.691	FALSE	sp	Q8ND56	Q8ND56	LS14A_HUMAN	Protein LSM14 homolog A	Homo sapiens	9606	LSM14A	1	3	uniprot-human-2021
072921_DIA_Urine_EV_Phosphoproteome_All_60_Library_1	3		_HGS[+80]FVNKPTR_		TRUE	_HGS[Phospho (STY)]FVNKPTR_	HGSFVNKPTR	-38.0439	0.759685	-38.0439	P29353	FALSE	_HGS[+80]FVNKPTR_	_HGS[Phospho (STY)]FVNKPTR_	408.196	0.00133916	81327600	noloss	3	y	1	373.219	100	FALSE	sp	P29353	P29353	SHC1_HUMAN	SHC-transforming protein 1	Homo sapiens	9606	SHC1	1	4	uniprot-human-2021
072921_DIA_Urine_EV_Phosphoproteome_All_60_Library_1	3		_RSET[+80]PPHWR_		TRUE	_RSET[Phospho (STY)]PPHWR_	RSETPPHWR	-13.3406	0.724323	-13.3406	A0A7I2V4F2;A0A7I2V5Q5;A0A7I2V629;C9JM79;E9PG73;Q13427	FALSE	_RSET[+80]PPHWR_	_RSET[Phospho (STY)]PPHWR_	415.856	0	6418665	noloss	3	b	1	373.183	18.6029	FALSE	tr;tr;tr;tr;tr;sp	A0A7I2V4F2;A0A7I2V5Q5;A0A7I2V629;C9JM79;E9PG73;Q13427	A0A7I2V4F2;A0A7I2V5Q5;A0A7I2V629;C9JM79;E9PG73;Q13427	A0A7I2V4F2_HUMAN;A0A7I2V5Q5_HUMAN;A0A7I2V629_HUMAN;C9JM79_HUMAN;E9PG73_HUMAN;PPIG_HUMAN	Peptidyl-prolyl cis-trans isomerase G;Peptidyl-prolyl cis-trans isomerase G;Peptidyl-prolyl cis-trans isomerase G;Peptidyl-prolyl cis-trans isomerase G (Fragment);Peptidyl-prolyl cis-trans isomerase G;Peptidyl-prolyl cis-trans isomerase G	Homo sapiens	9606	PPIG	1	1;1;1;1;1;2	uniprot-human-2021
072921_DIA_Urine_EV_Phosphoproteome_All_60_Library_1	3		_RS[+80]ET[+80]PPHWR_		TRUE	_RS[Phospho (STY)]ET[Phospho (STY)]PPHWR_	RSETPPHWR	-5.03454	0.724323	-5.03454	A0A7I2V4F2;A0A7I2V5Q5;A0A7I2V629;C9JM79;E9PG73;Q13427	FALSE	_RS[+80]ET[+80]PPHWR_	_RS[Phospho (STY)]ET[Phospho (STY)]PPHWR_	442.511	0	2559759	noloss	3	y	1	498.257	75.7722	FALSE	tr;tr;tr;tr;tr;sp	A0A7I2V4F2;A0A7I2V5Q5;A0A7I2V629;C9JM79;E9PG73;Q13427	A0A7I2V4F2;A0A7I2V5Q5;A0A7I2V629;C9JM79;E9PG73;Q13427	A0A7I2V4F2_HUMAN;A0A7I2V5Q5_HUMAN;A0A7I2V629_HUMAN;C9JM79_HUMAN;E9PG73_HUMAN;PPIG_HUMAN	Peptidyl-prolyl cis-trans isomerase G;Peptidyl-prolyl cis-trans isomerase G;Peptidyl-prolyl cis-trans isomerase G;Peptidyl-prolyl cis-trans isomerase G (Fragment);Peptidyl-prolyl cis-trans isomerase G;Peptidyl-prolyl cis-trans isomerase G	Homo sapiens	9606	PPIG	1	1;1;1;1;1;2	uniprot-human-2021
072921_DIA_Urine_EV_Phosphoproteome_All_60_Library_1	3		_RWS[+80]APAAAGQR_		TRUE	_RWS[Phospho (STY)]APAAAGQR_	RWSAPAAAGQR	-4.74995	0.725806	-4.74995	C9JI98	TRUE	_RWS[+80]APAAAGQR_	_RWS[Phospho (STY)]APAAAGQR_	417.531	0	3097544	noloss	3	y	1	360.199	62.0378	FALSE	sp	C9JI98	C9JI98	TM238_HUMAN	Transmembrane protein 238	Homo sapiens	9606	TMEM238	1	1	uniprot-human-2021
072921_DIA_Urine_EV_Phosphoproteome_All_60_Library_1	3		_LS[+80]PEVAPPAHR_		TRUE	_LS[Phospho (STY)]PEVAPPAHR_	LSPEVAPPAHR	-5.18449	0.723532	-5.18449	Q8TAD8	TRUE	_LS[+80]PEVAPPAHR_	_LS[Phospho (STY)]PEVAPPAHR_	418.539	0.000500125	3276533	noloss	3	y	1	383.215	14.209	FALSE	sp	Q8TAD8	Q8TAD8	SNIP1_HUMAN	Smad nuclear-interacting protein 1	Homo sapiens	9606	SNIP1	1	1	uniprot-human-2021
072921_DIA_Urine_EV_Phosphoproteome_All_60_Library_1	3		_LQGSGVSLAS[+80]KK_		TRUE	_LQGSGVSLAS[Phospho (STY)]KK_	LQGSGVSLASKK	-15.6166	0.750998	-15.6166	Q09666	TRUE	_LQGSGVSLAS[+80]KK_	_LQGSGVSLAS[Phospho (STY)]KK_	418.887	0.000893655	5478190	H3PO4	3	y	1	344.229	7.60486	FALSE	sp	Q09666	Q09666	AHNK_HUMAN	Neuroblast differentiation-associated protein AHNAK	Homo sapiens	9606	AHNAK	1	2	uniprot-human-2021
072921_DIA_Urine_EV_Phosphoproteome_All_60_Library_1	3		_LPLPPS[+80]FHIR_		TRUE	_LPLPPS[Phospho (STY)]FHIR_	LPLPPSFHIR	62.7691	0.739292	62.7691	Q5T0Z8	TRUE	_LPLPPS[+80]FHIR_	_LPLPPS[Phospho (STY)]FHIR_	419.557	0.00221053	533366	H3PO4	5	y	1	641.352	13.0045	FALSE	sp	Q5T0Z8	Q5T0Z8	CF132_HUMAN	Uncharacterized protein C6orf132	Homo sapiens	9606	C6orf132	1	4	uniprot-human-2021
072921_DIA_Urine_EV_Phosphoproteome_All_60_Library_1	3		_KTS[+80]GLVSLHSR_		TRUE	_KTS[Phospho (STY)]GLVSLHSR_	KTSGLVSLHSR	-8.95619	0.745278	-8.95619	Q13237	TRUE	_KTS[+80]GLVSLHSR_	_KTS[Phospho (STY)]GLVSLHSR_	422.218	0.00239509	5291702	noloss	3	y	1	399.21	81.2259	FALSE	sp	Q13237	Q13237	KGP2_HUMAN	cGMP-dependent protein kinase 2	Homo sapiens	9606	PRKG2	1	1	uniprot-human-2021
072921_DIA_Urine_EV_Phosphoproteome_All_60_Library_1	3		_DRFS[+80]VNLDVK_		TRUE	_DRFS[Phospho (STY)]VNLDVK_	DRFSVNLDVK	40.3952	0.715228	40.3952	E9PJL7;E9PRA8;P02511	FALSE	_DRFS[+80]VNLDVK_	_DRFS[Phospho (STY)]VNLDVK_	424.871	0.0008279	2160495	noloss	3	b	1	419.204	14.1464	TRUE	tr;tr;sp	E9PJL7;E9PRA8;P02511	E9PJL7;E9PRA8;P02511	E9PJL7_HUMAN;E9PRA8_HUMAN;CRYAB_HUMAN	Alpha-crystallin B chain (Fragment);Alpha-crystallin B chain;Alpha-crystallin B chain	Homo sapiens	9606	CRYAB	1	8;1;2	uniprot-human-2021
072921_DIA_Urine_EV_Phosphoproteome_All_60_Library_1	3		_RVGKDS[+80]FWAK_		TRUE	_RVGKDS[Phospho (STY)]FWAK_	RVGKDSFWAK	2.71089	0.747466	2.71089	Q9UJU6	FALSE	_RVGKDS[+80]FWAK_	_RVGKDS[Phospho (STY)]FWAK_	425.208	0	5797467	noloss	3	b	1	313.198	80.5503	FALSE	sp	Q9UJU6	Q9UJU6	DBNL_HUMAN	Drebrin-like protein	Homo sapiens	9606	DBNL	1	1	uniprot-human-2021
072921_DIA_Urine_EV_Phosphoproteome_All_60_Library_1	3		_RPT[+80]LTTFFGR_		TRUE	_RPT[Phospho (STY)]LTTFFGR_	RPTLTTFFGR	57.7508	0.722492	57.7508	P16150	FALSE	_RPT[+80]LTTFFGR_	_RPT[Phospho (STY)]LTTFFGR_	425.88	0.00075662	759603	noloss	3	y	1	379.209	70.4692	FALSE	sp	P16150	P16150	LEUK_HUMAN	Leukosialin	Homo sapiens	9606	SPN	1	1	uniprot-human-2021
072921_DIA_Urine_EV_Phosphoproteome_All_60_Library_1	3		_ATHGT[+80]LGNSVLK_		TRUE	_ATHGT[Phospho (STY)]LGNSVLK_	ATHGTLGNSVLK	1.20235	0.711035	1.20235	Q96S37	TRUE	_ATHGT[+80]LGNSVLK_	_ATHGT[Phospho (STY)]LGNSVLK_	426.546	0.0008279	12630970	noloss	3	b	1	310.151	10.9399	TRUE	sp	Q96S37	Q96S37	S22AC_HUMAN	Solute carrier family 22 member 12	Homo sapiens	9606	SLC22A12	1	1	uniprot-human-2021
072921_DIA_Urine_EV_Phosphoproteome_All_60_Library_1	3		_ATHGTLGNS[+80]VLK_		TRUE	_ATHGTLGNS[Phospho (STY)]VLK_	ATHGTLGNSVLK	0.255625	0.711035	0.255625	Q96S37	TRUE	_ATHGTLGNS[+80]VLK_	_ATHGTLGNS[Phospho (STY)]VLK_	426.546	0.0008279	26391110	noloss	3	b	1	310.151	22.8928	FALSE	sp	Q96S37	Q96S37	S22AC_HUMAN	Solute carrier family 22 member 12	Homo sapiens	9606	SLC22A12	1	1	uniprot-human-2021
072921_DIA_Urine_EV_Phosphoproteome_All_60_Library_1	3		_RFS[+80]GLLHGSPK_		TRUE	_RFS[Phospho (STY)]GLLHGSPK_	RFSGLLHGSPK	19.7815	0.765399	19.7815	J3KPG6;O43586	FALSE	_RFS[+80]GLLHGSPK_	_RFS[Phospho (STY)]GLLHGSPK_	426.883	0	4320221	noloss	3	y	1	331.198	28.2005	TRUE	tr;sp	J3KPG6;O43586	J3KPG6;O43586	J3KPG6_HUMAN;PPIP1_HUMAN	Proline-serine-threonine phosphatase-interacting protein 1	Homo sapiens	9606	PSTPIP1	1	1	uniprot-human-2021
072921_DIA_Urine_EV_Phosphoproteome_All_60_Library_1	3		_AVFPS[+80]IVGRPR_		TRUE	_AVFPS[Phospho (STY)]IVGRPR_	AVFPSIVGRPR	43.745	0.784757	43.745	P60709	FALSE	_AVFPS[+80]IVGRPR_	_AVFPS[Phospho (STY)]IVGRPR_	426.895	0.000573477	3606806	noloss	5	y	1	584.363	5.31429	FALSE	sp	P60709	P60709	ACTB_HUMAN	Actin, cytoplasmic 1	Homo sapiens	9606	ACTB	1	1	uniprot-human-2021
072921_DIA_Urine_EV_Phosphoproteome_All_60_Library_1	3		_PYRES[+80]PLLAR_		TRUE	_PYRES[Phospho (STY)]PLLAR_	PYRESPLLAR	8.97834	0.759523	8.97834	Q9Y597	TRUE	_PYRES[+80]PLLAR_	_PYRES[Phospho (STY)]PLLAR_	427.883	0	3441963	noloss	3	y	1	359.24	73.225	FALSE	sp	Q9Y597	Q9Y597	KCTD3_HUMAN	BTB/POZ domain-containing protein KCTD3	Homo sapiens	9606	KCTD3	1	2	uniprot-human-2021
072921_DIA_Urine_EV_Phosphoproteome_All_60_Library_1	3		_TLIPS[+80]PPPRPK_		TRUE	_TLIPS[Phospho (STY)]PPPRPK_	TLIPSPPPRPK	21.5389	0.744747	21.5389	J3KSS7;Q9NZ52	FALSE	_TLIPS[+80]PPPRPK_	_TLIPS[Phospho (STY)]PPPRPK_	428.235	0.00589732	7679273	noloss	4	y	1	497.319	43.73	FALSE	tr;sp	J3KSS7;Q9NZ52	J3KSS7;Q9NZ52	J3KSS7_HUMAN;GGA3_HUMAN	ADP-ribosylation factor-binding protein GGA3	Homo sapiens	9606	GGA3	1	1	uniprot-human-2021
072921_DIA_Urine_EV_Phosphoproteome_All_60_Library_1	3		_RSS[+80]LLSLM[+16]TGK_		TRUE	_RSS[Phospho (STY)]LLSLM[Oxidation (M)]TGK_	RSSLLSLMTGK	20.3715	0.762239	20.3715	Q6WKZ4	FALSE	_RSS[+80]LLSLM[+16]TGK_	_RSS[Phospho (STY)]LLSLM[Oxidation (M)]TGK_	430.216	0.00331212	3122391	noloss	3	y	1	305.182	13.639	FALSE	sp	Q6WKZ4	Q6WKZ4	RFIP1_HUMAN	Rab11 family-interacting protein 1	Homo sapiens	9606	RAB11FIP1	1	3	uniprot-human-2021
072921_DIA_Urine_EV_Phosphoproteome_All_60_Library_1	3		_KRS[+80]EGFSMDR_		TRUE	_KRS[Phospho (STY)]EGFSMDR_	KRSEGFSMDR	-19.0588	0.726868	-19.0588	Q7Z4V5	FALSE	_KRS[+80]EGFSMDR_	_KRS[Phospho (STY)]EGFSMDR_	431.52	0.00096367	3567556	noloss	3	y	1	421.186	47.1376	FALSE	sp	Q7Z4V5	Q7Z4V5	HDGR2_HUMAN	Hepatoma-derived growth factor-related protein 2	Homo sapiens	9606	HDGFL2	1	1	uniprot-human-2021
072921_DIA_Urine_EV_Phosphoproteome_All_60_Library_1	3		_LIDRTES[+80]LNR_		TRUE	_LIDRTES[Phospho (STY)]LNR_	LIDRTESLNR	-10.6412	0.738004	-10.6412	P33241	FALSE	_LIDRTES[+80]LNR_	_LIDRTES[Phospho (STY)]LNR_	432.882	0.000573477	13303440	H3PO4	4	y	1	471.267	5.63179	TRUE	sp	P33241	P33241	LSP1_HUMAN	Lymphocyte-specific protein 1	Homo sapiens	9606	LSP1	1	1	uniprot-human-2021
072921_DIA_Urine_EV_Phosphoproteome_All_60_Library_1	3		_SHNPVPLS[+80]PLR_		TRUE	_SHNPVPLS[Phospho (STY)]PLR_	SHNPVPLSPLR	25.3898	0.739602	25.3898	O95398	FALSE	_SHNPVPLS[+80]PLR_	_SHNPVPLS[Phospho (STY)]PLR_	432.887	0	5638979	noloss	3	b	1	339.141	51.3471	FALSE	sp	O95398	O95398	RPGF3_HUMAN	Rap guanine nucleotide exchange factor 3	Homo sapiens	9606	RAPGEF3	1	6	uniprot-human-2021
072921_DIA_Urine_EV_Phosphoproteome_All_60_Library_1	3		_IS[+80]MPDLDLHLK_		TRUE	_IS[Phospho (STY)]MPDLDLHLK_	ISMPDLDLHLK	74.0578	0.75754	74.0578	Q09666	TRUE	_IS[+80]MPDLDLHLK_	_IS[Phospho (STY)]MPDLDLHLK_	454.556	0.0008279	4105984	noloss	3	y	1	397.256	27.0811	FALSE	sp	Q09666	Q09666	AHNK_HUMAN	Neuroblast differentiation-associated protein AHNAK	Homo sapiens	9606	AHNAK	1	2	uniprot-human-2021
072921_DIA_Urine_EV_Phosphoproteome_All_60_Library_1	3		_IS[+80]M[+16]PDLDLHLK_		TRUE	_IS[Phospho (STY)]M[Oxidation (M)]PDLDLHLK_	ISMPDLDLHLK	45.0925	0.796873	45.0925	Q09666	TRUE	_IS[+80]M[+16]PDLDLHLK_	_IS[Phospho (STY)]M[Oxidation (M)]PDLDLHLK_	459.888	0	3812878	noloss	3	y	1	397.256	51.3502	FALSE	sp	Q09666	Q09666	AHNK_HUMAN	Neuroblast differentiation-associated protein AHNAK	Homo sapiens	9606	AHNAK	1	2	uniprot-human-2021
072921_DIA_Urine_EV_Phosphoproteome_All_60_Library_1	3		_IVSPGLT[+80]IHER_		TRUE	_IVSPGLT[Phospho (STY)]IHER_	IVSPGLTIHER	21.3473	0.761739	21.3473	Q9HCH5	FALSE	_IVSPGLT[+80]IHER_	_IVSPGLT[Phospho (STY)]IHER_	434.559	0.000573477	2872785	noloss	3	y	1	441.22	57.6421	FALSE	sp	Q9HCH5	Q9HCH5	SYTL2_HUMAN	Synaptotagmin-like protein 2	Homo sapiens	9606	SYTL2	1	3	uniprot-human-2021
072921_DIA_Urine_EV_Phosphoproteome_All_60_Library_1	3		_IVS[+80]PGLTIHER_		TRUE	_IVS[Phospho (STY)]PGLTIHER_	IVSPGLTIHER	17.8665	0.761739	17.8665	Q9HCH5	FALSE	_IVS[+80]PGLTIHER_	_IVS[Phospho (STY)]PGLTIHER_	434.559	0.000573477	5520992	noloss	3	y	1	441.22	77.4821	FALSE	sp	Q9HCH5	Q9HCH5	SYTL2_HUMAN	Synaptotagmin-like protein 2	Homo sapiens	9606	SYTL2	1	3	uniprot-human-2021
072921_DIA_Urine_EV_Phosphoproteome_All_60_Library_1	3		_RLPSSPASPS[+80]PK_		TRUE	_RLPSSPASPS[Phospho (STY)]PK_	RLPSSPASPSPK	-19.0588	0.764776	-19.0588	A0A0C4DH22;A0A1B0GTW6;Q9H4G0	FALSE	_RLPSSPASPS[+80]PK_	_RLPSSPASPS[Phospho (STY)]PK_	435.218	0.00722308	1594908	noloss	4	b	1	454.277	34.1906	FALSE	tr;tr;sp	A0A0C4DH22;A0A1B0GTW6;Q9H4G0	A0A0C4DH22;A0A1B0GTW6;Q9H4G0	A0A0C4DH22_HUMAN;A0A1B0GTW6_HUMAN;E41L1_HUMAN	Band 4.1-like protein 1	Homo sapiens	9606	EPB41L1	1	1;2;2	uniprot-human-2021
072921_DIA_Urine_EV_Phosphoproteome_All_60_Library_1	3		_APRPSAPS[+80]PPPR_		TRUE	_APRPSAPS[Phospho (STY)]PPPR_	APRPSAPSPPPR	-20.6848	0.753233	-20.6848	Q8IV50	TRUE	_APRPSAPS[+80]PPPR_	_APRPSAPS[Phospho (STY)]PPPR_	437.219	0.00114548	7676222	noloss	3	y	1	369.224	41.9995	FALSE	sp	Q8IV50	Q8IV50	LYSM2_HUMAN	LysM and putative peptidoglycan-binding domain-containing protein 2	Homo sapiens	9606	LYSMD2	1	1	uniprot-human-2021
072921_DIA_Urine_EV_Phosphoproteome_All_60_Library_1	3		_HTFLQHHS[+80]DK_		TRUE	_HTFLQHHS[Phospho (STY)]DK_	HTFLQHHSDK	-42.0133	0.732275	-42.0133	P09619	TRUE	_HTFLQHHS[+80]DK_	_HTFLQHHS[Phospho (STY)]DK_	443.863	0	4320067	noloss	3	b	1	386.182	51.4084	FALSE	sp	P09619	P09619	PGFRB_HUMAN	Platelet-derived growth factor receptor beta	Homo sapiens	9606	PDGFRB	1	1	uniprot-human-2021
072921_DIA_Urine_EV_Phosphoproteome_All_60_Library_1	3		_PGLVAPES[+80]PVRK_		TRUE	_PGLVAPES[Phospho (STY)]PVRK_	PGLVAPESPVRK	1.64515	0.75964	1.64515	O15021	FALSE	_PGLVAPES[+80]PVRK_	_PGLVAPES[Phospho (STY)]PVRK_	443.902	0.000573477	17375870	noloss	3	y	1	402.282	9.69118	TRUE	sp	O15021	O15021	MAST4_HUMAN	Microtubule-associated serine/threonine-protein kinase 4	Homo sapiens	9606	MAST4	1	4	uniprot-human-2021
072921_DIA_Urine_EV_Phosphoproteome_All_60_Library_1	3		_RPS[+80]LPALHFIK_		TRUE	_RPS[Phospho (STY)]LPALHFIK_	RPSLPALHFIK	57.3781	0.768685	57.3781	R4GRW0	TRUE	_RPS[+80]LPALHFIK_	_RPS[Phospho (STY)]LPALHFIK_	453.583	0	1468003	noloss	3	y	1	407.265	6.95551	TRUE	tr	R4GRW0	R4GRW0	R4GRW0_HUMAN	Tyrosine-protein kinase ABL1 (Fragment)	Homo sapiens	9606	ABL1	1	1	uniprot-human-2021
072921_DIA_Urine_EV_Phosphoproteome_All_60_Library_1	3		_HHEAST[+80]HADISR_		TRUE	_HHEAST[Phospho (STY)]HADISR_	HHEASTHADISR	-49.2477	0.792071	-49.2477	P20930	TRUE	_HHEAST[+80]HADISR_	_HHEAST[Phospho (STY)]HADISR_	480.872	0.00714895	3652267	noloss	3	y	1	375.235	8.97315	FALSE	sp	P20930	P20930	FILA_HUMAN	Filaggrin	Homo sapiens	9606	FLG	1	3	uniprot-human-2021
072921_DIA_Urine_EV_Phosphoproteome_All_60_Library_1	3		_IS[+80]MPDVDLHMK_		TRUE	_IS[Phospho (STY)]MPDVDLHMK_	ISMPDVDLHMK	56.042	0.752213	56.042	Q09666	TRUE	_IS[+80]MPDVDLHMK_	_IS[Phospho (STY)]MPDVDLHMK_	455.87	0.00133916	802107	noloss	3	y	1	415.212	65.7224	FALSE	sp	Q09666	Q09666	AHNK_HUMAN	Neuroblast differentiation-associated protein AHNAK	Homo sapiens	9606	AHNAK	1	2	uniprot-human-2021
072921_DIA_Urine_EV_Phosphoproteome_All_60_Library_1	3		_HSDS[+80]ISSLASER_		TRUE	_HSDS[Phospho (STY)]ISSLASER_	HSDSISSLASER	8.67036	0.766911	8.67036	A0A7P0T8S1;Q5S007	FALSE	_HSDS[+80]ISSLASER_	_HSDS[Phospho (STY)]ISSLASER_	456.865	0.00286723	3262066	noloss	3	y	1	391.194	60.3528	FALSE	tr;sp	A0A7P0T8S1;Q5S007	A0A7P0T8S1;Q5S007	A0A7P0T8S1_HUMAN;LRRK2_HUMAN	Leucine-rich repeat serine/threonine-protein kinase 2	Homo sapiens	9606	LRRK2	4;1	1;2	uniprot-human-2021
072921_DIA_Urine_EV_Phosphoproteome_All_60_Library_1	3		_RSS[+80]TLSQLPGDK_		TRUE	_RSS[Phospho (STY)]TLSQLPGDK_	RSSTLSQLPGDK	-1.24689	0.738448	-1.24689	A0A087X2D8	FALSE	_RSS[+80]TLSQLPGDK_	_RSS[Phospho (STY)]TLSQLPGDK_	456.889	0	6744919	noloss	3	y	1	319.161	11.7361	FALSE	tr	A0A087X2D8	A0A087X2D8	A0A087X2D8_HUMAN	C-Jun-amino-terminal kinase-interacting protein 4	Homo sapiens	9606	SPAG9	1	1	uniprot-human-2021
072921_DIA_Urine_EV_Phosphoproteome_All_60_Library_1	3		_RS[+80]STLSQLPGDK_		TRUE	_RS[Phospho (STY)]STLSQLPGDK_	RSSTLSQLPGDK	-0.742446	0.738448	-0.742446	A0A087X2D8	FALSE	_RS[+80]STLSQLPGDK_	_RS[Phospho (STY)]STLSQLPGDK_	456.889	0.00234401	2109305	noloss	3	y	1	319.161	27.4583	FALSE	tr	A0A087X2D8	A0A087X2D8	A0A087X2D8_HUMAN	C-Jun-amino-terminal kinase-interacting protein 4	Homo sapiens	9606	SPAG9	1	1	uniprot-human-2021
072921_DIA_Urine_EV_Phosphoproteome_All_60_Library_1	3		_LTRPAAS[+80]PAVGEK_		TRUE	_LTRPAAS[Phospho (STY)]PAVGEK_	LTRPAASPAVGEK	-19.3253	0.780594	-19.3253	A0A0A0MQS2;F5H0Q6;Q8N2M8	FALSE	_LTRPAAS[+80]PAVGEK_	_LTRPAAS[Phospho (STY)]PAVGEK_	459.569	0.000663658	4346529	noloss	3	b	1	371.24	8.84198	TRUE	tr;tr;sp	A0A0A0MQS2;F5H0Q6;Q8N2M8	A0A0A0MQS2;F5H0Q6;Q8N2M8	A0A0A0MQS2_HUMAN;F5H0Q6_HUMAN;CLASR_HUMAN	CLK4-associating serine/arginine-rich protein;CLK4-associating serine/arginine-rich protein;CLK4-associating serine/arginine rich protein	Homo sapiens	9606	CLASRP	1	1;2;4	uniprot-human-2021
072921_DIA_Urine_EV_Phosphoproteome_All_60_Library_1	3		_RSAS[+80]ADNLTLPR_		TRUE	_RSAS[Phospho (STY)]ADNLTLPR_	RSASADNLTLPR	12.8644	0.773622	12.8644	Q8ND76	TRUE	_RSAS[+80]ADNLTLPR_	_RSAS[Phospho (STY)]ADNLTLPR_	460.893	0.00125323	3428181	noloss	3	y	1	385.256	51.8019	FALSE	sp	Q8ND76	Q8ND76	CCNY_HUMAN	Cyclin-Y	Homo sapiens	9606	CCNY	1	2	uniprot-human-2021
072921_DIA_Urine_EV_Phosphoproteome_All_60_Library_1	3		_LGT[+80]RC[+57]EPEPSR_		TRUE	_LGT[Phospho (STY)]RC[Carbamidomethyl (C)]EPEPSR_	LGTRCEPEPSR	-26.998	0.743424	-26.998	P98161	TRUE	_LGT[+80]RC[+57]EPEPSR_	_LGT[Phospho (STY)]RC[Carbamidomethyl (C)]EPEPSR_	461.203	0.0008279	4341342	noloss	3	y	1	359.204	100	FALSE	sp	P98161	P98161	PKD1_HUMAN	Polycystin-1	Homo sapiens	9606	PKD1	1	3	uniprot-human-2021
072921_DIA_Urine_EV_Phosphoproteome_All_60_Library_1	3		_GGS[+80]PLILGDPLHK_		TRUE	_GGS[Phospho (STY)]PLILGDPLHK_	GGSPLILGDPLHK	47.6269	0.782835	47.6269	Q1HG44	TRUE	_GGS[+80]PLILGDPLHK_	_GGS[Phospho (STY)]PLILGDPLHK_	461.906	0	15764230	noloss	3	y	1	397.256	9.12697	TRUE	sp	Q1HG44	Q1HG44	DOXA2_HUMAN	Dual oxidase maturation factor 2	Homo sapiens	9606	DUOXA2	1	2	uniprot-human-2021
072921_DIA_Urine_EV_Phosphoproteome_All_60_Library_1	3		_FRGS[+80]QEDLEAR_		TRUE	_FRGS[Phospho (STY)]QEDLEAR_	FRGSQEDLEAR	-9.58637	0.753408	-9.58637	Q9NRR6	TRUE	_FRGS[+80]QEDLEAR_	_FRGS[Phospho (STY)]QEDLEAR_	463.205	0	8167054	noloss	3	y	1	375.199	86.7707	FALSE	sp	Q9NRR6	Q9NRR6	INP5E_HUMAN	Phosphatidylinositol polyphosphate 5-phosphatase type IV	Homo sapiens	9606	INPP5E	1	2	uniprot-human-2021
072921_DIA_Urine_EV_Phosphoproteome_All_60_Library_1	3		_PAAQPS[+80]FHQAQK_		TRUE	_PAAQPS[Phospho (STY)]FHQAQK_	PAAQPSFHQAQK	-22.0491	0.785486	-22.0491	O95817	FALSE	_PAAQPS[+80]FHQAQK_	_PAAQPS[Phospho (STY)]FHQAQK_	463.882	0.00147275	24184260	noloss	3	y	1	346.208	14.8297	TRUE	sp	O95817	O95817	BAG3_HUMAN	BAG family molecular chaperone regulator 3	Homo sapiens	9606	BAG3	1	3	uniprot-human-2021
072921_DIA_Urine_EV_Phosphoproteome_All_60_Library_1	3		_AVLFC[+57]LS[+80]EDKK_		TRUE	_AVLFC[Carbamidomethyl (C)]LS[Phospho (STY)]EDKK_	AVLFCLSEDKK	42.439	0.75698	42.439	P23528	FALSE	_AVLFC[+57]LS[+80]EDKK_	_AVLFC[Carbamidomethyl (C)]LS[Phospho (STY)]EDKK_	463.888	0.00286723	2704796	H3PO4	5	y	1	588.299	35.2675	FALSE	sp	P23528	P23528	COF1_HUMAN	Cofilin-1	Homo sapiens	9606	CFL1	1	3	uniprot-human-2021
072921_DIA_Urine_EV_Phosphoproteome_All_60_Library_1	3		_EGGRT[+80]PTLEILK_		TRUE	_EGGRT[Phospho (STY)]PTLEILK_	EGGRTPTLEILK	39.7736	0.809573	39.7736	E7ENM8;E9PIJ7;P07332	FALSE	_EGGRT[+80]PTLEILK_	_EGGRT[Phospho (STY)]PTLEILK_	465.241	0.00102727	13398540	noloss	3	y	1	373.281	50.1807	FALSE	tr;tr;sp	E7ENM8;E9PIJ7;P07332	E7ENM8;E9PIJ7;P07332	E7ENM8_HUMAN;E9PIJ7_HUMAN;FES_HUMAN	Tyrosine-protein kinase;Tyrosine-protein kinase Fes/Fps;Tyrosine-protein kinase Fes/Fps	Homo sapiens	9606	FES	1	1;1;3	uniprot-human-2021
072921_DIA_Urine_EV_Phosphoproteome_All_60_Library_1	3		_RASS[+80]LNVLNVGGK_		TRUE	_RASS[Phospho (STY)]LNVLNVGGK_	RASSLNVLNVGGK	28.1389	0.774437	28.1389	H0YG16;H0YJK1	FALSE	_RASS[+80]LNVLNVGGK_	_RASS[Phospho (STY)]LNVLNVGGK_	465.577	0.00886546	2554806	noloss	4	y	1	360.224	5.08016	TRUE	tr	H0YG16;H0YJK1	H0YG16;H0YJK1	H0YG16_HUMAN;H0YJK1_HUMAN	Kinesin light chain 1 (Fragment)	Homo sapiens	9606	KLC1	1	1	uniprot-human-2021
072921_DIA_Urine_EV_Phosphoproteome_All_60_Library_1	3		_AHT[+80]PTPGIYM[+16]GR_		TRUE	_AHT[Phospho (STY)]PTPGIYM[Oxidation (M)]GR_	AHTPTPGIYMGR	-3.15962	0.775253	-3.15962	Q13595	TRUE	_AHT[+80]PTPGIYM[+16]GR_	_AHT[Phospho (STY)]PTPGIYM[Oxidation (M)]GR_	466.207	0.000573477	20373220	noloss	3	b	1	390.117	41.5621	FALSE	sp	Q13595	Q13595	TRA2A_HUMAN	Transformer-2 protein homolog alpha	Homo sapiens	9606	TRA2A	1	1	uniprot-human-2021
072921_DIA_Urine_EV_Phosphoproteome_All_60_Library_1	3		_AHT[+80]PTPGIYMGR_		TRUE	_AHT[Phospho (STY)]PTPGIYMGR_	AHTPTPGIYMGR	16.5389	0.764803	16.5389	Q13595	TRUE	_AHT[+80]PTPGIYMGR_	_AHT[Phospho (STY)]PTPGIYMGR_	460.876	0.000573477	3412135	noloss	3	b	1	390.117	16.8528	FALSE	sp	Q13595	Q13595	TRA2A_HUMAN	Transformer-2 protein homolog alpha	Homo sapiens	9606	TRA2A	1	1	uniprot-human-2021
072921_DIA_Urine_EV_Phosphoproteome_All_60_Library_1	3		_AHTPT[+80]PGIYMGR_		TRUE	_AHTPT[Phospho (STY)]PGIYMGR_	AHTPTPGIYMGR	18.0332	0.764803	18.0332	Q13595	TRUE	_AHTPT[+80]PGIYMGR_	_AHTPT[Phospho (STY)]PGIYMGR_	460.876	0.00451934	961466	noloss	3	y	1	363.181	38.3373	FALSE	sp	Q13595	Q13595	TRA2A_HUMAN	Transformer-2 protein homolog alpha	Homo sapiens	9606	TRA2A	1	1	uniprot-human-2021
072921_DIA_Urine_EV_Phosphoproteome_All_60_Library_1	3		_ENDIKPLTS[+80]FR_		TRUE	_ENDIKPLTS[Phospho (STY)]FR_	ENDIKPLTSFR	33.0828	0.802873	33.0828	A0A494C1L1;C9JXK0;Q14739	FALSE	_ENDIKPLTS[+80]FR_	_ENDIKPLTS[Phospho (STY)]FR_	467.225	0.000663658	56594790	noloss	3	y	1	489.186	7.96818	TRUE	tr;tr;sp	A0A494C1L1;C9JXK0;Q14739	A0A494C1L1;C9JXK0;Q14739	A0A494C1L1_HUMAN;C9JXK0_HUMAN;LBR_HUMAN	3-beta-hydroxysterol Delta (14)-reductase;Delta(14)-sterol reductase LBR (Fragment);Delta(14)-sterol reductase LBR	Homo sapiens	9606	LBR	1	1;1;2	uniprot-human-2021
072921_DIA_Urine_EV_Phosphoproteome_All_60_Library_1	3		_IDST[+80]EVIYQPR_		TRUE	_IDST[Phospho (STY)]EVIYQPR_	IDSTEVIYQPR	29.4777	0.76697	29.4777	K7EMR0;K7EP59;K7EQN8;Q15831	FALSE	_IDST[+80]EVIYQPR_	_IDST[Phospho (STY)]EVIYQPR_	467.553	0.00343225	4146003	noloss	3	y	1	400.23	20.4324	FALSE	tr;tr;tr;sp	K7EMR0;K7EP59;K7EQN8;Q15831	K7EMR0;K7EP59;K7EQN8;Q15831	K7EMR0_HUMAN;K7EP59_HUMAN;K7EQN8_HUMAN;STK11_HUMAN	Serine/threonine-protein kinase STK11;Non-specific serine/threonine protein kinase;Serine/threonine-protein kinase STK11 (Fragment);Serine/threonine-protein kinase STK11	Homo sapiens	9606	STK11	1	1;2;1;1	uniprot-human-2021
072921_DIA_Urine_EV_Phosphoproteome_All_60_Library_1	3		_LTEPQHGLGS[+80]QR_		TRUE	_LTEPQHGLGS[Phospho (STY)]QR_	LTEPQHGLGSQR	-14.8632	0.747751	-14.8632	H0YDB2;Q13586	FALSE	_LTEPQHGLGS[+80]QR_	_LTEPQHGLGS[Phospho (STY)]QR_	468.221	0.000573477	4689203	H3PO4	3	y	1	372.199	7.49385	TRUE	tr;sp	H0YDB2;Q13586	H0YDB2;Q13586	H0YDB2_HUMAN;STIM1_HUMAN	Stromal interaction molecule 1	Homo sapiens	9606	STIM1	1	2;3	uniprot-human-2021
072921_DIA_Urine_EV_Phosphoproteome_All_60_Library_1	3		_NM[+16]S[+80]VIAHVDHGK_		TRUE	_NM[Oxidation (M)]S[Phospho (STY)]VIAHVDHGK_	NMSVIAHVDHGK	-19.2587	0.76072	-19.2587	P13639	TRUE	_NM[+16]S[+80]VIAHVDHGK_	_NM[Oxidation (M)]S[Phospho (STY)]VIAHVDHGK_	468.543	0.00310709	3196740	noloss	3	y	1	341.193	30.5764	FALSE	sp	P13639	P13639	EF2_HUMAN	Elongation factor 2	Homo sapiens	9606	EEF2	1	4	uniprot-human-2021
072921_DIA_Urine_EV_Phosphoproteome_All_60_Library_1	3		_NMS[+80]VIAHVDHGK_		TRUE	_NMS[Phospho (STY)]VIAHVDHGK_	NMSVIAHVDHGK	8.06547	0.719771	8.06547	P13639	TRUE	_NMS[+80]VIAHVDHGK_	_NMS[Phospho (STY)]VIAHVDHGK_	463.211	0.00147275	6221208	noloss	3	y	1	341.193	34.5992	FALSE	sp	P13639	P13639	EF2_HUMAN	Elongation factor 2	Homo sapiens	9606	EEF2	1	4	uniprot-human-2021
072921_DIA_Urine_EV_Phosphoproteome_All_60_Library_1	3		_WRLS[+80]PGETPER_		TRUE	_WRLS[Phospho (STY)]PGETPER_	WRLSPGETPER	24.455	0.749593	24.455	A0A0G2JHC2;Q6NYC8	FALSE	_WRLS[+80]PGETPER_	_WRLS[Phospho (STY)]PGETPER_	469.885	0.000573477	3214464	noloss	3	y	1	401.214	100	FALSE	tr;sp	A0A0G2JHC2;Q6NYC8	A0A0G2JHC2;Q6NYC8	A0A0G2JHC2_HUMAN;PPR18_HUMAN	PPP1R18;Phostensin	Homo sapiens	9606	PPP1R18	1	1	uniprot-human-2021
072921_DIA_Urine_EV_Phosphoproteome_All_60_Library_1	3		_KFS[+80]QPEPSAVLK_		TRUE	_KFS[Phospho (STY)]QPEPSAVLK_	KFSQPEPSAVLK	22.8204	0.784153	22.8204	Q96QH2	TRUE	_KFS[+80]QPEPSAVLK_	_KFS[Phospho (STY)]QPEPSAVLK_	470.906	0.000663658	19955010	noloss	3	y	1	359.265	7.83007	TRUE	sp	Q96QH2	Q96QH2	PRAM_HUMAN	PML-RARA-regulated adapter molecule 1	Homo sapiens	9606	PRAM1	1	3	uniprot-human-2021
072921_DIA_Urine_EV_Phosphoproteome_All_60_Library_1	3		_DLFDYS[+80]PPLHK_		TRUE	_DLFDYS[Phospho (STY)]PPLHK_	DLFDYSPPLHK	61.2291	0.747338	61.2291	Q9NYF8	FALSE	_DLFDYS[+80]PPLHK_	_DLFDYS[Phospho (STY)]PPLHK_	471.215	0.000573477	3301834	noloss	5	y	1	591.361	100	FALSE	sp	Q9NYF8	Q9NYF8	BCLF1_HUMAN	Bcl-2-associated transcription factor 1	Homo sapiens	9606	BCLAF1	1	2	uniprot-human-2021
072921_DIA_Urine_EV_Phosphoproteome_All_60_Library_1	3		_RGS[+80]NVALM[+16]LDVR_		TRUE	_RGS[Phospho (STY)]NVALM[Oxidation (M)]LDVR_	RGSNVALMLDVR	31.6388	0.790859	31.6388	H7C5I3;J3KR55;P35236	FALSE	_RGS[+80]NVALM[+16]LDVR_	_RGS[Phospho (STY)]NVALM[Oxidation (M)]LDVR_	476.234	0	1488004	H3PO4	4	b	1	397.194	19.6799	FALSE	tr;tr;sp	H7C5I3;J3KR55;P35236	H7C5I3;J3KR55;P35236	H7C5I3_HUMAN;J3KR55_HUMAN;PTN7_HUMAN	Protein-tyrosine-phosphatase (Fragment);Protein-tyrosine-phosphatase (Fragment);Tyrosine-protein phosphatase non-receptor type 7	Homo sapiens	9606	PTPN7	1	2;1;3	uniprot-human-2021
072921_DIA_Urine_EV_Phosphoproteome_All_60_Library_1	3		_LLAEALNQVT[+80]QR_		TRUE	_LLAEALNQVT[Phospho (STY)]QR_	LLAEALNQVTQR	37.5803	0.772655	37.5803	Q05655	TRUE	_LLAEALNQVT[+80]QR_	_LLAEALNQVT[Phospho (STY)]QR_	479.248	0.00302155	2906622	noloss	3	y	1	484.192	6.50073	FALSE	sp	Q05655	Q05655	KPCD_HUMAN	Protein kinase C delta type	Homo sapiens	9606	PRKCD	1	2	uniprot-human-2021
072921_DIA_Urine_EV_Phosphoproteome_All_60_Library_1	3		_RS[+80]VGQRPVPGVGR_		TRUE	_RS[Phospho (STY)]VGQRPVPGVGR_	RSVGQRPVPGVGR	-21.2766	0.798239	-21.2766	O00160	TRUE	_RS[+80]VGQRPVPGVGR_	_RS[Phospho (STY)]VGQRPVPGVGR_	482.256	0.0008279	244884400	H3PO4	3	b	1	325.198	13.2098	FALSE	sp	O00160	O00160	MYO1F_HUMAN	Unconventional myosin-If	Homo sapiens	9606	MYO1F	1	3	uniprot-human-2021
072921_DIA_Urine_EV_Phosphoproteome_All_60_Library_1	3		_RFS[+80]MVVQDGIVK_		TRUE	_RFS[Phospho (STY)]MVVQDGIVK_	RFSMVVQDGIVK	48.0156	0.769881	48.0156	P30044	TRUE	_RFS[+80]MVVQDGIVK_	_RFS[Phospho (STY)]MVVQDGIVK_	486.911	0.00108038	3564894	noloss	4	y	1	416.287	13.6226	TRUE	sp	P30044	P30044	PRDX5_HUMAN	Peroxiredoxin-5, mitochondrial	Homo sapiens	9606	PRDX5	1	4	uniprot-human-2021
072921_DIA_Urine_EV_Phosphoproteome_All_60_Library_1	3		_SRS[+80]GEGEVSGLM[+16]R_		TRUE	_SRS[Phospho (STY)]GEGEVSGLM[Oxidation (M)]R_	SRSGEGEVSGLMR	-13.4125	0.772201	-13.4125	Q13263	FALSE	_SRS[+80]GEGEVSGLM[+16]R_	_SRS[Phospho (STY)]GEGEVSGLM[Oxidation (M)]R_	487.545	0.00351014	4309117	noloss	4	y	1	492.26	33.1375	FALSE	sp	Q13263	Q13263	TIF1B_HUMAN	Transcription intermediary factor 1-beta	Homo sapiens	9606	TRIM28	1	5	uniprot-human-2021
072921_DIA_Urine_EV_Phosphoproteome_All_60_Library_1	3		_S[+80]RSGEGEVSGLMR_		TRUE	_S[Phospho (STY)]RSGEGEVSGLMR_	SRSGEGEVSGLMR	13.4357	0.765356	13.4357	Q13263	FALSE	_S[+80]RSGEGEVSGLMR_	_S[Phospho (STY)]RSGEGEVSGLMR_	482.213	0.00385035	2110943	noloss	4	y	1	476.265	36.9386	FALSE	sp	Q13263	Q13263	TIF1B_HUMAN	Transcription intermediary factor 1-beta	Homo sapiens	9606	TRIM28	1	5	uniprot-human-2021
072921_DIA_Urine_EV_Phosphoproteome_All_60_Library_1	3		_S[+80]RSGEGEVSGLM[+16]R_		TRUE	_S[Phospho (STY)]RSGEGEVSGLM[Oxidation (M)]R_	SRSGEGEVSGLMR	-13.5562	0.772201	-13.5562	Q13263	FALSE	_S[+80]RSGEGEVSGLM[+16]R_	_S[Phospho (STY)]RSGEGEVSGLM[Oxidation (M)]R_	487.545	0.00672885	3725709	noloss	3	y	1	435.238	5.61198	TRUE	sp	Q13263	Q13263	TIF1B_HUMAN	Transcription intermediary factor 1-beta	Homo sapiens	9606	TRIM28	1	5	uniprot-human-2021
072921_DIA_Urine_EV_Phosphoproteome_All_60_Library_1	3		_EDS[+80]VKPGAHLTVK_		TRUE	_EDS[Phospho (STY)]VKPGAHLTVK_	EDSVKPGAHLTVK	-13.3456	0.796134	-13.3456	A0A7I2V2R3;A0A7I2V402;A0A7I2V4G0;A0A7I2V5D8;P51991	FALSE	_EDS[+80]VKPGAHLTVK_	_EDS[Phospho (STY)]VKPGAHLTVK_	487.576	0.0008279	93644410	noloss	3	y	1	347.229	30.3333	FALSE	tr;tr;tr;tr;sp	A0A7I2V2R3;A0A7I2V402;A0A7I2V4G0;A0A7I2V5D8;P51991	A0A7I2V2R3;A0A7I2V402;A0A7I2V4G0;A0A7I2V5D8;P51991	A0A7I2V2R3_HUMAN;A0A7I2V402_HUMAN;A0A7I2V4G0_HUMAN;A0A7I2V5D8_HUMAN;ROA3_HUMAN	Heterogeneous nuclear ribonucleoprotein A3	Homo sapiens	9606	HNRNPA3	1	1;1;1;1;2	uniprot-human-2021
072921_DIA_Urine_EV_Phosphoproteome_All_60_Library_1	3		_LQRPPSVDS[+80]IIR_		TRUE	_LQRPPSVDS[Phospho (STY)]IIR_	LQRPPSVDSIIR	44.7132	0.773771	44.7132	A0A6Q8PF61;A0A7I2PHE7;A0A7I2V5N5;Q1MSJ5	FALSE	_LQRPPSVDS[+80]IIR_	_LQRPPSVDS[Phospho (STY)]IIR_	487.592	0.00116473	5229192	noloss	3	b	1	398.251	11.2625	TRUE	tr;tr;tr;sp	A0A6Q8PF61;A0A7I2PHE7;A0A7I2V5N5;Q1MSJ5	A0A6Q8PF61;A0A7I2PHE7;A0A7I2V5N5;Q1MSJ5	A0A6Q8PF61_HUMAN;A0A7I2PHE7_HUMAN;A0A7I2V5N5_HUMAN;CSPP1_HUMAN	Centrosome and spindle pole-associated protein 1	Homo sapiens	9606	CSPP1	1	1;1;1;4	uniprot-human-2021
072921_DIA_Urine_EV_Phosphoproteome_All_60_Library_1	3		_LQRPPS[+80]VDSIIR_		TRUE	_LQRPPS[Phospho (STY)]VDSIIR_	LQRPPSVDSIIR	40.7282	0.773771	40.7282	A0A6Q8PF61;A0A7I2PHE7;A0A7I2V5N5;Q1MSJ5	FALSE	_LQRPPS[+80]VDSIIR_	_LQRPPS[Phospho (STY)]VDSIIR_	487.592	0.000573477	6507384	noloss	3	b	1	398.251	10.0045	TRUE	tr;tr;tr;sp	A0A6Q8PF61;A0A7I2PHE7;A0A7I2V5N5;Q1MSJ5	A0A6Q8PF61;A0A7I2PHE7;A0A7I2V5N5;Q1MSJ5	A0A6Q8PF61_HUMAN;A0A7I2PHE7_HUMAN;A0A7I2V5N5_HUMAN;CSPP1_HUMAN	Centrosome and spindle pole-associated protein 1	Homo sapiens	9606	CSPP1	1	1;1;1;4	uniprot-human-2021
072921_DIA_Urine_EV_Phosphoproteome_All_60_Library_1	3		_S[+80]GSMDPSGAHPSVR_		TRUE	_S[Phospho (STY)]GSMDPSGAHPSVR_	SGSMDPSGAHPSVR	-17.7948	0.804801	-17.7948	Q07666	TRUE	_S[+80]GSMDPSGAHPSVR_	_S[Phospho (STY)]GSMDPSGAHPSVR_	488.869	0.00102727	8613211	noloss	4	y	1	458.272	68.0431	FALSE	sp	Q07666	Q07666	KHDR1_HUMAN	KH domain-containing, RNA-binding, signal transduction-associated protein 1	Homo sapiens	9606	KHDRBS1	1	1	uniprot-human-2021
072921_DIA_Urine_EV_Phosphoproteome_All_60_Library_1	3		_SGS[+80]MDPSGAHPSVR_		TRUE	_SGS[Phospho (STY)]MDPSGAHPSVR_	SGSMDPSGAHPSVR	-18.0593	0.804801	-18.0593	Q07666	TRUE	_SGS[+80]MDPSGAHPSVR_	_SGS[Phospho (STY)]MDPSGAHPSVR_	488.869	0.00535935	2641268	noloss	4	y	1	458.272	56.592	FALSE	sp	Q07666	Q07666	KHDR1_HUMAN	KH domain-containing, RNA-binding, signal transduction-associated protein 1	Homo sapiens	9606	KHDRBS1	1	1	uniprot-human-2021
072921_DIA_Urine_EV_Phosphoproteome_All_60_Library_1	3		_HGLAHDEM[+16]KS[+80]PR_		TRUE	_HGLAHDEM[Oxidation (M)]KS[Phospho (STY)]PR_	HGLAHDEMKSPR	-52.4988	0.794768	-52.4988	Q9Y2W1	FALSE	_HGLAHDEM[+16]KS[+80]PR_	_HGLAHDEM[Oxidation (M)]KS[Phospho (STY)]PR_	491.882	0	13630220	noloss	3	b	1	308.172	6.33617	FALSE	sp	Q9Y2W1	Q9Y2W1	TR150_HUMAN	Thyroid hormone receptor-associated protein 3	Homo sapiens	9606	THRAP3	1	2	uniprot-human-2021
072921_DIA_Urine_EV_Phosphoproteome_All_60_Library_1	3		_LGGKS[+80]PPPPPPPPR_		TRUE	_LGGKS[Phospho (STY)]PPPPPPPPR_	LGGKSPPPPPPPPR	-9.25813	0.876368	-9.25813	Q5T5P2	TRUE	_LGGKS[+80]PPPPPPPPR_	_LGGKS[Phospho (STY)]PPPPPPPPR_	491.925	0	5685604	noloss	3	y	1	369.224	7.3551	TRUE	sp	Q5T5P2	Q5T5P2	SKT_HUMAN	Sickle tail protein homolog	Homo sapiens	9606	KIAA1217	1	2	uniprot-human-2021
072921_DIA_Urine_EV_Phosphoproteome_All_60_Library_1	3		_NRHS[+80]PSWSPDGR_		TRUE	_NRHS[Phospho (STY)]PSWSPDGR_	NRHSPSWSPDGR	-20.5657	0.769887	-20.5657	Q9Y2I6	TRUE	_NRHS[+80]PSWSPDGR_	_NRHS[Phospho (STY)]PSWSPDGR_	492.544	0.000893655	6044193	noloss	3	b	1	408.21	8.10017	TRUE	sp	Q9Y2I6	Q9Y2I6	NINL_HUMAN	Ninein-like protein	Homo sapiens	9606	NINL	1	2	uniprot-human-2021
072921_DIA_Urine_EV_Phosphoproteome_All_60_Library_1	3		_SINHQIES[+80]PSER_		TRUE	_SINHQIES[Phospho (STY)]PSER_	SINHQIESPSER	-19.7381	0.755235	-19.7381	D6RD46;E7EPK0;E9PDJ9;G5EA03;H0Y8P3;Q9UPQ0	FALSE	_SINHQIES[+80]PSER_	_SINHQIES[Phospho (STY)]PSER_	492.887	0.00489728	10965980	noloss	3	y	1	391.194	30.7468	FALSE	tr;tr;tr;tr;tr;sp	D6RD46;E7EPK0;E9PDJ9;G5EA03;H0Y8P3;Q9UPQ0	D6RD46;E7EPK0;E9PDJ9;G5EA03;H0Y8P3;Q9UPQ0	D6RD46_HUMAN;E7EPK0_HUMAN;E9PDJ9_HUMAN;G5EA03_HUMAN;H0Y8P3_HUMAN;LIMC1_HUMAN	LIM and calponin homology domains-containing protein 1;LIM and calponin homology domains-containing protein 1;LIM and calponin homology domains-containing protein 1;LIM and calponin homology domains-containing protein 1;LIM and calponin homology domains-containing protein 1 (Fragment);LIM and calponin homology domains-containing protein 1	Homo sapiens	9606	LIMCH1	1	1;1;1;1;1;4	uniprot-human-2021
072921_DIA_Urine_EV_Phosphoproteome_All_60_Library_1	3		_RVET[+80]VSQT[+80]LRK_		TRUE	_RVET[Phospho (STY)]VSQT[Phospho (STY)]LRK_	RVETVSQTLRK	-22.9392	0.752799	-22.9392	Q8N392	TRUE	_RVET[+80]VSQT[+80]LRK_	_RVET[Phospho (STY)]VSQT[Phospho (STY)]LRK_	492.904	0.00151825	4317510	noloss	3	b	1	385.219	42.6103	FALSE	sp	Q8N392	Q8N392	RHG18_HUMAN	Rho GTPase-activating protein 18	Homo sapiens	9606	ARHGAP18	1	3	uniprot-human-2021
072921_DIA_Urine_EV_Phosphoproteome_All_60_Library_1	3		_RVETVSQT[+80]LRK_		TRUE	_RVETVSQT[Phospho (STY)]LRK_	RVETVSQTLRK	-32.1677	0.752799	-32.1677	Q8N392	TRUE	_RVETVSQT[+80]LRK_	_RVETVSQT[Phospho (STY)]LRK_	466.248	0.000663658	4328665	noloss	3	y	1	416.298	16.1478	FALSE	sp	Q8N392	Q8N392	RHG18_HUMAN	Rho GTPase-activating protein 18	Homo sapiens	9606	ARHGAP18	1	3	uniprot-human-2021
072921_DIA_Urine_EV_Phosphoproteome_All_60_Library_1	3		_RSS[+80]MGSTAVATDVK_		TRUE	_RSS[Phospho (STY)]MGSTAVATDVK_	RSSMGSTAVATDVK	-9.86059	0.803983	-9.86059	B0QYF0;Q6UXY1	FALSE	_RSS[+80]MGSTAVATDVK_	_RSS[Phospho (STY)]MGSTAVATDVK_	497.229	0.00136696	5074763	noloss	3	y	1	361.208	17.0801	TRUE	tr;sp	B0QYF0;Q6UXY1	B0QYF0;Q6UXY1	B0QYF0_HUMAN;BI2L2_HUMAN	Brain-specific angiogenesis inhibitor 1-associated protein 2-like protein 2 (Fragment);Brain-specific angiogenesis inhibitor 1-associated protein 2-like protein 2	Homo sapiens	9606	BAIAP2L2	1	1	uniprot-human-2021
072921_DIA_Urine_EV_Phosphoproteome_All_60_Library_1	3		_RS[+80]LT[+80]RS[+80]PPAIR_		TRUE	_RS[Phospho (STY)]LT[Phospho (STY)]RS[Phospho (STY)]PPAIR_	RSLTRSPPAIR	-1.4351	0.770035	-1.4351	Q9UQ35	TRUE	_RS[+80]LT[+80]RS[+80]PPAIR_	_RS[Phospho (STY)]LT[Phospho (STY)]RS[Phospho (STY)]PPAIR_	498.552	0.00125323	7202875	noloss	4	y	1	456.293	18.5261	FALSE	sp	Q9UQ35	Q9UQ35	SRRM2_HUMAN	Serine/arginine repetitive matrix protein 2	Homo sapiens	9606	SRRM2	1	2	uniprot-human-2021
072921_DIA_Urine_EV_Phosphoproteome_All_60_Library_1	3		_VET[+80]PVLPPVLVPR_		TRUE	_VET[Phospho (STY)]PVLPPVLVPR_	VETPVLPPVLVPR	85.5615	0.804435	85.5615	B7Z5N5;H0YL71;H0YMP2;H3BP09;H3BVD1;K7EJX0;O15198;P84022;Q15796	FALSE	_VET[+80]PVLPPVLVPR_	_VET[Phospho (STY)]PVLPPVLVPR_	499.281	0.00861698	374473	noloss	4	y	1	484.324	90.4563	FALSE	tr;tr;tr;tr;tr;tr;sp;sp;sp	B7Z5N5;H0YL71;H0YMP2;H3BP09;H3BVD1;K7EJX0;O15198;P84022;Q15796	B7Z5N5;H0YL71;H0YMP2;H3BP09;H3BVD1;K7EJX0;O15198;P84022;Q15796	B7Z5N5_HUMAN;H0YL71_HUMAN;H0YMP2_HUMAN;H3BP09_HUMAN;H3BVD1_HUMAN;K7EJX0_HUMAN;SMAD9_HUMAN;SMAD3_HUMAN;SMAD2_HUMAN	Mothers against decapentaplegic homolog;Mothers against decapentaplegic homolog 3 (Fragment);Mothers against decapentaplegic homolog 3 (Fragment);Mothers against decapentaplegic homolog 3 (Fragment);Mothers against decapentaplegic homolog (Fragment);Mothers against decapentaplegic homolog 2 (Fragment);Mothers against decapentaplegic homolog 9;Mothers against decapentaplegic homolog 3;Mothers agai…	Homo sapiens	9606	SMAD2;SMAD3;SMAD3;SMAD3;SMAD3;SMAD2;SMAD9;SMAD3;SMAD2	1	1	uniprot-human-2021
072921_DIA_Urine_EV_Phosphoproteome_All_60_Library_1	3		_YNSHSLENES[+80]IK_		TRUE	_YNSHSLENES[Phospho (STY)]IK_	YNSHSLENESIK	-3.27468	0.778363	-3.27468	C9J2A2;Q13496	FALSE	_YNSHSLENES[+80]IK_	_YNSHSLENES[Phospho (STY)]IK_	500.884	0.0008279	15067000	H3PO4	3	y	1	329.218	30.2087	TRUE	tr;sp	C9J2A2;Q13496	C9J2A2;Q13496	C9J2A2_HUMAN;MTM1_HUMAN	Myotubularin (Fragment);Myotubularin	Homo sapiens	9606	MTM1	1	1;2	uniprot-human-2021
072921_DIA_Urine_EV_Phosphoproteome_All_60_Library_1	4		_HKEDVY[+80]ENLHTK_		TRUE	_HKEDVY[Phospho (STY)]ENLHTK_	HKEDVYENLHTK	-35.4253	0.703877	-35.4253	P29350	TRUE	_HKEDVY[+80]ENLHTK_	_HKEDVY[Phospho (STY)]ENLHTK_	398.933	0.00485599	5670288	noloss	3	b	1	395.204	51.3417	FALSE	sp	P29350	P29350	PTN6_HUMAN	Tyrosine-protein phosphatase non-receptor type 6	Homo sapiens	9606	PTPN6	1	1	uniprot-human-2021
072921_DIA_Urine_EV_Phosphoproteome_All_60_Library_1	4		_HHKS[+80]DPYSTGHLR_		TRUE	_HHKS[Phospho (STY)]DPYSTGHLR_	HHKSDPYSTGHLR	-39.6418	0.729467	-39.6418	O60885	TRUE	_HHKS[+80]DPYSTGHLR_	_HHKS[Phospho (STY)]DPYSTGHLR_	404.435	0.00128535	1933027	noloss	3	b	1	403.22	9.34355	FALSE	sp	O60885	O60885	BRD4_HUMAN	Bromodomain-containing protein 4	Homo sapiens	9606	BRD4	1	2	uniprot-human-2021
072921_DIA_Urine_EV_Phosphoproteome_All_60_Library_1	4		_PGVGAGHGGDPKLS[+80]PHK_		TRUE	_PGVGAGHGGDPKLS[Phospho (STY)]PHK_	PGVGAGHGGDPKLSPHK	-32.8429	0.781298	-32.8429	K7EQZ3;Q9GZP8	FALSE	_PGVGAGHGGDPKLS[+80]PHK_	_PGVGAGHGGDPKLS[Phospho (STY)]PHK_	423.457	0.000573477	22622620	noloss	3	y	1	381.224	40.6377	FALSE	tr;sp	K7EQZ3;Q9GZP8	K7EQZ3;Q9GZP8	K7EQZ3_HUMAN;IMUP_HUMAN	BPTI/Kunitz inhibitor domain-containing protein (Fragment);Immortalization up-regulated protein	Homo sapiens	9606	;IMUP	4;1	1	uniprot-human-2021
072921_DIA_Urine_EV_Phosphoproteome_All_60_Library_1	4		_RAEVLGHKT[+80]PEPAPR_		TRUE	_RAEVLGHKT[Phospho (STY)]PEPAPR_	RAEVLGHKTPEPAPR	-28.3408	0.79052	-28.3408	Q9UHD8	FALSE	_RAEVLGHKT[+80]PEPAPR_	_RAEVLGHKT[Phospho (STY)]PEPAPR_	435.225	0.00114921	2850629	noloss	3	b	1	357.188	38.7028	FALSE	sp	Q9UHD8	Q9UHD8	SEPT9_HUMAN	Septin-9	Homo sapiens	9606	SEPTIN9	1	2	uniprot-human-2021
072921_DIA_Urine_EV_Phosphoproteome_All_60_Library_1	4		_SKEEQELHDIHS[+80]TR_		TRUE	_SKEEQELHDIHS[Phospho (STY)]TR_	SKEEQELHDIHSTR	-23.6395	0.750297	-23.6395	P51674	TRUE	_SKEEQELHDIHS[+80]TR_	_SKEEQELHDIHS[Phospho (STY)]TR_	447.953	0.00157321	19284880	noloss	3	y	1	443.165	7.9286	TRUE	sp	P51674	P51674	GPM6A_HUMAN	Neuronal membrane glycoprotein M6-a	Homo sapiens	9606	GPM6A	1	2	uniprot-human-2021
072921_DIA_Urine_EV_Phosphoproteome_All_60_Library_1	4		_HTRDS[+80]EAQRLPDSFK_		TRUE	_HTRDS[Phospho (STY)]EAQRLPDSFK_	HTRDSEAQRLPDSFK	-0.408408	0.796813	-0.408408	P27105	FALSE	_HTRDS[+80]EAQRLPDSFK_	_HTRDS[Phospho (STY)]EAQRLPDSFK_	467.468	0.00176078	91447650	noloss	3	y	1	381.213	70.7206	FALSE	sp	P27105	P27105	STOM_HUMAN	Stomatin	Homo sapiens	9606	STOM	1	3	uniprot-human-2021
072921_DIA_Urine_EV_Phosphoproteome_All_60_Library_1	4		_AAPAQVRPPS[+80]PGNIRPVK_		TRUE	_AAPAQVRPPS[Phospho (STY)]PGNIRPVK_	AAPAQVRPPSPGNIRPVK	14.9014	0.827535	14.9014	A0A087WZ40;Q14244	FALSE	_AAPAQVRPPS[+80]PGNIRPVK_	_AAPAQVRPPS[Phospho (STY)]PGNIRPVK_	484.514	0.00157321	5037397	noloss	3	y	1	343.234	45.2886	FALSE	tr;sp	A0A087WZ40;Q14244	A0A087WZ40;Q14244	A0A087WZ40_HUMAN;MAP7_HUMAN	Ensconsin	Homo sapiens	9606	MAP7	1	1	uniprot-human-2021
072921_DIA_Urine_EV_Phosphoproteome_All_60_Library_1	4		_EVSMDDHKLS[+80]LDELHR_		TRUE	_EVSMDDHKLS[Phospho (STY)]LDELHR_	EVSMDDHKLSLDELHR	30.0657	0.789388	30.0657	P05023	FALSE	_EVSMDDHKLS[+80]LDELHR_	_EVSMDDHKLS[Phospho (STY)]LDELHR_	501.728	0.000573477	9941523	noloss	3	y	1	425.262	73.8031	FALSE	sp	P05023	P05023	AT1A1_HUMAN	Sodium/potassium-transporting ATPase subunit alpha-1	Homo sapiens	9606	ATP1A1	1	1	uniprot-human-2021
072921_DIA_Urine_EV_Phosphoproteome_All_60_Library_1	5		_AHHGEAGHHLPEPSS[+80]RETGR_		TRUE	_AHHGEAGHHLPEPSS[Phospho (STY)]RETGR_	AHHGEAGHHLPEPSSRETGR	-40.5013	0.768729	-40.5013	O76061	TRUE	_AHHGEAGHHLPEPSS[+80]RETGR_	_AHHGEAGHHLPEPSS[Phospho (STY)]RETGR_	449.204	0.00133916	44265810	noloss	3	b	1	346.162	13.0807	TRUE	sp	O76061	O76061	STC2_HUMAN	Stanniocalcin-2	Homo sapiens	9606	STC2	1	1	uniprot-human-2021
072921_DIA_Urine_EV_Phosphoproteome_All_60_Library_1	2		_S[+80]FLGINK_		TRUE	_S[Phospho (STY)]FLGINK_	SFLGINK	41.4431	0.737627	41.4431	P48736	TRUE	_S[+80]FLGINK_	_S[Phospho (STY)]FLGINK_	429.71	0	1865959	H3PO4	3	b	1	330.181	67.523	FALSE	sp	P48736	P48736	PK3CG_HUMAN	Phosphatidylinositol 4,5-bisphosphate 3-kinase catalytic subunit gamma isoform	Homo sapiens	9606	PIK3CG	1	3	uniprot-human-2021
072921_DIA_Urine_EV_Phosphoproteome_All_60_Library_1	2		_VEQLT[+80]LR_		TRUE	_VEQLT[Phospho (STY)]LR_	VEQLTLR	19.8265	0.784941	19.8265	A1IGU5	TRUE	_VEQLT[+80]LR_	_VEQLT[Phospho (STY)]LR_	469.739	0.00102727	2362161	H3PO4	3	y	1	371.24	43.3067	FALSE	sp	A1IGU5	A1IGU5	ARH37_HUMAN	Rho guanine nucleotide exchange factor 37	Homo sapiens	9606	ARHGEF37	2	2	uniprot-human-2021
072921_DIA_Urine_EV_Phosphoproteome_All_60_Library_1	2		_VSS[+80]GFGLSK_		TRUE	_VSS[Phospho (STY)]GFGLSK_	VSSGFGLSK	17.2033	0.784474	17.2033	Q8IZQ1	TRUE	_VSS[+80]GFGLSK_	_VSS[Phospho (STY)]GFGLSK_	481.223	0.00286723	2723322	noloss	4	y	1	404.25	20.8386	FALSE	sp	Q8IZQ1	Q8IZQ1	WDFY3_HUMAN	WD repeat and FYVE domain-containing protein 3	Homo sapiens	9606	WDFY3	1	2	uniprot-human-2021
072921_DIA_Urine_EV_Phosphoproteome_All_60_Library_1	2		_PLLNWS[+80]R_		TRUE	_PLLNWS[Phospho (STY)]R_	PLLNWSR	55.7286	0.793907	55.7286	Q8TCX5	TRUE	_PLLNWS[+80]R_	_PLLNWS[Phospho (STY)]R_	483.234	0.00133916	2817414	H3PO4	3	y	1	430.22	8.33645	FALSE	sp	Q8TCX5	Q8TCX5	RHPN1_HUMAN	Rhophilin-1	Homo sapiens	9606	RHPN1	1	2	uniprot-human-2021
072921_DIA_Urine_EV_Phosphoproteome_All_60_Library_1	2		_TAS[+80]LPGYGR_		TRUE	_TAS[Phospho (STY)]LPGYGR_	TASLPGYGR	8.93741	0.794984	8.93741	A0A0A0MRL6;A0A3B3IS55;F8W8M4;O14639	FALSE	_TAS[+80]LPGYGR_	_TAS[Phospho (STY)]LPGYGR_	501.226	0.00102727	5553192	H3PO4	4	b	1	355.198	7.05475	FALSE	tr;tr;tr;sp	A0A0A0MRL6;A0A3B3IS55;F8W8M4;O14639	A0A0A0MRL6;A0A3B3IS55;F8W8M4;O14639	A0A0A0MRL6_HUMAN;A0A3B3IS55_HUMAN;F8W8M4_HUMAN;ABLM1_HUMAN	Actin-binding LIM protein 1	Homo sapiens	9606	ABLIM1	1	1;1;1;3	uniprot-human-2021
072921_DIA_Urine_EV_Phosphoproteome_All_60_Library_1	3		_KKPT[+80]PIIPEK_		TRUE	_KKPT[Phospho (STY)]PIIPEK_	KKPTPIIPEK	-19.1919	0.748345	-19.1919	A0A0X1KG75;Q53SF7	FALSE	_KKPT[+80]PIIPEK_	_KKPT[Phospho (STY)]PIIPEK_	410.9	0.00114921	21767040	noloss	3	y	1	373.208	100	FALSE	tr;sp	A0A0X1KG75;Q53SF7	A0A0X1KG75;Q53SF7	A0A0X1KG75_HUMAN;COBL1_HUMAN	Cordon-bleu protein-like 1	Homo sapiens	9606	COBLL1	1	2;3	uniprot-human-2021
072921_DIA_Urine_EV_Phosphoproteome_All_60_Library_1	3		_RAGDLLEDS[+80]PK_		TRUE	_RAGDLLEDS[Phospho (STY)]PK_	RAGDLLEDSPK	1.70051	0.739094	1.70051	P51858	TRUE	_RAGDLLEDS[+80]PK_	_RAGDLLEDS[Phospho (STY)]PK_	427.534	0.000573477	4365654	noloss	4	b	1	400.194	100	FALSE	sp	P51858	P51858	HDGF_HUMAN	Hepatoma-derived growth factor	Homo sapiens	9606	HDGF	1	1	uniprot-human-2021
072921_DIA_Urine_EV_Phosphoproteome_All_60_Library_1	3		_RES[+80]ISLTPVAK_		TRUE	_RES[Phospho (STY)]ISLTPVAK_	RESISLTPVAK	15.4136	0.769027	15.4136	B7Z3L6;O00337	FALSE	_RES[+80]ISLTPVAK_	_RES[Phospho (STY)]ISLTPVAK_	427.559	0.00151825	4667113	noloss	3	y	1	317.218	8.42656	TRUE	tr;sp	B7Z3L6;O00337	B7Z3L6;O00337	B7Z3L6_HUMAN;S28A1_HUMAN	Sodium/nucleoside cotransporter 1	Homo sapiens	9606	SLC28A1	1	1;2	uniprot-human-2021
072921_DIA_Urine_EV_Phosphoproteome_All_60_Library_1	3		_TLENLLAS[+80]IRK_		TRUE	_TLENLLAS[Phospho (STY)]IRK_	TLENLLASIRK	61.0749	0.74081	61.0749	Q6P1N0	FALSE	_TLENLLAS[+80]IRK_	_TLENLLAS[Phospho (STY)]IRK_	446.578	0.00260534	960776	H3PO4	4	y	1	485.319	8.65718	FALSE	sp	Q6P1N0	Q6P1N0	C2D1A_HUMAN	Coiled-coil and C2 domain-containing protein 1A	Homo sapiens	9606	CC2D1A	1	1	uniprot-human-2021
072921_DIA_Urine_EV_Phosphoproteome_All_60_Library_1	3		_FKT[+80]ITTAYYR_		TRUE	_FKT[Phospho (STY)]ITTAYYR_	FKTITTAYYR	25.315	0.758184	25.315	P51153	TRUE	_FKT[+80]ITTAYYR_	_FKT[Phospho (STY)]ITTAYYR_	448.551	0.000573477	4553056	noloss	3	y	1	501.246	100	FALSE	sp	P51153	P51153	RAB13_HUMAN	Ras-related protein Rab-13	Homo sapiens	9606	RAB13	1	1	uniprot-human-2021
072921_DIA_Urine_EV_Phosphoproteome_All_60_Library_1	3		_RGS[+80]PTTGFIEQK_		TRUE	_RGS[Phospho (STY)]PTTGFIEQK_	RGSPTTGFIEQK	2.80022	0.748382	2.80022	A0A494C1T9;J3KPS2;Q6ZRV2	FALSE	_RGS[+80]PTTGFIEQK_	_RGS[Phospho (STY)]PTTGFIEQK_	467.557	0.00121487	6515197	noloss	3	b	1	381.128	12.9287	TRUE	tr;tr;sp	A0A494C1T9;J3KPS2;Q6ZRV2	A0A494C1T9;J3KPS2;Q6ZRV2	A0A494C1T9_HUMAN;J3KPS2_HUMAN;FA83H_HUMAN	Protein FAM83H;Protein FAM83H (Fragment);Protein FAM83H	Homo sapiens	9606	FAM83H	1	1;1;3	uniprot-human-2021
072921_DIA_Urine_EV_Phosphoproteome_All_60_Library_1	3		_S[+80]GSFLYQVSTHK_		TRUE	_S[Phospho (STY)]GSFLYQVSTHK_	SGSFLYQVSTHK	34.9351	0.745311	34.9351	P20930	TRUE	_S[+80]GSFLYQVSTHK_	_S[Phospho (STY)]GSFLYQVSTHK_	478.554	0.00221053	4005232	noloss	3	y	1	385.219	25.6001	FALSE	sp	P20930	P20930	FILA_HUMAN	Filaggrin	Homo sapiens	9606	FLG	1	3	uniprot-human-2021
072921_DIA_Urine_EV_Phosphoproteome_All_60_Library_1	3		_VEGT[+80]LKGPEVDLK_		TRUE	_VEGT[Phospho (STY)]LKGPEVDLK_	VEGTLKGPEVDLK	23.538	0.796458	23.538	Q09666	TRUE	_VEGT[+80]LKGPEVDLK_	_VEGT[Phospho (STY)]LKGPEVDLK_	488.916	0.00298206	1850520	noloss	3	y	1	375.224	21.8949	FALSE	sp	Q09666	Q09666	AHNK_HUMAN	Neuroblast differentiation-associated protein AHNAK	Homo sapiens	9606	AHNAK	1	2	uniprot-human-2021
072921_DIA_Urine_EV_Phosphoproteome_All_60_Library_1	3		_S[+80]PPPGPAC[+57]PLLQR_		TRUE	_S[Phospho (STY)]PPPGPAC[Carbamidomethyl (C)]PLLQR_	SPPPGPACPLLQR	39.029	0.778158	39.029	F8VW89;Q9BRR9;R4GN15	FALSE	_S[+80]PPPGPAC[+57]PLLQR_	_S[Phospho (STY)]PPPGPAC[Carbamidomethyl (C)]PLLQR_	490.571	0.00141822	539129	noloss	3	y	1	416.262	36.3225	FALSE	tr;sp;tr	F8VW89;Q9BRR9;R4GN15	F8VW89;Q9BRR9;R4GN15	F8VW89_HUMAN;RHG09_HUMAN;R4GN15_HUMAN	Rho GTPase-activating protein 9 (Fragment);Rho GTPase-activating protein 9;Rho GTPase-activating protein 9	Homo sapiens	9606	ARHGAP9	1	8;2;2	uniprot-human-2021
072921_DIA_Urine_EV_Phosphoproteome_All_60_Library_1	3		_DS[+80]EAQRLPDSFK_		TRUE	_DS[Phospho (STY)]EAQRLPDSFK_	DSEAQRLPDSFK	20.0677	0.756772	20.0677	P27105	FALSE	_DS[+80]EAQRLPDSFK_	_DS[Phospho (STY)]EAQRLPDSFK_	491.552	0.00133097	10543990	noloss	3	y	1	381.213	86.3005	FALSE	sp	P27105	P27105	STOM_HUMAN	Stomatin	Homo sapiens	9606	STOM	1	3	uniprot-human-2021
072921_DIA_Urine_EV_Phosphoproteome_All_60_Library_1	3		_EKGSFS[+80]DTGLGDGK_		TRUE	_EKGSFS[Phospho (STY)]DTGLGDGK_	EKGSFSDTGLGDGK	-2.30479	0.749409	-2.30479	Q9Y2W1	FALSE	_EKGSFS[+80]DTGLGDGK_	_EKGSFS[Phospho (STY)]DTGLGDGK_	493.212	0.00225238	7320895	noloss	3	y	1	319.161	8.44367	FALSE	sp	Q9Y2W1	Q9Y2W1	TR150_HUMAN	Thyroid hormone receptor-associated protein 3	Homo sapiens	9606	THRAP3	1	2	uniprot-human-2021
072921_DIA_Urine_EV_Phosphoproteome_All_60_Library_1	4		_VPEPC[+57]PST[+80]VT[+80]PAPAQQK_		TRUE	_VPEPC[Carbamidomethyl (C)]PST[Phospho (STY)]VT[Phospho (STY)]PAPAQQK_	VPEPCPSTVTPAPAQQK	6.97174	0.769955	6.97174	P35321	TRUE	_VPEPC[+57]PST[+80]VT[+80]PAPAQQK_	_VPEPC[Carbamidomethyl (C)]PST[Phospho (STY)]VT[Phospho (STY)]PAPAQQK_	492.465	0.00715165	594125	noloss	3	b	1	326.171	13.1749	FALSE	sp	P35321	P35321	SPR1A_HUMAN	Cornifin-A	Homo sapiens	9606	SPRR1A	1	2	uniprot-human-2021
072921_DIA_Urine_EV_Phosphoproteome_All_60_Library_1	2		_PLPGT[+80]LK_		TRUE	_PLPGT[Phospho (STY)]LK_	PLPGTLK	9.3485	0.726989	9.3485	O14672	TRUE	_PLPGT[+80]LK_	_PLPGT[Phospho (STY)]LK_	403.215	0.0008279	26860020	H3PO4	3	y	1	343.234	45.9446	FALSE	sp	O14672	O14672	ADA10_HUMAN	Disintegrin and metalloproteinase domain-containing protein 10	Homo sapiens	9606	ADAM10	1	1	uniprot-human-2021
072921_DIA_Urine_EV_Phosphoproteome_All_60_Library_1	2		_LVGSS[+80]LR_		TRUE	_LVGSS[Phospho (STY)]LR_	LVGSSLR	0.389773	0.746815	0.389773	Q9Y3L3	FALSE	_LVGSS[+80]LR_	_LVGSS[Phospho (STY)]LR_	406.207	0.0008279	6593557	noloss	5	y	1	599.255	24.976	FALSE	sp	Q9Y3L3	Q9Y3L3	3BP1_HUMAN	SH3 domain-binding protein 1	Homo sapiens	9606	SH3BP1	1	3	uniprot-human-2021
072921_DIA_Urine_EV_Phosphoproteome_All_60_Library_1	2		_LEALS[+80]VK_		TRUE	_LEALS[Phospho (STY)]VK_	LEALSVK	17.7917	0.745393	17.7917	P43487	FALSE	_LEALS[+80]VK_	_LEALS[Phospho (STY)]VK_	420.217	0.00271909	1906450	H3PO4	3	y	1	315.203	10.3938	FALSE	sp	P43487	P43487	RANG_HUMAN	Ran-specific GTPase-activating protein	Homo sapiens	9606	RANBP1	1	1	uniprot-human-2021
072921_DIA_Urine_EV_Phosphoproteome_All_60_Library_1	2		_ANLS[+80]LLR_		TRUE	_ANLS[Phospho (STY)]LLR_	ANLSLLR	40.8941	0.757116	40.8941	P23246	TRUE	_ANLS[+80]LLR_	_ANLS[Phospho (STY)]LLR_	433.728	0.00221053	3736813	noloss	3	y	1	401.287	23.093	FALSE	sp	P23246	P23246	SFPQ_HUMAN	Splicing factor, proline- and glutamine-rich	Homo sapiens	9606	SFPQ	1	2	uniprot-human-2021
072921_DIA_Urine_EV_Phosphoproteome_All_60_Library_1	2		_VLS[+80]AMIR_		TRUE	_VLS[Phospho (STY)]AMIR_	VLSAMIR	54.8251	0.755796	54.8251	H0Y8X4;O43598	FALSE	_VLS[+80]AMIR_	_VLS[Phospho (STY)]AMIR_	435.219	0.000573477	842164	noloss	3	y	1	419.244	5.89248	FALSE	tr;sp	H0Y8X4;O43598	H0Y8X4;O43598	H0Y8X4_HUMAN;DNPH1_HUMAN	2'-deoxynucleoside 5'-phosphate N-hydrolase 1 (Fragment);2'-deoxynucleoside 5'-phosphate N-hydrolase 1	Homo sapiens	9606	DNPH1	1	1	uniprot-human-2021
072921_DIA_Urine_EV_Phosphoproteome_All_60_Library_1	2		_[+42]S[+80]ISALGGR_		TRUE	_[Acetyl (Protein N-term)]S[Phospho (STY)]ISALGGR_	SISALGGR	35.6881	0.802564	35.6881	O15231	FALSE	_[+42]S[+80]ISALGGR_	_[Acetyl (Protein N-term)]S[Phospho (STY)]ISALGGR_	441.708	0.00159806	6474604	H3PO4	3	b	1	312.155	8.75297	FALSE	sp	O15231	O15231	ZN185_HUMAN	Zinc finger protein 185	Homo sapiens	9606	ZNF185	1	3	uniprot-human-2021
072921_DIA_Urine_EV_Phosphoproteome_All_60_Library_1	2		_RAS[+80]VFVK_		TRUE	_RAS[Phospho (STY)]VFVK_	RASVFVK	-14.9821	0.800782	-14.9821	P50502	FALSE	_RAS[+80]VFVK_	_RAS[Phospho (STY)]VFVK_	443.731	0.000573477	5508965	H3PO4	4	b	1	396.235	52.9696	FALSE	sp	P50502	P50502	F10A1_HUMAN	Hsc70-interacting protein	Homo sapiens	9606	ST13	1	2	uniprot-human-2021
072921_DIA_Urine_EV_Phosphoproteome_All_60_Library_1	2		_ISVIRPS[+80]K_		TRUE	_ISVIRPS[Phospho (STY)]K_	ISVIRPSK	-8.23206	0.80708	-8.23206	B4E1Z4	FALSE	_ISVIRPS[+80]K_	_ISVIRPS[Phospho (STY)]K_	490.27	0.000523697	10757430	H3PO4	3	y	1	313.187	13.3863	FALSE	tr	B4E1Z4	B4E1Z4	B4E1Z4_HUMAN	C3/C5 convertase	Homo sapiens	9606		1	1	uniprot-human-2021
072921_DIA_Urine_EV_Phosphoproteome_All_60_Library_1	2		_GGS[+80]PDLWK_		TRUE	_GGS[Phospho (STY)]PDLWK_	GGSPDLWK	28.768	0.746738	28.768	Q96JM3	TRUE	_GGS[+80]PDLWK_	_GGS[Phospho (STY)]PDLWK_	470.202	0	7398522	noloss	3	y	1	446.276	21.6422	FALSE	sp	Q96JM3	Q96JM3	CHAP1_HUMAN	Chromosome alignment-maintaining phosphoprotein 1	Homo sapiens	9606	CHAMP1	1	2	uniprot-human-2021
072921_DIA_Urine_EV_Phosphoproteome_All_60_Library_1	2		_AS[+80]TIFLSK_		TRUE	_AS[Phospho (STY)]TIFLSK_	ASTIFLSK	33.1657	0.772475	33.1657	Q8ND76	FALSE	_AS[+80]TIFLSK_	_AS[Phospho (STY)]TIFLSK_	473.736	0.00369178	3524686	noloss	3	y	1	347.229	39.7804	FALSE	sp	Q8ND76	Q8ND76	CCNY_HUMAN	Cyclin-Y	Homo sapiens	9606	CCNY	1	2	uniprot-human-2021
072921_DIA_Urine_EV_Phosphoproteome_All_60_Library_1	2		_AST[+80]IFLSK_		TRUE	_AST[Phospho (STY)]IFLSK_	ASTIFLSK	27.4449	0.772475	27.4449	Q8ND76	FALSE	_AST[+80]IFLSK_	_AST[Phospho (STY)]IFLSK_	473.736	0.00157321	6492460	noloss	3	y	1	347.229	35.0641	FALSE	sp	Q8ND76	Q8ND76	CCNY_HUMAN	Cyclin-Y	Homo sapiens	9606	CCNY	1	2	uniprot-human-2021
072921_DIA_Urine_EV_Phosphoproteome_All_60_Library_1	2		_QVS[+80]LPVTK_		TRUE	_QVS[Phospho (STY)]LPVTK_	QVSLPVTK	18.4368	0.799787	18.4368	P98082	TRUE	_QVS[+80]LPVTK_	_QVS[Phospho (STY)]LPVTK_	476.249	0.00133916	11675770	noloss	4	y	1	444.282	100	FALSE	sp	P98082	P98082	DAB2_HUMAN	Disabled homolog 2	Homo sapiens	9606	DAB2	1	3	uniprot-human-2021
072921_DIA_Urine_EV_Phosphoproteome_All_60_Library_1	2		_AVIST[+80]VER_		TRUE	_AVIST[Phospho (STY)]VER_	AVISTVER	-6.77904	0.781842	-6.77904	Q8TE68	FALSE	_AVIST[+80]VER_	_AVIST[Phospho (STY)]VER_	477.736	0.000573477	25618430	noloss	3	y	1	403.23	16.2603	TRUE	sp	Q8TE68	Q8TE68	ES8L1_HUMAN	Epidermal growth factor receptor kinase substrate 8-like protein 1	Homo sapiens	9606	EPS8L1	1	3	uniprot-human-2021
072921_DIA_Urine_EV_Phosphoproteome_All_60_Library_1	2		_S[+80]LGEHLPK_		TRUE	_S[Phospho (STY)]LGEHLPK_	SLGEHLPK	0.766182	0.814586	0.766182	Q13094	FALSE	_S[+80]LGEHLPK_	_S[Phospho (STY)]LGEHLPK_	480.731	0.00347433	2640236	noloss	3	y	1	357.25	15.4876	FALSE	sp	Q13094	Q13094	LCP2_HUMAN	Lymphocyte cytosolic protein 2	Homo sapiens	9606	LCP2	1	1	uniprot-human-2021
072921_DIA_Urine_EV_Phosphoproteome_All_60_Library_1	2		_S[+80]LQPLAPR_		TRUE	_S[Phospho (STY)]LQPLAPR_	SLQPLAPR	16.7572	0.788485	16.7572	Q14764	TRUE	_S[+80]LQPLAPR_	_S[Phospho (STY)]LQPLAPR_	481.247	0.000500125	10127440	noloss	3	y	1	343.209	5.09676	FALSE	sp	Q14764	Q14764	MVP_HUMAN	Major vault protein	Homo sapiens	9606	MVP	1	4	uniprot-human-2021
072921_DIA_Urine_EV_Phosphoproteome_All_60_Library_1	2		_SVS[+80]QDLIK_		TRUE	_SVS[Phospho (STY)]QDLIK_	SVSQDLIK	18.8414	0.79931	18.8414	D6RD46;E7EPK0;E9PDJ9;G5EA03;H0Y8P3;Q9UPQ0	FALSE	_SVS[+80]QDLIK_	_SVS[Phospho (STY)]QDLIK_	485.236	0.00128535	6048865	noloss	3	y	1	373.281	37.0339	FALSE	tr;tr;tr;tr;tr;sp	D6RD46;E7EPK0;E9PDJ9;G5EA03;H0Y8P3;Q9UPQ0	D6RD46;E7EPK0;E9PDJ9;G5EA03;H0Y8P3;Q9UPQ0	D6RD46_HUMAN;E7EPK0_HUMAN;E9PDJ9_HUMAN;G5EA03_HUMAN;H0Y8P3_HUMAN;LIMC1_HUMAN	LIM and calponin homology domains-containing protein 1;LIM and calponin homology domains-containing protein 1;LIM and calponin homology domains-containing protein 1;LIM and calponin homology domains-containing protein 1;LIM and calponin homology domains-containing protein 1 (Fragment);LIM and calponin homology domains-containing protein 1	Homo sapiens	9606	LIMCH1	1	1;1;1;1;1;4	uniprot-human-2021
072921_DIA_Urine_EV_Phosphoproteome_All_60_Library_1	2		_VLS[+80]PPHIK_		TRUE	_VLS[Phospho (STY)]PPHIK_	VLSPPHIK	17.7917	0.813523	17.7917	A0A0D9SG79;Q9NZ09	FALSE	_VLS[+80]PPHIK_	_VLS[Phospho (STY)]PPHIK_	485.76	0	5281461	noloss	3	b	1	380.158	15.1374	FALSE	tr;sp	A0A0D9SG79;Q9NZ09	A0A0D9SG79;Q9NZ09	A0A0D9SG79_HUMAN;UBAP1_HUMAN	Ubiquitin-associated protein 1 (Fragment);Ubiquitin-associated protein 1	Homo sapiens	9606	UBAP1	1	1	uniprot-human-2021
072921_DIA_Urine_EV_Phosphoproteome_All_60_Library_1	2		_LC[+57]T[+80]FILK_		TRUE	_LC[Carbamidomethyl (C)]T[Phospho (STY)]FILK_	LCTFILK	59.0716	0.765138	59.0716	P55010	FALSE	_LC[+57]T[+80]FILK_	_LC[Carbamidomethyl (C)]T[Phospho (STY)]FILK_	487.743	0.00286723	1403240	noloss	3	y	1	373.281	13.8656	FALSE	sp	P55010	P55010	IF5_HUMAN	Eukaryotic translation initiation factor 5	Homo sapiens	9606	EIF5	1	2	uniprot-human-2021
072921_DIA_Urine_EV_Phosphoproteome_All_60_Library_1	2		_TVS[+80]PPIRK_		TRUE	_TVS[Phospho (STY)]PPIRK_	TVSPPIRK	-18.7251	0.79718	-18.7251	Q9UHB6	FALSE	_TVS[+80]PPIRK_	_TVS[Phospho (STY)]PPIRK_	489.263	0.00157321	1343738	noloss	4	y	1	513.351	66.0624	FALSE	sp	Q9UHB6	Q9UHB6	LIMA1_HUMAN	LIM domain and actin-binding protein 1	Homo sapiens	9606	LIMA1	1	1	uniprot-human-2021
072921_DIA_Urine_EV_Phosphoproteome_All_60_Library_1	2		_LGVSVS[+80]PSR_		TRUE	_LGVSVS[Phospho (STY)]PSR_	LGVSVSPSR	4.77465	0.789076	4.77465	E7ERS3;Q86VM9	FALSE	_LGVSVS[+80]PSR_	_LGVSVS[Phospho (STY)]PSR_	491.242	0.00239509	4046054	noloss	3	y	1	359.204	38.4851	FALSE	tr;sp	E7ERS3;Q86VM9	E7ERS3;Q86VM9	E7ERS3_HUMAN;ZCH18_HUMAN	Zinc finger CCCH domain-containing protein 18	Homo sapiens	9606	ZC3H18	1	1;2	uniprot-human-2021
072921_DIA_Urine_EV_Phosphoproteome_All_60_Library_1	2		_SIS[+80]QNLLK_		TRUE	_SIS[Phospho (STY)]QNLLK_	SISQNLLK	31.5974	0.807015	31.5974	P11801	TRUE	_SIS[+80]QNLLK_	_SIS[Phospho (STY)]QNLLK_	491.752	0	5855338	noloss	3	y	1	373.281	5.66189	FALSE	sp	P11801	P11801	KPSH1_HUMAN	Serine/threonine-protein kinase H1	Homo sapiens	9606	PSKH1	1	4	uniprot-human-2021
072921_DIA_Urine_EV_Phosphoproteome_All_60_Library_1	2		_YLPGIS[+80]IR_		TRUE	_YLPGIS[Phospho (STY)]IR_	YLPGISIR	54.3118	0.817345	54.3118	A0A7I2PIU1;Q9UPZ9	FALSE	_YLPGIS[+80]IR_	_YLPGIS[Phospho (STY)]IR_	499.757	0.000663658	2869142	H3PO4	4	y	1	470.309	7.15665	FALSE	tr;sp	A0A7I2PIU1;Q9UPZ9	A0A7I2PIU1;Q9UPZ9	A0A7I2PIU1_HUMAN;CILK1_HUMAN	Serine/threonine-protein kinase ICK	Homo sapiens	9606	CILK1	1	1	uniprot-human-2021
072921_DIA_Urine_EV_Phosphoproteome_All_60_Library_1	3		_LIPHKGT[+80]MPK_		TRUE	_LIPHKGT[Phospho (STY)]MPK_	LIPHKGTMPK	-20.3277	0.729724	-20.3277	Q9UKK3	TRUE	_LIPHKGT[+80]MPK_	_LIPHKGT[Phospho (STY)]MPK_	401.21	0.00239509	1444235	H3PO4	5	y	1	515.265	26.3647	FALSE	sp	Q9UKK3	Q9UKK3	PARP4_HUMAN	Protein mono-ADP-ribosyltransferase PARP4	Homo sapiens	9606	PARP4	1	3	uniprot-human-2021
072921_DIA_Urine_EV_Phosphoproteome_All_60_Library_1	3		_RAT[+80]LEEHLR_		TRUE	_RAT[Phospho (STY)]LEEHLR_	RATLEEHLR	-14.7714	0.721171	-14.7714	H0Y2V6;Q5SW79	FALSE	_RAT[+80]LEEHLR_	_RAT[Phospho (STY)]LEEHLR_	402.199	0.00121487	2485232	noloss	3	y	1	425.262	94.5231	FALSE	tr;sp	H0Y2V6;Q5SW79	H0Y2V6;Q5SW79	H0Y2V6_HUMAN;CE170_HUMAN	Centrosomal protein of 170 kDa (Fragment);Centrosomal protein of 170 kDa	Homo sapiens	9606	CEP170	1	1	uniprot-human-2021
072921_DIA_Urine_EV_Phosphoproteome_All_60_Library_1	3		_RVS[+80]VHPDYR_		TRUE	_RVS[Phospho (STY)]VHPDYR_	RVSVHPDYR	-20.3277	0.752505	-20.3277	A0A3B3ISR2;B4DPQ0	FALSE	_RVS[+80]VHPDYR_	_RVS[Phospho (STY)]VHPDYR_	403.524	0.00206236	2164527	noloss	3	y	1	453.209	7.49986	FALSE	tr	A0A3B3ISR2;B4DPQ0	A0A3B3ISR2;B4DPQ0	A0A3B3ISR2_HUMAN;B4DPQ0_HUMAN	Complement subcomponent C1r	Homo sapiens	9606	C1R	1	1	uniprot-human-2021
072921_DIA_Urine_EV_Phosphoproteome_All_60_Library_1	3		_GHS[+80]PFTLRPK_		TRUE	_GHS[Phospho (STY)]PFTLRPK_	GHSPFTLRPK	-0.465333	0.710719	-0.465333	Q53LP3	TRUE	_GHS[+80]PFTLRPK_	_GHS[Phospho (STY)]PFTLRPK_	407.204	0	2070811	noloss	3	b	1	362.086	43.2337	FALSE	sp	Q53LP3	Q53LP3	SWAHC_HUMAN	Ankyrin repeat domain-containing protein SOWAHC	Homo sapiens	9606	SOWAHC	1	1	uniprot-human-2021
072921_DIA_Urine_EV_Phosphoproteome_All_60_Library_1	3		_YFS[+80]LKPEEK_		TRUE	_YFS[Phospho (STY)]LKPEEK_	YFSLKPEEK	25.7554	0.733819	25.7554	Q9Y5K6	TRUE	_YFS[+80]LKPEEK_	_YFS[Phospho (STY)]LKPEEK_	407.525	0.00933053	5979762	H3PO4	3	b	1	380.16	10.7999	FALSE	sp	Q9Y5K6	Q9Y5K6	CD2AP_HUMAN	CD2-associated protein	Homo sapiens	9606	CD2AP	1	1	uniprot-human-2021
072921_DIA_Urine_EV_Phosphoproteome_All_60_Library_1	3		_C[+57]LHPC[+57]VIS[+80]R_		TRUE	_C[Carbamidomethyl (C)]LHPC[Carbamidomethyl (C)]VIS[Phospho (STY)]R_	CLHPCVISR	-1.9823	0.71389	-1.9823	P08603	FALSE	_C[+57]LHPC[+57]VIS[+80]R_	_C[Carbamidomethyl (C)]LHPC[Carbamidomethyl (C)]VIS[Phospho (STY)]R_	407.847	0	23717540	noloss	3	b	1	411.181	32.0105	FALSE	sp	P08603	P08603	CFAH_HUMAN	Complement factor H	Homo sapiens	9606	CFH	1	4	uniprot-human-2021
072921_DIA_Urine_EV_Phosphoproteome_All_60_Library_1	3		_RRWS[+80]APESR_		TRUE	_RRWS[Phospho (STY)]APESR_	RRWSAPESR	-26.0139	0.724887	-26.0139	P54253	TRUE	_RRWS[+80]APESR_	_RRWS[Phospho (STY)]APESR_	408.859	0.0008279	2423824	noloss	4	y	1	488.246	52.3368	FALSE	sp	P54253	P54253	ATX1_HUMAN	Ataxin-1	Homo sapiens	9606	ATXN1	1	2	uniprot-human-2021
072921_DIA_Urine_EV_Phosphoproteome_All_60_Library_1	3		_FGLS[+80]VGHHLGK_		TRUE	_FGLS[Phospho (STY)]VGHHLGK_	FGLSVGHHLGK	21.7564	0.706105	21.7564	B4DLR8;H3BNV2;P15559	FALSE	_FGLS[+80]VGHHLGK_	_FGLS[Phospho (STY)]VGHHLGK_	411.204	0.00221053	1308639	noloss	3	y	1	317.218	36.1049	FALSE	tr;tr;sp	B4DLR8;H3BNV2;P15559	B4DLR8;H3BNV2;P15559	B4DLR8_HUMAN;H3BNV2_HUMAN;NQO1_HUMAN	NAD(P)H dehydrogenase [quinone] 1	Homo sapiens	9606	NQO1	1	1	uniprot-human-2021
072921_DIA_Urine_EV_Phosphoproteome_All_60_Library_1	3		_RHS[+80]PS[+80]PRPR_		TRUE	_RHS[Phospho (STY)]PS[Phospho (STY)]PRPR_	RHSPSPRPR	-55.285	0.732183	-55.285	A9Z1X7;E9PCT1;M0R088;Q8IYB3	FALSE	_RHS[+80]PS[+80]PRPR_	_RHS[Phospho (STY)]PS[Phospho (STY)]PRPR_	417.183	0.00156006	338556	H3PO4	3	b	1	363.189	27.7587	FALSE	tr;tr;tr;sp	A9Z1X7;E9PCT1;M0R088;Q8IYB3	A9Z1X7;E9PCT1;M0R088;Q8IYB3	A9Z1X7_HUMAN;E9PCT1_HUMAN;M0R088_HUMAN;SRRM1_HUMAN	Serine/arginine repetitive matrix protein 1;Serine/arginine repetitive matrix protein 1;Serine/arginine repetitive matrix protein 1 (Fragment);Serine/arginine repetitive matrix protein 1	Homo sapiens	9606	SRRM1	1	1;3;1;2	uniprot-human-2021
072921_DIA_Urine_EV_Phosphoproteome_All_60_Library_1	3		_ADVGRLS[+80]PEVK_		TRUE	_ADVGRLS[Phospho (STY)]PEVK_	ADVGRLSPEVK	0.376845	0.724698	0.376845	A0A2R8Y5F1;A0A2R8Y6C9;A0A2R8Y7C8;A0A2R8Y7X5;A0A2R8YDR3;A0A2R8YDZ2;A0A2R8YGD6;A0A2R8YGU4;H3BMQ0;H3BQK4;P49815;X5D2U8	FALSE	_ADVGRLS[+80]PEVK_	_ADVGRLS[Phospho (STY)]PEVK_	417.543	0.002202	1609265	noloss	4	y	1	472.277	48.7507	FALSE	tr;tr;tr;tr;tr;tr;tr;tr;tr;tr;sp;tr	A0A2R8Y5F1;A0A2R8Y6C9;A0A2R8Y7C8;A0A2R8Y7X5;A0A2R8YDR3;A0A2R8YDZ2;A0A2R8YGD6;A0A2R8YGU4;H3BMQ0;H3BQK4;P49815;X5D2U8	A0A2R8Y5F1;A0A2R8Y6C9;A0A2R8Y7C8;A0A2R8Y7X5;A0A2R8YDR3;A0A2R8YDZ2;A0A2R8YGD6;A0A2R8YGU4;H3BMQ0;H3BQK4;P49815;X5D2U8	A0A2R8Y5F1_HUMAN;A0A2R8Y6C9_HUMAN;A0A2R8Y7C8_HUMAN;A0A2R8Y7X5_HUMAN;A0A2R8YDR3_HUMAN;A0A2R8YDZ2_HUMAN;A0A2R8YGD6_HUMAN;A0A2R8YGU4_HUMAN;H3BMQ0_HUMAN;H3BQK4_HUMAN;TSC2_HUMAN;X5D2U8_HUMAN	Tuberin;Tuberin (Fragment);Tuberin;Tuberin;Tuberin (Fragment);Tuberin;Tuberin;Tuberin;Tuberin;Tuberin (Fragment);Tuberin;Tuberin (Fragment)	Homo sapiens	9606	TSC2	1	1;1;1;1;1;1;1;1;1;2;2;1	uniprot-human-2021
072921_DIA_Urine_EV_Phosphoproteome_All_60_Library_1	3		_HQS[+80]FGAAVLSR_		TRUE	_HQS[Phospho (STY)]FGAAVLSR_	HQSFGAAVLSR	22.1803	0.726448	22.1803	Q5VV41	TRUE	_HQS[+80]FGAAVLSR_	_HQS[Phospho (STY)]FGAAVLSR_	418.199	0.0008279	2542637	noloss	3	y	1	375.235	100	FALSE	sp	Q5VV41	Q5VV41	ARHGG_HUMAN	Rho guanine nucleotide exchange factor 16	Homo sapiens	9606	ARHGEF16	1	1	uniprot-human-2021
072921_DIA_Urine_EV_Phosphoproteome_All_60_Library_1	3		_RVPGS[+80]SGHLHK_		TRUE	_RVPGS[Phospho (STY)]SGHLHK_	RVPGSSGHLHK	-46.332	0.732317	-46.332	Q9UEW8	TRUE	_RVPGS[+80]SGHLHK_	_RVPGS[Phospho (STY)]SGHLHK_	418.875	0.000573477	19506990	noloss	3	y	1	397.256	9.34854	FALSE	sp	Q9UEW8	Q9UEW8	STK39_HUMAN	STE20/SPS1-related proline-alanine-rich protein kinase	Homo sapiens	9606	STK39	1	3	uniprot-human-2021
072921_DIA_Urine_EV_Phosphoproteome_All_60_Library_1	3		_KEEITGT[+80]LRK_		TRUE	_KEEITGT[Phospho (STY)]LRK_	KEEITGTLRK	-29.5048	0.723728	-29.5048	Q9Y490	TRUE	_KEEITGT[+80]LRK_	_KEEITGT[Phospho (STY)]LRK_	418.887	0.00116473	15417590	noloss	3	b	1	387.187	28.2249	FALSE	sp	Q9Y490	Q9Y490	TLN1_HUMAN	Talin-1	Homo sapiens	9606	TLN1	1	3	uniprot-human-2021
072921_DIA_Urine_EV_Phosphoproteome_All_60_Library_1	3		_VRAT[+80]LLPEAGR_		TRUE	_VRAT[Phospho (STY)]LLPEAGR_	VRATLLPEAGR	16.4619	0.743533	16.4619	Q8IV56	TRUE	_VRAT[+80]LLPEAGR_	_VRAT[Phospho (STY)]LLPEAGR_	421.559	0.00147503	2996600	noloss	3	y	1	303.178	56.9222	FALSE	sp	Q8IV56	Q8IV56	PRR15_HUMAN	Proline-rich protein 15	Homo sapiens	9606	PRR15	1	1	uniprot-human-2021
072921_DIA_Urine_EV_Phosphoproteome_All_60_Library_1	3		_GRHT[+80]PSIIFR_		TRUE	_GRHT[Phospho (STY)]PSIIFR_	GRHTPSIIFR	13.8895	0.752969	13.8895	Q9BZD6	TRUE	_GRHT[+80]PSIIFR_	_GRHT[Phospho (STY)]PSIIFR_	421.883	0.000573477	1498429	noloss	3	b	1	351.189	19.1222	FALSE	sp	Q9BZD6	Q9BZD6	TMG4_HUMAN	Transmembrane gamma-carboxyglutamic acid protein 4	Homo sapiens	9606	PRRG4	1	1	uniprot-human-2021
072921_DIA_Urine_EV_Phosphoproteome_All_60_Library_1	3		_QHGIPIPVT[+80]PK_		TRUE	_QHGIPIPVT[Phospho (STY)]PK_	QHGIPIPVTPK	27.6124	0.765533	27.6124	P00966	FALSE	_QHGIPIPVT[+80]PK_	_QHGIPIPVT[Phospho (STY)]PK_	422.892	0.00128535	657486	noloss	3	b	1	323.146	6.07914	TRUE	sp	P00966	P00966	ASSY_HUMAN	Argininosuccinate synthase	Homo sapiens	9606	ASS1	1	2	uniprot-human-2021
072921_DIA_Urine_EV_Phosphoproteome_All_60_Library_1	3		_LLLERPS[+80]PIR_		TRUE	_LLLERPS[Phospho (STY)]PIR_	LLLERPSPIR	32.8356	0.762186	32.8356	A0A087WWP4;A0A494C001;A0A499FJY3;Q96T37	FALSE	_LLLERPS[+80]PIR_	_LLLERPS[Phospho (STY)]PIR_	425.239	0	5395189	noloss	3	y	1	385.256	23.0355	FALSE	tr;tr;tr;sp	A0A087WWP4;A0A494C001;A0A499FJY3;Q96T37	A0A087WWP4;A0A494C001;A0A499FJY3;Q96T37	A0A087WWP4_HUMAN;A0A494C001_HUMAN;A0A499FJY3_HUMAN;RBM15_HUMAN	RNA-binding protein 15	Homo sapiens	9606	RBM15	1	1;2;1;2	uniprot-human-2021
072921_DIA_Urine_EV_Phosphoproteome_All_60_Library_1	3		_RSS[+80]PVPPVPER_		TRUE	_RSS[Phospho (STY)]PVPPVPER_	RSSPVPPVPER	-8.29215	0.747108	-8.29215	A0A494C1T9;J3KPS2;Q6ZRV2	FALSE	_RSS[+80]PVPPVPER_	_RSS[Phospho (STY)]PVPPVPER_	434.218	0.00121487	6064967	noloss	3	y	1	401.214	100	FALSE	tr;tr;sp	A0A494C1T9;J3KPS2;Q6ZRV2	A0A494C1T9;J3KPS2;Q6ZRV2	A0A494C1T9_HUMAN;J3KPS2_HUMAN;FA83H_HUMAN	Protein FAM83H;Protein FAM83H (Fragment);Protein FAM83H	Homo sapiens	9606	FAM83H	1	1;1;3	uniprot-human-2021
072921_DIA_Urine_EV_Phosphoproteome_All_60_Library_1	3		_STFREES[+80]PLR_		TRUE	_STFREES[Phospho (STY)]PLR_	STFREESPLR	-2.41815	0.716673	-2.41815	Q9NYF8	FALSE	_STFREES[+80]PLR_	_STFREES[Phospho (STY)]PLR_	434.534	0.0008279	11053600	noloss	3	y	1	385.256	29.1191	FALSE	sp	Q9NYF8	Q9NYF8	BCLF1_HUMAN	Bcl-2-associated transcription factor 1	Homo sapiens	9606	BCLAF1	1	2	uniprot-human-2021
072921_DIA_Urine_EV_Phosphoproteome_All_60_Library_1	3		_RNYPS[+80]LELDK_		TRUE	_RNYPS[Phospho (STY)]LELDK_	RNYPSLELDK	23.4606	0.720902	23.4606	P05060	TRUE	_RNYPS[+80]LELDK_	_RNYPS[Phospho (STY)]LELDK_	438.875	0	3816967	noloss	3	b	1	434.215	100	FALSE	sp	P05060	P05060	SCG1_HUMAN	Secretogranin-1	Homo sapiens	9606	CHGB	1	2	uniprot-human-2021
072921_DIA_Urine_EV_Phosphoproteome_All_60_Library_1	3		_HNGSLS[+80]PGLEAR_		TRUE	_HNGSLS[Phospho (STY)]PGLEAR_	HNGSLSPGLEAR	-3.34545	0.739782	-3.34545	Q9C0C2	TRUE	_HNGSLS[+80]PGLEAR_	_HNGSLS[Phospho (STY)]PGLEAR_	439.87	0.00268228	3270469	noloss	3	y	1	375.199	43.0115	FALSE	sp	Q9C0C2	Q9C0C2	TB182_HUMAN	182 kDa tankyrase-1-binding protein	Homo sapiens	9606	TNKS1BP1	1	4	uniprot-human-2021
072921_DIA_Urine_EV_Phosphoproteome_All_60_Library_1	3		_DTLRT[+80]PPRER_		TRUE	_DTLRT[Phospho (STY)]PPRER_	DTLRTPPRER	-29.9833	0.732108	-29.9833	Q9UQ35	TRUE	_DTLRT[+80]PPRER_	_DTLRT[Phospho (STY)]PPRER_	440.886	0.00106676	8509382	noloss	5	y	2	327.688	100	FALSE	sp	Q9UQ35	Q9UQ35	SRRM2_HUMAN	Serine/arginine repetitive matrix protein 2	Homo sapiens	9606	SRRM2	1	2	uniprot-human-2021
072921_DIA_Urine_EV_Phosphoproteome_All_60_Library_1	3		_PTLADLHS[+80]FLK_		TRUE	_PTLADLHS[Phospho (STY)]FLK_	PTLADLHSFLK	75.9307	0.754768	75.9307	J3QSS1;P55017	FALSE	_PTLADLHS[+80]FLK_	_PTLADLHS[Phospho (STY)]FLK_	441.223	0.00102727	1636149	H3PO4	4	y	1	476.287	15.9887	FALSE	tr;sp	J3QSS1;P55017	J3QSS1;P55017	J3QSS1_HUMAN;S12A3_HUMAN	Solute carrier family 12 member 3	Homo sapiens	9606	SLC12A3	1	1;3	uniprot-human-2021
072921_DIA_Urine_EV_Phosphoproteome_All_60_Library_1	3		_SEAVERLS[+80]VLR_		TRUE	_SEAVERLS[Phospho (STY)]VLR_	SEAVERLSVLR	28.726	0.76913	28.726	Q9BZV1	FALSE	_SEAVERLS[+80]VLR_	_SEAVERLS[Phospho (STY)]VLR_	446.897	0.000573477	8234825	H3PO4	7	y	2	427.764	13.3648	FALSE	sp	Q9BZV1	Q9BZV1	UBXN6_HUMAN	UBX domain-containing protein 6	Homo sapiens	9606	UBXN6	1	1	uniprot-human-2021
072921_DIA_Urine_EV_Phosphoproteome_All_60_Library_1	3		_GGHERPPS[+80]PGLR_		TRUE	_GGHERPPS[Phospho (STY)]PGLR_	GGHERPPSPGLR	-27.4533	0.764823	-27.4533	Q86UU1	TRUE	_GGHERPPS[+80]PGLR_	_GGHERPPS[Phospho (STY)]PGLR_	447.214	0.00102727	2740884	noloss	4	y	1	442.277	100	FALSE	sp	Q86UU1	Q86UU1	PHLB1_HUMAN	Pleckstrin homology-like domain family B member 1	Homo sapiens	9606	PHLDB1	1	1	uniprot-human-2021
072921_DIA_Urine_EV_Phosphoproteome_All_60_Library_1	3		_ALPPLPRPPT[+80]PK_		TRUE	_ALPPLPRPPT[Phospho (STY)]PK_	ALPPLPRPPTPK	40.1217	0.817661	40.1217	M0QZ09;Q8N6T7	FALSE	_ALPPLPRPPT[+80]PK_	_ALPPLPRPPT[Phospho (STY)]PK_	455.255	0.00125323	3666890	noloss	7	y	1	872.439	9.7329	FALSE	tr;sp	M0QZ09;Q8N6T7	M0QZ09;Q8N6T7	M0QZ09_HUMAN;SIR6_HUMAN	NAD-dependent protein deacetylase sirtuin-6 (Fragment);NAD-dependent protein deacetylase sirtuin-6	Homo sapiens	9606	SIRT6	1	8;2	uniprot-human-2021
072921_DIA_Urine_EV_Phosphoproteome_All_60_Library_1	3		_NAGQVVHLT[+80]LVR_		TRUE	_NAGQVVHLT[Phospho (STY)]LVR_	NAGQVVHLTLVR	41.4765	0.798263	41.4765	A0A2R8Y549;Q8NI35	FALSE	_NAGQVVHLT[+80]LVR_	_NAGQVVHLT[Phospho (STY)]LVR_	462.913	0.00136696	3021671	noloss	3	y	1	387.271	17.907	FALSE	tr;sp	A0A2R8Y549;Q8NI35	A0A2R8Y549;Q8NI35	A0A2R8Y549_HUMAN;INADL_HUMAN	InaD-like protein	Homo sapiens	9606	PATJ	1	1;3	uniprot-human-2021
072921_DIA_Urine_EV_Phosphoproteome_All_60_Library_1	3		_FRT[+80]ITSTYYR_		TRUE	_FRT[Phospho (STY)]ITSTYYR_	FRTITSTYYR	21.8591	0.751412	21.8591	Q15286	TRUE	_FRT[+80]ITSTYYR_	_FRT[Phospho (STY)]ITSTYYR_	463.218	0	3280158	noloss	3	b	1	485.191	5.52781	TRUE	sp	Q15286	Q15286	RAB35_HUMAN	Ras-related protein Rab-35	Homo sapiens	9606	RAB35	1	1	uniprot-human-2021
072921_DIA_Urine_EV_Phosphoproteome_All_60_Library_1	3		_AEQS[+80]LHDLQER_		TRUE	_AEQS[Phospho (STY)]LHDLQER_	AEQSLHDLQER	-7.79138	0.747364	-7.79138	H0YDB2;Q13586	FALSE	_AEQS[+80]LHDLQER_	_AEQS[Phospho (STY)]LHDLQER_	469.208	0.00443731	3100813	noloss	5	y	1	660.331	92.3953	FALSE	tr;sp	H0YDB2;Q13586	H0YDB2;Q13586	H0YDB2_HUMAN;STIM1_HUMAN	Stromal interaction molecule 1	Homo sapiens	9606	STIM1	1	2;3	uniprot-human-2021
072921_DIA_Urine_EV_Phosphoproteome_All_60_Library_1	3		_RVS[+80]LVGADDLRK_		TRUE	_RVS[Phospho (STY)]LVGADDLRK_	RVSLVGADDLRK	11.4885	0.794304	11.4885	A0A0G2JMS7;A0A0G2JNZ2;A0A0G2JPP5;A0A669KB89;Q14160	FALSE	_RVS[+80]LVGADDLRK_	_RVS[Phospho (STY)]LVGADDLRK_	470.248	0.000261165	5354107	noloss	3	y	1	416.298	45.1818	FALSE	tr;tr;tr;tr;sp	A0A0G2JMS7;A0A0G2JNZ2;A0A0G2JPP5;A0A669KB89;Q14160	A0A0G2JMS7;A0A0G2JNZ2;A0A0G2JPP5;A0A669KB89;Q14160	A0A0G2JMS7_HUMAN;A0A0G2JNZ2_HUMAN;A0A0G2JPP5_HUMAN;A0A669KB89_HUMAN;SCRIB_HUMAN	Protein scribble homolog	Homo sapiens	9606	SCRIB	1	1;1;1;1;4	uniprot-human-2021
072921_DIA_Urine_EV_Phosphoproteome_All_60_Library_1	3		_RQDS[+80]AGPVLDGAR_		TRUE	_RQDS[Phospho (STY)]AGPVLDGAR_	RQDSAGPVLDGAR	-7.06792	0.74615	-7.06792	Q0VF96	TRUE	_RQDS[+80]AGPVLDGAR_	_RQDS[Phospho (STY)]AGPVLDGAR_	474.556	0.00108038	1846079	noloss	3	y	1	303.178	32.9796	FALSE	sp	Q0VF96	Q0VF96	CGNL1_HUMAN	Cingulin-like protein 1	Homo sapiens	9606	CGNL1	1	2	uniprot-human-2021
072921_DIA_Urine_EV_Phosphoproteome_All_60_Library_1	3		_RRS[+80]PS[+80]PYYSR_		TRUE	_RRS[Phospho (STY)]PS[Phospho (STY)]PYYSR_	RRSPSPYYSR	-29.0942	0.76913	-29.0942	Q13595	FALSE	_RRS[+80]PS[+80]PYYSR_	_RRS[Phospho (STY)]PS[Phospho (STY)]PYYSR_	476.866	0	6880075	noloss	3	y	1	425.214	10.5583	FALSE	sp	Q13595	Q13595	TRA2A_HUMAN	Transformer-2 protein homolog alpha	Homo sapiens	9606	TRA2A	1	1	uniprot-human-2021
072921_DIA_Urine_EV_Phosphoproteome_All_60_Library_1	3		_LQHWIHS[+80]C[+57]LR_		TRUE	_LQHWIHS[Phospho (STY)]C[Carbamidomethyl (C)]LR_	LQHWIHSCLR	11.635	0.779358	11.635	P51178	TRUE	_LQHWIHS[+80]C[+57]LR_	_LQHWIHS[Phospho (STY)]C[Carbamidomethyl (C)]LR_	477.223	0	27277740	noloss	3	b	1	379.209	19.747	TRUE	sp	P51178	P51178	PLCD1_HUMAN	1-phosphatidylinositol 4,5-bisphosphate phosphodiesterase delta-1	Homo sapiens	9606	PLCD1	1	2	uniprot-human-2021
072921_DIA_Urine_EV_Phosphoproteome_All_60_Library_1	3		_KNS[+80]IHELLLER_		TRUE	_KNS[Phospho (STY)]IHELLLER_	KNSIHELLLER	31.5974	0.780448	31.5974	A0A3B3IS79;F5H527;Q76I76	FALSE	_KNS[+80]IHELLLER_	_KNS[Phospho (STY)]IHELLLER_	477.917	0.00106676	3044734	noloss	3	y	1	417.246	89.3873	FALSE	tr;tr;sp	A0A3B3IS79;F5H527;Q76I76	A0A3B3IS79;F5H527;Q76I76	A0A3B3IS79_HUMAN;F5H527_HUMAN;SSH2_HUMAN	Protein phosphatase Slingshot homolog 2	Homo sapiens	9606	SSH2	1	1	uniprot-human-2021
072921_DIA_Urine_EV_Phosphoproteome_All_60_Library_1	3		_APEPDLM[+16]S[+80]PTRK_		TRUE	_APEPDLM[Oxidation (M)]S[Phospho (STY)]PTRK_	APEPDLMSPTRK	-11.8507	0.777029	-11.8507	Q9H7D0	TRUE	_APEPDLM[+16]S[+80]PTRK_	_APEPDLM[Oxidation (M)]S[Phospho (STY)]PTRK_	479.886	0.00206236	6655910	noloss	4	y	1	501.314	6.17	TRUE	sp	Q9H7D0	Q9H7D0	DOCK5_HUMAN	Dedicator of cytokinesis protein 5	Homo sapiens	9606	DOCK5	1	3	uniprot-human-2021
072921_DIA_Urine_EV_Phosphoproteome_All_60_Library_1	3		_TRS[+80]AAGLHFQDR_		TRUE	_TRS[Phospho (STY)]AAGLHFQDR_	TRSAAGLHFQDR	-6.66205	0.806205	-6.66205	Q96QH2	TRUE	_TRS[+80]AAGLHFQDR_	_TRS[Phospho (STY)]AAGLHFQDR_	480.224	0.00294752	7724815	noloss	3	y	1	418.204	18.0807	FALSE	sp	Q96QH2	Q96QH2	PRAM_HUMAN	PML-RARA-regulated adapter molecule 1	Homo sapiens	9606	PRAM1	1	3	uniprot-human-2021
072921_DIA_Urine_EV_Phosphoproteome_All_60_Library_1	3		_RLAAAEETAVS[+80]PR_		TRUE	_RLAAAEETAVS[Phospho (STY)]PR_	RLAAAEETAVSPR	-9.98136	0.793866	-9.98136	Q9BUH6	TRUE	_RLAAAEETAVS[+80]PR_	_RLAAAEETAVS[Phospho (STY)]PR_	484.24	0	9700816	noloss	3	y	1	439.17	11.8192	TRUE	sp	Q9BUH6	Q9BUH6	PAXX_HUMAN	Protein PAXX	Homo sapiens	9606	PAXX	1	2	uniprot-human-2021
072921_DIA_Urine_EV_Phosphoproteome_All_60_Library_1	3		_HSS[+80]WGDVGVGGSLK_		TRUE	_HSS[Phospho (STY)]WGDVGVGGSLK_	HSSWGDVGVGGSLK	31.9392	0.803565	31.9392	O95210	TRUE	_HSS[+80]WGDVGVGGSLK_	_HSS[Phospho (STY)]WGDVGVGGSLK_	489.221	0.00239509	1258611	noloss	5	y	1	461.272	89.1069	FALSE	sp	O95210	O95210	STBD1_HUMAN	Starch-binding domain-containing protein 1	Homo sapiens	9606	STBD1	1	1	uniprot-human-2021
072921_DIA_Urine_EV_Phosphoproteome_All_60_Library_1	3		_GPGRPVSS[+80]PHELR_		TRUE	_GPGRPVSS[Phospho (STY)]PHELR_	GPGRPVSSPHELR	-23.4176	0.809731	-23.4176	Q68D10	TRUE	_GPGRPVSS[+80]PHELR_	_GPGRPVSS[Phospho (STY)]PHELR_	490.24	0.0008279	4784576	noloss	3	y	1	417.246	90.0501	FALSE	sp	Q68D10	Q68D10	SPT2_HUMAN	Protein SPT2 homolog	Homo sapiens	9606	SPTY2D1	1	3	uniprot-human-2021
072921_DIA_Urine_EV_Phosphoproteome_All_60_Library_1	3		_S[+80]RS[+80]PQRPGWSR_		TRUE	_S[Phospho (STY)]RS[Phospho (STY)]PQRPGWSR_	SRSPQRPGWSR	-15.2634	0.745217	-15.2634	Q9UQ35	FALSE	_S[+80]RS[+80]PQRPGWSR_	_S[Phospho (STY)]RS[Phospho (STY)]PQRPGWSR_	491.876	0.000261165	36259900	H3PO4	3	b	1	393.128	24.498	FALSE	sp	Q9UQ35	Q9UQ35	SRRM2_HUMAN	Serine/arginine repetitive matrix protein 2	Homo sapiens	9606	SRRM2	1	2	uniprot-human-2021
072921_DIA_Urine_EV_Phosphoproteome_All_60_Library_1	3		_RFS[+80]DGAASIQAFK_		TRUE	_RFS[Phospho (STY)]DGAASIQAFK_	RFSDGAASIQAFK	38.1875	0.804161	38.1875	H0Y4E8;Q9Y2K2	FALSE	_RFS[+80]DGAASIQAFK_	_RFS[Phospho (STY)]DGAASIQAFK_	493.233	0.00136696	2328438	noloss	3	y	1	365.218	19.382	FALSE	tr;sp	H0Y4E8;Q9Y2K2	H0Y4E8;Q9Y2K2	H0Y4E8_HUMAN;SIK3_HUMAN	Non-specific serine/threonine protein kinase (Fragment);Serine/threonine-protein kinase SIK3	Homo sapiens	9606	SIK3	1	1;4	uniprot-human-2021
072921_DIA_Urine_EV_Phosphoproteome_All_60_Library_1	3		_RSS[+80]LPNGEGLQLK_		TRUE	_RSS[Phospho (STY)]LPNGEGLQLK_	RSSLPNGEGLQLK	21.3697	0.811998	21.3697	Q9ULR3	TRUE	_RSS[+80]LPNGEGLQLK_	_RSS[Phospho (STY)]LPNGEGLQLK_	493.584	0.0008279	5172101	H3PO4	4	b	1	426.246	100	FALSE	sp	Q9ULR3	Q9ULR3	PPM1H_HUMAN	Protein phosphatase 1H	Homo sapiens	9606	PPM1H	1	2	uniprot-human-2021
072921_DIA_Urine_EV_Phosphoproteome_All_60_Library_1	3		_ES[+80]SPIPSPTSDRK_		TRUE	_ES[Phospho (STY)]SPIPSPTSDRK_	ESSPIPSPTSDRK	-16.0943	0.789042	-16.0943	A0A087WUZ3;Q01082	FALSE	_ES[+80]SPIPSPTSDRK_	_ES[Phospho (STY)]SPIPSPTSDRK_	494.227	0.00796091	5680285	noloss	4	y	1	505.273	37.0752	FALSE	tr;sp	A0A087WUZ3;Q01082	A0A087WUZ3;Q01082	A0A087WUZ3_HUMAN;SPTB2_HUMAN	Spectrin beta chain;Spectrin beta chain, non-erythrocytic 1	Homo sapiens	9606	SPTBN1	1	1;2	uniprot-human-2021
072921_DIA_Urine_EV_Phosphoproteome_All_60_Library_1	3		_LNHVAAGLVS[+80]PSLK_		TRUE	_LNHVAAGLVS[Phospho (STY)]PSLK_	LNHVAAGLVSPSLK	29.8762	0.766845	29.8762	Q05519;Q5T757;Q5T760	FALSE	_LNHVAAGLVS[+80]PSLK_	_LNHVAAGLVS[Phospho (STY)]PSLK_	495.932	0.00643216	3581205	noloss	3	b	1	365.193	34.1361	FALSE	sp;tr;tr	Q05519;Q5T757;Q5T760	Q05519;Q5T757;Q5T760	SRS11_HUMAN;Q5T757_HUMAN;Q5T760_HUMAN	Serine/arginine-rich splicing factor 11;Serine/arginine-rich-splicing factor 11;Serine/arginine-rich-splicing factor 11 (Fragment)	Homo sapiens	9606	SRSF11	1	1	uniprot-human-2021
072921_DIA_Urine_EV_Phosphoproteome_All_60_Library_1	3		_LAIRES[+80]IESEIR_		TRUE	_LAIRES[Phospho (STY)]IESEIR_	LAIRESIESEIR	37.6675	0.76274	37.6675	A0A7P0TAW3;P55072	FALSE	_LAIRES[+80]IESEIR_	_LAIRES[Phospho (STY)]IESEIR_	499.255	0.000573477	6013255	noloss	3	y	1	417.246	6.44724	TRUE	tr;sp	A0A7P0TAW3;P55072	A0A7P0TAW3;P55072	A0A7P0TAW3_HUMAN;TERA_HUMAN	Transitional endoplasmic reticulum ATPase	Homo sapiens	9606	VCP	4;1	1;4	uniprot-human-2021
072921_DIA_Urine_EV_Phosphoproteome_All_60_Library_1	3		_ASTHDSLAHGAS[+80]LR_		TRUE	_ASTHDSLAHGAS[Phospho (STY)]LR_	ASTHDSLAHGASLR	-18.5914	0.81672	-18.5914	Q9UM82	TRUE	_ASTHDSLAHGAS[+80]LR_	_ASTHDSLAHGAS[Phospho (STY)]LR_	501.563	0	4915319	noloss	6	b	1	599.242	10.7929	TRUE	sp	Q9UM82	Q9UM82	SPAT2_HUMAN	Spermatogenesis-associated protein 2	Homo sapiens	9606	SPATA2	1	2	uniprot-human-2021
072921_DIA_Urine_EV_Phosphoproteome_All_60_Library_1	4		_RVS[+80]DNLRPFHDR_		TRUE	_RVS[Phospho (STY)]DNLRPFHDR_	RVSDNLRPFHDR	-3.20154	0.735491	-3.20154	Q92608	TRUE	_RVS[+80]DNLRPFHDR_	_RVS[Phospho (STY)]DNLRPFHDR_	398.693	0.000573477	4462138	noloss	3	y	1	427.205	94.7295	FALSE	sp	Q92608	Q92608	DOCK2_HUMAN	Dedicator of cytokinesis protein 2	Homo sapiens	9606	DOCK2	1	2	uniprot-human-2021
072921_DIA_Urine_EV_Phosphoproteome_All_60_Library_1	4		_RHEHPPNPPVS[+80]PGK_		TRUE	_RHEHPPNPPVS[Phospho (STY)]PGK_	RHEHPPNPPVSPGK	-36.3537	0.736341	-36.3537	Q6VMQ6	TRUE	_RHEHPPNPPVS[+80]PGK_	_RHEHPPNPPVS[Phospho (STY)]PGK_	407.948	0.0008279	2038046	noloss	3	b	1	423.21	5.80858	FALSE	sp	Q6VMQ6	Q6VMQ6	MCAF1_HUMAN	Activating transcription factor 7-interacting protein 1	Homo sapiens	9606	ATF7IP	1	3	uniprot-human-2021
072921_DIA_Urine_EV_Phosphoproteome_All_60_Library_1	4		_YSPSQNS[+80]PIHHIPSR_		TRUE	_YSPSQNS[Phospho (STY)]PIHHIPSR_	YSPSQNSPIHHIPSR	-2.41815	0.743103	-2.41815	Q9NYF8	FALSE	_YSPSQNS[+80]PIHHIPSR_	_YSPSQNS[Phospho (STY)]PIHHIPSR_	450.711	0.00549856	5980194	noloss	3	y	1	359.204	100	FALSE	sp	Q9NYF8	Q9NYF8	BCLF1_HUMAN	Bcl-2-associated transcription factor 1	Homo sapiens	9606	BCLAF1	1	2	uniprot-human-2021
072921_DIA_Urine_EV_Phosphoproteome_All_60_Library_1	4		_VHT[+80]VVDRPQQPMTHR_		TRUE	_VHT[Phospho (STY)]VVDRPQQPMTHR_	VHTVVDRPQQPMTHR	-25.0512	0.76696	-25.0512	O95817	TRUE	_VHT[+80]VVDRPQQPMTHR_	_VHT[Phospho (STY)]VVDRPQQPMTHR_	470.979	0	8671810	noloss	3	y	1	413.226	100	FALSE	sp	O95817	O95817	BAG3_HUMAN	BAG family molecular chaperone regulator 3	Homo sapiens	9606	BAG3	1	3	uniprot-human-2021
072921_DIA_Urine_EV_Phosphoproteome_All_60_Library_1	5		_PIRPGQHPAASPT[+80]HPSAIR_		TRUE	_PIRPGQHPAASPT[Phospho (STY)]HPSAIR_	PIRPGQHPAASPTHPSAIR	-20.2682	0.7844	-20.2682	P33176	TRUE	_PIRPGQHPAASPT[+80]HPSAIR_	_PIRPGQHPAASPT[Phospho (STY)]HPSAIR_	414.814	0.00919612	1252060	noloss	3	y	1	359.24	11.497	FALSE	sp	P33176	P33176	KINH_HUMAN	Kinesin-1 heavy chain	Homo sapiens	9606	KIF5B	1	1	uniprot-human-2021
072921_DIA_Urine_EV_Phosphoproteome_All_60_Library_1	5		_HQGHGIEEDEDVS[+80]DGHHHR_		TRUE	_HQGHGIEEDEDVS[Phospho (STY)]DGHHHR_	HQGHGIEEDEDVSDGHHHR	-44.2574	0.737391	-44.2574	M0QZ43;P23327	FALSE	_HQGHGIEEDEDVS[+80]DGHHHR_	_HQGHGIEEDEDVS[Phospho (STY)]DGHHHR_	454.985	0.00128535	2338158	noloss	3	y	1	449.237	50.8337	FALSE	tr;sp	M0QZ43;P23327	M0QZ43;P23327	M0QZ43_HUMAN;SRCH_HUMAN	Sarcoplasmic reticulum histidine-rich calcium-binding protein	Homo sapiens	9606	HRC	1	1	uniprot-human-2021
072921_DIA_Urine_EV_Phosphoproteome_All_60_Library_1	2		_MSFSS[+80]LK_		TRUE	_MSFSS[Phospho (STY)]LK_	MSFSSLK	39.2908	0.749228	39.2908	P35240	FALSE	_MSFSS[+80]LK_	_MSFSS[Phospho (STY)]LK_	440.188	0.00239509	5077015	H3PO4	3	y	1	329.218	32.554	FALSE	sp	P35240	P35240	MERL_HUMAN	Merlin	Homo sapiens	9606	NF2	1	1	uniprot-human-2021
072921_DIA_Urine_EV_Phosphoproteome_All_60_Library_1	2		_MS[+80]FSSLK_		TRUE	_MS[Phospho (STY)]FSSLK_	MSFSSLK	39.625	0.749228	39.625	P35240	FALSE	_MS[+80]FSSLK_	_MS[Phospho (STY)]FSSLK_	440.188	0.00694353	1486673	noloss	3	y	1	347.229	48.5658	FALSE	sp	P35240	P35240	MERL_HUMAN	Merlin	Homo sapiens	9606	NF2	1	1	uniprot-human-2021
072921_DIA_Urine_EV_Phosphoproteome_All_60_Library_1	3		_RS[+80]GHTFTVNPR_		TRUE	_RS[Phospho (STY)]GHTFTVNPR_	RSGHTFTVNPR	-18.1252	0.80319	-18.1252	A0A0G2JHC2;Q6NYC8	FALSE	_RS[+80]GHTFTVNPR_	_RS[Phospho (STY)]GHTFTVNPR_	451.214	0.000573477	8720168	noloss	3	y	1	386.215	24.579	FALSE	tr;sp	A0A0G2JHC2;Q6NYC8	A0A0G2JHC2;Q6NYC8	A0A0G2JHC2_HUMAN;PPR18_HUMAN	PPP1R18;Phostensin	Homo sapiens	9606	PPP1R18	1	1	uniprot-human-2021
072921_DIA_Urine_EV_Phosphoproteome_All_60_Library_1	3		_PHYGS[+80]VLDNER_		TRUE	_PHYGS[Phospho (STY)]VLDNER_	PHYGSVLDNER	10.24	0.715718	10.24	P46940	FALSE	_PHYGS[+80]VLDNER_	_PHYGS[Phospho (STY)]VLDNER_	456.198	0.00485599	6003073	noloss	3	y	1	418.204	34.1005	FALSE	sp	P46940	P46940	IQGA1_HUMAN	Ras GTPase-activating-like protein IQGAP1	Homo sapiens	9606	IQGAP1	1	1	uniprot-human-2021
072921_DIA_Urine_EV_Phosphoproteome_All_60_Library_1	3		_RIPYAPS[+80]GEIPK_		TRUE	_RIPYAPS[Phospho (STY)]GEIPK_	RIPYAPSGEIPK	31.8455	0.808894	31.8455	O60701	TRUE	_RIPYAPS[+80]GEIPK_	_RIPYAPS[Phospho (STY)]GEIPK_	469.906	0.00596534	881569	noloss	4	b	1	530.309	69.5399	FALSE	sp	O60701	O60701	UGDH_HUMAN	UDP-glucose 6-dehydrogenase	Homo sapiens	9606	UGDH	1	1	uniprot-human-2021
072921_DIA_Urine_EV_Phosphoproteome_All_60_Library_1	3		_GALHTVS[+80]HEDIR_		TRUE	_GALHTVS[Phospho (STY)]HEDIR_	GALHTVSHEDIR	-13.5562	0.794376	-13.5562	A0A2R8Y7R9;Q13136	FALSE	_GALHTVS[+80]HEDIR_	_GALHTVS[Phospho (STY)]HEDIR_	472.221	0.00275348	16009700	noloss	3	y	1	403.23	6.57492	FALSE	tr;sp	A0A2R8Y7R9;Q13136	A0A2R8Y7R9;Q13136	A0A2R8Y7R9_HUMAN;LIPA1_HUMAN	Liprin-alpha-1 (Fragment);Liprin-alpha-1	Homo sapiens	9606	PPFIA1	1	1	uniprot-human-2021
072921_DIA_Urine_EV_Phosphoproteome_All_60_Library_1	3		_TTVY[+80]VVEDQRR_		TRUE	_TTVY[Phospho (STY)]VVEDQRR_	TTVYVVEDQRR	-7.43217	0.779108	-7.43217	Q9H1C7	TRUE	_TTVY[+80]VVEDQRR_	_TTVY[Phospho (STY)]VVEDQRR_	482.564	0.000573477	10818990	noloss	5	y	2	352.178	25.5924	FALSE	sp	Q9H1C7	Q9H1C7	CYTM1_HUMAN	Cysteine-rich and transmembrane domain-containing protein 1	Homo sapiens	9606	CYSTM1	1	1	uniprot-human-2021
072921_DIA_Urine_EV_Phosphoproteome_All_60_Library_1	3		_RDS[+80]PTYDPYKR_		TRUE	_RDS[Phospho (STY)]PTYDPYKR_	RDSPTYDPYKR	-15.9621	0.783221	-15.9621	A0A0A0MQS2;F5H0Q6;Q8N2M8	FALSE	_RDS[+80]PTYDPYKR_	_RDS[Phospho (STY)]PTYDPYKR_	493.221	0.0008279	3196063	noloss	3	y	1	466.277	24.15	FALSE	tr;tr;sp	A0A0A0MQS2;F5H0Q6;Q8N2M8	A0A0A0MQS2;F5H0Q6;Q8N2M8	A0A0A0MQS2_HUMAN;F5H0Q6_HUMAN;CLASR_HUMAN	CLK4-associating serine/arginine-rich protein;CLK4-associating serine/arginine-rich protein;CLK4-associating serine/arginine rich protein	Homo sapiens	9606	CLASRP	1	1;2;4	uniprot-human-2021
072921_DIA_Urine_EV_Phosphoproteome_All_60_Library_1	4		_RRHDS[+80]LHDPAAPSR_		TRUE	_RRHDS[Phospho (STY)]LHDPAAPSR_	RRHDSLHDPAAPSR	-41.7826	0.762928	-41.7826	A0A3B3ISP1;Q92625	FALSE	_RRHDS[+80]LHDPAAPSR_	_RRHDS[Phospho (STY)]LHDPAAPSR_	424.452	0.00121487	2358720	noloss	3	y	1	359.204	34.1304	FALSE	tr;sp	A0A3B3ISP1;Q92625	A0A3B3ISP1;Q92625	A0A3B3ISP1_HUMAN;ANS1A_HUMAN	Ankyrin repeat and SAM domain-containing protein 1A	Homo sapiens	9606	ANKS1A	1	1;4	uniprot-human-2021
072921_DIA_Urine_EV_Phosphoproteome_All_60_Library_1	2		_ELIAT[+80]VR_		TRUE	_ELIAT[Phospho (STY)]VR_	ELIATVR	18.1233	0.768373	18.1233	E7EMK3;J3QLD9;Q14254	FALSE	_ELIAT[+80]VR_	_ELIAT[Phospho (STY)]VR_	441.228	0.00331212	2855835	H3PO4	3	y	1	357.224	11.1143	FALSE	tr;tr;sp	E7EMK3;J3QLD9;Q14254	E7EMK3;J3QLD9;Q14254	E7EMK3_HUMAN;J3QLD9_HUMAN;FLOT2_HUMAN	Flotillin;Flotillin;Flotillin-2	Homo sapiens	9606	FLOT2	1	1;1;2	uniprot-human-2021
072921_DIA_Urine_EV_Phosphoproteome_All_60_Library_1	3		_RC[+57]S[+80]VFYGAPSK_		TRUE	_RC[Carbamidomethyl (C)]S[Phospho (STY)]VFYGAPSK_	RCSVFYGAPSK	4.68799	0.729042	4.68799	P0C0L5	FALSE	_RC[+57]S[+80]VFYGAPSK_	_RC[Carbamidomethyl (C)]S[Phospho (STY)]VFYGAPSK_	451.2	0.00106676	8322579	noloss	3	y	1	331.198	90.9008	FALSE	sp	P0C0L5	P0C0L5	CO4B_HUMAN	Complement C4-B	Homo sapiens	9606	C4B	1	2	uniprot-human-2021
072921_DIA_Urine_EV_Phosphoproteome_All_60_Library_1	2		_DFS[+80]VQIK_		TRUE	_DFS[Phospho (STY)]VQIK_	DFSVQIK	36.0836	0.769388	36.0836	A0A024R4E5;H0Y394;Q00341	FALSE	_DFS[+80]VQIK_	_DFS[Phospho (STY)]VQIK_	458.712	0	1832072	noloss	3	y	1	388.255	15.6976	FALSE	tr;tr;sp	A0A024R4E5;H0Y394;Q00341	A0A024R4E5;H0Y394;Q00341	A0A024R4E5_HUMAN;H0Y394_HUMAN;VIGLN_HUMAN	High density lipoprotein binding protein (Vigilin), isoform CRA_a;Vigilin (Fragment);Vigilin	Homo sapiens	9606	HDLBP	1	1;1;2	uniprot-human-2021
072921_DIA_Urine_EV_Phosphoproteome_All_60_Library_1	2		_VQVQPT[+80]PP_		TRUE	_VQVQPT[Phospho (STY)]PP_	VQVQPTPP	8.92937	0.753553	8.92937	Q71RC9	TRUE	_VQVQPT[+80]PP_	_VQVQPT[Phospho (STY)]PP_	473.226	0.00372453	6556414	noloss	4	y	1	491.19	11.3897	FALSE	sp	Q71RC9	Q71RC9	SMIM5_HUMAN	Small integral membrane protein 5	Homo sapiens	9606	SMIM5	1	2	uniprot-human-2021
072921_DIA_Urine_EV_Phosphoproteome_All_60_Library_1	2		_QSLLT[+80]AIR_		TRUE	_QSLLT[Phospho (STY)]AIR_	QSLLTAIR	65.6355	0.813141	65.6355	A0A0X1KG75;Q53SF7	FALSE	_QSLLT[+80]AIR_	_QSLLT[Phospho (STY)]AIR_	491.26	0.00318141	597577	noloss	3	y	1	359.24	5.50368	FALSE	tr;sp	A0A0X1KG75;Q53SF7	A0A0X1KG75;Q53SF7	A0A0X1KG75_HUMAN;COBL1_HUMAN	Cordon-bleu protein-like 1	Homo sapiens	9606	COBLL1	1	2;3	uniprot-human-2021
072921_DIA_Urine_EV_Phosphoproteome_All_60_Library_1	2		_AS[+80]MLDITR_		TRUE	_AS[Phospho (STY)]MLDITR_	ASMLDITR	34.2319	0.805212	34.2319	Q12923	TRUE	_AS[+80]MLDITR_	_AS[Phospho (STY)]MLDITR_	493.722	0	11213500	noloss	3	y	1	389.251	44.321	FALSE	sp	Q12923	Q12923	PTN13_HUMAN	Tyrosine-protein phosphatase non-receptor type 13	Homo sapiens	9606	PTPN13	1	2	uniprot-human-2021
072921_DIA_Urine_EV_Phosphoproteome_All_60_Library_1	3		_NHHGS[+80]AQEQLR_		TRUE	_NHHGS[Phospho (STY)]AQEQLR_	NHHGSAQEQLR	-47.7075	0.727725	-47.7075	P20930	TRUE	_NHHGS[+80]AQEQLR_	_NHHGS[Phospho (STY)]AQEQLR_	452.865	0.00584557	1741017	noloss	3	y	1	416.262	61.4809	FALSE	sp	P20930	P20930	FILA_HUMAN	Filaggrin	Homo sapiens	9606	FLG	1	3	uniprot-human-2021
072921_DIA_Urine_EV_Phosphoproteome_All_60_Library_1	3		_RS[+80]AYAFSHQR_		TRUE	_RS[Phospho (STY)]AYAFSHQR_	RSAYAFSHQR	-24.9146	0.743965	-24.9146	O43520	TRUE	_RS[+80]AYAFSHQR_	_RS[Phospho (STY)]AYAFSHQR_	434.863	0.00324963	899737	noloss	3	y	1	440.236	46.7159	FALSE	sp	O43520	O43520	AT8B1_HUMAN	Phospholipid-transporting ATPase IC	Homo sapiens	9606	ATP8B1	1	3	uniprot-human-2021
072921_DIA_Urine_EV_Phosphoproteome_All_60_Library_1	3		_QSHSGSIS[+80]PYPK_		TRUE	_QSHSGSIS[Phospho (STY)]PYPK_	QSHSGSISPYPK	-17.4666	0.77589	-17.4666	Q9UQ35	FALSE	_QSHSGSIS[+80]PYPK_	_QSHSGSIS[Phospho (STY)]PYPK_	456.538	0.00142025	13455770	noloss	3	y	1	407.229	17.6551	FALSE	sp	Q9UQ35	Q9UQ35	SRRM2_HUMAN	Serine/arginine repetitive matrix protein 2	Homo sapiens	9606	SRRM2	1	2	uniprot-human-2021
072921_DIA_Urine_EV_Phosphoproteome_All_60_Library_1	2		_GS[+80]FSALVGR_		TRUE	_GS[Phospho (STY)]FSALVGR_	GSFSALVGR	40.7835	0.797087	40.7835	A0A087WWN2;Q13619	FALSE	_GS[+80]FSALVGR_	_GS[Phospho (STY)]FSALVGR_	487.229	0.00142025	2795480	noloss	3	y	1	331.209	45.049	FALSE	tr;sp	A0A087WWN2;Q13619	A0A087WWN2;Q13619	A0A087WWN2_HUMAN;CUL4A_HUMAN	Cullin-4A	Homo sapiens	9606	CUL4A	1	1;3	uniprot-human-2021
072921_DIA_Urine_EV_Phosphoproteome_All_60_Library_1	2		_IGS[+80]YLAER_		TRUE	_IGS[Phospho (STY)]YLAER_	IGSYLAER	25.6677	0.798472	25.6677	A0A1B0GUZ7;Q14156	FALSE	_IGS[+80]YLAER_	_IGS[Phospho (STY)]YLAER_	494.729	0.00194652	1776642	noloss	3	y	1	375.199	45.1334	FALSE	tr;sp	A0A1B0GUZ7;Q14156	A0A1B0GUZ7;Q14156	A0A1B0GUZ7_HUMAN;EFR3A_HUMAN	Protein EFR3 homolog A	Homo sapiens	9606	EFR3A	1	1;2	uniprot-human-2021
072921_DIA_Urine_EV_Phosphoproteome_All_60_Library_1	3		_IKGDM[+16]DIS[+80]VPK_		TRUE	_IKGDM[Oxidation (M)]DIS[Phospho (STY)]VPK_	IKGDMDISVPK	4.81086	0.78309	4.81086	Q09666	TRUE	_IKGDM[+16]DIS[+80]VPK_	_IKGDM[Oxidation (M)]DIS[Phospho (STY)]VPK_	433.54	0.00142025	8253903	noloss	3	y	1	343.234	11.1931	FALSE	sp	Q09666	Q09666	AHNK_HUMAN	Neuroblast differentiation-associated protein AHNAK	Homo sapiens	9606	AHNAK	1	2	uniprot-human-2021
072921_DIA_Urine_EV_Phosphoproteome_All_60_Library_1	3		_VES[+80]LEQEAANER_		TRUE	_VES[Phospho (STY)]LEQEAANER_	VESLEQEAANER	11.2534	0.757884	11.2534	E9PG40;P05067	FALSE	_VES[+80]LEQEAANER_	_VES[Phospho (STY)]LEQEAANER_	485.543	0.00479666	1389217	noloss	3	y	1	418.204	100	FALSE	tr;sp	E9PG40;P05067	E9PG40;P05067	E9PG40_HUMAN;A4_HUMAN	Amyloid-beta A4 protein;Amyloid-beta precursor protein	Homo sapiens	9606	APP	1	1;3	uniprot-human-2021
072921_DIA_Urine_EV_Phosphoproteome_All_60_Library_1	3		_DQKLS[+80]ELDDR_		TRUE	_DQKLS[Phospho (STY)]ELDDR_	DQKLSELDDR	4.15585	0.747998	4.15585	F8WCA0;J3QRU4;K7EKX0;K7ENK9;L7N2F9;P63027;Q15836	FALSE	_DQKLS[+80]ELDDR_	_DQKLS[Phospho (STY)]ELDDR_	433.526	0.00108038	3500909	noloss	3	y	1	405.173	100	FALSE	tr;tr;tr;tr;tr;sp;sp	F8WCA0;J3QRU4;K7EKX0;K7ENK9;L7N2F9;P63027;Q15836	F8WCA0;J3QRU4;K7EKX0;K7ENK9;L7N2F9;P63027;Q15836	F8WCA0_HUMAN;J3QRU4_HUMAN;K7EKX0_HUMAN;K7ENK9_HUMAN;L7N2F9_HUMAN;VAMP2_HUMAN;VAMP3_HUMAN	Synaptobrevin-2;Synaptobrevin-2;Vesicle-associated membrane protein 3;Synaptobrevin-2;Synaptobrevin-2 (Fragment);Vesicle-associated membrane protein 2;Vesicle-associated membrane protein 3	Homo sapiens	9606	VAMP2;VAMP2;VAMP3;VAMP2;;VAMP2;VAMP3	4;4;4;4;4;1;1	1;2;1;1;1;3;3	uniprot-human-2021
072921_DIA_Urine_EV_Phosphoproteome_All_60_Library_1	2		_LVHLT[+80]LK_		TRUE	_LVHLT[Phospho (STY)]LK_	LVHLTLK	29.686	0.793556	29.686	A0A087WT71;A0A590UJ94;B9A012;H7C4D8;Q13402	FALSE	_LVHLT[+80]LK_	_LVHLT[Phospho (STY)]LK_	452.257	0.00075662	996401	noloss	3	b	1	350.219	33.527	FALSE	tr;tr;tr;tr;sp	A0A087WT71;A0A590UJ94;B9A012;H7C4D8;Q13402	A0A087WT71;A0A590UJ94;B9A012;H7C4D8;Q13402	A0A087WT71_HUMAN;A0A590UJ94_HUMAN;B9A012_HUMAN;H7C4D8_HUMAN;MYO7A_HUMAN	Unconventional myosin-VIIa;Unconventional myosin-VIIa (Fragment);Unconventional myosin-VIIa (Fragment);Unconventional myosin-VIIa (Fragment);Unconventional myosin-VIIa	Homo sapiens	9606	MYO7A	1	1;1;2;1;2	uniprot-human-2021
072921_DIA_Urine_EV_Phosphoproteome_All_60_Library_1	2		_GRLS[+80]LHR_		TRUE	_GRLS[Phospho (STY)]LHR_	GRLSLHR	-26.1514	0.775355	-26.1514	A0A7P0T931;A0A7P0T9I9;P43490	FALSE	_GRLS[+80]LHR_	_GRLS[Phospho (STY)]LHR_	459.737	0.00290135	2479861	noloss	3	y	1	425.262	26.0466	FALSE	tr;tr;sp	A0A7P0T931;A0A7P0T9I9;P43490	A0A7P0T931;A0A7P0T9I9;P43490	A0A7P0T931_HUMAN;A0A7P0T9I9_HUMAN;NAMPT_HUMAN	Nicotinamide phosphoribosyltransferase	Homo sapiens	9606	NAMPT	4;4;1	1	uniprot-human-2021
072921_DIA_Urine_EV_Phosphoproteome_All_60_Library_1	2		_YTS[+80]LMLR_		TRUE	_YTS[Phospho (STY)]LMLR_	YTSLMLR	40.7835	0.802866	40.7835	O75083	TRUE	_YTS[+80]LMLR_	_YTS[Phospho (STY)]LMLR_	482.222	0.00142025	5965983	noloss	3	y	1	419.244	17.1253	FALSE	sp	O75083	O75083	WDR1_HUMAN	WD repeat-containing protein 1	Homo sapiens	9606	WDR1	1	4	uniprot-human-2021
072921_DIA_Urine_EV_Phosphoproteome_All_60_Library_1	2		_HMS[+80]VSSIK_		TRUE	_HMS[Phospho (STY)]VSSIK_	HMSVSSIK	-9.25813	0.820472	-9.25813	P15927;Q5TEJ0	FALSE	_HMS[+80]VSSIK_	_HMS[Phospho (STY)]VSSIK_	484.717	0.00142025	11824600	H3PO4	3	b	1	338.128	8.88694	TRUE	sp;tr	P15927;Q5TEJ0	P15927;Q5TEJ0	RFA2_HUMAN;Q5TEJ0_HUMAN	Replication protein A 32 kDa subunit;Replication protein A 32 kDa subunit (Fragment)	Homo sapiens	9606	RPA2	1	1	uniprot-human-2021
072921_DIA_Urine_EV_Phosphoproteome_All_60_Library_1	3		_RPKPEIMAS[+80]K_		TRUE	_RPKPEIMAS[Phospho (STY)]K_	RPKPEIMASK	-28.4096	0.741186	-28.4096	Q9BWV1	TRUE	_RPKPEIMAS[+80]K_	_RPKPEIMAS[Phospho (STY)]K_	412.877	0.00157321	1403342	noloss	3	b	1	382.256	74.2903	FALSE	sp	Q9BWV1	Q9BWV1	BOC_HUMAN	Brother of CDO	Homo sapiens	9606	BOC	1	1	uniprot-human-2021
072921_DIA_Urine_EV_Phosphoproteome_All_60_Library_1	3		_RVETVSQT[+80]LR_		TRUE	_RVETVSQT[Phospho (STY)]LR_	RVETVSQTLR	-17.4008	0.734086	-17.4008	Q8N392	TRUE	_RVETVSQT[+80]LR_	_RVETVSQT[Phospho (STY)]LR_	423.55	0.00114921	2070438	noloss	3	b	1	385.219	47.3975	FALSE	sp	Q8N392	Q8N392	RHG18_HUMAN	Rho GTPase-activating protein 18	Homo sapiens	9606	ARHGAP18	1	3	uniprot-human-2021
072921_DIA_Urine_EV_Phosphoproteome_All_60_Library_1	3		_TAPTLS[+80]PEHWK_		TRUE	_TAPTLS[Phospho (STY)]PEHWK_	TAPTLSPEHWK	25.124	0.742318	25.124	Q96JM3	TRUE	_TAPTLS[+80]PEHWK_	_TAPTLS[Phospho (STY)]PEHWK_	449.543	0.00221053	5220773	noloss	3	y	1	470.251	18.454	FALSE	sp	Q96JM3	Q96JM3	CHAP1_HUMAN	Chromosome alignment-maintaining phosphoprotein 1	Homo sapiens	9606	CHAMP1	1	2	uniprot-human-2021
072921_DIA_Urine_EV_Phosphoproteome_All_60_Library_1	3		_C[+57]SLHSAS[+80]PASVR_		TRUE	_C[Carbamidomethyl (C)]SLHSAS[Phospho (STY)]PASVR_	CSLHSASPASVR	-19.8561	0.75928	-19.8561	Q9P206	TRUE	_C[+57]SLHSAS[+80]PASVR_	_C[Carbamidomethyl (C)]SLHSAS[Phospho (STY)]PASVR_	451.199	0.00114921	4991207	noloss	3	y	1	361.219	100	FALSE	sp	Q9P206	Q9P206	K1522_HUMAN	Uncharacterized protein KIAA1522	Homo sapiens	9606	KIAA1522	1	2	uniprot-human-2021
072921_DIA_Urine_EV_Phosphoproteome_All_60_Library_1	3		_RVLIAAHGNS[+80]LR_		TRUE	_RVLIAAHGNS[Phospho (STY)]LR_	RVLIAAHGNSLR	-6.60412	0.803971	-6.60412	P18669	FALSE	_RVLIAAHGNS[+80]LR_	_RVLIAAHGNS[Phospho (STY)]LR_	462.917	0.00391418	1055616	noloss	5	b	1	553.382	42.1206	FALSE	sp	P18669	P18669	PGAM1_HUMAN	Phosphoglycerate mutase 1	Homo sapiens	9606	PGAM1	1	2	uniprot-human-2021
072921_DIA_Urine_EV_Phosphoproteome_All_60_Library_1	3		_ISAES[+80]PTGLPSHK_		TRUE	_ISAES[Phospho (STY)]PTGLPSHK_	ISAESPTGLPSHK	-0.530867	0.765142	-0.530867	Q96C24	TRUE	_ISAES[+80]PTGLPSHK_	_ISAES[Phospho (STY)]PTGLPSHK_	468.557	0.00529392	8136402	noloss	4	y	1	468.257	100	FALSE	sp	Q96C24	Q96C24	SYTL4_HUMAN	Synaptotagmin-like protein 4	Homo sapiens	9606	SYTL4	1	2	uniprot-human-2021
072921_DIA_Urine_EV_Phosphoproteome_All_60_Library_1	3		_RVS[+80]VELTNSLFK_		TRUE	_RVS[Phospho (STY)]VELTNSLFK_	RVSVELTNSLFK	59.1288	0.788233	59.1288	P14923	TRUE	_RVS[+80]VELTNSLFK_	_RVS[Phospho (STY)]VELTNSLFK_	491.588	0.00142025	1520949	H3PO4	3	b	1	325.198	24.0185	FALSE	sp	P14923	P14923	PLAK_HUMAN	Junction plakoglobin	Homo sapiens	9606	JUP	1	3	uniprot-human-2021
072921_DIA_Urine_EV_Phosphoproteome_All_60_Library_1	4		_RAPS[+80]VANVGSHC[+57]DLSLK_		TRUE	_RAPS[Phospho (STY)]VANVGSHC[Carbamidomethyl (C)]DLSLK_	RAPSVANVGSHCDLSLK	17.4244	0.770272	17.4244	P21333;Q60FE5	FALSE	_RAPS[+80]VANVGSHC[+57]DLSLK_	_RAPS[Phospho (STY)]VANVGSHC[Carbamidomethyl (C)]DLSLK_	473.478	0.00157321	7783576	noloss	4	y	1	460.313	7.19827	TRUE	sp;tr	P21333;Q60FE5	P21333;Q60FE5	FLNA_HUMAN;Q60FE5_HUMAN	Filamin-A	Homo sapiens	9606	FLNA	1	4;1	uniprot-human-2021
072921_DIA_Urine_EV_Phosphoproteome_All_60_Library_1	2		_LGT[+80]PLLVR_		TRUE	_LGT[Phospho (STY)]PLLVR_	LGTPLLVR	50.0717	0.792731	50.0717	A0A087WZG6;A0A087X1S9;Q8TEW8;R4GN62	FALSE	_LGT[+80]PLLVR_	_LGT[Phospho (STY)]PLLVR_	474.768	0.00157321	454073	noloss	3	y	1	387.271	6.01786	FALSE	tr;tr;sp;tr	A0A087WZG6;A0A087X1S9;Q8TEW8;R4GN62	A0A087WZG6;A0A087X1S9;Q8TEW8;R4GN62	A0A087WZG6_HUMAN;A0A087X1S9_HUMAN;PAR3L_HUMAN;R4GN62_HUMAN	Partitioning defective 3 homolog B	Homo sapiens	9606	PARD3B	1	1;1;2;1	uniprot-human-2021
072921_DIA_Urine_EV_Phosphoproteome_All_60_Library_1	3		_VLAVTDS[+80]PARK_		TRUE	_VLAVTDS[Phospho (STY)]PARK_	VLAVTDSPARK	-13.5562	0.708747	-13.5562	A0A024R5I4;A0A0A0MTF1;E9PRW4;O94956	FALSE	_VLAVTDS[+80]PARK_	_VLAVTDS[Phospho (STY)]PARK_	412.883	0.00108038	11490490	noloss	3	y	1	374.251	6.99874	TRUE	tr;tr;tr;sp	A0A024R5I4;A0A0A0MTF1;E9PRW4;O94956	A0A024R5I4;A0A0A0MTF1;E9PRW4;O94956	A0A024R5I4_HUMAN;A0A0A0MTF1_HUMAN;E9PRW4_HUMAN;SO2B1_HUMAN	Solute carrier organic anion transporter family member;Solute carrier organic anion transporter family member;Solute carrier organic anion transporter family member;Solute carrier organic anion transporter family member 2B1	Homo sapiens	9606	SLCO2B1	1	1;1;2;2	uniprot-human-2021
072921_DIA_Urine_EV_Phosphoproteome_All_60_Library_1	3		_RVTQILQS[+80]PAFR_		TRUE	_RVTQILQS[Phospho (STY)]PAFR_	RVTQILQSPAFR	35.0416	0.811955	35.0416	Q9UEY8	TRUE	_RVTQILQS[+80]PAFR_	_RVTQILQS[Phospho (STY)]PAFR_	499.264	0.00147275	1830059	noloss	4	y	1	490.277	89.0786	FALSE	sp	Q9UEY8	Q9UEY8	ADDG_HUMAN	Gamma-adducin	Homo sapiens	9606	ADD3	1	1	uniprot-human-2021
072921_DIA_Urine_EV_Phosphoproteome_All_60_Library_1	3		_RLT[+80]VSSLQESGLK_		TRUE	_RLT[Phospho (STY)]VSSLQESGLK_	RLTVSSLQESGLK	31.4977	0.797031	31.4977	P21333;Q60FE5	FALSE	_RLT[+80]VSSLQESGLK_	_RLT[Phospho (STY)]VSSLQESGLK_	499.927	0.00139227	2028878	noloss	3	y	1	317.218	26.892	TRUE	sp;tr	P21333;Q60FE5	P21333;Q60FE5	FLNA_HUMAN;Q60FE5_HUMAN	Filamin-A	Homo sapiens	9606	FLNA	1	4;1	uniprot-human-2021
072921_DIA_Urine_EV_Phosphoproteome_All_60_Library_1	2		_PLTS[+80]PLR_		TRUE	_PLTS[Phospho (STY)]PLR_	PLTSPLR	8.97834	0.743214	8.97834	P48634	TRUE	_PLTS[+80]PLR_	_PLTS[Phospho (STY)]PLR_	432.223	0.00139227	29717690	noloss	3	b	1	312.192	7.18668	TRUE	sp	P48634	P48634	PRC2A_HUMAN	Protein PRRC2A	Homo sapiens	9606	PRRC2A	1	3	uniprot-human-2021
072921_DIA_Urine_EV_Phosphoproteome_All_60_Library_1	2		_PSVWGS[+80]LK_		TRUE	_PSVWGS[Phospho (STY)]LK_	PSVWGSLK	44.052	0.769819	44.052	F5H415;Q6DN12	FALSE	_PSVWGS[+80]LK_	_PSVWGS[Phospho (STY)]LK_	477.228	0.00147275	5123666	H3PO4	4	y	1	386.24	14.4473	FALSE	tr;sp	F5H415;Q6DN12	F5H415;Q6DN12	F5H415_HUMAN;MCTP2_HUMAN	Multiple C2 and transmembrane domain-containing protein 2	Homo sapiens	9606	MCTP2	1	1;3	uniprot-human-2021
072921_DIA_Urine_EV_Phosphoproteome_All_60_Library_1	3		_KLS[+80]FLSWGTNK_		TRUE	_KLS[Phospho (STY)]FLSWGTNK_	KLSFLSWGTNK	71.0853	0.728207	71.0853	Q8IUC4	FALSE	_KLS[+80]FLSWGTNK_	_KLS[Phospho (STY)]FLSWGTNK_	454.227	0.00324963	3290211	noloss	4	y	1	419.225	100	FALSE	sp	Q8IUC4	Q8IUC4	RHPN2_HUMAN	Rhophilin-2	Homo sapiens	9606	RHPN2	1	1	uniprot-human-2021
072921_DIA_Urine_EV_Phosphoproteome_All_60_Library_1	3		_IHS[+80]MTIEAPITK_		TRUE	_IHS[Phospho (STY)]MTIEAPITK_	IHSMTIEAPITK	27.9218	0.74813	27.9218	O60658	FALSE	_IHS[+80]MTIEAPITK_	_IHS[Phospho (STY)]MTIEAPITK_	474.235	0.00114921	9153786	noloss	3	b	1	418.149	11.0864	TRUE	sp	O60658	O60658	PDE8A_HUMAN	High affinity cAMP-specific and IBMX-insensitive 3',5'-cyclic phosphodiesterase 8A	Homo sapiens	9606	PDE8A	1	2	uniprot-human-2021
072921_DIA_Urine_EV_Phosphoproteome_All_60_Library_1	3		_SLHS[+80]AHSLASR_		TRUE	_SLHS[Phospho (STY)]AHSLASR_	SLHSAHSLASR	-35.8121	0.776018	-35.8121	F1T0I1;O15027	FALSE	_SLHS[+80]AHSLASR_	_SLHS[Phospho (STY)]AHSLASR_	415.863	0.00262585	1975532	noloss	3	y	1	333.188	100	FALSE	tr;sp	F1T0I1;O15027	F1T0I1;O15027	F1T0I1_HUMAN;SC16A_HUMAN	Protein transport protein sec16;Protein transport protein Sec16A	Homo sapiens	9606	SEC16A	1	1;4	uniprot-human-2021
072921_DIA_Urine_EV_Phosphoproteome_All_60_Library_1	3		_RTS[+80]IISLTPWK_		TRUE	_RTS[Phospho (STY)]IISLTPWK_	RTSIISLTPWK	64.9578	0.780207	64.9578	P34910	TRUE	_RTS[+80]IISLTPWK_	_RTS[Phospho (STY)]IISLTPWK_	461.246	0.0068897	724469	noloss	3	y	1	430.245	50.6359	FALSE	sp	P34910	P34910	EVI2B_HUMAN	Protein EVI2B	Homo sapiens	9606	EVI2B	1	2	uniprot-human-2021
072921_DIA_Urine_EV_Phosphoproteome_All_60_Library_1	3		_GKDS[+80]LSDDGVDLK_		TRUE	_GKDS[Phospho (STY)]LSDDGVDLK_	GKDSLSDDGVDLK	10.2064	0.780089	10.2064	P07948	FALSE	_GKDS[+80]LSDDGVDLK_	_GKDS[Phospho (STY)]LSDDGVDLK_	476.88	0.00142025	5012790	noloss	3	y	1	375.224	51.1917	FALSE	sp	P07948	P07948	LYN_HUMAN	Tyrosine-protein kinase Lyn	Homo sapiens	9606	LYN	1	3	uniprot-human-2021
072921_DIA_Urine_EV_Phosphoproteome_All_60_Library_1	4		_S[+80]RGLGGYHGAGHPSGR_		TRUE	_S[Phospho (STY)]RGLGGYHGAGHPSGR_	SRGLGGYHGAGHPSGR	-38.2705	0.776501	-38.2705	Q13563	TRUE	_S[+80]RGLGGYHGAGHPSGR_	_S[Phospho (STY)]RGLGGYHGAGHPSGR_	412.189	0.00139227	4206203	noloss	3	y	1	319.172	64.5104	FALSE	sp	Q13563	Q13563	PKD2_HUMAN	Polycystin-2	Homo sapiens	9606	PKD2	1	3	uniprot-human-2021
072921_DIA_Urine_EV_Phosphoproteome_All_60_Library_1	5		_EEVEAVS[+80]GEHHHHVPDHR_		TRUE	_EEVEAVS[Phospho (STY)]GEHHHHVPDHR_	EEVEAVSGEHHHHVPDHR	-41.067	0.739132	-41.067	M0QZ43;P23327	FALSE	_EEVEAVS[+80]GEHHHHVPDHR_	_EEVEAVS[Phospho (STY)]GEHHHHVPDHR_	436.991	0.00221053	2397658	noloss	3	b	1	358.161	10.0062	FALSE	tr;sp	M0QZ43;P23327	M0QZ43;P23327	M0QZ43_HUMAN;SRCH_HUMAN	Sarcoplasmic reticulum histidine-rich calcium-binding protein	Homo sapiens	9606	HRC	1	1	uniprot-human-2021
072921_DIA_Urine_EV_Phosphoproteome_All_60_Library_1	3		_LGS[+80]TSHFPQEK_		TRUE	_LGS[Phospho (STY)]TSHFPQEK_	LGSTSHFPQEK	-2.60282	0.712505	-2.60282	Q8TE67	TRUE	_LGS[+80]TSHFPQEK_	_LGS[Phospho (STY)]TSHFPQEK_	437.531	0.00221053	7903591	noloss	4	y	1	501.267	63.6509	FALSE	sp	Q8TE67	Q8TE67	ES8L3_HUMAN	Epidermal growth factor receptor kinase substrate 8-like protein 3	Homo sapiens	9606	EPS8L3	1	2	uniprot-human-2021
072921_DIA_Urine_EV_Phosphoproteome_All_60_Library_1	2		_AYS[+80]PEYR_		TRUE	_AYS[Phospho (STY)]PEYR_	AYSPEYR	-7.80656	0.790223	-7.80656	A0A1B0GTW1;A0A2R8YDH4;A0A3B3ITE1;Q9UDY2	FALSE	_AYS[+80]PEYR_	_AYS[Phospho (STY)]PEYR_	483.192	0.00221053	1504573	H3PO4	3	b	1	304.129	8.92674	FALSE	tr;tr;tr;sp	A0A1B0GTW1;A0A2R8YDH4;A0A3B3ITE1;Q9UDY2	A0A1B0GTW1;A0A2R8YDH4;A0A3B3ITE1;Q9UDY2	A0A1B0GTW1_HUMAN;A0A2R8YDH4_HUMAN;A0A3B3ITE1_HUMAN;ZO2_HUMAN	Tight junction protein ZO-2;Uncharacterized protein;Tight junction protein ZO-2 (Fragment);Tight junction protein ZO-2	Homo sapiens	9606	TJP2;;TJP2;TJP2	1	1;1;1;2	uniprot-human-2021
072921_DIA_Urine_EV_Phosphoproteome_All_60_Library_1	3		_RLS[+80]NLPGYLQK_		TRUE	_RLS[Phospho (STY)]NLPGYLQK_	RLSNLPGYLQK	36.493	0.73889	36.493	Q6ZN28	TRUE	_RLS[+80]NLPGYLQK_	_RLS[Phospho (STY)]NLPGYLQK_	456.906	0.00147275	1964939	noloss	4	b	1	551.234	18.895	FALSE	sp	Q6ZN28	Q6ZN28	MACC1_HUMAN	Metastasis-associated in colon cancer protein 1	Homo sapiens	9606	MACC1	1	2	uniprot-human-2021
072921_DIA_Urine_EV_Phosphoproteome_All_60_Library_1	3		_SKS[+80]PAYTLVWTR_		TRUE	_SKS[Phospho (STY)]PAYTLVWTR_	SKSPAYTLVWTR	49.6176	0.765258	49.6176	P98160	TRUE	_SKS[+80]PAYTLVWTR_	_SKS[Phospho (STY)]PAYTLVWTR_	496.913	0.00114921	2978443	noloss	3	y	1	462.246	100	FALSE	sp	P98160	P98160	PGBM_HUMAN	Basement membrane-specific heparan sulfate proteoglycan core protein	Homo sapiens	9606	HSPG2	1	4	uniprot-human-2021
072921_DIA_Urine_EV_Phosphoproteome_All_60_Library_1	3		_RLS[+80]NPC[+57]IQR_		TRUE	_RLS[Phospho (STY)]NPC[Carbamidomethyl (C)]IQR_	RLSNPCIQR	-13.5562	0.726792	-13.5562	Q5RGS4	TRUE	_RLS[+80]NPC[+57]IQR_	_RLS[Phospho (STY)]NPC[Carbamidomethyl (C)]IQR_	408.529	0.00108038	975822	noloss	3	y	1	416.262	96.9023	FALSE	tr	Q5RGS4	Q5RGS4	Q5RGS4_HUMAN	Pleckstrin homology domain-containing family A member 1	Homo sapiens	9606	PLEKHA1	1	1	uniprot-human-2021
072921_DIA_Urine_EV_Phosphoproteome_All_60_Library_2	2		_GS[+80]FPWQAK_		TRUE	_GS[Phospho (STY)]FPWQAK_	GSFPWQAK	46.3621	0.789062	46.3621	P00738	FALSE	_GS[+80]FPWQAK_	_GS[Phospho (STY)]FPWQAK_	500.718	0.000325415	5925412	noloss	3	y	1	346.208	12.4846	FALSE	sp	P00738	P00738	HPT_HUMAN	Haptoglobin	Homo sapiens	9606	HP	1	1	uniprot-human-2021
072921_DIA_Urine_EV_Phosphoproteome_All_60_Library_2	2		_ELS[+80]EQIQR_		TRUE	_ELS[Phospho (STY)]EQIQR_	ELSEQIQR	-2.85691	0.83063	-2.85691	E7EQR4;P15311	FALSE	_ELS[+80]EQIQR_	_ELS[Phospho (STY)]EQIQR_	541.748	0.00191555	4036371	noloss	3	y	1	416.262	96.4227	FALSE	tr;sp	E7EQR4;P15311	E7EQR4;P15311	E7EQR4_HUMAN;EZRI_HUMAN	Ezrin	Homo sapiens	9606	EZR	1	3;4	uniprot-human-2021
072921_DIA_Urine_EV_Phosphoproteome_All_60_Library_2	2		_FIFVGT[+80]LK_		TRUE	_FIFVGT[Phospho (STY)]LK_	FIFVGTLK	79.5528	0.806144	79.5528	Q6GQQ9	TRUE	_FIFVGT[+80]LK_	_FIFVGT[Phospho (STY)]LK_	502.764	0.000325415	1694997	H3PO4	3	y	1	343.234	6.67835	FALSE	sp	Q6GQQ9	Q6GQQ9	OTU7B_HUMAN	OTU domain-containing protein 7B	Homo sapiens	9606	OTUD7B	1	1	uniprot-human-2021
072921_DIA_Urine_EV_Phosphoproteome_All_60_Library_2	2		_PNLS[+80]YIIGK_		TRUE	_PNLS[Phospho (STY)]YIIGK_	PNLSYIIGK	60.7943	0.836732	60.7943	P01024	TRUE	_PNLS[+80]YIIGK_	_PNLS[Phospho (STY)]YIIGK_	542.776	0	2689404	noloss	3	b	1	325.187	5.92025	TRUE	sp	P01024	P01024	CO3_HUMAN	Complement C3	Homo sapiens	9606	C3	1	2	uniprot-human-2021
072921_DIA_Urine_EV_Phosphoproteome_All_60_Library_2	2		_T[+80]PLLGDGPR_		TRUE	_T[Phospho (STY)]PLLGDGPR_	TPLLGDGPR	15.9322	0.812735	15.9322	Q9C0J8	TRUE	_T[+80]PLLGDGPR_	_T[Phospho (STY)]PLLGDGPR_	503.242	0	3284783	noloss	3	y	1	329.193	66.5761	FALSE	sp	Q9C0J8	Q9C0J8	WDR33_HUMAN	pre-mRNA 3' end processing protein WDR33	Homo sapiens	9606	WDR33	1	2	uniprot-human-2021
072921_DIA_Urine_EV_Phosphoproteome_All_60_Library_2	2		_IYIS[+80]GM[+16]APR_		TRUE	_IYIS[Phospho (STY)]GM[Oxidation (M)]APR_	IYISGMAPR	9.85528	0.930591	9.85528	P04004	FALSE	_IYIS[+80]GM[+16]APR_	_IYIS[Phospho (STY)]GM[Oxidation (M)]APR_	552.251	0.000325415	5140580	noloss	3	y	1	343.209	8.83894	FALSE	sp	P04004	P04004	VTNC_HUMAN	Vitronectin	Homo sapiens	9606	VTN	1	1	uniprot-human-2021
072921_DIA_Urine_EV_Phosphoproteome_All_60_Library_2	2		_LS[+80]PSWNPK_		TRUE	_LS[Phospho (STY)]PSWNPK_	LSPSWNPK	22.452	0.798378	22.452	Q96BY7	TRUE	_LS[+80]PSWNPK_	_LS[Phospho (STY)]PSWNPK_	504.731	0.000325415	6258994	noloss	3	y	1	358.208	24.5019	FALSE	sp	Q96BY7	Q96BY7	ATG2B_HUMAN	Autophagy-related protein 2 homolog B	Homo sapiens	9606	ATG2B	1	5	uniprot-human-2021
072921_DIA_Urine_EV_Phosphoproteome_All_60_Library_2	2		_S[+80]PGQVLPPH_		TRUE	_S[Phospho (STY)]PGQVLPPH_	SPGQVLPPH	9.74152	0.815601	9.74152	A0A1W2PPS5;Q96FN5	FALSE	_S[+80]PGQVLPPH_	_S[Phospho (STY)]PGQVLPPH_	506.237	0	14440600	noloss	3	y	1	350.182	100	FALSE	tr;sp	A0A1W2PPS5;Q96FN5	A0A1W2PPS5;Q96FN5	A0A1W2PPS5_HUMAN;KIF12_HUMAN	Kinesin-like protein;Kinesin-like protein KIF12	Homo sapiens	9606	KIF12	1	1;3	uniprot-human-2021
072921_DIA_Urine_EV_Phosphoproteome_All_60_Library_2	2		_S[+80]AVTALWGK_		TRUE	_S[Phospho (STY)]AVTALWGK_	SAVTALWGK	47.3811	0.804654	47.3811	P68871	FALSE	_S[+80]AVTALWGK_	_S[Phospho (STY)]AVTALWGK_	506.747	0	3886658	noloss	3	b	1	338.111	13.5225	FALSE	sp	P68871	P68871	HBB_HUMAN	Hemoglobin subunit beta	Homo sapiens	9606	HBB	1	2	uniprot-human-2021
072921_DIA_Urine_EV_Phosphoproteome_All_60_Library_2	2		_SAVT[+80]ALWGK_		TRUE	_SAVT[Phospho (STY)]ALWGK_	SAVTALWGK	62.2107	0.804654	62.2107	P68871	FALSE	_SAVT[+80]ALWGK_	_SAVT[Phospho (STY)]ALWGK_	506.747	0	4875142	noloss	3	y	1	390.214	61.5334	FALSE	sp	P68871	P68871	HBB_HUMAN	Hemoglobin subunit beta	Homo sapiens	9606	HBB	1	2	uniprot-human-2021
072921_DIA_Urine_EV_Phosphoproteome_All_60_Library_2	2		_S[+80]VLGQLGITK_		TRUE	_S[Phospho (STY)]VLGQLGITK_	SVLGQLGITK	60.3843	0.850079	60.3843	P01009	FALSE	_S[+80]VLGQLGITK_	_S[Phospho (STY)]VLGQLGITK_	548.294	0	2772326	noloss	4	y	1	418.266	15.3216	FALSE	sp	P01009	P01009	A1AT_HUMAN	Alpha-1-antitrypsin	Homo sapiens	9606	SERPINA1	1	3	uniprot-human-2021
072921_DIA_Urine_EV_Phosphoproteome_All_60_Library_2	2		_SVLGQLGIT[+80]K_		TRUE	_SVLGQLGIT[Phospho (STY)]K_	SVLGQLGITK	66.998	0.850079	66.998	P01009	FALSE	_SVLGQLGIT[+80]K_	_SVLGQLGIT[Phospho (STY)]K_	548.294	0	5625646	noloss	3	b	1	300.192	12.046	TRUE	sp	P01009	P01009	A1AT_HUMAN	Alpha-1-antitrypsin	Homo sapiens	9606	SERPINA1	1	3	uniprot-human-2021
072921_DIA_Urine_EV_Phosphoproteome_All_60_Library_2	2		_SLHT[+80]LFGDK_		TRUE	_SLHT[Phospho (STY)]LFGDK_	SLHTLFGDK	38.8832	0.847537	38.8832	P02768	FALSE	_SLHT[+80]LFGDK_	_SLHT[Phospho (STY)]LFGDK_	549.255	0.00411138	1076008	noloss	3	b	1	338.182	16.1235	FALSE	sp	P02768	P02768	ALBU_HUMAN	Albumin	Homo sapiens	9606	ALB	1	2	uniprot-human-2021
072921_DIA_Urine_EV_Phosphoproteome_All_60_Library_2	2		_SLS[+80]PILPGR_		TRUE	_SLS[Phospho (STY)]PILPGR_	SLSPILPGR	43.4488	0.796027	43.4488	Q6ZSZ5	FALSE	_SLS[+80]PILPGR_	_SLS[Phospho (STY)]PILPGR_	510.268	0	10779680	noloss	3	b	1	368.122	8.96347	FALSE	sp	Q6ZSZ5	Q6ZSZ5	ARHGI_HUMAN	Rho guanine nucleotide exchange factor 18	Homo sapiens	9606	ARHGEF18	1	4	uniprot-human-2021
072921_DIA_Urine_EV_Phosphoproteome_All_60_Library_2	2		_FIS[+80]LGEAC[+57]K_		TRUE	_FIS[Phospho (STY)]LGEAC[Carbamidomethyl (C)]K_	FISLGEACK	41.816	0.810456	41.816	P01024	TRUE	_FIS[+80]LGEAC[+57]K_	_FIS[Phospho (STY)]LGEAC[Carbamidomethyl (C)]K_	552.743	0	3617246	noloss	3	y	1	378.181	15.9156	FALSE	sp	P01024	P01024	CO3_HUMAN	Complement C3	Homo sapiens	9606	C3	1	2	uniprot-human-2021
072921_DIA_Urine_EV_Phosphoproteome_All_60_Library_2	2		_AVFPS[+80]IVGR_		TRUE	_AVFPS[Phospho (STY)]IVGR_	AVFPSIVGR	57.7568	0.804264	57.7568	P60709	FALSE	_AVFPS[+80]IVGR_	_AVFPS[Phospho (STY)]IVGR_	513.263	0	3384009	H3PO4	5	y	1	513.314	26.8264	FALSE	sp	P60709	P60709	ACTB_HUMAN	Actin, cytoplasmic 1	Homo sapiens	9606	ACTB	1	1	uniprot-human-2021
072921_DIA_Urine_EV_Phosphoproteome_All_60_Library_2	2		_T[+80]LEAQLTPR_		TRUE	_T[Phospho (STY)]LEAQLTPR_	TLEAQLTPR	21.4876	0.865295	21.4876	P05546	TRUE	_T[+80]LEAQLTPR_	_T[Phospho (STY)]LEAQLTPR_	554.774	0	5002173	noloss	3	y	1	373.219	10.5207	TRUE	sp	P05546	P05546	HEP2_HUMAN	Heparin cofactor 2	Homo sapiens	9606	SERPIND1	1	3	uniprot-human-2021
072921_DIA_Urine_EV_Phosphoproteome_All_60_Library_2	2		_QIQVS[+80]WLR_		TRUE	_QIQVS[Phospho (STY)]WLR_	QIQVSWLR	66.5305	0.859692	66.5305	P01871	TRUE	_QIQVS[+80]WLR_	_QIQVS[Phospho (STY)]WLR_	555.279	0.00589732	1326167	noloss	4	y	1	641.281	7.68313	FALSE	sp	P01871	P01871	IGHM_HUMAN	Immunoglobulin heavy constant mu	Homo sapiens	9606	IGHM	1	4	uniprot-human-2021
072921_DIA_Urine_EV_Phosphoproteome_All_60_Library_2	2		_GLAGPPAS[+80]PGK_		TRUE	_GLAGPPAS[Phospho (STY)]PGK_	GLAGPPASPGK	-13.4801	0.80394	-13.4801	Q9P206	TRUE	_GLAGPPAS[+80]PGK_	_GLAGPPAS[Phospho (STY)]PGK_	516.25	0.000507786	13419630	noloss	3	y	1	301.187	46.0751	TRUE	sp	Q9P206	Q9P206	K1522_HUMAN	Uncharacterized protein KIAA1522	Homo sapiens	9606	KIAA1522	1	2	uniprot-human-2021
072921_DIA_Urine_EV_Phosphoproteome_All_60_Library_2	2		_LS[+80]PLGEEMR_		TRUE	_LS[Phospho (STY)]PLGEEMR_	LSPLGEEMR	32.0696	0.849999	32.0696	P02647	FALSE	_LS[+80]PLGEEMR_	_LS[Phospho (STY)]PLGEEMR_	556.246	0.00140863	3777858	noloss	5	y	1	621.266	100	FALSE	sp	P02647	P02647	APOA1_HUMAN	Apolipoprotein A-I	Homo sapiens	9606	APOA1	1	1	uniprot-human-2021
072921_DIA_Urine_EV_Phosphoproteome_All_60_Library_2	2		_TAQVPS[+80]PPR_		TRUE	_TAQVPS[Phospho (STY)]PPR_	TAQVPSPPR	-2.34604	0.794146	-2.34604	E7EQT4;Q9UKV3;S4R3H4	FALSE	_TAQVPS[+80]PPR_	_TAQVPS[Phospho (STY)]PPR_	516.747	0	17166930	noloss	3	y	1	369.224	25.6308	FALSE	tr;sp;tr	E7EQT4;Q9UKV3;S4R3H4	E7EQT4;Q9UKV3;S4R3H4	E7EQT4_HUMAN;ACINU_HUMAN;S4R3H4_HUMAN	Apoptotic chromatin condensation inducer in the nucleus	Homo sapiens	9606	ACIN1	1	2;2;1	uniprot-human-2021
072921_DIA_Urine_EV_Phosphoproteome_All_60_Library_2	2		_SPGLT[+80]PEPR_		TRUE	_SPGLT[Phospho (STY)]PEPR_	SPGLTPEPR	-6.73314	0.819743	-6.73314	A0A0C4DFY0;Q14242	FALSE	_SPGLT[+80]PEPR_	_SPGLT[Phospho (STY)]PEPR_	517.239	0	3956505	noloss	4	y	1	498.267	31.5753	FALSE	tr;sp	A0A0C4DFY0;Q14242	A0A0C4DFY0;Q14242	A0A0C4DFY0_HUMAN;SELPL_HUMAN	P-selectin glycoprotein ligand 1	Homo sapiens	9606	SELPLG	1	1	uniprot-human-2021
072921_DIA_Urine_EV_Phosphoproteome_All_60_Library_2	2		_VIVTHGS[+80]LK_		TRUE	_VIVTHGS[Phospho (STY)]LK_	VIVTHGSLK	-14.9891	0.842604	-14.9891	H3BNN8;H3BTB6	FALSE	_VIVTHGS[+80]LK_	_VIVTHGS[Phospho (STY)]LK_	517.276	0.000876365	774720	H3PO4	4	y	1	386.24	15.2648	FALSE	tr	H3BNN8;H3BTB6	H3BNN8;H3BTB6	H3BNN8_HUMAN;H3BTB6_HUMAN	COX assembly mitochondrial protein	Homo sapiens	9606	CMC2	1	1	uniprot-human-2021
072921_DIA_Urine_EV_Phosphoproteome_All_60_Library_2	2		_LEGPDVS[+80]LK_		TRUE	_LEGPDVS[Phospho (STY)]LK_	LEGPDVSLK	26.3264	0.816194	26.3264	Q09666	TRUE	_LEGPDVS[+80]LK_	_LEGPDVS[Phospho (STY)]LK_	519.249	0.00094086	7260247	noloss	3	b	1	300.155	10.7073	TRUE	sp	Q09666	Q09666	AHNK_HUMAN	Neuroblast differentiation-associated protein AHNAK	Homo sapiens	9606	AHNAK	1	2	uniprot-human-2021
072921_DIA_Urine_EV_Phosphoproteome_All_60_Library_2	2		_GPS[+80]WDPFR_		TRUE	_GPS[Phospho (STY)]WDPFR_	GPSWDPFR	71.2613	0.817899	71.2613	P04792	FALSE	_GPS[+80]WDPFR_	_GPS[Phospho (STY)]WDPFR_	521.213	0.000325415	87275810	noloss	3	b	1	322.08	10.0865	FALSE	sp	P04792	P04792	HSPB1_HUMAN	Heat shock protein beta-1	Homo sapiens	9606	HSPB1	1	2	uniprot-human-2021
072921_DIA_Urine_EV_Phosphoproteome_All_60_Library_2	2		_GDMDIS[+80]VPK_		TRUE	_GDMDIS[Phospho (STY)]VPK_	GDMDISVPK	31.4843	0.807951	31.4843	Q09666	TRUE	_GDMDIS[+80]VPK_	_GDMDIS[Phospho (STY)]VPK_	521.22	0.000495983	3266639	noloss	3	y	1	343.234	8.94864	TRUE	sp	Q09666	Q09666	AHNK_HUMAN	Neuroblast differentiation-associated protein AHNAK	Homo sapiens	9606	AHNAK	1	2	uniprot-human-2021
072921_DIA_Urine_EV_Phosphoproteome_All_60_Library_2	2		_GDM[+16]DIS[+80]VPK_		TRUE	_GDM[Oxidation (M)]DIS[Phospho (STY)]VPK_	GDMDISVPK	9.57402	0.87466	9.57402	Q09666	TRUE	_GDM[+16]DIS[+80]VPK_	_GDM[Oxidation (M)]DIS[Phospho (STY)]VPK_	529.217	0.000573477	11205240	noloss	3	b	1	320.091	22.6049	FALSE	sp	Q09666	Q09666	AHNK_HUMAN	Neuroblast differentiation-associated protein AHNAK	Homo sapiens	9606	AHNAK	1	2	uniprot-human-2021
072921_DIA_Urine_EV_Phosphoproteome_All_60_Library_2	2		_PRLS[+80]FADR_		TRUE	_PRLS[Phospho (STY)]FADR_	PRLSFADR	12.7301	0.825949	12.7301	A0A087X0I9;Q04759	FALSE	_PRLS[+80]FADR_	_PRLS[Phospho (STY)]FADR_	521.247	0	9549706	noloss	3	b	1	367.245	12.8564	FALSE	tr;sp	A0A087X0I9;Q04759	A0A087X0I9;Q04759	A0A087X0I9_HUMAN;KPCT_HUMAN	Protein kinase C;Protein kinase C theta type	Homo sapiens	9606	PRKCQ	1	1;3	uniprot-human-2021
072921_DIA_Urine_EV_Phosphoproteome_All_60_Library_2	2		_QGLGPIHS[+80]R_		TRUE	_QGLGPIHS[Phospho (STY)]R_	QGLGPIHSR	-6.9196	0.840734	-6.9196	Q99835	TRUE	_QGLGPIHS[+80]R_	_QGLGPIHS[Phospho (STY)]R_	522.753	0	5681465	H3PO4	3	y	1	381.199	100	FALSE	sp	Q99835	Q99835	SMO_HUMAN	Smoothened homolog	Homo sapiens	9606	SMO	1	1	uniprot-human-2021
072921_DIA_Urine_EV_Phosphoproteome_All_60_Library_2	2		_EGGSYGFS[+80]LK_		TRUE	_EGGSYGFS[Phospho (STY)]LK_	EGGSYGFSLK	43.8792	0.84894	43.8792	Q5T2W1	FALSE	_EGGSYGFS[+80]LK_	_EGGSYGFS[Phospho (STY)]LK_	562.737	0.000573477	3604979	H3PO4	3	y	1	329.218	17.5007	FALSE	sp	Q5T2W1	Q5T2W1	NHRF3_HUMAN	Na(+)/H(+) exchange regulatory cofactor NHE-RF3	Homo sapiens	9606	PDZK1	1	2	uniprot-human-2021
072921_DIA_Urine_EV_Phosphoproteome_All_60_Library_2	2		_EGGS[+80]YGFSLK_		TRUE	_EGGS[Phospho (STY)]YGFSLK_	EGGSYGFSLK	42.5495	0.84894	42.5495	Q5T2W1	FALSE	_EGGS[+80]YGFSLK_	_EGGS[Phospho (STY)]YGFSLK_	562.737	0.00250794	2409688	noloss	3	y	1	347.229	41.517	FALSE	sp	Q5T2W1	Q5T2W1	NHRF3_HUMAN	Na(+)/H(+) exchange regulatory cofactor NHE-RF3	Homo sapiens	9606	PDZK1	1	2	uniprot-human-2021
072921_DIA_Urine_EV_Phosphoproteome_All_60_Library_2	2		_S[+80]LVISPPVR_		TRUE	_S[Phospho (STY)]LVISPPVR_	SLVISPPVR	42	0.820789	42	Q9UBW5	FALSE	_S[+80]LVISPPVR_	_S[Phospho (STY)]LVISPPVR_	524.284	0	2679794	noloss	3	b	1	380.158	24.2532	FALSE	sp	Q9UBW5	Q9UBW5	BIN2_HUMAN	Bridging integrator 2	Homo sapiens	9606	BIN2	1	3	uniprot-human-2021
072921_DIA_Urine_EV_Phosphoproteome_All_60_Library_2	2		_SLVIS[+80]PPVR_		TRUE	_SLVIS[Phospho (STY)]PPVR_	SLVISPPVR	46.5433	0.820789	46.5433	Q9UBW5	FALSE	_SLVIS[+80]PPVR_	_SLVIS[Phospho (STY)]PPVR_	524.284	0.000325415	2527546	noloss	3	b	1	300.192	15.8346	FALSE	sp	Q9UBW5	Q9UBW5	BIN2_HUMAN	Bridging integrator 2	Homo sapiens	9606	BIN2	1	3	uniprot-human-2021
072921_DIA_Urine_EV_Phosphoproteome_All_60_Library_2	2		_ATLGPAT[+80]PLK_		TRUE	_ATLGPAT[Phospho (STY)]PLK_	ATLGPATPLK	12.8927	0.823197	12.8927	Q5T0Z8	TRUE	_ATLGPAT[+80]PLK_	_ATLGPAT[Phospho (STY)]PLK_	524.776	0	1575538	noloss	3	y	1	357.25	41.5712	FALSE	sp	Q5T0Z8	Q5T0Z8	CF132_HUMAN	Uncharacterized protein C6orf132	Homo sapiens	9606	C6orf132	1	4	uniprot-human-2021
072921_DIA_Urine_EV_Phosphoproteome_All_60_Library_2	2		_AT[+80]LGPATPLK_		TRUE	_AT[Phospho (STY)]LGPATPLK_	ATLGPATPLK	21.4876	0.823197	21.4876	Q5T0Z8	TRUE	_AT[+80]LGPATPLK_	_AT[Phospho (STY)]LGPATPLK_	524.776	0.00666711	1735836	noloss	3	y	1	357.25	25.9781	FALSE	sp	Q5T0Z8	Q5T0Z8	CF132_HUMAN	Uncharacterized protein C6orf132	Homo sapiens	9606	C6orf132	1	4	uniprot-human-2021
072921_DIA_Urine_EV_Phosphoproteome_All_60_Library_2	2		_FGTFGGLGS[+80]K_		TRUE	_FGTFGGLGS[Phospho (STY)]K_	FGTFGGLGSK	43.9922	0.823187	43.9922	Q09666	TRUE	_FGTFGGLGS[+80]K_	_FGTFGGLGS[Phospho (STY)]K_	525.736	0.00108038	3421398	noloss	3	b	1	306.145	27.9314	TRUE	sp	Q09666	Q09666	AHNK_HUMAN	Neuroblast differentiation-associated protein AHNAK	Homo sapiens	9606	AHNAK	1	2	uniprot-human-2021
072921_DIA_Urine_EV_Phosphoproteome_All_60_Library_2	2		_FGT[+80]FGGLGSK_		TRUE	_FGT[Phospho (STY)]FGGLGSK_	FGTFGGLGSK	45.0067	0.823187	45.0067	Q09666	TRUE	_FGT[+80]FGGLGSK_	_FGT[Phospho (STY)]FGGLGSK_	525.736	0	4242896	noloss	3	b	1	386.111	14.3213	FALSE	sp	Q09666	Q09666	AHNK_HUMAN	Neuroblast differentiation-associated protein AHNAK	Homo sapiens	9606	AHNAK	1	2	uniprot-human-2021
072921_DIA_Urine_EV_Phosphoproteome_All_60_Library_2	2		_FGT[+80]FGGLGS[+80]K_		TRUE	_FGT[Phospho (STY)]FGGLGS[Phospho (STY)]K_	FGTFGGLGSK	54.6104	0.823187	54.6104	Q09666	TRUE	_FGT[+80]FGGLGS[+80]K_	_FGT[Phospho (STY)]FGGLGS[Phospho (STY)]K_	565.72	0.00116473	2542843	noloss	3	b	1	386.111	17.372	FALSE	sp	Q09666	Q09666	AHNK_HUMAN	Neuroblast differentiation-associated protein AHNAK	Homo sapiens	9606	AHNAK	1	2	uniprot-human-2021
072921_DIA_Urine_EV_Phosphoproteome_All_60_Library_2	2		_RES[+80]FLYR_		TRUE	_RES[Phospho (STY)]FLYR_	RESFLYR	12.6125	0.847394	12.6125	A0A087WSZ7;A0A1B0GW84;Q08499	FALSE	_RES[+80]FLYR_	_RES[Phospho (STY)]FLYR_	525.742	0.000325415	3156652	H3PO4	3	b	1	355.172	46.5848	FALSE	tr;tr;sp	A0A087WSZ7;A0A1B0GW84;Q08499	A0A087WSZ7;A0A1B0GW84;Q08499	A0A087WSZ7_HUMAN;A0A1B0GW84_HUMAN;PDE4D_HUMAN	Phosphodiesterase;Phosphodiesterase;cAMP-specific 3',5'-cyclic phosphodiesterase 4D	Homo sapiens	9606	PDE4D	1	1;1;2	uniprot-human-2021
072921_DIA_Urine_EV_Phosphoproteome_All_60_Library_2	2		_EIADY[+80]LAAGK_		TRUE	_EIADY[Phospho (STY)]LAAGK_	EIADYLAAGK	31.8478	0.847692	31.8478	P53990	FALSE	_EIADY[+80]LAAGK_	_EIADY[Phospho (STY)]LAAGK_	565.76	0.000507786	3429242	noloss	4	y	1	346.208	21.3132	FALSE	sp	P53990	P53990	IST1_HUMAN	IST1 homolog	Homo sapiens	9606	IST1	1	1	uniprot-human-2021
072921_DIA_Urine_EV_Phosphoproteome_All_60_Library_2	2		_LTWAS[+80]HEK_		TRUE	_LTWAS[Phospho (STY)]HEK_	LTWASHEK	-1.14609	0.844876	-1.14609	P06702	TRUE	_LTWAS[+80]HEK_	_LTWAS[Phospho (STY)]HEK_	526.234	0.000325415	28557830	noloss	3	y	1	413.214	23.6998	FALSE	sp	P06702	P06702	S10A9_HUMAN	Protein S100-A9	Homo sapiens	9606	S100A9	1	1	uniprot-human-2021
072921_DIA_Urine_EV_Phosphoproteome_All_60_Library_2	2		_RQS[+80]FAVLR_		TRUE	_RQS[Phospho (STY)]FAVLR_	RQSFAVLR	16.7003	0.844446	16.7003	C9JUG3;Q8TE77	FALSE	_RQS[+80]FAVLR_	_RQS[Phospho (STY)]FAVLR_	528.771	0.000830507	6886920	noloss	3	y	1	387.271	20.2728	TRUE	tr;sp	C9JUG3;Q8TE77	C9JUG3;Q8TE77	C9JUG3_HUMAN;SSH3_HUMAN	Protein phosphatase Slingshot homolog 3	Homo sapiens	9606	SSH3	1	1;2	uniprot-human-2021
072921_DIA_Urine_EV_Phosphoproteome_All_60_Library_2	2		_GVGYET[+80]ILK_		TRUE	_GVGYET[Phospho (STY)]ILK_	GVGYETILK	44.8218	0.830357	44.8218	A0A0C4DFY5;Q9NQ84	FALSE	_GVGYET[+80]ILK_	_GVGYET[Phospho (STY)]ILK_	530.26	0.000325415	14437130	H3PO4	4	y	1	456.318	31.57	FALSE	tr;sp	A0A0C4DFY5;Q9NQ84	A0A0C4DFY5;Q9NQ84	A0A0C4DFY5_HUMAN;GPC5C_HUMAN	G-protein-coupled receptor family C group 5 member C;G-protein coupled receptor family C group 5 member C	Homo sapiens	9606	GPRC5C	1	1;2	uniprot-human-2021
072921_DIA_Urine_EV_Phosphoproteome_All_60_Library_2	2		_GVGY[+80]ETILK_		TRUE	_GVGY[Phospho (STY)]ETILK_	GVGYETILK	28.6945	0.830357	28.6945	A0A0C4DFY5;Q9NQ84	FALSE	_GVGY[+80]ETILK_	_GVGY[Phospho (STY)]ETILK_	530.26	0.000325415	27382800	noloss	3	y	1	373.281	7.94262	FALSE	tr;sp	A0A0C4DFY5;Q9NQ84	A0A0C4DFY5;Q9NQ84	A0A0C4DFY5_HUMAN;GPC5C_HUMAN	G-protein-coupled receptor family C group 5 member C;G-protein coupled receptor family C group 5 member C	Homo sapiens	9606	GPRC5C	1	1;2	uniprot-human-2021
072921_DIA_Urine_EV_Phosphoproteome_All_60_Library_2	2		_GVGY[+80]ET[+80]ILK_		TRUE	_GVGY[Phospho (STY)]ET[Phospho (STY)]ILK_	GVGYETILK	36.6073	0.830357	36.6073	A0A0C4DFY5;Q9NQ84	FALSE	_GVGY[+80]ET[+80]ILK_	_GVGY[Phospho (STY)]ET[Phospho (STY)]ILK_	570.243	0	56561490	noloss	3	y	1	373.281	7.00071	FALSE	tr;sp	A0A0C4DFY5;Q9NQ84	A0A0C4DFY5;Q9NQ84	A0A0C4DFY5_HUMAN;GPC5C_HUMAN	G-protein-coupled receptor family C group 5 member C;G-protein coupled receptor family C group 5 member C	Homo sapiens	9606	GPRC5C	1	1;2	uniprot-human-2021
072921_DIA_Urine_EV_Phosphoproteome_All_60_Library_2	2		_PAVLS[+80]GYFK_		TRUE	_PAVLS[Phospho (STY)]GYFK_	PAVLSGYFK	63.6949	0.838884	63.6949	E7EPN9;Q9Y520	FALSE	_PAVLS[+80]GYFK_	_PAVLS[Phospho (STY)]GYFK_	531.257	0.000627993	826140	noloss	4	y	1	514.266	14.3613	FALSE	tr;sp	E7EPN9;Q9Y520	E7EPN9;Q9Y520	E7EPN9_HUMAN;PRC2C_HUMAN	Protein PRRC2C	Homo sapiens	9606	PRRC2C	1	1;4	uniprot-human-2021
072921_DIA_Urine_EV_Phosphoproteome_All_60_Library_2	2		_QYS[+80]WDQR_		TRUE	_QYS[Phospho (STY)]WDQR_	QYSWDQR	14.0727	0.832681	14.0727	O75695	TRUE	_QYS[+80]WDQR_	_QYS[Phospho (STY)]WDQR_	531.706	0.00222055	1502179	noloss	3	y	1	418.204	39.0875	FALSE	sp	O75695	O75695	XRP2_HUMAN	Protein XRP2	Homo sapiens	9606	RP2	1	4	uniprot-human-2021
072921_DIA_Urine_EV_Phosphoproteome_All_60_Library_2	2		_S[+80]PLQSVVVR_		TRUE	_S[Phospho (STY)]PLQSVVVR_	SPLQSVVVR	24.6952	0.836674	24.6952	Q9Y2W1	FALSE	_S[+80]PLQSVVVR_	_S[Phospho (STY)]PLQSVVVR_	532.779	0	11227510	noloss	5	y	1	559.356	20.8918	FALSE	sp	Q9Y2W1	Q9Y2W1	TR150_HUMAN	Thyroid hormone receptor-associated protein 3	Homo sapiens	9606	THRAP3	1	2	uniprot-human-2021
072921_DIA_Urine_EV_Phosphoproteome_All_60_Library_2	2		_LRS[+80]PFLQK_		TRUE	_LRS[Phospho (STY)]PFLQK_	LRSPFLQK	4.30637	0.848673	4.30637	Q9UJU6	FALSE	_LRS[+80]PFLQK_	_LRS[Phospho (STY)]PFLQK_	534.784	0.000325415	15490080	noloss	3	b	1	437.191	49.8023	FALSE	sp	Q9UJU6	Q9UJU6	DBNL_HUMAN	Drebrin-like protein	Homo sapiens	9606	DBNL	1	1	uniprot-human-2021
072921_DIA_Urine_EV_Phosphoproteome_All_60_Library_2	2		_M[+16]FLSFPTT[+80]K_		TRUE	_M[Oxidation (M)]FLSFPTT[Phospho (STY)]K_	MFLSFPTTK	63.216	0.921835	63.216	P69905	FALSE	_M[+16]FLSFPTT[+80]K_	_M[Oxidation (M)]FLSFPTT[Phospho (STY)]K_	584.261	0.00665221	751803	noloss	3	b	1	408.195	7.05819	FALSE	sp	P69905	P69905	HBA_HUMAN	Hemoglobin subunit alpha	Homo sapiens	9606	HBA1	1	2	uniprot-human-2021
072921_DIA_Urine_EV_Phosphoproteome_All_60_Library_2	2		_MFLS[+80]FPTTK_		TRUE	_MFLS[Phospho (STY)]FPTTK_	MFLSFPTTK	85.6084	0.866993	85.6084	P69905	FALSE	_MFLS[+80]FPTTK_	_MFLS[Phospho (STY)]FPTTK_	576.264	0	8830253	noloss	4	y	1	446.261	31.3266	FALSE	sp	P69905	P69905	HBA_HUMAN	Hemoglobin subunit alpha	Homo sapiens	9606	HBA1	1	2	uniprot-human-2021
072921_DIA_Urine_EV_Phosphoproteome_All_60_Library_2	2		_M[+16]FLS[+80]FPTTK_		TRUE	_M[Oxidation (M)]FLS[Phospho (STY)]FPTTK_	MFLSFPTTK	68.2778	0.921835	68.2778	P69905	FALSE	_M[+16]FLS[+80]FPTTK_	_M[Oxidation (M)]FLS[Phospho (STY)]FPTTK_	584.261	0.00221053	5983430	noloss	3	b	1	408.195	26.7941	FALSE	sp	P69905	P69905	HBA_HUMAN	Hemoglobin subunit alpha	Homo sapiens	9606	HBA1	1	2	uniprot-human-2021
072921_DIA_Urine_EV_Phosphoproteome_All_60_Library_2	2		_MFLSFPTT[+80]K_		TRUE	_MFLSFPTT[Phospho (STY)]K_	MFLSFPTTK	78.1422	0.866993	78.1422	P69905	FALSE	_MFLSFPTT[+80]K_	_MFLSFPTT[Phospho (STY)]K_	576.264	0	5140351	noloss	3	b	1	392.2	13.8529	TRUE	sp	P69905	P69905	HBA_HUMAN	Hemoglobin subunit alpha	Homo sapiens	9606	HBA1	1	2	uniprot-human-2021
072921_DIA_Urine_EV_Phosphoproteome_All_60_Library_2	2		_NS[+80]TFSEIFK_		TRUE	_NS[Phospho (STY)]TFSEIFK_	NSTFSEIFK	68.7029	0.855321	68.7029	P29401	FALSE	_NS[+80]TFSEIFK_	_NS[Phospho (STY)]TFSEIFK_	576.752	0.00568143	1354478	noloss	3	y	1	407.265	40.0921	FALSE	sp	P29401	P29401	TKT_HUMAN	Transketolase	Homo sapiens	9606	TKT	1	3	uniprot-human-2021
072921_DIA_Urine_EV_Phosphoproteome_All_60_Library_2	2		_HVTLPSS[+80]PR_		TRUE	_HVTLPSS[Phospho (STY)]PR_	HVTLPSSPR	-9.71479	0.881303	-9.71479	Q5T4S7	FALSE	_HVTLPSS[+80]PR_	_HVTLPSS[Phospho (STY)]PR_	537.261	0.00094451	6003968	noloss	3	b	1	338.182	8.93084	TRUE	sp	Q5T4S7	Q5T4S7	UBR4_HUMAN	E3 ubiquitin-protein ligase UBR4	Homo sapiens	9606	UBR4	1	1	uniprot-human-2021
072921_DIA_Urine_EV_Phosphoproteome_All_60_Library_2	2		_HVTLPS[+80]SPR_		TRUE	_HVTLPS[Phospho (STY)]SPR_	HVTLPSSPR	-10.3255	0.881303	-10.3255	Q5T4S7	FALSE	_HVTLPS[+80]SPR_	_HVTLPS[Phospho (STY)]SPR_	537.261	0.000771118	60937450	noloss	3	b	1	338.182	11.1372	TRUE	sp	Q5T4S7	Q5T4S7	UBR4_HUMAN	E3 ubiquitin-protein ligase UBR4	Homo sapiens	9606	UBR4	1	1	uniprot-human-2021
072921_DIA_Urine_EV_Phosphoproteome_All_60_Library_2	2		_PNM[+16]IDAAT[+80]LK_		TRUE	_PNM[Oxidation (M)]IDAAT[Phospho (STY)]LK_	PNMIDAATLK	5.34112	0.926201	5.34112	P02679	FALSE	_PNM[+16]IDAAT[+80]LK_	_PNM[Oxidation (M)]IDAAT[Phospho (STY)]LK_	585.267	0.00199909	21194120	noloss	3	b	1	359.138	65.0354	FALSE	sp	P02679	P02679	FIBG_HUMAN	Fibrinogen gamma chain	Homo sapiens	9606	FGG	1	3	uniprot-human-2021
072921_DIA_Urine_EV_Phosphoproteome_All_60_Library_2	2		_QLS[+80]SGVSEIR_		TRUE	_QLS[Phospho (STY)]SGVSEIR_	QLSSGVSEIR	16.248	0.866924	16.248	P04792	FALSE	_QLS[+80]SGVSEIR_	_QLS[Phospho (STY)]SGVSEIR_	578.274	0.000325415	37188160	noloss	3	y	1	417.246	13.8277	FALSE	sp	P04792	P04792	HSPB1_HUMAN	Heat shock protein beta-1	Homo sapiens	9606	HSPB1	1	2	uniprot-human-2021
072921_DIA_Urine_EV_Phosphoproteome_All_60_Library_2	2		_QLSSGVS[+80]EIR_		TRUE	_QLSSGVS[Phospho (STY)]EIR_	QLSSGVSEIR	18.8635	0.866924	18.8635	P04792	FALSE	_QLSSGVS[+80]EIR_	_QLSSGVS[Phospho (STY)]EIR_	578.274	0	27675010	noloss	3	y	1	417.246	6.9178	TRUE	sp	P04792	P04792	HSPB1_HUMAN	Heat shock protein beta-1	Homo sapiens	9606	HSPB1	1	2	uniprot-human-2021
072921_DIA_Urine_EV_Phosphoproteome_All_60_Library_2	2		_QLSS[+80]GVSEIR_		TRUE	_QLSS[Phospho (STY)]GVSEIR_	QLSSGVSEIR	19.093	0.866924	19.093	P04792	FALSE	_QLSS[+80]GVSEIR_	_QLSS[Phospho (STY)]GVSEIR_	578.274	0.00094451	50376400	noloss	3	y	1	417.246	7.26731	TRUE	sp	P04792	P04792	HSPB1_HUMAN	Heat shock protein beta-1	Homo sapiens	9606	HSPB1	1	2	uniprot-human-2021
072921_DIA_Urine_EV_Phosphoproteome_All_60_Library_2	2		_VEVT[+80]PTVPR_		TRUE	_VEVT[Phospho (STY)]PTVPR_	VEVTPTVPR	9.22243	0.829474	9.22243	Q8IXS8	TRUE	_VEVT[+80]PTVPR_	_VEVT[Phospho (STY)]PTVPR_	539.271	0.0012207	16633640	noloss	3	y	1	371.24	7.07436	TRUE	sp	Q8IXS8	Q8IXS8	F126B_HUMAN	Protein FAM126B	Homo sapiens	9606	FAM126B	1	1	uniprot-human-2021
072921_DIA_Urine_EV_Phosphoproteome_All_60_Library_2	2		_GPGEGVLT[+80]LR_		TRUE	_GPGEGVLT[Phospho (STY)]LR_	GPGEGVLTLR	38.2789	0.836894	38.2789	A0A2R8YE63;Q12929	FALSE	_GPGEGVLT[+80]LR_	_GPGEGVLT[Phospho (STY)]LR_	539.768	0.000325415	18170630	H3PO4	3	y	1	371.24	15.0659	TRUE	tr;sp	A0A2R8YE63;Q12929	A0A2R8YE63;Q12929	A0A2R8YE63_HUMAN;EPS8_HUMAN	Epidermal growth factor receptor kinase substrate 8	Homo sapiens	9606	EPS8	1	1	uniprot-human-2021
072921_DIA_Urine_EV_Phosphoproteome_All_60_Library_2	2		_AAGEGLLT[+80]LR_		TRUE	_AAGEGLLT[Phospho (STY)]LR_	AAGEGLLTLR	49.5634	0.843997	49.5634	Q8TE68	FALSE	_AAGEGLLT[+80]LR_	_AAGEGLLT[Phospho (STY)]LR_	540.776	0.000325415	30943340	H3PO4	3	y	1	371.24	34.147	FALSE	sp	Q8TE68	Q8TE68	ES8L1_HUMAN	Epidermal growth factor receptor kinase substrate 8-like protein 1	Homo sapiens	9606	EPS8L1	1	3	uniprot-human-2021
072921_DIA_Urine_EV_Phosphoproteome_All_60_Library_2	2		_ILS[+80]LLEGQK_		TRUE	_ILS[Phospho (STY)]LLEGQK_	ILSLLEGQK	91.591	0.844013	91.591	A0A5F9ZGX4;A0A5F9ZHI5;A0A5F9ZHN9;A0A5F9ZI12;A0A5K1VW72;I3L1M4;J3QRD1;J3QS00;P51648	FALSE	_ILS[+80]LLEGQK_	_ILS[Phospho (STY)]LLEGQK_	540.789	0.000325415	740807	noloss	3	y	1	332.193	33.5506	FALSE	tr;tr;tr;tr;tr;tr;tr;tr;sp	A0A5F9ZGX4;A0A5F9ZHI5;A0A5F9ZHN9;A0A5F9ZI12;A0A5K1VW72;I3L1M4;J3QRD1;J3QS00;P51648	A0A5F9ZGX4;A0A5F9ZHI5;A0A5F9ZHN9;A0A5F9ZI12;A0A5K1VW72;I3L1M4;J3QRD1;J3QS00;P51648	A0A5F9ZGX4_HUMAN;A0A5F9ZHI5_HUMAN;A0A5F9ZHN9_HUMAN;A0A5F9ZI12_HUMAN;A0A5K1VW72_HUMAN;I3L1M4_HUMAN;J3QRD1_HUMAN;J3QS00_HUMAN;AL3A2_HUMAN	Aldehyde dehydrogenase family 3 member A2 (Fragment);Aldehyde dehydrogenase;Aldehyde dehydrogenase;Aldehyde dehydrogenase family 3 member A2 (Fragment);Aldehyde dehydrogenase family 3 member A2;Aldehyde dehydrogenase family 3 member A2 (Fragment);Aldehyde dehydrogenase family 3 member A2;Aldehyde dehydrogenase family 3 member A2 (Fragment);Aldehyde dehydrogenase family 3 member A2	Homo sapiens	9606	ALDH3A2	1	1	uniprot-human-2021
072921_DIA_Urine_EV_Phosphoproteome_All_60_Library_2	2		_IDISPS[+80]TLR_		TRUE	_IDISPS[Phospho (STY)]TLR_	IDISPSTLR	40.3173	0.830718	40.3173	Q9NYF8	FALSE	_IDISPS[+80]TLR_	_IDISPS[Phospho (STY)]TLR_	541.268	0.00195233	4559275	noloss	3	y	1	389.251	11.6485	TRUE	sp	Q9NYF8	Q9NYF8	BCLF1_HUMAN	Bcl-2-associated transcription factor 1	Homo sapiens	9606	BCLAF1	1	2	uniprot-human-2021
072921_DIA_Urine_EV_Phosphoproteome_All_60_Library_2	2		_IDIS[+80]PSTLR_		TRUE	_IDIS[Phospho (STY)]PSTLR_	IDISPSTLR	40.0523	0.830718	40.0523	Q9NYF8	FALSE	_IDIS[+80]PSTLR_	_IDIS[Phospho (STY)]PSTLR_	541.268	0	2050782	noloss	4	y	1	476.283	7.53435	TRUE	sp	Q9NYF8	Q9NYF8	BCLF1_HUMAN	Bcl-2-associated transcription factor 1	Homo sapiens	9606	BCLAF1	1	2	uniprot-human-2021
072921_DIA_Urine_EV_Phosphoproteome_All_60_Library_2	2		_GIS[+80]PIVFDR_		TRUE	_GIS[Phospho (STY)]PIVFDR_	GISPIVFDR	59.2717	0.837684	59.2717	J3QR07;Q96MU7	FALSE	_GIS[+80]PIVFDR_	_GIS[Phospho (STY)]PIVFDR_	542.265	0	4262993	noloss	3	b	1	338.111	9.92821	FALSE	tr;sp	J3QR07;Q96MU7	J3QR07;Q96MU7	J3QR07_HUMAN;YTDC1_HUMAN	YTH domain-containing protein 1	Homo sapiens	9606	YTHDC1	1	1;3	uniprot-human-2021
072921_DIA_Urine_EV_Phosphoproteome_All_60_Library_2	2		_SLS[+80]ELESLK_		TRUE	_SLS[Phospho (STY)]ELESLK_	SLSELESLK	58.2956	0.837746	58.2956	P22059	TRUE	_SLS[+80]ELESLK_	_SLS[Phospho (STY)]ELESLK_	543.26	0.000325415	3197197	noloss	3	y	1	347.229	26.369	FALSE	sp	P22059	P22059	OSBP1_HUMAN	Oxysterol-binding protein 1	Homo sapiens	9606	OSBP	1	1	uniprot-human-2021
072921_DIA_Urine_EV_Phosphoproteome_All_60_Library_2	2		_S[+80]LSELESLK_		TRUE	_S[Phospho (STY)]LSELESLK_	SLSELESLK	50.4457	0.837746	50.4457	P22059	TRUE	_S[+80]LSELESLK_	_S[Phospho (STY)]LSELESLK_	543.26	0.00880182	2258675	noloss	3	y	1	347.229	68.0063	FALSE	sp	P22059	P22059	OSBP1_HUMAN	Oxysterol-binding protein 1	Homo sapiens	9606	OSBP	1	1	uniprot-human-2021
072921_DIA_Urine_EV_Phosphoproteome_All_60_Library_2	2		_ALS[+80]TMDLQK_		TRUE	_ALS[Phospho (STY)]TMDLQK_	ALSTMDLQK	27.1396	0.838943	27.1396	A0A6Q8PF35;F5H875;F8VUA2;F8VVT7;Q9HD42	FALSE	_ALS[+80]TMDLQK_	_ALS[Phospho (STY)]TMDLQK_	543.749	0.000325415	13926520	noloss	3	b	1	352.127	5.85247	TRUE	tr;tr;tr;tr;sp	A0A6Q8PF35;F5H875;F8VUA2;F8VVT7;Q9HD42	A0A6Q8PF35;F5H875;F8VUA2;F8VVT7;Q9HD42	A0A6Q8PF35_HUMAN;F5H875_HUMAN;F8VUA2_HUMAN;F8VVT7_HUMAN;CHM1A_HUMAN	Charged multivesicular body protein 1a	Homo sapiens	9606	CHMP1A	1	1;3;1;1;1	uniprot-human-2021
072921_DIA_Urine_EV_Phosphoproteome_All_60_Library_2	2		_ATWS[+80]GAVLAGR_		TRUE	_ATWS[Phospho (STY)]GAVLAGR_	ATWSGAVLAGR	45.4714	0.885211	45.4714	P04217	TRUE	_ATWS[+80]GAVLAGR_	_ATWS[Phospho (STY)]GAVLAGR_	584.779	0.000507786	1223330	noloss	3	y	1	303.178	56.7953	FALSE	sp	P04217	P04217	A1BG_HUMAN	Alpha-1B-glycoprotein	Homo sapiens	9606	A1BG	1	4	uniprot-human-2021
072921_DIA_Urine_EV_Phosphoproteome_All_60_Library_2	2		_IPRPLS[+80]PTK_		TRUE	_IPRPLS[Phospho (STY)]PTK_	IPRPLSPTK	-3.92395	0.855965	-3.92395	Q13625	TRUE	_IPRPLS[+80]PTK_	_IPRPLS[Phospho (STY)]PTK_	544.797	0.000325415	8973514	noloss	3	b	1	367.245	24.466	FALSE	sp	Q13625	Q13625	ASPP2_HUMAN	Apoptosis-stimulating of p53 protein 2	Homo sapiens	9606	TP53BP2	1	2	uniprot-human-2021
072921_DIA_Urine_EV_Phosphoproteome_All_60_Library_2	2		_PAPVS[+80]PESVK_		TRUE	_PAPVS[Phospho (STY)]PESVK_	PAPVSPESVK	-4.88281	0.830086	-4.88281	Q96JM3	TRUE	_PAPVS[+80]PESVK_	_PAPVS[Phospho (STY)]PESVK_	545.763	0.000325415	5505239	noloss	4	b	1	365.218	5.33477	TRUE	sp	Q96JM3	Q96JM3	CHAP1_HUMAN	Chromosome alignment-maintaining phosphoprotein 1	Homo sapiens	9606	CHAMP1	1	2	uniprot-human-2021
072921_DIA_Urine_EV_Phosphoproteome_All_60_Library_2	2		_PAPVSPES[+80]VK_		TRUE	_PAPVSPES[Phospho (STY)]VK_	PAPVSPESVK	-4.71279	0.830086	-4.71279	Q96JM3	TRUE	_PAPVSPES[+80]VK_	_PAPVSPES[Phospho (STY)]VK_	545.763	0.00812979	9436200	noloss	7	y	1	825.375	7.44313	FALSE	sp	Q96JM3	Q96JM3	CHAP1_HUMAN	Chromosome alignment-maintaining phosphoprotein 1	Homo sapiens	9606	CHAMP1	1	2	uniprot-human-2021
072921_DIA_Urine_EV_Phosphoproteome_All_60_Library_2	2		_LSS[+80]WVLLM[+16]K_		TRUE	_LSS[Phospho (STY)]WVLLM[Oxidation (M)]K_	LSSWVLLMK	74.339	0.891629	74.339	P01009	FALSE	_LSS[+80]WVLLM[+16]K_	_LSS[Phospho (STY)]WVLLM[Oxidation (M)]K_	586.793	0	6339719	noloss	3	b	1	368.122	6.19811	FALSE	sp	P01009	P01009	A1AT_HUMAN	Alpha-1-antitrypsin	Homo sapiens	9606	SERPINA1	1	3	uniprot-human-2021
072921_DIA_Urine_EV_Phosphoproteome_All_60_Library_2	2		_YYGY[+80]TGAFR_		TRUE	_YYGY[Phospho (STY)]TGAFR_	YYGYTGAFR	23.4989	0.880145	23.4989	E7EQB2;P02788	FALSE	_YYGY[+80]TGAFR_	_YYGY[Phospho (STY)]TGAFR_	589.239	0.000771118	5566312	noloss	4	y	1	450.246	7.10829	FALSE	tr;sp	E7EQB2;P02788	E7EQB2;P02788	E7EQB2_HUMAN;TRFL_HUMAN	Lactotransferrin (Fragment);Lactotransferrin	Homo sapiens	9606	LTF	1	1;6	uniprot-human-2021
072921_DIA_Urine_EV_Phosphoproteome_All_60_Library_2	2		_[+42]ADGGS[+80]PFLGR_		TRUE	_[Acetyl (Protein N-term)]ADGGS[Phospho (STY)]PFLGR_	ADGGSPFLGR	43.2174	0.878807	43.2174	E5RIA0;E5RJP2	FALSE	_[+42]ADGGS[+80]PFLGR_	_[Acetyl (Protein N-term)]ADGGS[Phospho (STY)]PFLGR_	549.734	0.000325415	7970118	noloss	3	y	1	345.224	40.9741	FALSE	tr	E5RIA0;E5RJP2	E5RIA0;E5RJP2	E5RIA0_HUMAN;E5RJP2_HUMAN	Vinexin (Fragment)	Homo sapiens	9606	SORBS3	1	1	uniprot-human-2021
072921_DIA_Urine_EV_Phosphoproteome_All_60_Library_2	2		_YSSMAAS[+80]FR_		TRUE	_YSSMAAS[Phospho (STY)]FR_	YSSMAASFR	16.4411	0.828125	16.4411	Q13113	TRUE	_YSSMAAS[+80]FR_	_YSSMAAS[Phospho (STY)]FR_	550.218	0.000325415	5532949	H3PO4	3	y	1	391.209	9.07045	TRUE	sp	Q13113	Q13113	PDZ1I_HUMAN	PDZK1-interacting protein 1	Homo sapiens	9606	PDZK1IP1	1	1	uniprot-human-2021
072921_DIA_Urine_EV_Phosphoproteome_All_60_Library_2	2		_YSSM[+16]AAS[+80]FR_		TRUE	_YSSM[Oxidation (M)]AAS[Phospho (STY)]FR_	YSSMAASFR	-4.37286	0.897564	-4.37286	Q13113	TRUE	_YSSM[+16]AAS[+80]FR_	_YSSM[Oxidation (M)]AAS[Phospho (STY)]FR_	558.215	0.000573477	14472810	noloss	3	y	1	489.186	8.99718	TRUE	sp	Q13113	Q13113	PDZ1I_HUMAN	PDZK1-interacting protein 1	Homo sapiens	9606	PDZK1IP1	1	1	uniprot-human-2021
072921_DIA_Urine_EV_Phosphoproteome_All_60_Library_2	2		_YSS[+80]M[+16]AASFR_		TRUE	_YSS[Phospho (STY)]M[Oxidation (M)]AASFR_	YSSMAASFR	-1.66297	0.897564	-1.66297	Q13113	TRUE	_YSS[+80]M[+16]AASFR_	_YSS[Phospho (STY)]M[Oxidation (M)]AASFR_	558.215	0.00177117	3149948	noloss	3	y	1	409.219	52.8824	FALSE	sp	Q13113	Q13113	PDZ1I_HUMAN	PDZK1-interacting protein 1	Homo sapiens	9606	PDZK1IP1	1	1	uniprot-human-2021
072921_DIA_Urine_EV_Phosphoproteome_All_60_Library_2	2		_YSS[+80]MAASFR_		TRUE	_YSS[Phospho (STY)]MAASFR_	YSSMAASFR	25.3057	0.828125	25.3057	Q13113	TRUE	_YSS[+80]MAASFR_	_YSS[Phospho (STY)]MAASFR_	550.218	0.000325415	4377947	noloss	3	y	1	409.219	22.8505	FALSE	sp	Q13113	Q13113	PDZ1I_HUMAN	PDZK1-interacting protein 1	Homo sapiens	9606	PDZK1IP1	1	1	uniprot-human-2021
072921_DIA_Urine_EV_Phosphoproteome_All_60_Library_2	2		_YSS[+80]MAAS[+80]FR_		TRUE	_YSS[Phospho (STY)]MAAS[Phospho (STY)]FR_	YSSMAASFR	23.1362	0.828125	23.1362	Q13113	TRUE	_YSS[+80]MAAS[+80]FR_	_YSS[Phospho (STY)]MAAS[Phospho (STY)]FR_	590.201	0.00832377	3981614	H3PO4	3	y	1	391.209	9.75977	TRUE	sp	Q13113	Q13113	PDZ1I_HUMAN	PDZK1-interacting protein 1	Homo sapiens	9606	PDZK1IP1	1	1	uniprot-human-2021
072921_DIA_Urine_EV_Phosphoproteome_All_60_Library_2	2		_YS[+80]SMAASFR_		TRUE	_YS[Phospho (STY)]SMAASFR_	YSSMAASFR	26.3799	0.828125	26.3799	Q13113	TRUE	_YS[+80]SMAASFR_	_YS[Phospho (STY)]SMAASFR_	550.218	0.00108038	3655334	H3PO4	3	b	1	320.124	23.7649	FALSE	sp	Q13113	Q13113	PDZ1I_HUMAN	PDZK1-interacting protein 1	Homo sapiens	9606	PDZK1IP1	1	1	uniprot-human-2021
072921_DIA_Urine_EV_Phosphoproteome_All_60_Library_2	2		_PLKPLS[+80]PLR_		TRUE	_PLKPLS[Phospho (STY)]PLR_	PLKPLSPLR	22.872	0.873651	22.872	O60825	TRUE	_PLKPLS[+80]PLR_	_PLKPLS[Phospho (STY)]PLR_	550.815	0.000325415	1217485	noloss	3	y	1	385.256	17.6783	FALSE	sp	O60825	O60825	F262_HUMAN	6-phosphofructo-2-kinase/fructose-2,6-bisphosphatase 2	Homo sapiens	9606	PFKFB2	1	2	uniprot-human-2021
072921_DIA_Urine_EV_Phosphoproteome_All_60_Library_2	2		_INNFS[+80]ADIK_		TRUE	_INNFS[Phospho (STY)]ADIK_	INNFSADIK	27.0383	0.843155	27.0383	P13797	FALSE	_INNFS[+80]ADIK_	_INNFS[Phospho (STY)]ADIK_	551.252	0	3596883	noloss	3	y	1	375.224	7.40295	TRUE	sp	P13797	P13797	PLST_HUMAN	Plastin-3	Homo sapiens	9606	PLS3	1	4	uniprot-human-2021
072921_DIA_Urine_EV_Phosphoproteome_All_60_Library_2	2		_RLDT[+80]LEFK_		TRUE	_RLDT[Phospho (STY)]LEFK_	RLDTLEFK	30.2897	0.877498	30.2897	Q6PCB5	TRUE	_RLDT[+80]LEFK_	_RLDT[Phospho (STY)]LEFK_	551.271	0.000325415	4756939	noloss	3	b	1	385.219	14.6848	FALSE	sp	Q6PCB5	Q6PCB5	RSBNL_HUMAN	Lysine-specific demethylase RSBN1L	Homo sapiens	9606	RSBN1L	1	2	uniprot-human-2021
072921_DIA_Urine_EV_Phosphoproteome_All_60_Library_2	2		_DAGPLLIS[+80]LK_		TRUE	_DAGPLLIS[Phospho (STY)]LK_	DAGPLLISLK	77.2232	0.845675	77.2232	P31146	TRUE	_DAGPLLIS[+80]LK_	_DAGPLLIS[Phospho (STY)]LK_	553.796	0.000507786	1386833	noloss	3	y	1	427.195	10.8735	TRUE	sp	P31146	P31146	COR1A_HUMAN	Coronin-1A	Homo sapiens	9606	CORO1A	1	4	uniprot-human-2021
072921_DIA_Urine_EV_Phosphoproteome_All_60_Library_2	2		_VYT[+80]YIQSR_		TRUE	_VYT[Phospho (STY)]YIQSR_	VYTYIQSR	-3.97942	0.870307	-3.97942	Q92630	FALSE	_VYT[+80]YIQSR_	_VYT[Phospho (STY)]YIQSR_	555.255	0.000325415	80469110	noloss	3	y	1	390.21	12.0926	FALSE	sp	Q92630	Q92630	DYRK2_HUMAN	Dual specificity tyrosine-phosphorylation-regulated kinase 2	Homo sapiens	9606	DYRK2	1	3	uniprot-human-2021
072921_DIA_Urine_EV_Phosphoproteome_All_60_Library_2	2		_VYTY[+80]IQSR_		TRUE	_VYTY[Phospho (STY)]IQSR_	VYTYIQSR	-4.14764	0.870307	-4.14764	Q92630	FALSE	_VYTY[+80]IQSR_	_VYTY[Phospho (STY)]IQSR_	555.255	0.000573477	7039020	noloss	3	y	1	390.21	13.7781	FALSE	sp	Q92630	Q92630	DYRK2_HUMAN	Dual specificity tyrosine-phosphorylation-regulated kinase 2	Homo sapiens	9606	DYRK2	1	3	uniprot-human-2021
072921_DIA_Urine_EV_Phosphoproteome_All_60_Library_2	2		_LGTAWC[+57]S[+80]C[+57]R_		TRUE	_LGTAWC[Carbamidomethyl (C)]S[Phospho (STY)]C[Carbamidomethyl (C)]R_	LGTAWCSCR	16.2025	0.810097	16.2025	P01133	FALSE	_LGTAWC[+57]S[+80]C[+57]R_	_LGTAWC[Carbamidomethyl (C)]S[Phospho (STY)]C[Carbamidomethyl (C)]R_	595.728	0	4030890	noloss	3	y	1	502.148	5.61646	TRUE	sp	P01133	P01133	EGF_HUMAN	Pro-epidermal growth factor	Homo sapiens	9606	EGF	1	2	uniprot-human-2021
072921_DIA_Urine_EV_Phosphoproteome_All_60_Library_2	2		_AVS[+80]PAVPFSR_		TRUE	_AVS[Phospho (STY)]PAVPFSR_	AVSPAVPFSR	31.4589	0.838389	31.4589	A0A7P0T9K5;I3L2J0	FALSE	_AVS[+80]PAVPFSR_	_AVS[Phospho (STY)]PAVPFSR_	555.771	0	5861791	noloss	3	b	1	338.111	9.8664	FALSE	tr	A0A7P0T9K5;I3L2J0	A0A7P0T9K5;I3L2J0	A0A7P0T9K5_HUMAN;I3L2J0_HUMAN	Protein capicua homolog	Homo sapiens	9606	CIC	4;1	1	uniprot-human-2021
072921_DIA_Urine_EV_Phosphoproteome_All_60_Library_2	2		_LS[+80]ITGTYDLK_		TRUE	_LS[Phospho (STY)]ITGTYDLK_	LSITGTYDLK	49.4637	0.896376	49.4637	P01009	FALSE	_LS[+80]ITGTYDLK_	_LS[Phospho (STY)]ITGTYDLK_	595.789	0	33335180	noloss	3	y	1	375.224	25.0345	FALSE	sp	P01009	P01009	A1AT_HUMAN	Alpha-1-antitrypsin	Homo sapiens	9606	SERPINA1	1	3	uniprot-human-2021
072921_DIA_Urine_EV_Phosphoproteome_All_60_Library_2	2		_LSITGTY[+80]DLK_		TRUE	_LSITGTY[Phospho (STY)]DLK_	LSITGTYDLK	36.1988	0.896376	36.1988	P01009	FALSE	_LSITGTY[+80]DLK_	_LSITGTY[Phospho (STY)]DLK_	595.789	0.00215638	5204468	noloss	6	y	1	776.323	77.3873	FALSE	sp	P01009	P01009	A1AT_HUMAN	Alpha-1-antitrypsin	Homo sapiens	9606	SERPINA1	1	3	uniprot-human-2021
072921_DIA_Urine_EV_Phosphoproteome_All_60_Library_2	2		_LSITGT[+80]YDLK_		TRUE	_LSITGT[Phospho (STY)]YDLK_	LSITGTYDLK	46.5987	0.896376	46.5987	P01009	FALSE	_LSITGT[+80]YDLK_	_LSITGT[Phospho (STY)]YDLK_	595.789	0.000573477	10332450	noloss	3	y	1	375.224	11.3081	TRUE	sp	P01009	P01009	A1AT_HUMAN	Alpha-1-antitrypsin	Homo sapiens	9606	SERPINA1	1	3	uniprot-human-2021
072921_DIA_Urine_EV_Phosphoproteome_All_60_Library_2	2		_IDIS[+80]PSTFR_		TRUE	_IDIS[Phospho (STY)]PSTFR_	IDISPSTFR	49.9561	0.836233	49.9561	Q9Y2W1	FALSE	_IDIS[+80]PSTFR_	_IDIS[Phospho (STY)]PSTFR_	558.26	0	31943490	noloss	3	y	1	423.235	5.04097	TRUE	sp	Q9Y2W1	Q9Y2W1	TR150_HUMAN	Thyroid hormone receptor-associated protein 3	Homo sapiens	9606	THRAP3	1	2	uniprot-human-2021
072921_DIA_Urine_EV_Phosphoproteome_All_60_Library_2	2		_ALPQT[+80]PRPR_		TRUE	_ALPQT[Phospho (STY)]PRPR_	ALPQTPRPR	-21.8858	0.85879	-21.8858	Q9UQ35	TRUE	_ALPQT[+80]PRPR_	_ALPQT[Phospho (STY)]PRPR_	558.29	0.000325415	37927100	noloss	4	y	1	525.326	100	FALSE	sp	Q9UQ35	Q9UQ35	SRRM2_HUMAN	Serine/arginine repetitive matrix protein 2	Homo sapiens	9606	SRRM2	1	2	uniprot-human-2021
072921_DIA_Urine_EV_Phosphoproteome_All_60_Library_2	2		_LLDSLPS[+80]DTR_		TRUE	_LLDSLPS[Phospho (STY)]DTR_	LLDSLPSDTR	29.9459	0.898814	29.9459	A0A7I2V2D2;E9PGN7;P05155	FALSE	_LLDSLPS[+80]DTR_	_LLDSLPS[Phospho (STY)]DTR_	598.782	0.00159827	10502260	noloss	5	y	1	655.245	5.12301	FALSE	tr;tr;sp	A0A7I2V2D2;E9PGN7;P05155	A0A7I2V2D2;E9PGN7;P05155	A0A7I2V2D2_HUMAN;E9PGN7_HUMAN;IC1_HUMAN	Plasma protease C1 inhibitor	Homo sapiens	9606	SERPING1	1	1;1;2	uniprot-human-2021
072921_DIA_Urine_EV_Phosphoproteome_All_60_Library_2	2		_S[+80]PGAPGPLTLK_		TRUE	_S[Phospho (STY)]PGAPGPLTLK_	SPGAPGPLTLK	32.3745	0.844758	32.3745	H0Y2Y8;Q15942	FALSE	_S[+80]PGAPGPLTLK_	_S[Phospho (STY)]PGAPGPLTLK_	559.286	0	15972170	noloss	3	b	1	322.08	26.0985	FALSE	tr;sp	H0Y2Y8;Q15942	H0Y2Y8;Q15942	H0Y2Y8_HUMAN;ZYX_HUMAN	Zyxin (Fragment);Zyxin	Homo sapiens	9606	ZYX	1	1	uniprot-human-2021
072921_DIA_Urine_EV_Phosphoproteome_All_60_Library_2	2		_LHMS[+80]LQQGK_		TRUE	_LHMS[Phospho (STY)]LQQGK_	LHMSLQQGK	2.13244	0.856432	2.13244	I3L4C2	FALSE	_LHMS[+80]LQQGK_	_LHMS[Phospho (STY)]LQQGK_	561.262	0	3911890	noloss	3	b	1	382.191	12.5392	FALSE	tr	I3L4C2	I3L4C2	I3L4C2_HUMAN	Brain-specific angiogenesis inhibitor 1-associated protein 2	Homo sapiens	9606	BAIAP2	1	1	uniprot-human-2021
072921_DIA_Urine_EV_Phosphoproteome_All_60_Library_2	2		_AGDLLEDS[+80]PK_		TRUE	_AGDLLEDS[Phospho (STY)]PK_	AGDLLEDSPK	8.15217	0.876662	8.15217	P51858	TRUE	_AGDLLEDS[+80]PK_	_AGDLLEDS[Phospho (STY)]PK_	562.747	0	5821328	noloss	4	b	1	357.177	16.4555	TRUE	sp	P51858	P51858	HDGF_HUMAN	Hepatoma-derived growth factor	Homo sapiens	9606	HDGF	1	1	uniprot-human-2021
072921_DIA_Urine_EV_Phosphoproteome_All_60_Library_2	2		_QPT[+80]PPFFGR_		TRUE	_QPT[Phospho (STY)]PPFFGR_	QPTPPFFGR	52.371	0.846962	52.371	Q96PK6	TRUE	_QPT[+80]PPFFGR_	_QPT[Phospho (STY)]PPFFGR_	563.758	0	10953830	noloss	3	b	1	407.133	5.75458	TRUE	sp	Q96PK6	Q96PK6	RBM14_HUMAN	RNA-binding protein 14	Homo sapiens	9606	RBM14	1	2	uniprot-human-2021
072921_DIA_Urine_EV_Phosphoproteome_All_60_Library_2	2		_TAGFPNGS[+80]LGK_		TRUE	_TAGFPNGS[Phospho (STY)]LGK_	TAGFPNGSLGK	16.8364	0.839028	16.8364	Q9NZH0	TRUE	_TAGFPNGS[+80]LGK_	_TAGFPNGS[Phospho (STY)]LGK_	564.758	0	13301410	H3PO4	5	y	1	443.261	6.99081	TRUE	sp	Q9NZH0	Q9NZH0	GPC5B_HUMAN	G-protein coupled receptor family C group 5 member B	Homo sapiens	9606	GPRC5B	2	2	uniprot-human-2021
072921_DIA_Urine_EV_Phosphoproteome_All_60_Library_2	2		_VIAC[+57]FDS[+80]LK_		TRUE	_VIAC[Carbamidomethyl (C)]FDS[Phospho (STY)]LK_	VIACFDSLK	42.4567	0.832252	42.4567	A0A0A0MQX8;A0A7P0T9I3;C9JP00;H7C4T5;O95205;Q5VZF2;Q9NR56	FALSE	_VIAC[+57]FDS[+80]LK_	_VIAC[Carbamidomethyl (C)]FDS[Phospho (STY)]LK_	566.759	0	14056960	noloss	3	y	1	427.195	6.94351	TRUE	tr;tr;tr;tr;tr;sp;sp	A0A0A0MQX8;A0A7P0T9I3;C9JP00;H7C4T5;O95205;Q5VZF2;Q9NR56	A0A0A0MQX8;A0A7P0T9I3;C9JP00;H7C4T5;O95205;Q5VZF2;Q9NR56	A0A0A0MQX8_HUMAN;A0A7P0T9I3_HUMAN;C9JP00_HUMAN;H7C4T5_HUMAN;O95205_HUMAN;MBNL2_HUMAN;MBNL1_HUMAN	Muscleblind-like protein 1;Muscleblind-like protein 2;Muscleblind-like protein 1;Muscleblind-like protein 1 (Fragment);Muscleblind-like 2 (Drosophila), isoform CRA_b;Muscleblind-like protein 2;Muscleblind-like protein 1	Homo sapiens	9606	MBNL1;MBNL2;MBNL1;MBNL1;MBNL2;MBNL2;MBNL1	1;4;1;1;1;1;1	1;1;1;1;1;2;2	uniprot-human-2021
072921_DIA_Urine_EV_Phosphoproteome_All_60_Library_2	2		_AHAWPSPY[+80]K_		TRUE	_AHAWPSPY[Phospho (STY)]K_	AHAWPSPYK	0.556098	0.859972	0.556098	Q8NFJ5	TRUE	_AHAWPSPY[+80]K_	_AHAWPSPY[Phospho (STY)]K_	568.75	0.000325415	95422140	noloss	3	y	1	487.195	37.5883	FALSE	sp	Q8NFJ5	Q8NFJ5	RAI3_HUMAN	Retinoic acid-induced protein 3	Homo sapiens	9606	GPRC5A	1	2	uniprot-human-2021
072921_DIA_Urine_EV_Phosphoproteome_All_60_Library_2	2		_AHAWPS[+80]PYK_		TRUE	_AHAWPS[Phospho (STY)]PYK_	AHAWPSPYK	13.7792	0.859972	13.7792	Q8NFJ5	TRUE	_AHAWPS[+80]PYK_	_AHAWPS[Phospho (STY)]PYK_	568.75	0.000419419	5838843	noloss	3	y	1	407.229	20.8388	FALSE	sp	Q8NFJ5	Q8NFJ5	RAI3_HUMAN	Retinoic acid-induced protein 3	Homo sapiens	9606	GPRC5A	1	2	uniprot-human-2021
072921_DIA_Urine_EV_Phosphoproteome_All_60_Library_2	2		_S[+80]NLPIFLPR_		TRUE	_S[Phospho (STY)]NLPIFLPR_	SNLPIFLPR	82.3729	0.856414	82.3729	Q9BV36	FALSE	_S[+80]NLPIFLPR_	_S[Phospho (STY)]NLPIFLPR_	568.797	0	1195060	noloss	3	b	1	395.133	13.5618	FALSE	sp	Q9BV36	Q9BV36	MELPH_HUMAN	Melanophilin	Homo sapiens	9606	MLPH	1	1	uniprot-human-2021
072921_DIA_Urine_EV_Phosphoproteome_All_60_Library_2	2		_SQT[+80]VLNQLR_		TRUE	_SQT[Phospho (STY)]VLNQLR_	SQTVLNQLR	26.2192	0.863946	26.2192	Q9H6S3	FALSE	_SQT[+80]VLNQLR_	_SQT[Phospho (STY)]VLNQLR_	569.784	0	7270639	noloss	3	b	1	397.112	18.834	FALSE	sp	Q9H6S3	Q9H6S3	ES8L2_HUMAN	Epidermal growth factor receptor kinase substrate 8-like protein 2	Homo sapiens	9606	EPS8L2	1	2	uniprot-human-2021
072921_DIA_Urine_EV_Phosphoproteome_All_60_Library_2	2		_ILAIHGLIS[+80]K_		TRUE	_ILAIHGLIS[Phospho (STY)]K_	ILAIHGLISK	51.8617	0.892662	51.8617	P25025	TRUE	_ILAIHGLIS[+80]K_	_ILAIHGLIS[Phospho (STY)]K_	572.828	0.000325415	1054133	H3PO4	5	y	1	499.324	29.4764	FALSE	sp	P25025	P25025	CXCR2_HUMAN	C-X-C chemokine receptor type 2	Homo sapiens	9606	CXCR2	1	2	uniprot-human-2021
072921_DIA_Urine_EV_Phosphoproteome_All_60_Library_2	2		_DIPLS[+80]PPAQK_		TRUE	_DIPLS[Phospho (STY)]PPAQK_	DIPLSPPAQK	22.7124	0.852886	22.7124	H7C4P1;P42331	FALSE	_DIPLS[+80]PPAQK_	_DIPLS[Phospho (STY)]PPAQK_	573.284	0	21318370	noloss	5	y	1	540.314	100	FALSE	tr;sp	H7C4P1;P42331	H7C4P1;P42331	H7C4P1_HUMAN;RHG25_HUMAN	Rho GTPase-activating protein 25 (Fragment);Rho GTPase-activating protein 25	Homo sapiens	9606	ARHGAP25	1	1;2	uniprot-human-2021
072921_DIA_Urine_EV_Phosphoproteome_All_60_Library_2	2		_VVLGAHNLS[+80]R_		TRUE	_VVLGAHNLS[Phospho (STY)]R_	VVLGAHNLSR	1.66715	0.898315	1.66715	P08246	TRUE	_VVLGAHNLS[+80]R_	_VVLGAHNLS[Phospho (STY)]R_	573.295	0.000325415	26372570	H3PO4	4	y	1	471.267	14.556	FALSE	sp	P08246	P08246	ELNE_HUMAN	Neutrophil elastase	Homo sapiens	9606	ELANE	1	1	uniprot-human-2021
072921_DIA_Urine_EV_Phosphoproteome_All_60_Library_2	2		_PLILQS[+80]LGPK_		TRUE	_PLILQS[Phospho (STY)]LGPK_	PLILQSLGPK	61.7787	0.88353	61.7787	Q9Y5K6	TRUE	_PLILQS[+80]LGPK_	_PLILQS[Phospho (STY)]LGPK_	573.32	0	878391	noloss	3	b	1	324.228	36.9212	FALSE	sp	Q9Y5K6	Q9Y5K6	CD2AP_HUMAN	CD2-associated protein	Homo sapiens	9606	CD2AP	1	1	uniprot-human-2021
072921_DIA_Urine_EV_Phosphoproteome_All_60_Library_2	2		_HPLS[+80]YVAQR_		TRUE	_HPLS[Phospho (STY)]YVAQR_	HPLSYVAQR	3.40384	0.88103	3.40384	Q9H7M9	TRUE	_HPLS[+80]YVAQR_	_HPLS[Phospho (STY)]YVAQR_	575.774	0.000325415	22119610	noloss	3	y	1	374.215	12.8787	FALSE	sp	Q9H7M9	Q9H7M9	VISTA_HUMAN	V-type immunoglobulin domain-containing suppressor of T-cell activation	Homo sapiens	9606	VSIR	1	3	uniprot-human-2021
072921_DIA_Urine_EV_Phosphoproteome_All_60_Library_2	2		_RVAT[+80]PVDWK_		TRUE	_RVAT[Phospho (STY)]PVDWK_	RVATPVDWK	5.38855	0.872536	5.38855	P30041	TRUE	_RVAT[+80]PVDWK_	_RVAT[Phospho (STY)]PVDWK_	576.284	0.00215638	60194580	H3PO4	4	b	1	410.251	41.6722	FALSE	sp	P30041	P30041	PRDX6_HUMAN	Peroxiredoxin-6	Homo sapiens	9606	PRDX6	1	3	uniprot-human-2021
072921_DIA_Urine_EV_Phosphoproteome_All_60_Library_2	2		_SLS[+80]VPVDLSR_		TRUE	_SLS[Phospho (STY)]VPVDLSR_	SLSVPVDLSR	48.314	0.856816	48.314	Q9NYF3	FALSE	_SLS[+80]VPVDLSR_	_SLS[Phospho (STY)]VPVDLSR_	576.787	0.00141822	9519608	noloss	3	y	1	375.235	8.68546	FALSE	sp	Q9NYF3	Q9NYF3	FA53C_HUMAN	Protein FAM53C	Homo sapiens	9606	FAM53C	1	1	uniprot-human-2021
072921_DIA_Urine_EV_Phosphoproteome_All_60_Library_2	2		_PYFMSST[+80]LK_		TRUE	_PYFMSST[Phospho (STY)]LK_	PYFMSSTLK	46.8201	0.874203	46.8201	Q8IWA5	TRUE	_PYFMSST[+80]LK_	_PYFMSST[Phospho (STY)]LK_	577.254	0.000325415	7648963	H3PO4	3	y	1	343.234	15.9492	TRUE	sp	Q8IWA5	Q8IWA5	CTL2_HUMAN	Choline transporter-like protein 2	Homo sapiens	9606	SLC44A2	1	3	uniprot-human-2021
072921_DIA_Urine_EV_Phosphoproteome_All_60_Library_2	2		_S[+80]LQQLAEER_		TRUE	_S[Phospho (STY)]LQQLAEER_	SLQQLAEER	21.996	0.873075	21.996	A0A0D9SF54;A0A0D9SGF6	FALSE	_S[+80]LQQLAEER_	_S[Phospho (STY)]LQQLAEER_	577.266	0	4546626	noloss	3	y	1	433.204	11.8148	TRUE	tr	A0A0D9SF54;A0A0D9SGF6	A0A0D9SF54;A0A0D9SGF6	A0A0D9SF54_HUMAN;A0A0D9SGF6_HUMAN	Spectrin alpha chain, non-erythrocytic 1;Spectrin alpha chain, non-erythrocytic 1	Homo sapiens	9606	SPTAN1	1	1	uniprot-human-2021
072921_DIA_Urine_EV_Phosphoproteome_All_60_Library_2	2		_DLS[+80]LEEIQK_		TRUE	_DLS[Phospho (STY)]LEEIQK_	DLSLEEIQK	37.4594	0.859822	37.4594	A2A2D0;P16949	FALSE	_DLS[+80]LEEIQK_	_DLS[Phospho (STY)]LEEIQK_	577.771	0.000681612	20400020	noloss	3	b	1	396.117	7.70003	TRUE	tr;sp	A2A2D0;P16949	A2A2D0;P16949	A2A2D0_HUMAN;STMN1_HUMAN	Stathmin (Fragment);Stathmin	Homo sapiens	9606	STMN1	1	8;3	uniprot-human-2021
072921_DIA_Urine_EV_Phosphoproteome_All_60_Library_2	2		_C[+57]VS[+80]C[+57]LPGQR_		TRUE	_C[Carbamidomethyl (C)]VS[Phospho (STY)]C[Carbamidomethyl (C)]LPGQR_	CVSCLPGQR	-1.37796	0.787099	-1.37796	Q9Y490	TRUE	_C[+57]VS[+80]C[+57]LPGQR_	_C[Carbamidomethyl (C)]VS[Phospho (STY)]C[Carbamidomethyl (C)]LPGQR_	578.736	0	9486252	noloss	3	y	1	360.199	6.66963	TRUE	sp	Q9Y490	Q9Y490	TLN1_HUMAN	Talin-1	Homo sapiens	9606	TLN1	1	3	uniprot-human-2021
072921_DIA_Urine_EV_Phosphoproteome_All_60_Library_2	2		_GRLS[+80]PVPVPR_		TRUE	_GRLS[Phospho (STY)]PVPVPR_	GRLSPVPVPR	11.8975	0.875282	11.8975	Q9UKM9	FALSE	_GRLS[+80]PVPVPR_	_GRLS[Phospho (STY)]PVPVPR_	579.313	0.000325415	24710890	noloss	4	b	1	494.212	9.81717	TRUE	sp	Q9UKM9	Q9UKM9	RALY_HUMAN	RNA-binding protein Raly	Homo sapiens	9606	RALY	1	1	uniprot-human-2021
072921_DIA_Urine_EV_Phosphoproteome_All_60_Library_2	2		_GIS[+80]PVVSEHR_		TRUE	_GIS[Phospho (STY)]PVVSEHR_	GISPVVSEHR	-4.09097	0.884283	-4.09097	A0A2R8Y5A6;A0A2R8Y7E6;A0A2R8Y7P6;A0A2R8YDM9;A0A5F9ZHH4;A0A5F9ZHW5;A0A5F9ZHX3;A0A5F9ZI57;H0YH87;Q99700;V9GY86	FALSE	_GIS[+80]PVVSEHR_	_GIS[Phospho (STY)]PVVSEHR_	580.777	0.000325415	4399539	noloss	3	b	1	338.111	9.64402	FALSE	tr;tr;tr;tr;tr;tr;tr;tr;tr;sp;tr	A0A2R8Y5A6;A0A2R8Y7E6;A0A2R8Y7P6;A0A2R8YDM9;A0A5F9ZHH4;A0A5F9ZHW5;A0A5F9ZHX3;A0A5F9ZI57;H0YH87;Q99700;V9GY86	A0A2R8Y5A6;A0A2R8Y7E6;A0A2R8Y7P6;A0A2R8YDM9;A0A5F9ZHH4;A0A5F9ZHW5;A0A5F9ZHX3;A0A5F9ZI57;H0YH87;Q99700;V9GY86	A0A2R8Y5A6_HUMAN;A0A2R8Y7E6_HUMAN;A0A2R8Y7P6_HUMAN;A0A2R8YDM9_HUMAN;A0A5F9ZHH4_HUMAN;A0A5F9ZHW5_HUMAN;A0A5F9ZHX3_HUMAN;A0A5F9ZI57_HUMAN;H0YH87_HUMAN;ATX2_HUMAN;V9GY86_HUMAN	Ataxin-2	Homo sapiens	9606	ATXN2	1	1;2;1;1;1;1;1;1;2;2;1	uniprot-human-2021
072921_DIA_Urine_EV_Phosphoproteome_All_60_Library_2	2		_HGNVAS[+80]LVQR_		TRUE	_HGNVAS[Phospho (STY)]LVQR_	HGNVASLVQR	5.76774	0.865762	5.76774	Q9Y5K6	TRUE	_HGNVAS[+80]LVQR_	_HGNVAS[Phospho (STY)]LVQR_	580.782	0	28037680	noloss	3	b	1	309.131	31.2772	FALSE	sp	Q9Y5K6	Q9Y5K6	CD2AP_HUMAN	CD2-associated protein	Homo sapiens	9606	CD2AP	1	1	uniprot-human-2021
072921_DIA_Urine_EV_Phosphoproteome_All_60_Library_2	2		_YLS[+80]FTPPEK_		TRUE	_YLS[Phospho (STY)]FTPPEK_	YLSFTPPEK	47.2611	0.869389	47.2611	Q13177	TRUE	_YLS[+80]FTPPEK_	_YLS[Phospho (STY)]FTPPEK_	581.265	0.000573477	50121740	H3PO4	3	b	1	346.176	11.0444	FALSE	sp	Q13177	Q13177	PAK2_HUMAN	Serine/threonine-protein kinase PAK 2	Homo sapiens	9606	PAK2	1	3	uniprot-human-2021
072921_DIA_Urine_EV_Phosphoproteome_All_60_Library_2	2		_GEFSAS[+80]PM[+16]LK_		TRUE	_GEFSAS[Phospho (STY)]PM[Oxidation (M)]LK_	GEFSASPMLK	17.7842	0.884117	17.7842	Q9UQ35	TRUE	_GEFSAS[+80]PM[+16]LK_	_GEFSAS[Phospho (STY)]PM[Oxidation (M)]LK_	581.746	0.000325415	9122569	noloss	3	y	1	407.232	6.4615	TRUE	sp	Q9UQ35	Q9UQ35	SRRM2_HUMAN	Serine/arginine repetitive matrix protein 2	Homo sapiens	9606	SRRM2	1	2	uniprot-human-2021
072921_DIA_Urine_EV_Phosphoproteome_All_60_Library_2	2		_GEFSAS[+80]PMLK_		TRUE	_GEFSAS[Phospho (STY)]PMLK_	GEFSASPMLK	41.0271	0.857576	41.0271	Q9UQ35	TRUE	_GEFSAS[+80]PMLK_	_GEFSAS[Phospho (STY)]PMLK_	573.749	0.000882872	7573608	noloss	5	y	1	655.288	7.11348	FALSE	sp	Q9UQ35	Q9UQ35	SRRM2_HUMAN	Serine/arginine repetitive matrix protein 2	Homo sapiens	9606	SRRM2	1	2	uniprot-human-2021
072921_DIA_Urine_EV_Phosphoproteome_All_60_Library_2	2		_APS[+80]PPVEHPR_		TRUE	_APS[Phospho (STY)]PPVEHPR_	APSPPVEHPR	-21.8858	0.861767	-21.8858	Q86WR7	TRUE	_APS[+80]PPVEHPR_	_APS[Phospho (STY)]PPVEHPR_	583.771	0.000325415	4772476	noloss	5	y	1	637.342	25.5064	FALSE	sp	Q86WR7	Q86WR7	PRSR2_HUMAN	Proline and serine-rich protein 2	Homo sapiens	9606	PROSER2	1	2	uniprot-human-2021
072921_DIA_Urine_EV_Phosphoproteome_All_60_Library_2	2		_PSS[+80]VTALGQAR_		TRUE	_PSS[Phospho (STY)]VTALGQAR_	PSSVTALGQAR	1.78951	0.865625	1.78951	I3L124;I3L1H1;I3L266;I3L3K8;Q86WA9	FALSE	_PSS[+80]VTALGQAR_	_PSS[Phospho (STY)]VTALGQAR_	583.782	0	7431487	noloss	3	b	1	352.09	13.7213	TRUE	tr;tr;tr;tr;sp	I3L124;I3L1H1;I3L266;I3L3K8;Q86WA9	I3L124;I3L1H1;I3L266;I3L3K8;Q86WA9	I3L124_HUMAN;I3L1H1_HUMAN;I3L266_HUMAN;I3L3K8_HUMAN;S2611_HUMAN	Sodium-independent sulfate anion transporter (Fragment);Sodium-independent sulfate anion transporter (Fragment);Sodium-independent sulfate anion transporter (Fragment);Sodium-independent sulfate anion transporter (Fragment);Sodium-independent sulfate anion transporter	Homo sapiens	9606	SLC26A11	1	1;1;1;1;2	uniprot-human-2021
072921_DIA_Urine_EV_Phosphoproteome_All_60_Library_2	2		_SNS[+80]MLELAPK_		TRUE	_SNS[Phospho (STY)]MLELAPK_	SNSMLELAPK	39.857	0.872437	39.857	Q9P2M7	FALSE	_SNS[+80]MLELAPK_	_SNS[Phospho (STY)]MLELAPK_	585.267	0.00159827	4395672	noloss	3	y	1	315.203	100	FALSE	sp	Q9P2M7	Q9P2M7	CING_HUMAN	Cingulin	Homo sapiens	9606	CGN	1	2	uniprot-human-2021
072921_DIA_Urine_EV_Phosphoproteome_All_60_Library_2	2		_S[+80]SFSLLAPIR_		TRUE	_S[Phospho (STY)]SFSLLAPIR_	SSFSLLAPIR	86.4282	0.870763	86.4282	Q9NRR6	TRUE	_S[+80]SFSLLAPIR_	_S[Phospho (STY)]SFSLLAPIR_	585.8	0	2500834	noloss	3	b	1	402.106	8.40279	TRUE	sp	Q9NRR6	Q9NRR6	INP5E_HUMAN	Phosphatidylinositol polyphosphate 5-phosphatase type IV	Homo sapiens	9606	INPP5E	1	2	uniprot-human-2021
072921_DIA_Urine_EV_Phosphoproteome_All_60_Library_2	2		_FSS[+80]VSSPQPR_		TRUE	_FSS[Phospho (STY)]VSSPQPR_	FSSVSSPQPR	-9.32965	0.861108	-9.32965	Q9P206	TRUE	_FSS[+80]VSSPQPR_	_FSS[Phospho (STY)]VSSPQPR_	586.261	0.000507786	3585521	H3PO4	3	b	1	304.129	13.2283	FALSE	sp	Q9P206	Q9P206	K1522_HUMAN	Uncharacterized protein KIAA1522	Homo sapiens	9606	KIAA1522	1	2	uniprot-human-2021
072921_DIA_Urine_EV_Phosphoproteome_All_60_Library_2	2		_FSSVSS[+80]PQPR_		TRUE	_FSSVSS[Phospho (STY)]PQPR_	FSSVSSPQPR	-13.0038	0.861108	-13.0038	Q9P206	TRUE	_FSSVSS[+80]PQPR_	_FSSVSS[Phospho (STY)]PQPR_	586.261	0.00511669	1740224	noloss	4	y	1	497.283	100	FALSE	sp	Q9P206	Q9P206	K1522_HUMAN	Uncharacterized protein KIAA1522	Homo sapiens	9606	KIAA1522	1	2	uniprot-human-2021
072921_DIA_Urine_EV_Phosphoproteome_All_60_Library_2	2		_LSC[+57]S[+80]LEDLR_		TRUE	_LSC[Carbamidomethyl (C)]S[Phospho (STY)]LEDLR_	LSCSLEDLR	32.7507	0.848327	32.7507	E9PP16;H0YDJ2;Q8ND30	FALSE	_LSC[+57]S[+80]LEDLR_	_LSC[Carbamidomethyl (C)]S[Phospho (STY)]LEDLR_	586.754	0	60356640	noloss	4	y	1	532.273	8.57894	FALSE	tr;tr;sp	E9PP16;H0YDJ2;Q8ND30	E9PP16;H0YDJ2;Q8ND30	E9PP16_HUMAN;H0YDJ2_HUMAN;LIPB2_HUMAN	Liprin-beta-2;Liprin-beta-2 (Fragment);Liprin-beta-2	Homo sapiens	9606	PPFIBP2	1	1;1;3	uniprot-human-2021
072921_DIA_Urine_EV_Phosphoproteome_All_60_Library_2	2		_T[+80]PELPEPSVK_		TRUE	_T[Phospho (STY)]PELPEPSVK_	TPELPEPSVK	23.9094	0.866238	23.9094	A9Z1X7;E9PCT1;M0R088;Q8IYB3	FALSE	_T[+80]PELPEPSVK_	_T[Phospho (STY)]PELPEPSVK_	588.781	0	54049760	noloss	3	b	1	408.117	21.7147	FALSE	tr;tr;tr;sp	A9Z1X7;E9PCT1;M0R088;Q8IYB3	A9Z1X7;E9PCT1;M0R088;Q8IYB3	A9Z1X7_HUMAN;E9PCT1_HUMAN;M0R088_HUMAN;SRRM1_HUMAN	Serine/arginine repetitive matrix protein 1;Serine/arginine repetitive matrix protein 1;Serine/arginine repetitive matrix protein 1 (Fragment);Serine/arginine repetitive matrix protein 1	Homo sapiens	9606	SRRM1	1	1;3;1;2	uniprot-human-2021
072921_DIA_Urine_EV_Phosphoproteome_All_60_Library_2	2		_LS[+80]ASETSLHR_		TRUE	_LS[Phospho (STY)]ASETSLHR_	LSASETSLHR	-10.3255	0.891574	-10.3255	Q15075	TRUE	_LS[+80]ASETSLHR_	_LS[Phospho (STY)]ASETSLHR_	590.772	0	9678437	noloss	3	y	1	425.262	18.3197	FALSE	sp	Q15075	Q15075	EEA1_HUMAN	Early endosome antigen 1	Homo sapiens	9606	EEA1	1	2	uniprot-human-2021
072921_DIA_Urine_EV_Phosphoproteome_All_60_Library_2	2		_LSASETS[+80]LHR_		TRUE	_LSASETS[Phospho (STY)]LHR_	LSASETSLHR	-17.7082	0.891574	-17.7082	Q15075	TRUE	_LSASETS[+80]LHR_	_LSASETS[Phospho (STY)]LHR_	590.772	0.00197999	5034760	noloss	3	y	1	425.262	22.6332	TRUE	sp	Q15075	Q15075	EEA1_HUMAN	Early endosome antigen 1	Homo sapiens	9606	EEA1	1	2	uniprot-human-2021
072921_DIA_Urine_EV_Phosphoproteome_All_60_Library_2	2		_LS[+80]QETEALGR_		TRUE	_LS[Phospho (STY)]QETEALGR_	LSQETEALGR	1.73195	0.871395	1.73195	Q02818	TRUE	_LS[+80]QETEALGR_	_LS[Phospho (STY)]QETEALGR_	592.271	0.000325415	14183540	noloss	3	y	1	345.224	17.2639	FALSE	sp	Q02818	Q02818	NUCB1_HUMAN	Nucleobindin-1	Homo sapiens	9606	NUCB1	1	4	uniprot-human-2021
072921_DIA_Urine_EV_Phosphoproteome_All_60_Library_2	2		_S[+80]SGSLLNNAIK_		TRUE	_S[Phospho (STY)]SGSLLNNAIK_	SSGSLLNNAIK	33.7928	0.878335	33.7928	P01023	FALSE	_S[+80]SGSLLNNAIK_	_S[Phospho (STY)]SGSLLNNAIK_	592.29	0.000419419	9702247	noloss	4	y	1	445.277	6.95158	TRUE	sp	P01023	P01023	A2MG_HUMAN	Alpha-2-macroglobulin	Homo sapiens	9606	A2M	1	3	uniprot-human-2021
072921_DIA_Urine_EV_Phosphoproteome_All_60_Library_2	2		_SSGS[+80]LLNNAIK_		TRUE	_SSGS[Phospho (STY)]LLNNAIK_	SSGSLLNNAIK	32.1248	0.878335	32.1248	P01023	FALSE	_SSGS[+80]LLNNAIK_	_SSGS[Phospho (STY)]LLNNAIK_	592.29	0.00327532	6993036	noloss	3	y	1	331.234	7.0104	FALSE	sp	P01023	P01023	A2MG_HUMAN	Alpha-2-macroglobulin	Homo sapiens	9606	A2M	1	3	uniprot-human-2021
072921_DIA_Urine_EV_Phosphoproteome_All_60_Library_2	2		_QGS[+80]LAMEELK_		TRUE	_QGS[Phospho (STY)]LAMEELK_	QGSLAMEELK	33.6446	0.879928	33.6446	P16150	TRUE	_QGS[+80]LAMEELK_	_QGS[Phospho (STY)]LAMEELK_	593.265	0	7199488	noloss	3	y	1	389.239	10.006	TRUE	sp	P16150	P16150	LEUK_HUMAN	Leukosialin	Homo sapiens	9606	SPN	1	1	uniprot-human-2021
072921_DIA_Urine_EV_Phosphoproteome_All_60_Library_2	2		_DGT[+80]ISEDTIR_		TRUE	_DGT[Phospho (STY)]ISEDTIR_	DGTISEDTIR	11.9569	0.865279	11.9569	Q99816	FALSE	_DGT[+80]ISEDTIR_	_DGT[Phospho (STY)]ISEDTIR_	593.753	0	5512620	noloss	3	b	1	354.07	6.95073	TRUE	sp	Q99816	Q99816	TS101_HUMAN	Tumor susceptibility gene 101 protein	Homo sapiens	9606	TSG101	1	2	uniprot-human-2021
072921_DIA_Urine_EV_Phosphoproteome_All_60_Library_2	2		_MPFLSISS[+80]PK_		TRUE	_MPFLSISS[Phospho (STY)]PK_	MPFLSISSPK	73.2589	0.906173	73.2589	Q09666	TRUE	_MPFLSISS[+80]PK_	_MPFLSISS[Phospho (STY)]PK_	593.783	0.000325415	3074911	noloss	3	b	1	376.169	83.8392	FALSE	sp	Q09666	Q09666	AHNK_HUMAN	Neuroblast differentiation-associated protein AHNAK	Homo sapiens	9606	AHNAK	1	2	uniprot-human-2021
072921_DIA_Urine_EV_Phosphoproteome_All_60_Library_2	2		_M[+16]PFLSISS[+80]PK_		TRUE	_M[Oxidation (M)]PFLSISS[Phospho (STY)]PK_	MPFLSISSPK	47.3419	0.974504	47.3419	Q09666	TRUE	_M[+16]PFLSISS[+80]PK_	_M[Oxidation (M)]PFLSISS[Phospho (STY)]PK_	601.78	0.000982801	89855780	noloss	3	b	1	392.164	80.3813	FALSE	sp	Q09666	Q09666	AHNK_HUMAN	Neuroblast differentiation-associated protein AHNAK	Homo sapiens	9606	AHNAK	1	2	uniprot-human-2021
072921_DIA_Urine_EV_Phosphoproteome_All_60_Library_2	2		_LSLYPGDT[+80]IK_		TRUE	_LSLYPGDT[Phospho (STY)]IK_	LSLYPGDTIK	51.7599	0.894853	51.7599	Q12923	TRUE	_LSLYPGDT[+80]IK_	_LSLYPGDT[Phospho (STY)]IK_	593.791	0	3745306	noloss	3	b	1	314.207	11.5396	FALSE	sp	Q12923	Q12923	PTN13_HUMAN	Tyrosine-protein phosphatase non-receptor type 13	Homo sapiens	9606	PTPN13	1	2	uniprot-human-2021
072921_DIA_Urine_EV_Phosphoproteome_All_60_Library_2	2		_ILRLS[+80]TFEK_		TRUE	_ILRLS[Phospho (STY)]TFEK_	ILRLSTFEK	55.2066	0.90881	55.2066	O94804	TRUE	_ILRLS[+80]TFEK_	_ILRLS[Phospho (STY)]TFEK_	593.815	0.0012207	31850820	noloss	3	b	1	383.277	16.264	FALSE	sp	O94804	O94804	STK10_HUMAN	Serine/threonine-protein kinase 10	Homo sapiens	9606	STK10	1	1	uniprot-human-2021
072921_DIA_Urine_EV_Phosphoproteome_All_60_Library_2	2		_GPSYGLS[+80]AEVK_		TRUE	_GPSYGLS[Phospho (STY)]AEVK_	GPSYGLSAEVK	26.9875	0.888294	26.9875	A0A087X271;B4DDF4;B4DUT8;H3BVI6;K7ES69;Q99439	FALSE	_GPSYGLS[+80]AEVK_	_GPSYGLS[Phospho (STY)]AEVK_	594.271	0.000523697	5262751	noloss	4	b	1	405.177	7.20656	TRUE	tr;tr;tr;tr;tr;sp	A0A087X271;B4DDF4;B4DUT8;H3BVI6;K7ES69;Q99439	A0A087X271;B4DDF4;B4DUT8;H3BVI6;K7ES69;Q99439	A0A087X271_HUMAN;B4DDF4_HUMAN;B4DUT8_HUMAN;H3BVI6_HUMAN;K7ES69_HUMAN;CNN2_HUMAN	Calponin (Fragment);Calponin;Calponin;Calponin;Calponin-2;Calponin-2	Homo sapiens	9606	CNN2	1	1;1;1;2;1;4	uniprot-human-2021
072921_DIA_Urine_EV_Phosphoproteome_All_60_Library_2	2		_GPS[+80]YGLSAEVK_		TRUE	_GPS[Phospho (STY)]YGLSAEVK_	GPSYGLSAEVK	28.1455	0.888294	28.1455	A0A087X271;B4DDF4;B4DUT8;H3BVI6;K7ES69;Q99439	FALSE	_GPS[+80]YGLSAEVK_	_GPS[Phospho (STY)]YGLSAEVK_	594.271	0.00198324	4132592	noloss	3	b	1	322.08	16.5795	FALSE	tr;tr;tr;tr;tr;sp	A0A087X271;B4DDF4;B4DUT8;H3BVI6;K7ES69;Q99439	A0A087X271;B4DDF4;B4DUT8;H3BVI6;K7ES69;Q99439	A0A087X271_HUMAN;B4DDF4_HUMAN;B4DUT8_HUMAN;H3BVI6_HUMAN;K7ES69_HUMAN;CNN2_HUMAN	Calponin (Fragment);Calponin;Calponin;Calponin;Calponin-2;Calponin-2	Homo sapiens	9606	CNN2	1	1;1;1;2;1;4	uniprot-human-2021
072921_DIA_Urine_EV_Phosphoproteome_All_60_Library_2	2		_VSAPEVS[+80]VGHK_		TRUE	_VSAPEVS[Phospho (STY)]VGHK_	VSAPEVSVGHK	-7.44555	0.895419	-7.44555	Q09666	TRUE	_VSAPEVS[+80]VGHK_	_VSAPEVS[Phospho (STY)]VGHK_	595.284	0	6202022	noloss	4	y	1	440.262	7.01024	TRUE	sp	Q09666	Q09666	AHNK_HUMAN	Neuroblast differentiation-associated protein AHNAK	Homo sapiens	9606	AHNAK	1	2	uniprot-human-2021
072921_DIA_Urine_EV_Phosphoproteome_All_60_Library_2	2		_ELS[+80]HPPLYR_		TRUE	_ELS[Phospho (STY)]HPPLYR_	ELSHPPLYR	14.44	0.894811	14.44	Q07890	TRUE	_ELS[+80]HPPLYR_	_ELS[Phospho (STY)]HPPLYR_	596.282	0.00140863	7418086	noloss	4	y	1	548.319	10.5459	FALSE	sp	Q07890	Q07890	SOS2_HUMAN	Son of sevenless homolog 2	Homo sapiens	9606	SOS2	1	2	uniprot-human-2021
072921_DIA_Urine_EV_Phosphoproteome_All_60_Library_2	2		_LPDLS[+80]PVENK_		TRUE	_LPDLS[Phospho (STY)]PVENK_	LPDLSPVENK	33.843	0.879338	33.843	E7EPN9;Q9Y520	FALSE	_LPDLS[+80]PVENK_	_LPDLS[Phospho (STY)]PVENK_	596.286	0	7612003	noloss	3	b	1	326.171	54.5064	FALSE	tr;sp	E7EPN9;Q9Y520	E7EPN9;Q9Y520	E7EPN9_HUMAN;PRC2C_HUMAN	Protein PRRC2C	Homo sapiens	9606	PRRC2C	1	1;4	uniprot-human-2021
072921_DIA_Urine_EV_Phosphoproteome_All_60_Library_2	2		_S[+80]YEAGTEISR_		TRUE	_S[Phospho (STY)]YEAGTEISR_	SYEAGTEISR	-4.20328	0.872128	-4.20328	O75936	TRUE	_S[+80]YEAGTEISR_	_S[Phospho (STY)]YEAGTEISR_	596.748	0	2099573	noloss	3	b	1	460.112	13.2132	TRUE	sp	O75936	O75936	BODG_HUMAN	Gamma-butyrobetaine dioxygenase	Homo sapiens	9606	BBOX1	1	1	uniprot-human-2021
072921_DIA_Urine_EV_Phosphoproteome_All_60_Library_2	2		_TLLS[+80]NLEEAK_		TRUE	_TLLS[Phospho (STY)]NLEEAK_	TLLSNLEEAK	74.7815	0.92361	74.7815	P10909	FALSE	_TLLS[+80]NLEEAK_	_TLLS[Phospho (STY)]NLEEAK_	599.292	0.000507786	2020515	noloss	3	y	1	347.193	7.79576	FALSE	sp	P10909	P10909	CLUS_HUMAN	Clusterin	Homo sapiens	9606	CLU	1	1	uniprot-human-2021
072921_DIA_Urine_EV_Phosphoproteome_All_60_Library_2	2		_HLS[+80]SEEMMR_		TRUE	_HLS[Phospho (STY)]SEEMMR_	HLSSEEMMR	-3.53367	0.894528	-3.53367	Q969E4	FALSE	_HLS[+80]SEEMMR_	_HLS[Phospho (STY)]SEEMMR_	600.233	0.000325415	10300850	noloss	3	y	1	437.2	10.0693	TRUE	sp	Q969E4	Q969E4	TCAL3_HUMAN	Transcription elongation factor A protein-like 3	Homo sapiens	9606	TCEAL3	1	1	uniprot-human-2021
072921_DIA_Urine_EV_Phosphoproteome_All_60_Library_2	3		_EFHS[+80]HEFHS[+80]HE_		TRUE	_EFHS[Phospho (STY)]HEFHS[Phospho (STY)]HE_	EFHSHEFHSHE	-30.105	0.761503	-30.105	D6R9C5	TRUE	_EFHS[+80]HEFHS[+80]HE_	_EFHS[Phospho (STY)]HEFHS[Phospho (STY)]HE_	528.176	0.000325415	52283210	noloss	3	b	1	414.177	41.7888	FALSE	tr	D6R9C5	D6R9C5	D6R9C5_HUMAN	Osteopontin (Fragment)	Homo sapiens	9606	SPP1	1	1	uniprot-human-2021
072921_DIA_Urine_EV_Phosphoproteome_All_60_Library_2	3		_EFHSHEFHS[+80]HE_		TRUE	_EFHSHEFHS[Phospho (STY)]HE_	EFHSHEFHSHE	-37.4916	0.761503	-37.4916	D6R9C5	TRUE	_EFHSHEFHS[+80]HE_	_EFHSHEFHS[Phospho (STY)]HE_	501.521	0.00138274	8910676	H3PO4	3	y	1	354.141	27.8988	FALSE	tr	D6R9C5	D6R9C5	D6R9C5_HUMAN	Osteopontin (Fragment)	Homo sapiens	9606	SPP1	1	1	uniprot-human-2021
072921_DIA_Urine_EV_Phosphoproteome_All_60_Library_2	3		_DM[+16]PAS[+80]EDLQDLQK_		TRUE	_DM[Oxidation (M)]PAS[Phospho (STY)]EDLQDLQK_	DMPASEDLQDLQK	24.6871	0.777737	24.6871	A0A182DWH7;P49908	FALSE	_DM[+16]PAS[+80]EDLQDLQK_	_DM[Oxidation (M)]PAS[Phospho (STY)]EDLQDLQK_	529.22	0	8367847	noloss	3	y	1	388.255	37.1275	FALSE	tr;sp	A0A182DWH7;P49908	A0A182DWH7;P49908	A0A182DWH7_HUMAN;SEPP1_HUMAN	Selenoprotein P (Fragment);Selenoprotein P	Homo sapiens	9606	SELENOP	1	1;3	uniprot-human-2021
072921_DIA_Urine_EV_Phosphoproteome_All_60_Library_2	3		_HGSWGS[+80]GLDM[+16]HTK_		TRUE	_HGSWGS[Phospho (STY)]GLDM[Oxidation (M)]HTK_	HGSWGSGLDMHTK	-3.25408	0.806752	-3.25408	Q93088	FALSE	_HGSWGS[+80]GLDM[+16]HTK_	_HGSWGS[Phospho (STY)]GLDM[Oxidation (M)]HTK_	503.538	0.00094451	12041930	noloss	3	y	1	385.219	28.1866	FALSE	sp	Q93088	Q93088	BHMT1_HUMAN	Betaine--homocysteine S-methyltransferase 1	Homo sapiens	9606	BHMT	1	2	uniprot-human-2021
072921_DIA_Urine_EV_Phosphoproteome_All_60_Library_2	3		_HGS[+80]WGSGLDM[+16]HTK_		TRUE	_HGS[Phospho (STY)]WGSGLDM[Oxidation (M)]HTK_	HGSWGSGLDMHTK	-6.8245	0.806752	-6.8245	Q93088	FALSE	_HGS[+80]WGSGLDM[+16]HTK_	_HGS[Phospho (STY)]WGSGLDM[Oxidation (M)]HTK_	503.538	0.000325415	7355597	noloss	3	b	1	362.086	8.24875	TRUE	sp	Q93088	Q93088	BHMT1_HUMAN	Betaine--homocysteine S-methyltransferase 1	Homo sapiens	9606	BHMT	1	2	uniprot-human-2021
072921_DIA_Urine_EV_Phosphoproteome_All_60_Library_2	3		_S[+80]RQGS[+80]LAMEELK_		TRUE	_S[Phospho (STY)]RQGS[Phospho (STY)]LAMEELK_	SRQGSLAMEELK	27.8712	0.754861	27.8712	P16150	TRUE	_S[+80]RQGS[+80]LAMEELK_	_S[Phospho (STY)]RQGS[Phospho (STY)]LAMEELK_	503.545	0	6851121	noloss	3	y	1	389.239	17.7797	TRUE	sp	P16150	P16150	LEUK_HUMAN	Leukosialin	Homo sapiens	9606	SPN	1	1	uniprot-human-2021
072921_DIA_Urine_EV_Phosphoproteome_All_60_Library_2	3		_S[+80]RQGS[+80]LAM[+16]EELK_		TRUE	_S[Phospho (STY)]RQGS[Phospho (STY)]LAM[Oxidation (M)]EELK_	SRQGSLAMEELK	2.74339	0.796124	2.74339	P16150	TRUE	_S[+80]RQGS[+80]LAM[+16]EELK_	_S[Phospho (STY)]RQGS[Phospho (STY)]LAM[Oxidation (M)]EELK_	508.877	0.00108814	12445300	noloss	3	y	1	389.239	15.3426	TRUE	sp	P16150	P16150	LEUK_HUMAN	Leukosialin	Homo sapiens	9606	SPN	1	1	uniprot-human-2021
072921_DIA_Urine_EV_Phosphoproteome_All_60_Library_2	3		_GS[+80]HLDQGEAAVAFK_		TRUE	_GS[Phospho (STY)]HLDQGEAAVAFK_	GSHLDQGEAAVAFK	15.0909	0.805018	15.0909	A0A2R8YE63;Q12929	FALSE	_GS[+80]HLDQGEAAVAFK_	_GS[Phospho (STY)]HLDQGEAAVAFK_	503.896	0.000965375	7266477	noloss	3	y	1	365.218	100	FALSE	tr;sp	A0A2R8YE63;Q12929	A0A2R8YE63;Q12929	A0A2R8YE63_HUMAN;EPS8_HUMAN	Epidermal growth factor receptor kinase substrate 8	Homo sapiens	9606	EPS8	1	1	uniprot-human-2021
072921_DIA_Urine_EV_Phosphoproteome_All_60_Library_2	3		_VPSEGAY[+80]DIILPR_		TRUE	_VPSEGAY[Phospho (STY)]DIILPR_	VPSEGAYDIILPR	56.4485	0.780915	56.4485	A0A0C4DFY5;Q9NQ84	FALSE	_VPSEGAY[+80]DIILPR_	_VPSEGAY[Phospho (STY)]DIILPR_	503.916	0	3842168	noloss	3	y	1	385.256	72.9839	FALSE	tr;sp	A0A0C4DFY5;Q9NQ84	A0A0C4DFY5;Q9NQ84	A0A0C4DFY5_HUMAN;GPC5C_HUMAN	G-protein-coupled receptor family C group 5 member C;G-protein coupled receptor family C group 5 member C	Homo sapiens	9606	GPRC5C	1	1;2	uniprot-human-2021
072921_DIA_Urine_EV_Phosphoproteome_All_60_Library_2	3		_VPS[+80]EGAYDIILPR_		TRUE	_VPS[Phospho (STY)]EGAYDIILPR_	VPSEGAYDIILPR	73.1123	0.780915	73.1123	A0A0C4DFY5;Q9NQ84	FALSE	_VPS[+80]EGAYDIILPR_	_VPS[Phospho (STY)]EGAYDIILPR_	503.916	0.00106676	13870900	noloss	3	y	1	385.256	65.7824	FALSE	tr;sp	A0A0C4DFY5;Q9NQ84	A0A0C4DFY5;Q9NQ84	A0A0C4DFY5_HUMAN;GPC5C_HUMAN	G-protein-coupled receptor family C group 5 member C;G-protein coupled receptor family C group 5 member C	Homo sapiens	9606	GPRC5C	1	1;2	uniprot-human-2021
072921_DIA_Urine_EV_Phosphoproteome_All_60_Library_2	3		_PGSTGTWNPGS[+80]SER_		TRUE	_PGSTGTWNPGS[Phospho (STY)]SER_	PGSTGTWNPGSSER	4.53511	0.771124	4.53511	P02671	TRUE	_PGSTGTWNPGS[+80]SER_	_PGSTGTWNPGS[Phospho (STY)]SER_	504.875	0	5267676	noloss	3	y	1	391.194	9.69241	FALSE	sp	P02671	P02671	FIBA_HUMAN	Fibrinogen alpha chain	Homo sapiens	9606	FGA	1	2	uniprot-human-2021
072921_DIA_Urine_EV_Phosphoproteome_All_60_Library_2	3		_PGSTGTWNPGSS[+80]ER_		TRUE	_PGSTGTWNPGSS[Phospho (STY)]ER_	PGSTGTWNPGSSER	5.24742	0.771124	5.24742	P02671	TRUE	_PGSTGTWNPGSS[+80]ER_	_PGSTGTWNPGSS[Phospho (STY)]ER_	504.875	0.00191555	16465630	H3PO4	3	y	1	373.183	7.62239	TRUE	sp	P02671	P02671	FIBA_HUMAN	Fibrinogen alpha chain	Homo sapiens	9606	FGA	1	2	uniprot-human-2021
072921_DIA_Urine_EV_Phosphoproteome_All_60_Library_2	3		_ANS[+80]PSLFGTEGKPK_		TRUE	_ANS[Phospho (STY)]PSLFGTEGKPK_	ANSPSLFGTEGKPK	14.2726	0.811444	14.2726	Q5JPT2;Q96B97	FALSE	_ANS[+80]PSLFGTEGKPK_	_ANS[Phospho (STY)]PSLFGTEGKPK_	504.908	0.00157321	248355700	noloss	3	b	1	353.086	19.1618	TRUE	tr;sp	Q5JPT2;Q96B97	Q5JPT2;Q96B97	Q5JPT2_HUMAN;SH3K1_HUMAN	SH3 domain-containing kinase-binding protein 1 (Fragment);SH3 domain-containing kinase-binding protein 1	Homo sapiens	9606	SH3KBP1	1	1;2	uniprot-human-2021
072921_DIA_Urine_EV_Phosphoproteome_All_60_Library_2	3		_S[+80]VGQRPVPGVGRPK_		TRUE	_S[Phospho (STY)]VGQRPVPGVGRPK_	SVGQRPVPGVGRPK	-18.7255	0.777002	-18.7255	O00160	TRUE	_S[+80]VGQRPVPGVGRPK_	_S[Phospho (STY)]VGQRPVPGVGRPK_	505.271	0.000681612	85913830	noloss	4	y	1	457.288	21.8477	FALSE	sp	O00160	O00160	MYO1F_HUMAN	Unconventional myosin-If	Homo sapiens	9606	MYO1F	1	3	uniprot-human-2021
072921_DIA_Urine_EV_Phosphoproteome_All_60_Library_2	3		_QEYDESGPS[+80]IVHR_		TRUE	_QEYDESGPS[Phospho (STY)]IVHR_	QEYDESGPSIVHR	6.24436	0.820904	6.24436	P60709	FALSE	_QEYDESGPS[+80]IVHR_	_QEYDESGPS[Phospho (STY)]IVHR_	532.895	0.00140863	3372623	noloss	3	y	1	411.246	79.2825	FALSE	sp	P60709	P60709	ACTB_HUMAN	Actin, cytoplasmic 1	Homo sapiens	9606	ACTB	1	1	uniprot-human-2021
072921_DIA_Urine_EV_Phosphoproteome_All_60_Library_2	3		_KASESTT[+80]PAPPTPR_		TRUE	_KASESTT[Phospho (STY)]PAPPTPR_	KASESTTPAPPTPR	-19.3356	0.817362	-19.3356	A0A7P0T8A6;A0A7P0Z4L3;B0QY86;B0QY91;H0Y6J8;Q8N3F8	FALSE	_KASESTT[+80]PAPPTPR_	_KASESTT[Phospho (STY)]PAPPTPR_	507.243	0.00525368	2236198	noloss	4	y	1	470.272	83.3396	FALSE	tr;tr;tr;tr;tr;sp	A0A7P0T8A6;A0A7P0Z4L3;B0QY86;B0QY91;H0Y6J8;Q8N3F8	A0A7P0T8A6;A0A7P0Z4L3;B0QY86;B0QY91;H0Y6J8;Q8N3F8	A0A7P0T8A6_HUMAN;A0A7P0Z4L3_HUMAN;B0QY86_HUMAN;B0QY91_HUMAN;H0Y6J8_HUMAN;MILK1_HUMAN	MICAL-like protein 1	Homo sapiens	9606	MICALL1	4;4;1;1;1;1	1;1;2;2;2;2	uniprot-human-2021
072921_DIA_Urine_EV_Phosphoproteome_All_60_Library_2	3		_KAS[+80]ESTTPAPPTPR_		TRUE	_KAS[Phospho (STY)]ESTTPAPPTPR_	KASESTTPAPPTPR	-19.6061	0.817362	-19.6061	A0A7P0T8A6;A0A7P0Z4L3;B0QY86;B0QY91;H0Y6J8;Q8N3F8	FALSE	_KAS[+80]ESTTPAPPTPR_	_KAS[Phospho (STY)]ESTTPAPPTPR_	507.243	0.00208069	5618767	noloss	4	y	1	470.272	18.336	FALSE	tr;tr;tr;tr;tr;sp	A0A7P0T8A6;A0A7P0Z4L3;B0QY86;B0QY91;H0Y6J8;Q8N3F8	A0A7P0T8A6;A0A7P0Z4L3;B0QY86;B0QY91;H0Y6J8;Q8N3F8	A0A7P0T8A6_HUMAN;A0A7P0Z4L3_HUMAN;B0QY86_HUMAN;B0QY91_HUMAN;H0Y6J8_HUMAN;MILK1_HUMAN	MICAL-like protein 1	Homo sapiens	9606	MICALL1	4;4;1;1;1;1	1;1;2;2;2;2	uniprot-human-2021
072921_DIA_Urine_EV_Phosphoproteome_All_60_Library_2	3		_NQWQLS[+80]ADDLKK_		TRUE	_NQWQLS[Phospho (STY)]ADDLKK_	NQWQLSADDLKK	32.5146	0.773573	32.5146	P09543	FALSE	_NQWQLS[+80]ADDLKK_	_NQWQLS[Phospho (STY)]ADDLKK_	509.24	0.000325415	7706626	noloss	3	y	1	388.292	33.9878	FALSE	sp	P09543	P09543	CN37_HUMAN	2',3'-cyclic-nucleotide 3'-phosphodiesterase	Homo sapiens	9606	CNP	1	2	uniprot-human-2021
072921_DIA_Urine_EV_Phosphoproteome_All_60_Library_2	3		_QLLT[+80]LSSELSQAR_		TRUE	_QLLT[Phospho (STY)]LSSELSQAR_	QLLTLSSELSQAR	79.985	0.801377	79.985	E7EQR4;P15311	FALSE	_QLLT[+80]LSSELSQAR_	_QLLT[Phospho (STY)]LSSELSQAR_	509.259	0	4145199	noloss	3	b	1	355.234	5.86235	TRUE	tr;sp	E7EQR4;P15311	E7EQR4;P15311	E7EQR4_HUMAN;EZRI_HUMAN	Ezrin	Homo sapiens	9606	EZR	1	3;4	uniprot-human-2021
072921_DIA_Urine_EV_Phosphoproteome_All_60_Library_2	3		_QIVDT[+80]PPHVAAGLK_		TRUE	_QIVDT[Phospho (STY)]PPHVAAGLK_	QIVDTPPHVAAGLK	27.0891	0.862354	27.0891	Q5W012;Q96I25	FALSE	_QIVDT[+80]PPHVAAGLK_	_QIVDT[Phospho (STY)]PPHVAAGLK_	509.264	0.000325415	9160605	noloss	3	y	1	317.218	6.22055	TRUE	tr;sp	Q5W012;Q96I25	Q5W012;Q96I25	Q5W012_HUMAN;SPF45_HUMAN	Splicing factor 45 (Fragment);Splicing factor 45	Homo sapiens	9606	RBM17	1	2;1	uniprot-human-2021
072921_DIA_Urine_EV_Phosphoproteome_All_60_Library_2	3		_SSWHQSS[+80]FHSTR_		TRUE	_SSWHQSS[Phospho (STY)]FHSTR_	SSWHQSSFHSTR	-18.3195	0.792615	-18.3195	Q99959	TRUE	_SSWHQSS[+80]FHSTR_	_SSWHQSS[Phospho (STY)]FHSTR_	509.544	0.000325415	6244040	noloss	3	y	1	363.199	100	FALSE	sp	Q99959	Q99959	PKP2_HUMAN	Plakophilin-2	Homo sapiens	9606	PKP2	1	2	uniprot-human-2021
072921_DIA_Urine_EV_Phosphoproteome_All_60_Library_2	3		_SHPLDLS[+80]PNVQSR_		TRUE	_SHPLDLS[Phospho (STY)]PNVQSR_	SHPLDLSPNVQSR	14.9801	0.745431	14.9801	A0A0A0MRE5;H0YBF7;Q9ULH1	FALSE	_SHPLDLS[+80]PNVQSR_	_SHPLDLS[Phospho (STY)]PNVQSR_	510.575	0.000325415	4966387	noloss	3	y	1	390.21	18.9666	FALSE	tr;tr;sp	A0A0A0MRE5;H0YBF7;Q9ULH1	A0A0A0MRE5;H0YBF7;Q9ULH1	A0A0A0MRE5_HUMAN;H0YBF7_HUMAN;ASAP1_HUMAN	Arf-GAP with SH3 domain, ANK repeat and PH domain-containing protein 1;Arf-GAP with SH3 domain, ANK repeat and PH domain-containing protein 1 (Fragment);Arf-GAP with SH3 domain, ANK repeat and PH domain-containing protein 1	Homo sapiens	9606	ASAP1	1	1;1;4	uniprot-human-2021
072921_DIA_Urine_EV_Phosphoproteome_All_60_Library_2	3		_YADEEIPRS[+80]PFK_		TRUE	_YADEEIPRS[Phospho (STY)]PFK_	YADEEIPRSPFK	29.4312	0.774775	29.4312	O75369	FALSE	_YADEEIPRS[+80]PFK_	_YADEEIPRS[Phospho (STY)]PFK_	511.232	0.00138466	3352115	noloss	3	y	1	391.234	26.0879	FALSE	sp	O75369	O75369	FLNB_HUMAN	Filamin-B	Homo sapiens	9606	FLNB	1	2	uniprot-human-2021
072921_DIA_Urine_EV_Phosphoproteome_All_60_Library_2	3		_ESVPEFPLS[+80]PPKK_		TRUE	_ESVPEFPLS[Phospho (STY)]PPKK_	ESVPEFPLSPPKK	44.7699	0.781556	44.7699	A2A2D0;P16949	FALSE	_ESVPEFPLS[+80]PPKK_	_ESVPEFPLS[Phospho (STY)]PPKK_	512.257	0	7287118	noloss	3	y	1	372.261	5.54115	TRUE	tr;sp	A2A2D0;P16949	A2A2D0;P16949	A2A2D0_HUMAN;STMN1_HUMAN	Stathmin (Fragment);Stathmin	Homo sapiens	9606	STMN1	1	8;3	uniprot-human-2021
072921_DIA_Urine_EV_Phosphoproteome_All_60_Library_2	3		_S[+80]PVSTRPLPSASQK_		TRUE	_S[Phospho (STY)]PVSTRPLPSASQK_	SPVSTRPLPSASQK	-11.812	0.821159	-11.812	Q8ND56	TRUE	_S[+80]PVSTRPLPSASQK_	_S[Phospho (STY)]PVSTRPLPSASQK_	512.259	0.00641142	5527140	noloss	3	b	1	364.127	5.77043	FALSE	sp	Q8ND56	Q8ND56	LS14A_HUMAN	Protein LSM14 homolog A	Homo sapiens	9606	LSM14A	1	3	uniprot-human-2021
072921_DIA_Urine_EV_Phosphoproteome_All_60_Library_2	3		_LGHPDT[+80]LNQGEFK_		TRUE	_LGHPDT[Phospho (STY)]LNQGEFK_	LGHPDTLNQGEFK	13.9416	0.76292	13.9416	P06702	TRUE	_LGHPDT[+80]LNQGEFK_	_LGHPDT[Phospho (STY)]LNQGEFK_	512.568	0	19447250	noloss	3	b	1	308.172	62.078	FALSE	sp	P06702	P06702	S10A9_HUMAN	Protein S100-A9	Homo sapiens	9606	S100A9	1	1	uniprot-human-2021
072921_DIA_Urine_EV_Phosphoproteome_All_60_Library_2	3		_ITAAQHS[+80]VTGSAVSK_		TRUE	_ITAAQHS[Phospho (STY)]VTGSAVSK_	ITAAQHSVTGSAVSK	-22.0204	0.738738	-22.0204	Q13492	FALSE	_ITAAQHS[+80]VTGSAVSK_	_ITAAQHS[Phospho (STY)]VTGSAVSK_	512.919	0.00106676	5148214	noloss	3	y	1	333.213	17.2572	TRUE	sp	Q13492	Q13492	PICAL_HUMAN	Phosphatidylinositol-binding clathrin assembly protein	Homo sapiens	9606	PICALM	1	2	uniprot-human-2021
072921_DIA_Urine_EV_Phosphoproteome_All_60_Library_2	3		_LRS[+80]FTC[+57]SSSAEGR_		TRUE	_LRS[Phospho (STY)]FTC[Carbamidomethyl (C)]SSSAEGR_	LRSFTCSSSAEGR	-10.0421	0.7629	-10.0421	Q92835	FALSE	_LRS[+80]FTC[+57]SSSAEGR_	_LRS[Phospho (STY)]FTC[Carbamidomethyl (C)]SSSAEGR_	513.22	0	12463920	noloss	3	y	1	361.183	34.428	FALSE	sp	Q92835	Q92835	SHIP1_HUMAN	Phosphatidylinositol 3,4,5-trisphosphate 5-phosphatase 1	Homo sapiens	9606	INPP5D	1	2	uniprot-human-2021
072921_DIA_Urine_EV_Phosphoproteome_All_60_Library_2	3		_YPPVT[+80]PSPPC[+57]QSK_		TRUE	_YPPVT[Phospho (STY)]PSPPC[Carbamidomethyl (C)]QSK_	YPPVTPSPPCQSK	4.66423	0.750008	4.66423	P35326	TRUE	_YPPVT[+80]PSPPC[+57]QSK_	_YPPVT[Phospho (STY)]PSPPC[Carbamidomethyl (C)]QSK_	513.23	0	35099790	noloss	3	y	1	362.203	5.55018	TRUE	sp	P35326	P35326	SPR2A_HUMAN	Small proline-rich protein 2A	Homo sapiens	9606	SPRR2A	1	1	uniprot-human-2021
072921_DIA_Urine_EV_Phosphoproteome_All_60_Library_2	3		_RLS[+80]STSLASGHSVR_		TRUE	_RLS[Phospho (STY)]STSLASGHSVR_	RLSSTSLASGHSVR	-11.977	0.838671	-11.977	Q9BZL6	FALSE	_RLS[+80]STSLASGHSVR_	_RLS[Phospho (STY)]STSLASGHSVR_	513.254	0.000627993	9009045	noloss	3	y	1	361.219	32.0753	FALSE	sp	Q9BZL6	Q9BZL6	KPCD2_HUMAN	Serine/threonine-protein kinase D2	Homo sapiens	9606	PRKD2	1	3	uniprot-human-2021
072921_DIA_Urine_EV_Phosphoproteome_All_60_Library_2	3		_RLSST[+80]S[+80]LASGHSVR_		TRUE	_RLSST[Phospho (STY)]S[Phospho (STY)]LASGHSVR_	RLSSTSLASGHSVR	-1.60567	0.838671	-1.60567	Q9BZL6	FALSE	_RLSST[+80]S[+80]LASGHSVR_	_RLSST[Phospho (STY)]S[Phospho (STY)]LASGHSVR_	539.91	0.00174676	4448866	noloss	3	y	1	361.219	35.5698	FALSE	sp	Q9BZL6	Q9BZL6	KPCD2_HUMAN	Serine/threonine-protein kinase D2	Homo sapiens	9606	PRKD2	1	3	uniprot-human-2021
072921_DIA_Urine_EV_Phosphoproteome_All_60_Library_2	3		_RLS[+80]STS[+80]LASGHSVR_		TRUE	_RLS[Phospho (STY)]STS[Phospho (STY)]LASGHSVR_	RLSSTSLASGHSVR	-1.54857	0.838671	-1.54857	Q9BZL6	FALSE	_RLS[+80]STS[+80]LASGHSVR_	_RLS[Phospho (STY)]STS[Phospho (STY)]LASGHSVR_	539.91	0.000965375	5924608	noloss	3	y	1	361.219	35.3989	FALSE	sp	Q9BZL6	Q9BZL6	KPCD2_HUMAN	Serine/threonine-protein kinase D2	Homo sapiens	9606	PRKD2	1	3	uniprot-human-2021
072921_DIA_Urine_EV_Phosphoproteome_All_60_Library_2	3		_HGS[+80]PEFC[+57]GILGER_		TRUE	_HGS[Phospho (STY)]PEFC[Carbamidomethyl (C)]GILGER_	HGSPEFCGILGER	47.0412	0.781451	47.0412	Q15464	TRUE	_HGS[+80]PEFC[+57]GILGER_	_HGS[Phospho (STY)]PEFC[Carbamidomethyl (C)]GILGER_	513.553	0.000573477	957196	noloss	3	b	1	362.086	5.23345	FALSE	sp	Q15464	Q15464	SHB_HUMAN	SH2 domain-containing adapter protein B	Homo sapiens	9606	SHB	1	2	uniprot-human-2021
072921_DIA_Urine_EV_Phosphoproteome_All_60_Library_2	3		_AQYEQT[+80]LAELHR_		TRUE	_AQYEQT[Phospho (STY)]LAELHR_	AQYEQTLAELHR	20.6372	0.764809	20.6372	A0A0C4DGG1;Q9UKS6	FALSE	_AQYEQT[+80]LAELHR_	_AQYEQT[Phospho (STY)]LAELHR_	513.571	0.000325415	5771796	noloss	3	y	1	425.262	30.9175	FALSE	tr;sp	A0A0C4DGG1;Q9UKS6	A0A0C4DGG1;Q9UKS6	A0A0C4DGG1_HUMAN;PACN3_HUMAN	Protein kinase C and casein kinase substrate in neurons protein 3 (Fragment);Protein kinase C and casein kinase substrate in neurons protein 3	Homo sapiens	9606	PACSIN3	1	1;2	uniprot-human-2021
072921_DIA_Urine_EV_Phosphoproteome_All_60_Library_2	3		_LQRPPS[+80]VDS[+80]IIR_		TRUE	_LQRPPS[Phospho (STY)]VDS[Phospho (STY)]IIR_	LQRPPSVDSIIR	53.4062	0.773771	53.4062	A0A6Q8PF61;A0A7I2PHE7;A0A7I2V5N5;Q1MSJ5	FALSE	_LQRPPS[+80]VDS[+80]IIR_	_LQRPPS[Phospho (STY)]VDS[Phospho (STY)]IIR_	514.248	0.000673627	4829710	noloss	3	b	1	398.251	30.1543	FALSE	tr;tr;tr;sp	A0A6Q8PF61;A0A7I2PHE7;A0A7I2V5N5;Q1MSJ5	A0A6Q8PF61;A0A7I2PHE7;A0A7I2V5N5;Q1MSJ5	A0A6Q8PF61_HUMAN;A0A7I2PHE7_HUMAN;A0A7I2V5N5_HUMAN;CSPP1_HUMAN	Centrosome and spindle pole-associated protein 1	Homo sapiens	9606	CSPP1	1	1;1;1;4	uniprot-human-2021
072921_DIA_Urine_EV_Phosphoproteome_All_60_Library_2	3		_ANAPPT[+80]PLPM[+16]HSSK_		TRUE	_ANAPPT[Phospho (STY)]PLPM[Oxidation (M)]HSSK_	ANAPPTPLPMHSSK	-22.7618	0.813764	-22.7618	Q8TF74	TRUE	_ANAPPT[+80]PLPM[+16]HSSK_	_ANAPPT[Phospho (STY)]PLPM[Oxidation (M)]HSSK_	515.237	0.000500125	5716140	noloss	3	y	1	321.177	15.4278	FALSE	sp	Q8TF74	Q8TF74	WIPF2_HUMAN	WAS/WASL-interacting protein family member 2	Homo sapiens	9606	WIPF2	1	1	uniprot-human-2021
072921_DIA_Urine_EV_Phosphoproteome_All_60_Library_2	3		_ANAPPT[+80]PLPMHSSK_		TRUE	_ANAPPT[Phospho (STY)]PLPMHSSK_	ANAPPTPLPMHSSK	-0.681336	0.800122	-0.681336	Q8TF74	TRUE	_ANAPPT[+80]PLPMHSSK_	_ANAPPT[Phospho (STY)]PLPMHSSK_	509.906	0.00235877	2264894	noloss	4	y	1	458.236	44.9121	FALSE	sp	Q8TF74	Q8TF74	WIPF2_HUMAN	WAS/WASL-interacting protein family member 2	Homo sapiens	9606	WIPF2	1	1	uniprot-human-2021
072921_DIA_Urine_EV_Phosphoproteome_All_60_Library_2	3		_YPPVT[+80]PSPPC[+57]QPK_		TRUE	_YPPVT[Phospho (STY)]PSPPC[Carbamidomethyl (C)]QPK_	YPPVTPSPPCQPK	14.2171	0.767723	14.2171	P22532;P35325	FALSE	_YPPVT[+80]PSPPC[+57]QPK_	_YPPVT[Phospho (STY)]PSPPC[Carbamidomethyl (C)]QPK_	516.57	0.000325415	32770880	noloss	4	b	1	457.245	10.9304	FALSE	sp	P22532;P35325	P22532;P35325	SPR2D_HUMAN;SPR2B_HUMAN	Small proline-rich protein 2D;Small proline-rich protein 2B	Homo sapiens	9606	SPRR2D;SPRR2B	2	2;1	uniprot-human-2021
072921_DIA_Urine_EV_Phosphoproteome_All_60_Library_2	3		_YPPVT[+80]PS[+80]PPC[+57]QPK_		TRUE	_YPPVT[Phospho (STY)]PS[Phospho (STY)]PPC[Carbamidomethyl (C)]QPK_	YPPVTPSPPCQPK	17.5616	0.767723	17.5616	P22532;P35325	FALSE	_YPPVT[+80]PS[+80]PPC[+57]QPK_	_YPPVT[Phospho (STY)]PS[Phospho (STY)]PPC[Carbamidomethyl (C)]QPK_	543.226	0.000507786	7671648	noloss	5	y	1	629.308	68.4899	FALSE	sp	P22532;P35325	P22532;P35325	SPR2D_HUMAN;SPR2B_HUMAN	Small proline-rich protein 2D;Small proline-rich protein 2B	Homo sapiens	9606	SPRR2D;SPRR2B	2	2;1	uniprot-human-2021
072921_DIA_Urine_EV_Phosphoproteome_All_60_Library_2	3		_PFSAPKPQTSPS[+80]PK_		TRUE	_PFSAPKPQTSPS[Phospho (STY)]PK_	PFSAPKPQTSPSPK	-4.70472	0.872201	-4.70472	Q01518	TRUE	_PFSAPKPQTSPS[+80]PK_	_PFSAPKPQTSPS[Phospho (STY)]PK_	516.92	0.00159806	57379300	noloss	3	b	1	332.16	16.9716	TRUE	sp	Q01518	Q01518	CAP1_HUMAN	Adenylyl cyclase-associated protein 1	Homo sapiens	9606	CAP1	1	5	uniprot-human-2021
072921_DIA_Urine_EV_Phosphoproteome_All_60_Library_2	3		_PFSAPKPQTS[+80]PS[+80]PK_		TRUE	_PFSAPKPQTS[Phospho (STY)]PS[Phospho (STY)]PK_	PFSAPKPQTSPSPK	1.00725	0.872201	1.00725	Q01518	TRUE	_PFSAPKPQTS[+80]PS[+80]PK_	_PFSAPKPQTS[Phospho (STY)]PS[Phospho (STY)]PK_	543.576	0.00161868	26729440	noloss	3	b	1	332.16	17.0266	TRUE	sp	Q01518	Q01518	CAP1_HUMAN	Adenylyl cyclase-associated protein 1	Homo sapiens	9606	CAP1	1	5	uniprot-human-2021
072921_DIA_Urine_EV_Phosphoproteome_All_60_Library_2	3		_PFSAPKPQTS[+80]PSPK_		TRUE	_PFSAPKPQTS[Phospho (STY)]PSPK_	PFSAPKPQTSPSPK	-5.6744	0.872201	-5.6744	Q01518	TRUE	_PFSAPKPQTS[+80]PSPK_	_PFSAPKPQTS[Phospho (STY)]PSPK_	516.92	0.00171266	91105340	noloss	3	b	1	332.16	21.0587	FALSE	sp	Q01518	Q01518	CAP1_HUMAN	Adenylyl cyclase-associated protein 1	Homo sapiens	9606	CAP1	1	5	uniprot-human-2021
072921_DIA_Urine_EV_Phosphoproteome_All_60_Library_2	3		_RKPDT[+80]IEVQQMK_		TRUE	_RKPDT[Phospho (STY)]IEVQQMK_	RKPDTIEVQQMK	-8.74791	0.80668	-8.74791	A0A2R8Y5S7;P35241	FALSE	_RKPDT[+80]IEVQQMK_	_RKPDT[Phospho (STY)]IEVQQMK_	518.257	0.000751484	8427508	noloss	3	y	1	406.212	12.214	TRUE	tr;sp	A0A2R8Y5S7;P35241	A0A2R8Y5S7;P35241	A0A2R8Y5S7_HUMAN;RADI_HUMAN	Radixin	Homo sapiens	9606	RDX	1	1	uniprot-human-2021
072921_DIA_Urine_EV_Phosphoproteome_All_60_Library_2	3		_QSVELHSPQS[+80]LPR_		TRUE	_QSVELHSPQS[Phospho (STY)]LPR_	QSVELHSPQSLPR	21.3356	0.826094	21.3356	P41181	TRUE	_QSVELHSPQS[+80]LPR_	_QSVELHSPQS[Phospho (STY)]LPR_	519.919	0.000325415	42410550	noloss	3	y	1	385.256	10.1525	TRUE	sp	P41181	P41181	AQP2_HUMAN	Aquaporin-2	Homo sapiens	9606	AQP2	1	1	uniprot-human-2021
072921_DIA_Urine_EV_Phosphoproteome_All_60_Library_2	3		_QSVELHS[+80]PQSLPR_		TRUE	_QSVELHS[Phospho (STY)]PQSLPR_	QSVELHSPQSLPR	11.0887	0.826094	11.0887	P41181	TRUE	_QSVELHS[+80]PQSLPR_	_QSVELHS[Phospho (STY)]PQSLPR_	519.919	0.000325415	9923723	noloss	4	y	1	472.288	82.4428	FALSE	sp	P41181	P41181	AQP2_HUMAN	Aquaporin-2	Homo sapiens	9606	AQP2	1	1	uniprot-human-2021
072921_DIA_Urine_EV_Phosphoproteome_All_60_Library_2	3		_QS[+80]VELHSPQSLPR_		TRUE	_QS[Phospho (STY)]VELHSPQSLPR_	QSVELHSPQSLPR	15.7499	0.826094	15.7499	P41181	TRUE	_QS[+80]VELHSPQSLPR_	_QS[Phospho (STY)]VELHSPQSLPR_	519.919	0.000325415	53958000	noloss	3	y	1	385.256	14.3024	TRUE	sp	P41181	P41181	AQP2_HUMAN	Aquaporin-2	Homo sapiens	9606	AQP2	1	1	uniprot-human-2021
072921_DIA_Urine_EV_Phosphoproteome_All_60_Library_2	3		_QS[+80]VELHSPQS[+80]LPR_		TRUE	_QS[Phospho (STY)]VELHSPQS[Phospho (STY)]LPR_	QSVELHSPQSLPR	28.7084	0.826094	28.7084	P41181	TRUE	_QS[+80]VELHSPQS[+80]LPR_	_QS[Phospho (STY)]VELHSPQS[Phospho (STY)]LPR_	546.574	0.00122313	7687553	noloss	3	y	1	385.256	74.6266	FALSE	sp	P41181	P41181	AQP2_HUMAN	Aquaporin-2	Homo sapiens	9606	AQP2	1	1	uniprot-human-2021
072921_DIA_Urine_EV_Phosphoproteome_All_60_Library_2	3		_QS[+80]VELHS[+80]PQSLPR_		TRUE	_QS[Phospho (STY)]VELHS[Phospho (STY)]PQSLPR_	QSVELHSPQSLPR	20.2645	0.826094	20.2645	P41181	TRUE	_QS[+80]VELHS[+80]PQSLPR_	_QS[Phospho (STY)]VELHS[Phospho (STY)]PQSLPR_	546.574	0.000325415	15291060	noloss	3	y	1	385.256	7.04538	TRUE	sp	P41181	P41181	AQP2_HUMAN	Aquaporin-2	Homo sapiens	9606	AQP2	1	1	uniprot-human-2021
072921_DIA_Urine_EV_Phosphoproteome_All_60_Library_2	3		_QSVELHS[+80]PQS[+80]LPR_		TRUE	_QSVELHS[Phospho (STY)]PQS[Phospho (STY)]LPR_	QSVELHSPQSLPR	22.6059	0.826094	22.6059	P41181	TRUE	_QSVELHS[+80]PQS[+80]LPR_	_QSVELHS[Phospho (STY)]PQS[Phospho (STY)]LPR_	546.574	0	5532237	noloss	3	y	1	385.256	52.6502	FALSE	sp	P41181	P41181	AQP2_HUMAN	Aquaporin-2	Homo sapiens	9606	AQP2	1	1	uniprot-human-2021
072921_DIA_Urine_EV_Phosphoproteome_All_60_Library_2	3		_TDS[+80]TSDGRPAWMR_		TRUE	_TDS[Phospho (STY)]TSDGRPAWMR_	TDSTSDGRPAWMR	23.0539	0.788625	23.0539	A0A2R8Y5T0;A0A2R8Y706;A0A7P0T7V5;A0A7P0T9C4;A0A7P0T9R4;A0A7P0TA13;A0A7P0TAW9;Q14204	FALSE	_TDS[+80]TSDGRPAWMR_	_TDS[Phospho (STY)]TSDGRPAWMR_	520.548	0.000507786	4548967	noloss	5	y	1	660.329	7.55412	TRUE	tr;tr;tr;tr;tr;tr;tr;sp	A0A2R8Y5T0;A0A2R8Y706;A0A7P0T7V5;A0A7P0T9C4;A0A7P0T9R4;A0A7P0TA13;A0A7P0TAW9;Q14204	A0A2R8Y5T0;A0A2R8Y706;A0A7P0T7V5;A0A7P0T9C4;A0A7P0T9R4;A0A7P0TA13;A0A7P0TAW9;Q14204	A0A2R8Y5T0_HUMAN;A0A2R8Y706_HUMAN;A0A7P0T7V5_HUMAN;A0A7P0T9C4_HUMAN;A0A7P0T9R4_HUMAN;A0A7P0TA13_HUMAN;A0A7P0TAW9_HUMAN;DYHC1_HUMAN	Cytoplasmic dynein 1 heavy chain 1	Homo sapiens	9606	DYNC1H1	1;1;4;4;4;4;4;1	2;2;1;1;1;1;1;5	uniprot-human-2021
072921_DIA_Urine_EV_Phosphoproteome_All_60_Library_2	3		_TDS[+80]TSDGRPAWM[+16]R_		TRUE	_TDS[Phospho (STY)]TSDGRPAWM[Oxidation (M)]R_	TDSTSDGRPAWMR	-5.10864	0.813804	-5.10864	A0A2R8Y5T0;A0A2R8Y706;A0A7P0T7V5;A0A7P0T9C4;A0A7P0T9R4;A0A7P0TA13;A0A7P0TAW9;Q14204	FALSE	_TDS[+80]TSDGRPAWM[+16]R_	_TDS[Phospho (STY)]TSDGRPAWM[Oxidation (M)]R_	525.88	0.000325415	13580290	noloss	5	y	1	676.324	12.961	TRUE	tr;tr;tr;tr;tr;tr;tr;sp	A0A2R8Y5T0;A0A2R8Y706;A0A7P0T7V5;A0A7P0T9C4;A0A7P0T9R4;A0A7P0TA13;A0A7P0TAW9;Q14204	A0A2R8Y5T0;A0A2R8Y706;A0A7P0T7V5;A0A7P0T9C4;A0A7P0T9R4;A0A7P0TA13;A0A7P0TAW9;Q14204	A0A2R8Y5T0_HUMAN;A0A2R8Y706_HUMAN;A0A7P0T7V5_HUMAN;A0A7P0T9C4_HUMAN;A0A7P0T9R4_HUMAN;A0A7P0TA13_HUMAN;A0A7P0TAW9_HUMAN;DYHC1_HUMAN	Cytoplasmic dynein 1 heavy chain 1	Homo sapiens	9606	DYNC1H1	1;1;4;4;4;4;4;1	2;2;1;1;1;1;1;5	uniprot-human-2021
072921_DIA_Urine_EV_Phosphoproteome_All_60_Library_2	3		_TDST[+80]SDGRPAWMR_		TRUE	_TDST[Phospho (STY)]SDGRPAWMR_	TDSTSDGRPAWMR	31.3752	0.788625	31.3752	A0A2R8Y5T0;A0A2R8Y706;A0A7P0T7V5;A0A7P0T9C4;A0A7P0T9R4;A0A7P0TA13;A0A7P0TAW9;Q14204	FALSE	_TDST[+80]SDGRPAWMR_	_TDST[Phospho (STY)]SDGRPAWMR_	520.548	0.006157	1858106	noloss	7	y	2	437.229	100	FALSE	tr;tr;tr;tr;tr;tr;tr;sp	A0A2R8Y5T0;A0A2R8Y706;A0A7P0T7V5;A0A7P0T9C4;A0A7P0T9R4;A0A7P0TA13;A0A7P0TAW9;Q14204	A0A2R8Y5T0;A0A2R8Y706;A0A7P0T7V5;A0A7P0T9C4;A0A7P0T9R4;A0A7P0TA13;A0A7P0TAW9;Q14204	A0A2R8Y5T0_HUMAN;A0A2R8Y706_HUMAN;A0A7P0T7V5_HUMAN;A0A7P0T9C4_HUMAN;A0A7P0T9R4_HUMAN;A0A7P0TA13_HUMAN;A0A7P0TAW9_HUMAN;DYHC1_HUMAN	Cytoplasmic dynein 1 heavy chain 1	Homo sapiens	9606	DYNC1H1	1;1;4;4;4;4;4;1	2;2;1;1;1;1;1;5	uniprot-human-2021
072921_DIA_Urine_EV_Phosphoproteome_All_60_Library_2	3		_LSDSYSNT[+80]LPVRK_		TRUE	_LSDSYSNT[Phospho (STY)]LPVRK_	LSDSYSNTLPVRK	8.50955	0.784178	8.50955	I3L4C2	FALSE	_LSDSYSNT[+80]LPVRK_	_LSDSYSNT[Phospho (STY)]LPVRK_	520.587	0.00138274	10575400	noloss	3	b	1	316.15	5.02421	TRUE	tr	I3L4C2	I3L4C2	I3L4C2_HUMAN	Brain-specific angiogenesis inhibitor 1-associated protein 2	Homo sapiens	9606	BAIAP2	1	1	uniprot-human-2021
072921_DIA_Urine_EV_Phosphoproteome_All_60_Library_2	3		_VTTRPQAPKS[+80]PVAK_		TRUE	_VTTRPQAPKS[Phospho (STY)]PVAK_	VTTRPQAPKSPVAK	-33.7534	0.877096	-33.7534	A0A1W2PPS5;Q96FN5	FALSE	_VTTRPQAPKS[+80]PVAK_	_VTTRPQAPKS[Phospho (STY)]PVAK_	520.615	0.000627993	8061237	noloss	4	b	1	458.272	21.6703	TRUE	tr;sp	A0A1W2PPS5;Q96FN5	A0A1W2PPS5;Q96FN5	A0A1W2PPS5_HUMAN;KIF12_HUMAN	Kinesin-like protein;Kinesin-like protein KIF12	Homo sapiens	9606	KIF12	1	1;3	uniprot-human-2021
072921_DIA_Urine_EV_Phosphoproteome_All_60_Library_2	3		_RPHT[+80]PTPGIYMGR_		TRUE	_RPHT[Phospho (STY)]PTPGIYMGR_	RPHTPTPGIYMGR	4.54879	0.809749	4.54879	H7BXF3;P62995	FALSE	_RPHT[+80]PTPGIYMGR_	_RPHT[Phospho (STY)]PTPGIYMGR_	521.581	0	3007234	noloss	3	b	1	391.22	9.80747	FALSE	tr;sp	H7BXF3;P62995	H7BXF3;P62995	H7BXF3_HUMAN;TRA2B_HUMAN	Transformer-2 protein homolog beta (Fragment);Transformer-2 protein homolog beta	Homo sapiens	9606	TRA2B	1	1	uniprot-human-2021
072921_DIA_Urine_EV_Phosphoproteome_All_60_Library_2	3		_RPHT[+80]PTPGIYM[+16]GR_		TRUE	_RPHT[Phospho (STY)]PTPGIYM[Oxidation (M)]GR_	RPHTPTPGIYMGR	-12.7916	0.821604	-12.7916	H7BXF3;P62995	FALSE	_RPHT[+80]PTPGIYM[+16]GR_	_RPHT[Phospho (STY)]PTPGIYM[Oxidation (M)]GR_	526.913	0	12170650	noloss	3	b	1	391.22	9.49513	FALSE	tr;sp	H7BXF3;P62995	H7BXF3;P62995	H7BXF3_HUMAN;TRA2B_HUMAN	Transformer-2 protein homolog beta (Fragment);Transformer-2 protein homolog beta	Homo sapiens	9606	TRA2B	1	1	uniprot-human-2021
072921_DIA_Urine_EV_Phosphoproteome_All_60_Library_2	3		_RPHTPT[+80]PGIYMGR_		TRUE	_RPHTPT[Phospho (STY)]PGIYMGR_	RPHTPTPGIYMGR	5.10652	0.809749	5.10652	H7BXF3;P62995	FALSE	_RPHTPT[+80]PGIYMGR_	_RPHTPT[Phospho (STY)]PGIYMGR_	521.581	0.000681612	4116575	noloss	3	b	1	391.22	9.21435	TRUE	tr;sp	H7BXF3;P62995	H7BXF3;P62995	H7BXF3_HUMAN;TRA2B_HUMAN	Transformer-2 protein homolog beta (Fragment);Transformer-2 protein homolog beta	Homo sapiens	9606	TRA2B	1	1	uniprot-human-2021
072921_DIA_Urine_EV_Phosphoproteome_All_60_Library_2	3		_[+42]ASHLRPPS[+80]PLLVR_		TRUE	_[Acetyl (Protein N-term)]ASHLRPPS[Phospho (STY)]PLLVR_	ASHLRPPSPLLVR	47.921	0.874619	47.921	Q8TDB6	TRUE	_[+42]ASHLRPPS[+80]PLLVR_	_[Acetyl (Protein N-term)]ASHLRPPS[Phospho (STY)]PLLVR_	522.283	0	22113800	noloss	3	b	1	338.146	8.93487	FALSE	sp	Q8TDB6	Q8TDB6	DTX3L_HUMAN	E3 ubiquitin-protein ligase DTX3L	Homo sapiens	9606	DTX3L	1	1	uniprot-human-2021
072921_DIA_Urine_EV_Phosphoproteome_All_60_Library_2	3		_EVLAS[+80]PDRLWGSR_		TRUE	_EVLAS[Phospho (STY)]PDRLWGSR_	EVLASPDRLWGSR	54.3825	0.804061	54.3825	Q9C0C2	FALSE	_EVLAS[+80]PDRLWGSR_	_EVLAS[Phospho (STY)]PDRLWGSR_	522.587	0.000325415	6353732	noloss	3	y	1	319.172	22.393	FALSE	sp	Q9C0C2	Q9C0C2	TB182_HUMAN	182 kDa tankyrase-1-binding protein	Homo sapiens	9606	TNKS1BP1	1	4	uniprot-human-2021
072921_DIA_Urine_EV_Phosphoproteome_All_60_Library_2	3		_GDRS[+80]PEPGQTWTR_		TRUE	_GDRS[Phospho (STY)]PEPGQTWTR_	GDRSPEPGQTWTR	-5.00568	0.740525	-5.00568	Q09666	FALSE	_GDRS[+80]PEPGQTWTR_	_GDRS[Phospho (STY)]PEPGQTWTR_	522.895	0.000325415	12638170	noloss	3	b	1	329.157	13.3233	TRUE	sp	Q09666	Q09666	AHNK_HUMAN	Neuroblast differentiation-associated protein AHNAK	Homo sapiens	9606	AHNAK	1	2	uniprot-human-2021
072921_DIA_Urine_EV_Phosphoproteome_All_60_Library_2	3		_SAGS[+80]VESPSVSSTHR_		TRUE	_SAGS[Phospho (STY)]VESPSVSSTHR_	SAGSVESPSVSSTHR	-23.9739	0.813791	-23.9739	A6XND0;A6XND1;P17936	FALSE	_SAGS[+80]VESPSVSSTHR_	_SAGS[Phospho (STY)]VESPSVSSTHR_	523.23	0.000325415	3878354	noloss	3	y	1	413.226	12.1373	TRUE	tr;tr;sp	A6XND0;A6XND1;P17936	A6XND0;A6XND1;P17936	A6XND0_HUMAN;A6XND1_HUMAN;IBP3_HUMAN	Insulin-like growth factor-binding protein 3	Homo sapiens	9606	IGFBP3	1	1;1;2	uniprot-human-2021
072921_DIA_Urine_EV_Phosphoproteome_All_60_Library_2	3		_S[+80]AGSVESPSVSSTHR_		TRUE	_S[Phospho (STY)]AGSVESPSVSSTHR_	SAGSVESPSVSSTHR	-24.9594	0.813791	-24.9594	A6XND0;A6XND1;P17936	FALSE	_S[+80]AGSVESPSVSSTHR_	_S[Phospho (STY)]AGSVESPSVSSTHR_	523.23	0.00589112	1727837	noloss	4	y	1	500.258	17.5075	FALSE	tr;tr;sp	A6XND0;A6XND1;P17936	A6XND0;A6XND1;P17936	A6XND0_HUMAN;A6XND1_HUMAN;IBP3_HUMAN	Insulin-like growth factor-binding protein 3	Homo sapiens	9606	IGFBP3	1	1;1;2	uniprot-human-2021
072921_DIA_Urine_EV_Phosphoproteome_All_60_Library_2	3		_GRPPAEKLS[+80]PNPPK_		TRUE	_GRPPAEKLS[Phospho (STY)]PNPPK_	GRPPAEKLSPNPPK	-20.7444	0.831964	-20.7444	A0A0U1RQZ9;F6VDE0;P51531	FALSE	_GRPPAEKLS[+80]PNPPK_	_GRPPAEKLS[Phospho (STY)]PNPPK_	523.271	0.000325415	7520478	noloss	3	y	1	341.218	32.1096	FALSE	tr;tr;sp	A0A0U1RQZ9;F6VDE0;P51531	A0A0U1RQZ9;F6VDE0;P51531	A0A0U1RQZ9_HUMAN;F6VDE0_HUMAN;SMCA2_HUMAN	Probable global transcription activator SNF2L2	Homo sapiens	9606	SMARCA2	1	1;2;2	uniprot-human-2021
072921_DIA_Urine_EV_Phosphoproteome_All_60_Library_2	3		_YEASILTHDS[+80]SIR_		TRUE	_YEASILTHDS[Phospho (STY)]SIR_	YEASILTHDSSIR	28.3222	0.814712	28.3222	P02679	FALSE	_YEASILTHDS[+80]SIR_	_YEASILTHDS[Phospho (STY)]SIR_	524.575	0.000325415	6444741	noloss	3	y	1	375.235	23.8414	FALSE	sp	P02679	P02679	FIBG_HUMAN	Fibrinogen gamma chain	Homo sapiens	9606	FGG	1	3	uniprot-human-2021
072921_DIA_Urine_EV_Phosphoproteome_All_60_Library_2	3		_YEASILT[+80]HDSSIR_		TRUE	_YEASILT[Phospho (STY)]HDSSIR_	YEASILTHDSSIR	27.1396	0.814712	27.1396	P02679	FALSE	_YEASILT[+80]HDSSIR_	_YEASILT[Phospho (STY)]HDSSIR_	524.575	0.00252849	1793305	noloss	4	y	1	462.267	58.6604	FALSE	sp	P02679	P02679	FIBG_HUMAN	Fibrinogen gamma chain	Homo sapiens	9606	FGG	1	3	uniprot-human-2021
072921_DIA_Urine_EV_Phosphoproteome_All_60_Library_2	3		_YEASILTHDSS[+80]IR_		TRUE	_YEASILTHDSS[Phospho (STY)]IR_	YEASILTHDSSIR	26.3816	0.814712	26.3816	P02679	FALSE	_YEASILTHDSS[+80]IR_	_YEASILTHDSS[Phospho (STY)]IR_	524.575	0.00316903	6182947	H3PO4	4	y	1	444.257	56.2785	FALSE	sp	P02679	P02679	FIBG_HUMAN	Fibrinogen gamma chain	Homo sapiens	9606	FGG	1	3	uniprot-human-2021
072921_DIA_Urine_EV_Phosphoproteome_All_60_Library_2	3		_YEAS[+80]ILTHDSSIR_		TRUE	_YEAS[Phospho (STY)]ILTHDSSIR_	YEASILTHDSSIR	33.942	0.814712	33.942	P02679	FALSE	_YEAS[+80]ILTHDSSIR_	_YEAS[Phospho (STY)]ILTHDSSIR_	524.575	0.000507786	4837732	noloss	4	y	1	462.267	29.1536	FALSE	sp	P02679	P02679	FIBG_HUMAN	Fibrinogen gamma chain	Homo sapiens	9606	FGG	1	3	uniprot-human-2021
072921_DIA_Urine_EV_Phosphoproteome_All_60_Library_2	3		_ERPSGPES[+80]PVQGPR_		TRUE	_ERPSGPES[Phospho (STY)]PVQGPR_	ERPSGPESPVQGPR	-22.4916	0.792659	-22.4916	A0A669KBI7;Q9UMN6	FALSE	_ERPSGPES[+80]PVQGPR_	_ERPSGPES[Phospho (STY)]PVQGPR_	524.91	0.000573477	3865474	noloss	3	y	1	329.193	49.246	FALSE	tr;sp	A0A669KBI7;Q9UMN6	A0A669KBI7;Q9UMN6	A0A669KBI7_HUMAN;KMT2B_HUMAN	[Histone H3]-lysine(4) N-trimethyltransferase;Histone-lysine N-methyltransferase 2B	Homo sapiens	9606	KMT2B	1	1	uniprot-human-2021
072921_DIA_Urine_EV_Phosphoproteome_All_60_Library_2	3		_ISSTS[+80]VKPKPPPVR_		TRUE	_ISSTS[Phospho (STY)]VKPKPPPVR_	ISSTSVKPKPPPVR	-11.819	0.853153	-11.819	Q9Y6W3	TRUE	_ISSTS[+80]VKPKPPPVR_	_ISSTS[Phospho (STY)]VKPKPPPVR_	524.955	0.000325415	5881574	noloss	4	y	1	468.293	19.4159	TRUE	sp	Q9Y6W3	Q9Y6W3	CAN7_HUMAN	Calpain-7	Homo sapiens	9606	CAPN7	1	1	uniprot-human-2021
072921_DIA_Urine_EV_Phosphoproteome_All_60_Library_2	3		_ISS[+80]TSVKPKPPPVR_		TRUE	_ISS[Phospho (STY)]TSVKPKPPPVR_	ISSTSVKPKPPPVR	-14.9217	0.853153	-14.9217	Q9Y6W3	TRUE	_ISS[+80]TSVKPKPPPVR_	_ISS[Phospho (STY)]TSVKPKPPPVR_	524.955	0.00920245	2626411	noloss	3	y	1	371.24	10.8602	FALSE	sp	Q9Y6W3	Q9Y6W3	CAN7_HUMAN	Calpain-7	Homo sapiens	9606	CAPN7	1	1	uniprot-human-2021
072921_DIA_Urine_EV_Phosphoproteome_All_60_Library_2	3		_AKPAM[+16]PQDSVPS[+80]PR_		TRUE	_AKPAM[Oxidation (M)]PQDSVPS[Phospho (STY)]PR_	AKPAMPQDSVPSPR	-17.542	0.828903	-17.542	P53396	TRUE	_AKPAM[+16]PQDSVPS[+80]PR_	_AKPAM[Oxidation (M)]PQDSVPS[Phospho (STY)]PR_	526.244	0.00140336	4026888	noloss	4	y	1	536.223	18.8288	FALSE	sp	P53396	P53396	ACLY_HUMAN	ATP-citrate synthase	Homo sapiens	9606	ACLY	1	3	uniprot-human-2021
072921_DIA_Urine_EV_Phosphoproteome_All_60_Library_2	3		_RES[+80]LVHVPGYDPK_		TRUE	_RES[Phospho (STY)]LVHVPGYDPK_	RESLVHVPGYDPK	22.8188	0.840195	22.8188	Q1EHB4	TRUE	_RES[+80]LVHVPGYDPK_	_RES[Phospho (STY)]LVHVPGYDPK_	526.255	0.000673627	14246040	H3PO4	4	b	1	468.257	7.02712	TRUE	sp	Q1EHB4	Q1EHB4	SC5AC_HUMAN	Sodium-coupled monocarboxylate transporter 2	Homo sapiens	9606	SLC5A12	2	2	uniprot-human-2021
072921_DIA_Urine_EV_Phosphoproteome_All_60_Library_2	3		_VRPTLADLHS[+80]FLK_		TRUE	_VRPTLADLHS[Phospho (STY)]FLK_	VRPTLADLHSFLK	60.7943	0.826988	60.7943	J3QSS1;P55017	FALSE	_VRPTLADLHS[+80]FLK_	_VRPTLADLHS[Phospho (STY)]FLK_	526.28	0	5518395	noloss	3	y	1	407.265	8.359	TRUE	tr;sp	J3QSS1;P55017	J3QSS1;P55017	J3QSS1_HUMAN;S12A3_HUMAN	Solute carrier family 12 member 3	Homo sapiens	9606	SLC12A3	1	1;3	uniprot-human-2021
072921_DIA_Urine_EV_Phosphoproteome_All_60_Library_2	3		_VRPT[+80]LADLHS[+80]FLK_		TRUE	_VRPT[Phospho (STY)]LADLHS[Phospho (STY)]FLK_	VRPTLADLHSFLK	71.6908	0.826988	71.6908	J3QSS1;P55017	FALSE	_VRPT[+80]LADLHS[+80]FLK_	_VRPT[Phospho (STY)]LADLHS[Phospho (STY)]FLK_	552.935	0.000325415	3405882	noloss	3	y	1	407.265	10.6727	TRUE	tr;sp	J3QSS1;P55017	J3QSS1;P55017	J3QSS1_HUMAN;S12A3_HUMAN	Solute carrier family 12 member 3	Homo sapiens	9606	SLC12A3	1	1;3	uniprot-human-2021
072921_DIA_Urine_EV_Phosphoproteome_All_60_Library_2	3		_VRPT[+80]LADLHSFLK_		TRUE	_VRPT[Phospho (STY)]LADLHSFLK_	VRPTLADLHSFLK	61.8466	0.826988	61.8466	J3QSS1;P55017	FALSE	_VRPT[+80]LADLHSFLK_	_VRPT[Phospho (STY)]LADLHSFLK_	526.28	0.000573477	8312790	noloss	3	y	1	407.265	6.85845	TRUE	tr;sp	J3QSS1;P55017	J3QSS1;P55017	J3QSS1_HUMAN;S12A3_HUMAN	Solute carrier family 12 member 3	Homo sapiens	9606	SLC12A3	1	1;3	uniprot-human-2021
072921_DIA_Urine_EV_Phosphoproteome_All_60_Library_2	3		_S[+80]LHGPC[+57]PVTTFGPK_		TRUE	_S[Phospho (STY)]LHGPC[Carbamidomethyl (C)]PVTTFGPK_	SLHGPCPVTTFGPK	32.0874	0.817761	32.0874	O95544	TRUE	_S[+80]LHGPC[+57]PVTTFGPK_	_S[Phospho (STY)]LHGPC[Carbamidomethyl (C)]PVTTFGPK_	526.578	0.000325415	8448497	noloss	3	b	1	418.149	5.42016	TRUE	sp	O95544	O95544	NADK_HUMAN	NAD kinase	Homo sapiens	9606	NADK	1	1	uniprot-human-2021
072921_DIA_Urine_EV_Phosphoproteome_All_60_Library_2	3		_AEVLGHKT[+80]PEPAPR_		TRUE	_AEVLGHKT[Phospho (STY)]PEPAPR_	AEVLGHKTPEPAPR	-18.6574	0.854349	-18.6574	Q9UHD8	FALSE	_AEVLGHKT[+80]PEPAPR_	_AEVLGHKT[Phospho (STY)]PEPAPR_	527.931	0.000325415	6731390	noloss	3	b	1	300.155	19.0656	FALSE	sp	Q9UHD8	Q9UHD8	SEPT9_HUMAN	Septin-9	Homo sapiens	9606	SEPTIN9	1	2	uniprot-human-2021
072921_DIA_Urine_EV_Phosphoproteome_All_60_Library_2	3		_QPC[+57]QPPPVC[+57]PT[+80]PK_		TRUE	_QPC[Carbamidomethyl (C)]QPPPVC[Carbamidomethyl (C)]PT[Phospho (STY)]PK_	QPCQPPPVCPTPK	-0.812963	0.792693	-0.812963	P22531	FALSE	_QPC[+57]QPPPVC[+57]PT[+80]PK_	_QPC[Carbamidomethyl (C)]QPPPVC[Carbamidomethyl (C)]PT[Phospho (STY)]PK_	529.235	0	9307326	noloss	3	b	1	386.149	17.5439	FALSE	sp	P22531	P22531	SPR2E_HUMAN	Small proline-rich protein 2E	Homo sapiens	9606	SPRR2E	2	2	uniprot-human-2021
[truncated: 8,363 more rows]

## Sheet: Class 1
Supplementary Data 4. Class 1 GPF library.
[truncated: 8,016 more rows]
