# Supplementary material for: Data-Independent Acquisition Phosphoproteomics of Urinary Extracellular Vesicles Enables Renal Cell Carcinoma Grade Differentiation
Source: Mol Cell Proteomics. 2023 Mar 29;22(5):100536. doi: 10.1016/j.mcpro.2023.100536 (PMC10165457; doi:10.1016/j.mcpro.2023.100536)
Supplement: Supplementary Data 5 [file mmc6.xlsx]

## Sheet: GPF DIA
Supplementary Data 5. Quantification using GPF library.
PG.ProteinAccessions	PG.Genes	PG.ProteinDescriptions	PEP.StrippedSequence	EG.ProteinPTMLocations	EG.ModifiedSequence	[1] 072021_DIA_Urine_EV_Phosphoproteome_Control_01.htrms.PG.NrOfModifiedSequencesIdentified	[2] 072321_DIA_Urine_EV_Phosphoproteome_Control_02.htrms.PG.NrOfModifiedSequencesIdentified	[3] 072321_DIA_Urine_EV_Phosphoproteome_Control_03.htrms.PG.NrOfModifiedSequencesIdentified	[4] 072321_DIA_Urine_EV_Phosphoproteome_Control_04.htrms.PG.NrOfModifiedSequencesIdentified	[5] 072021_DIA_Urine_EV_Phosphoproteome_Control_05.htrms.PG.NrOfModifiedSequencesIdentified	[6] 072021_DIA_Urine_EV_Phosphoproteome_Control_06.htrms.PG.NrOfModifiedSequencesIdentified	[7] 072521_DIA_Urine_EV_Phosphoproteome_Control_07.htrms.PG.NrOfModifiedSequencesIdentified	[8] 072321_DIA_Urine_EV_Phosphoproteome_Control_08.htrms.PG.NrOfModifiedSequencesIdentified	[9] 072521_DIA_Urine_EV_Phosphoproteome_Control_09.htrms.PG.NrOfModifiedSequencesIdentified	[10] 072321_DIA_Urine_EV_Phosphoproteome_Control_10.htrms.PG.NrOfModifiedSequencesIdentified	[11] 072321_DIA_Urine_EV_Phosphoproteome_Control_11.htrms.PG.NrOfModifiedSequencesIdentified	[12] 072521_DIA_Urine_EV_Phosphoproteome_Control_12.htrms.PG.NrOfModifiedSequencesIdentified	[13] 072021_DIA_Urine_EV_Phosphoproteome_Control_13.htrms.PG.NrOfModifiedSequencesIdentified	[14] 072521_DIA_Urine_EV_Phosphoproteome_Control_14.htrms.PG.NrOfModifiedSequencesIdentified	[15] 072021_DIA_Urine_EV_Phosphoproteome_Control_15.htrms.PG.NrOfModifiedSequencesIdentified	[16] 072321_DIA_Urine_EV_Phosphoproteome_CKD_01.htrms.PG.NrOfModifiedSequencesIdentified	[17] 072321_DIA_Urine_EV_Phosphoproteome_CKD_02.htrms.PG.NrOfModifiedSequencesIdentified	[18] 072021_DIA_Urine_EV_Phosphoproteome_CKD_03.htrms.PG.NrOfModifiedSequencesIdentified	[19] 072321_DIA_Urine_EV_Phosphoproteome_CKD_04.htrms.PG.NrOfModifiedSequencesIdentified	[20] 072321_DIA_Urine_EV_Phosphoproteome_CKD_05.htrms.PG.NrOfModifiedSequencesIdentified	[21] 072021_DIA_Urine_EV_Phosphoproteome_CKD_06.htrms.PG.NrOfModifiedSequencesIdentified	[22] 072021_DIA_Urine_EV_Phosphoproteome_CKD_07.htrms.PG.NrOfModifiedSequencesIdentified	[23] 072321_DIA_Urine_EV_Phosphoproteome_CKD_08.htrms.PG.NrOfModifiedSequencesIdentified	[24] 072021_DIA_Urine_EV_Phosphoproteome_CKD_09.htrms.PG.NrOfModifiedSequencesIdentified	[25] 072021_DIA_Urine_EV_Phosphoproteome_CKD_10.htrms.PG.NrOfModifiedSequencesIdentified	[26] 072321_DIA_Urine_EV_Phosphoproteome_CKD_11.htrms.PG.NrOfModifiedSequencesIdentified	[27] 072021_DIA_Urine_EV_Phosphoproteome_CKD_12.htrms.PG.NrOfModifiedSequencesIdentified	[28] 072021_DIA_Urine_EV_Phosphoproteome_CKD_13.htrms.PG.NrOfModifiedSequencesIdentified	[29] 072021_DIA_Urine_EV_Phosphoproteome_CKD_14.htrms.PG.NrOfModifiedSequencesIdentified	[30] 072521_DIA_Urine_EV_Phosphoproteome_CKD_15.htrms.PG.NrOfModifiedSequencesIdentified	[31] 072321_DIA_Urine_EV_Phosphoproteome_Clear_Cell_Low_Grade_01.htrms.PG.NrOfModifiedSequencesIdentified	[32] 072521_DIA_Urine_EV_Phosphoproteome_Clear_Cell_Low_Grade_02.htrms.PG.NrOfModifiedSequencesIdentified	[33] 072521_DIA_Urine_EV_Phosphoproteome_Clear_Cell_Low_Grade_03.htrms.PG.NrOfModifiedSequencesIdentified	[34] 072321_DIA_Urine_EV_Phosphoproteome_Clear_Cell_Low_Grade_04.htrms.PG.NrOfModifiedSequencesIdentified	[35] 072521_DIA_Urine_EV_Phosphoproteome_Clear_Cell_Low_Grade_05.htrms.PG.NrOfModifiedSequencesIdentified	[36] 072521_DIA_Urine_EV_Phosphoproteome_Clear_Cell_Low_Grade_06.htrms.PG.NrOfModifiedSequencesIdentified	[37] 072021_DIA_Urine_EV_Phosphoproteome_Clear_Cell_Low_Grade_07.htrms.PG.NrOfModifiedSequencesIdentified	[38] 072021_DIA_Urine_EV_Phosphoproteome_Clear_Cell_Low_Grade_08.htrms.PG.NrOfModifiedSequencesIdentified	[39] 072521_DIA_Urine_EV_Phosphoproteome_Clear_Cell_Low_Grade_09.htrms.PG.NrOfModifiedSequencesIdentified	[40] 072321_DIA_Urine_EV_Phosphoproteome_Clear_Cell_Low_Grade_10.htrms.PG.NrOfModifiedSequencesIdentified	[41] 072521_DIA_Urine_EV_Phosphoproteome_Clear_Cell_Low_Grade_11.htrms.PG.NrOfModifiedSequencesIdentified	[42] 072521_DIA_Urine_EV_Phosphoproteome_Clear_Cell_Low_Grade_12.htrms.PG.NrOfModifiedSequencesIdentified	[43] 072021_DIA_Urine_EV_Phosphoproteome_Clear_Cell_Low_Grade_13.htrms.PG.NrOfModifiedSequencesIdentified	[44] 072521_DIA_Urine_EV_Phosphoproteome_Clear_Cell_Low_Grade_14.htrms.PG.NrOfModifiedSequencesIdentified
A0A024R571;Q9H4M9	EHD1	EH domain-containing protein 1	DKPTYDEIFYTLSPVNGK	(S470);(S456)	_DKPTYDEIFYTLS[Phospho (STY)]PVNGK_	7	13	5	7	10	6	12	8	7	8	8	14	5	6	2	1	5	0	6	7	7	7	10	9	9	6	11	8	3	6	5	11	2	9	12	8	0	9	1	3	4	12	6	9
A0A024R571;Q9H4M9	EHD1	EH domain-containing protein 1	EHQISPGDFPSLRK	(S369);(S355)	_EHQISPGDFPS[Phospho (STY)]LRK_	7	13	5	7	10	6	12	8	7	8	8	14	5	6	2	1	5	0	6	7	7	7	10	9	9	6	11	8	3	6	5	11	2	9	12	8	0	9	1	3	4	12	6	9
A0A024R571;Q9H4M9	EHD1	EH domain-containing protein 1	LPNTVLGK	(T493);(T479)	_LPNT[Phospho (STY)]VLGK_	7	13	5	7	10	6	12	8	7	8	8	14	5	6	2	1	5	0	6	7	7	7	10	9	9	6	11	8	3	6	5	11	2	9	12	8	0	9	1	3	4	12	6	9
A0A024R5I4;A0A0A0MTF1;E9PRW4;O94956	SLCO2B1	Solute carrier organic anion transporter family member;Solute carrier organic anion transporter family member;Solute carrier organic anion transporter family member;Solute carrier organic anion transporter family member 2B1	VLAVTDSPAR	(S320);(S176);(S204);(S320)	_VLAVTDS[Phospho (STY)]PAR_	2	2	2	2	2	2	2	2	1	1	2	2	2	2	2	1	1	0	2	1	2	2	2	1	2	0	2	2	0	0	2	2	2	2	2	1	1	2	1	2	0	2	2	1
A0A024R5I4;A0A0A0MTF1;E9PRW4;O94956	SLCO2B1	Solute carrier organic anion transporter family member;Solute carrier organic anion transporter family member;Solute carrier organic anion transporter family member;Solute carrier organic anion transporter family member 2B1	VLAVTDSPARK	(S320);(S176);(S204);(S320)	_VLAVTDS[Phospho (STY)]PARK_	2	2	2	2	2	2	2	2	1	1	2	2	2	2	2	1	1	0	2	1	2	2	2	1	2	0	2	2	0	0	2	2	2	2	2	1	1	2	1	2	0	2	2	1
A0A024RCR6;A0A0G2JK23;A0A0G2JL47;A0A7I2V508;A0A7P0MQS5;P46379	BAG6	BCL2-associated athanogene 6;BCL2-associated athanogene 6;BCL2-associated athanogene 6;BCL2-associated athanogene 6;Large proline-rich protein BAG6;Large proline-rich protein BAG6	APPQTHLPSGASSGTGSASATHGGGSPPGTR	(S113);(S113);(S113);(S113);(S113);(S113)	_APPQTHLPSGASSGTGSASATHGGGS[Phospho (STY)]PPGTR_	1	2	2	1	5	2	5	1	2	2	2	6	1	3	0	0	2	0	2	2	1	1	1	3	3	1	6	0	0	0	1	3	1	3	6	4	0	3	0	0	0	3	0	1
A0A024RCR6;A0A0G2JK23;A0A0G2JL47;A0A7I2V508;A0A7P0MQS5;P46379	BAG6	BCL2-associated athanogene 6;BCL2-associated athanogene 6;BCL2-associated athanogene 6;BCL2-associated athanogene 6;Large proline-rich protein BAG6;Large proline-rich protein BAG6	RVGDPPQPLPEEPMEVQGAERASPEPQR	(M949,S958);(M955,S964);(M949,S958);(M996,S1005);(M923,S932);(M955,S964)	_RVGDPPQPLPEEPM[Oxidation (M)]EVQGAERAS[Phospho (STY)]PEPQR_	1	2	2	1	5	2	5	1	2	2	2	6	1	3	0	0	2	0	2	2	1	1	1	3	3	1	6	0	0	0	1	3	1	3	6	4	0	3	0	0	0	3	0	1
A0A024RCR6;A0A0G2JK23;A0A0G2JL47;A0A7I2V508;A0A7P0MQS5;P46379	BAG6	BCL2-associated athanogene 6;BCL2-associated athanogene 6;BCL2-associated athanogene 6;BCL2-associated athanogene 6;Large proline-rich protein BAG6;Large proline-rich protein BAG6	VGDPPQPLPEEPMEVQGAERASPEPQR	(M949,S958);(M955,S964);(M949,S958);(M996,S1005);(M923,S932);(M955,S964)	_VGDPPQPLPEEPM[Oxidation (M)]EVQGAERAS[Phospho (STY)]PEPQR_	1	2	2	1	5	2	5	1	2	2	2	6	1	3	0	0	2	0	2	2	1	1	1	3	3	1	6	0	0	0	1	3	1	3	6	4	0	3	0	0	0	3	0	1
A0A044PY82;Q96FF7	MISP3	Uncharacterized protein MISP3	ARSPPQPLGELK	(S233);(S91)	_ARS[Phospho (STY)]PPQPLGELK_	1	2	1	0	1	0	2	1	1	1	1	1	0	1	0	0	0	0	1	1	1	0	2	1	1	1	1	1	1	0	1	1	0	2	2	2	0	1	0	2	0	2	1	2
A0A044PY82;Q96FF7	MISP3	Uncharacterized protein MISP3	SPPQPLGELK	(S233);(S91)	_S[Phospho (STY)]PPQPLGELK_	1	2	1	0	1	0	2	1	1	1	1	1	0	1	0	0	0	0	1	1	1	0	2	1	1	1	1	1	1	0	1	1	0	2	2	2	0	1	0	2	0	2	1	2
A0A075B6Q2;Q5T0N5	FNBP1L	Formin-binding protein 1-like (Fragment);Formin-binding protein 1-like	HSSDINHLVTQGRESPEGSYTDDANQEVR	(S347);(S501)	_HSSDINHLVTQGRES[Phospho (STY)]PEGSYTDDANQEVR_	3	5	4	6	4	2	5	2	1	1	8	9	3	4	0	1	1	0	4	1	2	2	6	2	3	3	2	1	1	2	6	5	3	7	9	8	1	1	0	1	0	8	2	6
A0A075B6Q2;Q5T0N5	FNBP1L	Formin-binding protein 1-like (Fragment);Formin-binding protein 1-like	RHSSDINHLVTQGR	(S334,S335);(S488,S489)	_RHS[Phospho (STY)]S[Phospho (STY)]DINHLVTQGR_	3	5	4	6	4	2	5	2	1	1	8	9	3	4	0	1	1	0	4	1	2	2	6	2	3	3	2	1	1	2	6	5	3	7	9	8	1	1	0	1	0	8	2	6
A0A075B6Q2;Q5T0N5	FNBP1L	Formin-binding protein 1-like (Fragment);Formin-binding protein 1-like	RHSSDINHLVTQGR	(S334);(S488)	_RHS[Phospho (STY)]SDINHLVTQGR_	3	5	4	6	4	2	5	2	1	1	8	9	3	4	0	1	1	0	4	1	2	2	6	2	3	3	2	1	1	2	6	5	3	7	9	8	1	1	0	1	0	8	2	6
A0A075B6Q2;Q5T0N5	FNBP1L	Formin-binding protein 1-like (Fragment);Formin-binding protein 1-like	TISDGTISASK	(S141);(S295)	_TIS[Phospho (STY)]DGTISASK_	3	5	4	6	4	2	5	2	1	1	8	9	3	4	0	1	1	0	4	1	2	2	6	2	3	3	2	1	1	2	6	5	3	7	9	8	1	1	0	1	0	8	2	6
A0A075B730;P58107	EPPK1	Epiplakin	QVSASELHTSGILGPETLR	(S2693)(S3224)(S3758)(S4292)(S4825);(S2718)(S3249)(S3783)(S4317)(S4850)	_QVS[Phospho (STY)]ASELHTSGILGPETLR_	0	1	1	1	1	0	0	0	0	0	1	1	1	1	1	0	0	0	0	0	1	1	1	1	1	0	1	0	0	0	1	1	0	1	1	1	0	1	0	0	0	1	0	0
A0A075B785;A0A2R8Y566;Q9P260	RELCH	RAB11-binding protein RELCH	AGSISTLDSLDFAR	(S180);(S180);(S180)	_AGS[Phospho (STY)]ISTLDSLDFAR_	0	0	1	1	1	0	0	0	0	0	1	1	0	1	0	0	0	0	0	0	1	1	0	1	1	0	1	0	0	0	1	0	0	1	1	1	0	1	0	0	0	1	1	0
A0A087WSV0;Q9HB09	BCL2L12	Bcl-2-like protein 12	LVRLSSDSFAR	(S158);(S242)	_LVRLS[Phospho (STY)]SDSFAR_	0	1	1	1	1	0	1	1	1	1	0	1	0	1	0	0	1	0	0	0	1	0	0	0	1	0	0	0	0	0	1	1	0	0	1	1	0	0	1	1	0	1	1	1
A0A087WT39;A0A0J9YYD9;V9GYI1	LIME1;;LIME1	Lck-interacting transmembrane adapter 1;Uncharacterized protein (Fragment);Lck-interacting transmembrane adapter 1 (Fragment)	LQGSATAAEAQVGHQTAR	(S54);(S168);(S54)	_LQGS[Phospho (STY)]ATAAEAQVGHQTAR_	0	0	0	0	0	0	0	0	0	0	0	1	0	0	0	0	0	0	0	0	0	0	0	1	0	0	0	0	0	0	1	0	0	1	1	1	0	0	0	0	0	0	0	0
A0A087WTB8;P15374	UCHL3	Ubiquitin carboxyl-terminal hydrolase;Ubiquitin carboxyl-terminal hydrolase isozyme L3	FLEESVSMSPEER	(M93,S94);(M129,S130)	_FLEESVSM[Oxidation (M)]S[Phospho (STY)]PEER_	0	2	1	0	1	0	0	1	0	1	0	1	1	0	0	0	0	0	0	0	1	0	0	1	1	0	0	0	0	0	0	1	0	1	1	1	0	0	0	1	0	0	0	0
A0A087WTF3;A0A087WY90;A0A087WZ65;H0Y3A4;H0Y951;Q12955	ANK3	Ankyrin-3 (Fragment);Ankyrin-3 (Fragment);Ankyrin-3 (Fragment);Ankyrin-3 (Fragment);Ankyrin-3 (Fragment);Ankyrin-3	IHGSGHVEEPASPLAAYQK	(S1564);(S100);(S817);(S380);(S70);(S4298)	_IHGSGHVEEPAS[Phospho (STY)]PLAAYQK_	0	3	1	2	0	0	2	2	0	0	3	1	0	2	0	0	0	0	1	0	0	0	2	1	2	0	3	0	1	3	2	2	0	2	1	2	0	0	0	1	0	2	0	2
A0A087WTF3;A0A087WY90;A0A087WZ65;H0Y3A4;H0Y951;Q12955	ANK3	Ankyrin-3 (Fragment);Ankyrin-3 (Fragment);Ankyrin-3 (Fragment);Ankyrin-3 (Fragment);Ankyrin-3 (Fragment);Ankyrin-3	PRLSLHEEEGSSGSEQK	(S1608);(S144);(S861);(S424);(S114);(S4342)	_PRLS[Phospho (STY)]LHEEEGSSGSEQK_	0	3	1	2	0	0	2	2	0	0	3	1	0	2	0	0	0	0	1	0	0	0	2	1	2	0	3	0	1	3	2	2	0	2	1	2	0	0	0	1	0	2	0	2
A0A087WTJ9;H3BNQ6;H3BS20;Q8IWV7	UBR1	E3 ubiquitin-protein ligase;E3 ubiquitin-protein ligase UBR1;E3 ubiquitin-protein ligase UBR1;E3 ubiquitin-protein ligase UBR1	MEISAELPQTPQR	(T21);(T21);(T21);(T21)	_MEISAELPQT[Phospho (STY)]PQR_	0	0	0	1	1	1	1	0	0	0	0	1	0	1	0	0	0	0	0	0	0	0	0	1	1	0	1	0	0	0	0	0	0	1	1	0	0	1	0	0	0	1	0	0
A0A087WTK0;A0A087WVC6;Q12913	PTPRJ	Protein-tyrosine-phosphatase;Protein-tyrosine-phosphatase;Receptor-type tyrosine-protein phosphatase eta	NNEVSFSQIK	(S1009);(S1013);(S1009)	_NNEVS[Phospho (STY)]FSQIK_	4	8	3	5	7	6	7	5	5	5	5	8	1	5	4	0	2	0	6	1	5	4	7	5	7	0	1	5	0	4	4	4	0	6	8	6	0	5	1	3	3	8	2	6
A0A087WTK0;A0A087WVC6;Q12913	PTPRJ	Protein-tyrosine-phosphatase;Protein-tyrosine-phosphatase;Receptor-type tyrosine-protein phosphatase eta	NNEVSFSQIK	(S1011);(S1015);(S1011)	_NNEVSFS[Phospho (STY)]QIK_	4	8	3	5	7	6	7	5	5	5	5	8	1	5	4	0	2	0	6	1	5	4	7	5	7	0	1	5	0	4	4	4	0	6	8	6	0	5	1	3	3	8	2	6
A0A087WTM5;H7BYJ1;Q969K3	RNF34	E3 ubiquitin-protein ligase RNF34	VRASLSDLSSLDDVEGMSVR	(S62,M75);(S254,M267);(S254,M267)	_VRAS[Phospho (STY)]LSDLSSLDDVEGM[Oxidation (M)]SVR_	1	2	2	2	1	1	1	0	0	0	1	3	0	0	0	1	0	0	1	1	1	0	0	1	2	0	1	0	1	0	2	1	1	0	2	1	0	3	0	0	0	2	1	1
A0A087WTM5;H7BYJ1;Q969K3	RNF34	E3 ubiquitin-protein ligase RNF34	VRASLSDLSSLDDVEGMSVR	(S62);(S254);(S254)	_VRAS[Phospho (STY)]LSDLSSLDDVEGMSVR_	1	2	2	2	1	1	1	0	0	0	1	3	0	0	0	1	0	0	1	1	1	0	0	1	2	0	1	0	1	0	2	1	1	0	2	1	0	3	0	0	0	2	1	1
A0A087WTP3;M0R0C6;Q92945	KHSRP	Far upstream element-binding protein 2	VQISPDSGGLPER	(S181);(S181);(S181)	_VQIS[Phospho (STY)]PDSGGLPER_	4	5	1	2	4	2	5	2	2	2	6	5	0	2	1	4	4	0	5	7	5	3	2	2	4	5	7	2	5	4	2	5	8	4	6	4	2	7	2	2	0	2	4	3
A0A087WTQ7;A0A087WV56;A0A087WW71;A0A087X0X5;Q92466	DDB2	DNA damage-binding protein 2;DNA damage-binding protein 2 (Fragment);DNA damage-binding protein 2 (Fragment);DNA damage-binding protein 2 (Fragment);DNA damage-binding protein 2	SRSPLELEPEAK	(S26);(S26);(S26);(S26);(S26)	_SRS[Phospho (STY)]PLELEPEAK_	0	1	0	0	1	0	1	0	0	1	1	0	0	0	0	0	0	0	0	1	1	0	0	1	1	1	0	0	0	2	0	1	1	0	1	0	0	1	0	1	0	1	1	0
A0A087WTZ5;E9PJ81;E9PRQ7;E9PS08;Q04323	UBXN1	UBX domain-containing protein 1;UBX domain-containing protein 1 (Fragment);UBX domain-containing protein 1;UBX domain-containing protein 1;UBX domain-containing protein 1	YGGSVGSQPPPVAPEPGPVPSSPSQEPPTK	(S141);(S200);(S196);(S58);(S200)	_YGGSVGSQPPPVAPEPGPVPSS[Phospho (STY)]PSQEPPTK_	0	0	0	0	0	0	0	0	0	1	0	0	0	0	0	0	0	0	0	1	0	0	0	0	1	0	1	0	1	1	0	1	0	0	0	1	1	0	0	1	0	0	1	0
A0A087WUG3;E9PJK6;Q7L266	ASRGL1	Isoaspartyl peptidase/L-asparaginase	MNPIVVVHGGGAGPISK	(S16);(S16);(S16)	_[Acetyl (Protein N-term)]MNPIVVVHGGGAGPIS[Phospho (STY)]K_	1	1	0	1	0	0	1	1	0	0	1	1	0	1	0	0	0	0	0	0	0	0	1	0	0	0	0	1	0	0	1	1	0	1	1	1	0	1	0	0	0	1	0	1
A0A087WUT6;O60841	EIF5B	Eukaryotic translation initiation factor 5B	KQSFDDNDSEELEDK	(S107,S113);(S107,S113)	_KQS[Phospho (STY)]FDDNDS[Phospho (STY)]EELEDK_	6	6	6	2	7	2	5	3	1	6	6	4	2	5	3	5	4	0	3	2	5	4	3	4	7	5	7	2	7	5	5	5	5	4	6	5	2	5	1	4	2	5	6	3
A0A087WUT6;O60841	EIF5B	Eukaryotic translation initiation factor 5B	KQSFDDNDSEELEDK	(S107);(S107)	_KQS[Phospho (STY)]FDDNDSEELEDK_	6	6	6	2	7	2	5	3	1	6	6	4	2	5	3	5	4	0	3	2	5	4	3	4	7	5	7	2	7	5	5	5	5	4	6	5	2	5	1	4	2	5	6	3
A0A087WUT6;O60841	EIF5B	Eukaryotic translation initiation factor 5B	KQSFDDNDSEELEDK	(S113);(S113)	_KQSFDDNDS[Phospho (STY)]EELEDK_	6	6	6	2	7	2	5	3	1	6	6	4	2	5	3	5	4	0	3	2	5	4	3	4	7	5	7	2	7	5	5	5	5	4	6	5	2	5	1	4	2	5	6	3
A0A087WUT6;O60841	EIF5B	Eukaryotic translation initiation factor 5B	NKPGPNIESGNEDDDASFK	(S214);(S214)	_NKPGPNIES[Phospho (STY)]GNEDDDASFK_	6	6	6	2	7	2	5	3	1	6	6	4	2	5	3	5	4	0	3	2	5	4	3	4	7	5	7	2	7	5	5	5	5	4	6	5	2	5	1	4	2	5	6	3
A0A087WUT6;O60841	EIF5B	Eukaryotic translation initiation factor 5B	PGPNIESGNEDDDASFK	(S214);(S214)	_PGPNIES[Phospho (STY)]GNEDDDASFK_	6	6	6	2	7	2	5	3	1	6	6	4	2	5	3	5	4	0	3	2	5	4	3	4	7	5	7	2	7	5	5	5	5	4	6	5	2	5	1	4	2	5	6	3
A0A087WUT6;O60841	EIF5B	Eukaryotic translation initiation factor 5B	QSFDDNDSEELEDK	(S113);(S113)	_QSFDDNDS[Phospho (STY)]EELEDK_	6	6	6	2	7	2	5	3	1	6	6	4	2	5	3	5	4	0	3	2	5	4	3	4	7	5	7	2	7	5	5	5	5	4	6	5	2	5	1	4	2	5	6	3
A0A087WUZ3;Q01082	SPTBN1	Spectrin beta chain;Spectrin beta chain, non-erythrocytic 1	ESSPIPSPTSDR	(S2167,S2171);(S2165,S2169)	_ESS[Phospho (STY)]PIPS[Phospho (STY)]PTSDR_	8	7	11	6	20	2	22	4	0	9	8	9	0	5	0	0	6	0	9	11	10	7	5	8	12	0	9	1	3	9	5	6	3	6	21	10	1	10	0	0	7	5	3	6
A0A087WUZ3;Q01082	SPTBN1	Spectrin beta chain;Spectrin beta chain, non-erythrocytic 1	ESSPIPSPTSDRK	(S2167);(S2165)	_ESS[Phospho (STY)]PIPSPTSDRK_	8	7	11	6	20	2	22	4	0	9	8	9	0	5	0	0	6	0	9	11	10	7	5	8	12	0	9	1	3	9	5	6	3	6	21	10	1	10	0	0	7	5	3	6
A0A087WUZ3;Q01082	SPTBN1	Spectrin beta chain;Spectrin beta chain, non-erythrocytic 1	GEQVSQNGLPAEQGSPR	(S2130);(S2128)	_GEQVS[Phospho (STY)]QNGLPAEQGSPR_	8	7	11	6	20	2	22	4	0	9	8	9	0	5	0	0	6	0	9	11	10	7	5	8	12	0	9	1	3	9	5	6	3	6	21	10	1	10	0	0	7	5	3	6
A0A087WUZ3;Q01082	SPTBN1	Spectrin beta chain;Spectrin beta chain, non-erythrocytic 1	GEQVSQNGLPAEQGSPR	(S2140);(S2138)	_GEQVSQNGLPAEQGS[Phospho (STY)]PR_	8	7	11	6	20	2	22	4	0	9	8	9	0	5	0	0	6	0	9	11	10	7	5	8	12	0	9	1	3	9	5	6	3	6	21	10	1	10	0	0	7	5	3	6
A0A087WUZ3;Q01082	SPTBN1	Spectrin beta chain;Spectrin beta chain, non-erythrocytic 1	RFSLFGK	(S2360);(S2358)	_RFS[Phospho (STY)]LFGK_	8	7	11	6	20	2	22	4	0	9	8	9	0	5	0	0	6	0	9	11	10	7	5	8	12	0	9	1	3	9	5	6	3	6	21	10	1	10	0	0	7	5	3	6
A0A087WUZ3;Q01082	SPTBN1	Spectrin beta chain;Spectrin beta chain, non-erythrocytic 1	TALPAQSAATLPAR	(T2189);(T2187)	_TALPAQSAAT[Phospho (STY)]LPAR_	8	7	11	6	20	2	22	4	0	9	8	9	0	5	0	0	6	0	9	11	10	7	5	8	12	0	9	1	3	9	5	6	3	6	21	10	1	10	0	0	7	5	3	6
A0A087WUZ3;Q01082	SPTBN1	Spectrin beta chain;Spectrin beta chain, non-erythrocytic 1	TQETPSAQMEGFLNR	(T2197,M2202);(T2195,M2200)	_TQET[Phospho (STY)]PSAQM[Oxidation (M)]EGFLNR_	8	7	11	6	20	2	22	4	0	9	8	9	0	5	0	0	6	0	9	11	10	7	5	8	12	0	9	1	3	9	5	6	3	6	21	10	1	10	0	0	7	5	3	6
A0A087WV24;P20711	DDC	Aromatic-L-amino-acid decarboxylase	ASALQEALER	(S182);(S220)	_AS[Phospho (STY)]ALQEALER_	3	5	7	6	3	2	6	5	4	3	6	6	1	5	0	0	2	0	6	0	5	4	6	6	5	0	3	0	0	5	5	4	0	5	7	6	0	5	0	1	0	7	1	5
A0A087WVC4;A0A0A0MS54;P22694	PRKACB	cAMP-dependent protein kinase;cAMP-dependent protein kinase;cAMP-dependent protein kinase catalytic subunit beta	GSGDTSNFDDYEEEDIRVSITEK	(S326);(S345);(S339)	_GSGDTSNFDDYEEEDIRVS[Phospho (STY)]ITEK_	1	0	0	0	1	1	0	0	0	0	0	1	1	0	1	0	0	0	0	0	1	0	0	1	1	0	1	1	0	0	0	0	0	0	0	0	0	1	0	0	0	0	0	0
A0A087WVF1;K7EQH1;Q96B23	C18orf25	Uncharacterized protein C18orf25;Uncharacterized protein C18orf25 (Fragment);Uncharacterized protein C18orf25	RDSSESQLASTESDKPTTGR	(S66);(S66);(S66)	_RDS[Phospho (STY)]SESQLASTESDKPTTGR_	0	0	1	0	0	0	1	0	0	0	1	0	0	0	0	0	0	0	1	1	0	2	0	0	2	0	2	0	2	0	0	0	1	0	0	1	0	0	0	0	0	0	2	0
A0A087WVF7;Q9NZM3	ITSN2	Intersectin-2	TVSPGSVSPIHGQGQVVENLK	(S872);(S889)	_TVSPGSVS[Phospho (STY)]PIHGQGQVVENLK_	0	1	0	0	1	0	1	0	0	0	0	1	0	0	0	0	0	0	0	2	1	1	0	1	0	0	1	0	0	0	0	1	0	0	1	1	0	1	0	0	0	0	0	0
A0A087WVQ6;Q00610	CLTC	Clathrin heavy chain;Clathrin heavy chain 1	GILRTPDTIR	(T398);(T394)	_GILRT[Phospho (STY)]PDTIR_	2	5	4	5	8	2	11	2	2	5	6	9	0	5	0	0	1	0	4	1	5	2	1	6	7	0	9	1	0	3	3	3	0	5	11	7	0	7	0	0	0	4	0	1
A0A087WVT8;A0A087X1L3;Q6ZWJ8	KCP	Kielin/chordin-like protein	EPPGQQTTAHSSVLAGNSQEQWHPLR	(S49);(S49);(S49)	_EPPGQQTTAHSSVLAGNS[Phospho (STY)]QEQWHPLR_	1	2	1	2	0	1	2	1	0	1	1	2	0	2	0	0	0	0	0	0	1	0	1	1	1	0	1	0	0	0	2	2	0	1	2	2	0	2	0	2	0	1	1	1
A0A087WVV2;Q9P2E9	RRBP1	Ribosome-binding protein 1	SHVEDGDIAGAPASSPEAPPAEQDPVQLK	(S801);(S1277)	_SHVEDGDIAGAPASS[Phospho (STY)]PEAPPAEQDPVQLK_	0	1	1	1	3	0	2	1	1	1	4	1	0	2	0	0	0	0	1	0	2	3	0	4	3	0	2	0	0	0	0	1	0	2	1	1	1	3	0	0	0	1	3	1
A0A087WW66;A0A7I2V262;A0A7I2V2K8;A0A7I2V5C8;A0A7I2V641;A0A7I2YQY1;Q99460	PSMD1	26S proteasome non-ATPase regulatory subunit 1	TSSAFVGKTPEASPEPK	(T311,S315);(T311,S315);(T311,S315);(T311,S315);(T175,S179);(T311,S315);(T311,S315)	_TSSAFVGKT[Phospho (STY)]PEAS[Phospho (STY)]PEPK_	1	2	1	2	3	2	2	3	2	1	4	4	2	2	2	0	0	0	3	4	2	3	1	3	3	1	4	1	1	2	3	2	1	2	4	3	0	3	2	3	0	3	1	1
A0A087WW66;A0A7I2V262;A0A7I2V2K8;A0A7I2V5C8;A0A7I2V641;A0A7I2YQY1;Q99460	PSMD1	26S proteasome non-ATPase regulatory subunit 1	TSSAFVGKTPEASPEPK	(T311);(T311);(T311);(T311);(T175);(T311);(T311)	_TSSAFVGKT[Phospho (STY)]PEASPEPK_	1	2	1	2	3	2	2	3	2	1	4	4	2	2	2	0	0	0	3	4	2	3	1	3	3	1	4	1	1	2	3	2	1	2	4	3	0	3	2	3	0	3	1	1
A0A087WW66;A0A7I2V262;A0A7I2V2K8;A0A7I2V5C8;A0A7I2V641;A0A7I2YQY1;Q99460	PSMD1	26S proteasome non-ATPase regulatory subunit 1	TVGTPIASVPGSTNTGTVPGSEK	(T273);(T273);(T273);(T273);(T137);(T273);(T273)	_TVGT[Phospho (STY)]PIASVPGSTNTGTVPGSEK_	1	2	1	2	3	2	2	3	2	1	4	4	2	2	2	0	0	0	3	4	2	3	1	3	3	1	4	1	1	2	3	2	1	2	4	3	0	3	2	3	0	3	1	1
A0A087WW87;P01614	IGKV2-40;IGKV2D-40	Immunoglobulin kappa variable 2-40;Immunoglobulin kappa variable 2D-40	MRLPAQLLGLLMLWVPGSSEDIVMTQTPLSLPVTPGEPASISCR	(S18,S19,T25,T27,C43);(S18,S19,T25,T27,C43)	_[Acetyl (Protein N-term)]MRLPAQLLGLLMLWVPGS[Phospho (STY)]S[Phospho (STY)]EDIVMT[Phospho (STY)]QT[Phospho (STY)]PLSLPVTPGEPASISC[Carbamidomethyl (C)]R_	1	1	1	1	1	0	1	0	0	1	1	0	0	1	1	1	0	0	1	0	0	1	0	0	1	1	0	1	1	0	1	1	0	1	1	1	1	1	0	1	1	1	1	1
A0A087WW88;C9J0A7;Q9UQN3	CHMP2B	Charged multivesicular body protein 2b	ATISDEEIER	(S215);(S169);(S199)	_ATIS[Phospho (STY)]DEEIER_	3	4	2	2	2	3	3	3	4	2	3	4	1	1	1	0	2	0	3	1	4	3	4	3	4	0	2	3	0	0	3	3	0	2	1	3	1	4	1	2	0	4	3	4
A0A087WW88;C9J0A7;Q9UQN3	CHMP2B	Charged multivesicular body protein 2b	TLQTMQNFQK	(T137,M141);(T91,M95);(T121,M125)	_T[Phospho (STY)]LQTM[Oxidation (M)]QNFQK_	3	4	2	2	2	3	3	3	4	2	3	4	1	1	1	0	2	0	3	1	4	3	4	3	4	0	2	3	0	0	3	3	0	2	1	3	1	4	1	2	0	4	3	4
A0A087WW88;C9J0A7;Q9UQN3	CHMP2B	Charged multivesicular body protein 2b	TLQTMQNFQK	(T137);(T91);(T121)	_T[Phospho (STY)]LQTMQNFQK_	3	4	2	2	2	3	3	3	4	2	3	4	1	1	1	0	2	0	3	1	4	3	4	3	4	0	2	3	0	0	3	3	0	2	1	3	1	4	1	2	0	4	3	4
A0A087WWA3;O60333;Q4R9M9	KIF1B	Kinesin-like protein KIF1B;Kinesin-like protein KIF1B;Kinesin family member 1Bbeta isoform II	SGLSLEELR	(S1031);(S1057);(S1043)	_SGLS[Phospho (STY)]LEELR_	0	1	1	0	1	0	1	0	0	1	1	1	0	1	0	0	0	0	0	1	0	1	0	1	1	0	0	0	0	0	1	1	0	1	1	1	0	1	0	0	0	1	0	0
A0A087WWI4;A0A087X054;A0A494C039;E9PJ21;K7EQK2;Q9Y4L1	HYOU1	Hypoxia up-regulated protein 1;Hypoxia up-regulated protein 1;Hypoxia up-regulated protein 1;Hypoxia up-regulated protein 1 (Fragment);Hypoxia up-regulated protein 1;Hypoxia up-regulated protein 1	VESVFETLVEDSAEEESTLTK	(S567);(S567);(S567);(S567);(S567);(S567)	_VESVFETLVEDS[Phospho (STY)]AEEESTLTK_	0	1	0	1	1	1	0	0	0	0	0	1	1	1	0	0	0	0	0	0	0	0	0	0	1	0	1	0	0	0	0	0	0	0	1	1	0	1	0	0	0	1	1	0
A0A087WWJ1;A0A494C0M1;C9J7Y7;P52701	MSH6	DNA mismatch repair protein Msh6;DNA mismatch repair protein;DNA mismatch repair protein Msh6 (Fragment);DNA mismatch repair protein Msh6	SEEDNEIESEEEVQPK	(S226);(S128);(S128);(S227)	_SEEDNEIES[Phospho (STY)]EEEVQPK_	0	1	0	0	0	0	1	0	0	1	0	0	0	0	0	0	1	0	0	1	0	0	0	1	0	1	1	0	1	0	0	0	0	0	1	0	0	1	0	0	0	0	0	0
A0A087WWM1;A0A087X2A4;A0A0C4DGW3;P15941	MUC1	Mucin-1	DTYHPMSEYPTYHTHGR	(Y1210,M1213);(Y432,M435);(Y423,M426);(Y1203,M1206)	_DTY[Phospho (STY)]HPM[Oxidation (M)]SEYPTYHTHGR_	4	19	13	18	5	12	17	12	11	2	13	28	2	21	3	1	7	0	14	0	14	2	11	3	13	0	10	3	0	0	7	14	0	22	29	27	3	12	4	6	0	17	5	15
A0A087WWM1;A0A087X2A4;A0A0C4DGW3;P15941	MUC1	Mucin-1	DTYHPMSEYPTYHTHGR	(Y1210);(Y432);(Y423);(Y1203)	_DTY[Phospho (STY)]HPMSEYPTYHTHGR_	4	19	13	18	5	12	17	12	11	2	13	28	2	21	3	1	7	0	14	0	14	2	11	3	13	0	10	3	0	0	7	14	0	22	29	27	3	12	4	6	0	17	5	15
A0A087WWM1;A0A087X2A4;A0A0C4DGW3;P15941	MUC1	Mucin-1	DTYHPMSEYPTYHTHGR	(M1213,T1218);(M435,T440);(M426,T431);(M1206,T1211)	_DTYHPM[Oxidation (M)]SEYPT[Phospho (STY)]YHTHGR_	4	19	13	18	5	12	17	12	11	2	13	28	2	21	3	1	7	0	14	0	14	2	11	3	13	0	10	3	0	0	7	14	0	22	29	27	3	12	4	6	0	17	5	15
A0A087WWM1;A0A087X2A4;A0A0C4DGW3;P15941	MUC1	Mucin-1	DTYHPMSEYPTYHTHGR	(M1213,Y1219);(M435,Y441);(M426,Y432);(M1206,Y1212)	_DTYHPM[Oxidation (M)]SEYPTY[Phospho (STY)]HTHGR_	4	19	13	18	5	12	17	12	11	2	13	28	2	21	3	1	7	0	14	0	14	2	11	3	13	0	10	3	0	0	7	14	0	22	29	27	3	12	4	6	0	17	5	15
A0A087WWM1;A0A087X2A4;A0A0C4DGW3;P15941	MUC1	Mucin-1	DTYHPMSEYPTYHTHGR	(M1213,T1221);(M435,T443);(M426,T434);(M1206,T1214)	_DTYHPM[Oxidation (M)]SEYPTYHT[Phospho (STY)]HGR_	4	19	13	18	5	12	17	12	11	2	13	28	2	21	3	1	7	0	14	0	14	2	11	3	13	0	10	3	0	0	7	14	0	22	29	27	3	12	4	6	0	17	5	15
A0A087WWM1;A0A087X2A4;A0A0C4DGW3;P15941	MUC1	Mucin-1	DTYHPMSEYPTYHTHGR	(Y1216);(Y438);(Y429);(Y1209)	_DTYHPMSEY[Phospho (STY)]PTYHTHGR_	4	19	13	18	5	12	17	12	11	2	13	28	2	21	3	1	7	0	14	0	14	2	11	3	13	0	10	3	0	0	7	14	0	22	29	27	3	12	4	6	0	17	5	15
A0A087WWM1;A0A087X2A4;A0A0C4DGW3;P15941	MUC1	Mucin-1	DTYHPMSEYPTYHTHGR	(T1218);(T440);(T431);(T1211)	_DTYHPMSEYPT[Phospho (STY)]YHTHGR_	4	19	13	18	5	12	17	12	11	2	13	28	2	21	3	1	7	0	14	0	14	2	11	3	13	0	10	3	0	0	7	14	0	22	29	27	3	12	4	6	0	17	5	15
A0A087WWM1;A0A087X2A4;A0A0C4DGW3;P15941	MUC1	Mucin-1	DTYHPMSEYPTYHTHGR	(Y1219);(Y441);(Y432);(Y1212)	_DTYHPMSEYPTY[Phospho (STY)]HTHGR_	4	19	13	18	5	12	17	12	11	2	13	28	2	21	3	1	7	0	14	0	14	2	11	3	13	0	10	3	0	0	7	14	0	22	29	27	3	12	4	6	0	17	5	15
A0A087WWM1;A0A087X2A4;A0A0C4DGW3;P15941	MUC1	Mucin-1	DTYHPMSEYPTYHTHGR	(T1221);(T443);(T434);(T1214)	_DTYHPMSEYPTYHT[Phospho (STY)]HGR_	4	19	13	18	5	12	17	12	11	2	13	28	2	21	3	1	7	0	14	0	14	2	11	3	13	0	10	3	0	0	7	14	0	22	29	27	3	12	4	6	0	17	5	15
A0A087WWM1;A0A087X2A4;A0A0C4DGW3;P15941	MUC1	Mucin-1	NYGQLDIFPAR	(Y1198);(Y420);(Y411);(Y1191)	_NY[Phospho (STY)]GQLDIFPAR_	4	19	13	18	5	12	17	12	11	2	13	28	2	21	3	1	7	0	14	0	14	2	11	3	13	0	10	3	0	0	7	14	0	22	29	27	3	12	4	6	0	17	5	15
A0A087WWM1;A0A087X2A4;A0A0C4DGW3;P15941	MUC1	Mucin-1	YVPPSSTDRSPYEK	(S1234);(S456);(S447);(S1227)	_YVPPSSTDRS[Phospho (STY)]PYEK_	4	19	13	18	5	12	17	12	11	2	13	28	2	21	3	1	7	0	14	0	14	2	11	3	13	0	10	3	0	0	7	14	0	22	29	27	3	12	4	6	0	17	5	15
A0A087WWM1;A0A087X2A4;A0A0C4DGW3;P15941	MUC1	Mucin-1	YVPPSSTDRSPYEK	(Y1236);(Y458);(Y449);(Y1229)	_YVPPSSTDRSPY[Phospho (STY)]EK_	4	19	13	18	5	12	17	12	11	2	13	28	2	21	3	1	7	0	14	0	14	2	11	3	13	0	10	3	0	0	7	14	0	22	29	27	3	12	4	6	0	17	5	15
A0A087WWN2;Q13619	CUL4A	Cullin-4A	GSFSALVGR	(S10);(S10)	_GS[Phospho (STY)]FSALVGR_	0	1	0	0	1	0	0	0	0	1	1	1	0	1	0	0	0	0	0	0	0	0	0	0	1	0	1	0	0	0	0	0	1	1	1	1	0	0	0	0	0	1	0	1
A0A087WWP4;A0A494C001;A0A499FJY3;Q96T37	RBM15	RNA-binding protein 15	SLSPGGAALGYR	(S250);(S250);(S250);(S294)	_SLS[Phospho (STY)]PGGAALGYR_	1	1	0	0	2	1	1	0	0	1	1	1	0	1	0	0	0	0	1	2	1	1	0	1	1	2	2	0	1	2	1	1	2	0	2	1	0	2	0	1	0	1	1	1
A0A087WX34;A0A7P0TB06;H3BS47;H3BV03;Q68CZ1	RPGRIP1L	Protein fantom	VQIAQLETALKSDLTDKTEILDR	(T394,S398,T401,T404);(T394,S398,T401,T404);(T394,S398,T401,T404);(T394,S398,T401,T404);(T394,S398,T401,T404)	_VQIAQLET[Phospho (STY)]ALKS[Phospho (STY)]DLT[Phospho (STY)]DKT[Phospho (STY)]EILDR_	1	1	1	0	0	0	0	0	0	0	0	0	0	0	0	0	0	0	0	0	1	1	1	0	1	0	0	1	0	0	1	0	0	1	0	1	1	0	0	0	0	1	1	1
A0A087WXX9;P54646	PRKAA2	5'-AMP-activated protein kinase catalytic subunit alpha-2	MPPLIADSPK	(S377);(S377)	_MPPLIADS[Phospho (STY)]PK_	0	2	0	0	1	0	1	0	0	1	1	1	0	0	0	0	0	0	1	1	0	0	1	0	1	0	0	0	0	0	1	0	0	2	2	1	0	0	0	0	0	2	0	0
A0A087WY61;Q14980	NUMA1	Nuclear mitotic apparatus protein 1	APVPSTCSSTFPEELSPPSHQAK	(C160,S169);(C160,S169)	_APVPSTC[Carbamidomethyl (C)]SSTFPEELS[Phospho (STY)]PPSHQAK_	1	2	1	2	3	0	3	0	2	3	5	2	0	2	0	0	1	0	0	2	4	2	0	2	4	0	3	0	2	3	1	2	0	3	2	1	0	3	0	1	0	2	2	2
A0A087WY61;Q14980	NUMA1	Nuclear mitotic apparatus protein 1	TQPDGTSVPGEPASPISQR	(S1741);(S1757)	_TQPDGTSVPGEPAS[Phospho (STY)]PISQR_	1	2	1	2	3	0	3	0	2	3	5	2	0	2	0	0	1	0	0	2	4	2	0	2	4	0	3	0	2	3	1	2	0	3	2	1	0	3	0	1	0	2	2	2
A0A087WY71;E9PFW3;Q96CW1	AP2M1	AP-2 complex subunit mu	EEQSQITSQVTGQIGWR	(T155);(T181);(T156)	_EEQSQITSQVT[Phospho (STY)]GQIGWR_	1	1	1	1	1	1	1	0	0	1	1	1	1	0	1	0	1	0	1	1	1	1	1	1	1	1	1	1	1	0	1	1	1	1	1	1	1	1	1	1	0	1	1	1
A0A087WY82;Q9Y624	F11R	Junctional adhesion molecule 1;Junctional adhesion molecule A	VIYSQPSAR	(S264);(S284)	_VIYSQPS[Phospho (STY)]AR_	2	2	1	1	1	1	2	1	1	0	2	1	1	1	1	1	1	0	1	2	2	2	1	1	2	0	2	1	2	0	2	1	0	1	1	1	2	2	1	1	0	2	2	1
A0A087WY82;Q9Y624	F11R	Junctional adhesion molecule 1;Junctional adhesion molecule A	VIYSQPSARSEGEFK	(S264,S267);(S284,S287)	_VIYSQPS[Phospho (STY)]ARS[Phospho (STY)]EGEFK_	2	2	1	1	1	1	2	1	1	0	2	1	1	1	1	1	1	0	1	2	2	2	1	1	2	0	2	1	2	0	2	1	0	1	1	1	2	2	1	1	0	2	2	1
A0A087WYE0;H3BN27;Q9Y342	PLLP	Plasmolipin	AEFPSKVSTR	(S9);(S9);(S9)	_[Acetyl (Protein N-term)]AEFPSKVS[Phospho (STY)]TR_	2	2	1	2	2	2	2	1	1	0	2	2	2	2	2	1	1	0	0	0	2	2	1	1	2	1	2	2	0	0	2	1	1	1	2	2	1	2	0	2	0	1	2	1
A0A087WYE0;H3BN27;Q9Y342	PLLP	Plasmolipin	TSSPAQGAEASVSALRPDLGFVR	(S14);(S14);(S14)	_TSS[Phospho (STY)]PAQGAEASVSALRPDLGFVR_	2	2	1	2	2	2	2	1	1	0	2	2	2	2	2	1	1	0	0	0	2	2	1	1	2	1	2	2	0	0	2	1	1	1	2	2	1	2	0	2	0	1	2	1
A0A087WYT3;Q15185	PTGES3	Prostaglandin E synthase 3	DWEDDSDEDMSNFDR	(S117,M121);(S113,M117)	_DWEDDS[Phospho (STY)]DEDM[Oxidation (M)]SNFDR_	3	3	3	3	3	2	4	3	2	3	3	4	2	2	2	1	3	0	3	2	3	3	3	3	3	3	3	3	3	3	3	3	2	3	4	3	2	3	3	3	3	3	2	3
A0A087WYT3;Q15185	PTGES3	Prostaglandin E synthase 3	DWEDDSDEDMSNFDR	(S117);(S113)	_DWEDDS[Phospho (STY)]DEDMSNFDR_	3	3	3	3	3	2	4	3	2	3	3	4	2	2	2	1	3	0	3	2	3	3	3	3	3	3	3	3	3	3	3	3	2	3	4	3	2	3	3	3	3	3	2	3
A0A087WZ13	RAVER1	Ribonucleoprotein PTB-binding 1	AADVSVTHRPPLSPK	(S14)	_[Acetyl (Protein N-term)]AADVSVTHRPPLS[Phospho (STY)]PK_	0	1	0	1	1	0	1	0	0	0	1	1	0	1	0	0	0	0	0	0	2	0	0	0	2	0	1	0	0	0	0	1	0	0	1	2	0	2	0	1	0	1	1	0
A0A087WZ13	RAVER1	Ribonucleoprotein PTB-binding 1	LLSPLSSAR	(S567)	_LLS[Phospho (STY)]PLSSAR_	0	1	0	1	1	0	1	0	0	0	1	1	0	1	0	0	0	0	0	0	2	0	0	0	2	0	1	0	0	0	0	1	0	0	1	2	0	2	0	1	0	1	1	0
A0A087WZ32;A0A087X038;A8K727;Q9HB19	PLEKHA2	Pleckstrin homology domain-containing family A member 2	SQSYIPTSGCR	(S134,C141);(S135,C142);(S184,C191);(S184,C191)	_SQS[Phospho (STY)]YIPTSGC[Carbamidomethyl (C)]R_	1	1	1	1	1	0	0	1	0	2	1	2	1	1	0	0	1	0	0	2	1	1	1	2	1	1	1	1	1	1	0	2	0	1	1	1	0	1	0	1	0	1	1	0
A0A087WZ40;Q14244	MAP7	Ensconsin	AAPAQVRPPSPGNIRPVK	(S395);(S365)	_AAPAQVRPPS[Phospho (STY)]PGNIRPVK_	1	1	1	1	1	0	1	1	1	0	1	1	0	1	0	1	0	0	1	0	1	1	1	1	1	0	1	1	1	0	1	1	0	1	1	1	1	1	1	1	0	1	1	1
A0A087WZG6;A0A087X1S9;Q8TEW8;R4GN62	PARD3B	Partitioning defective 3 homolog B	LGTPLLVR	(T59);(T59);(T133);(T133)	_LGT[Phospho (STY)]PLLVR_	2	1	1	1	4	2	4	1	0	0	1	4	0	1	0	0	0	0	0	0	2	1	2	1	4	0	1	2	0	0	1	2	0	1	4	2	2	3	0	1	0	4	2	3
A0A087WZG6;A0A087X1S9;Q8TEW8;R4GN62	PARD3B	Partitioning defective 3 homolog B	RSSDPVPGPPADTQPSASHPGGQSLK	(S67);(S67);(S141);(S141)	_RSS[Phospho (STY)]DPVPGPPADTQPSASHPGGQSLK_	2	1	1	1	4	2	4	1	0	0	1	4	0	1	0	0	0	0	0	0	2	1	2	1	4	0	1	2	0	0	1	2	0	1	4	2	2	3	0	1	0	4	2	3
A0A087WZG6;A0A087X1S9;Q8TEW8;R4GN62	PARD3B	Partitioning defective 3 homolog B	SSSLESLQTAVAEVR	(S672);(S610);(S746);(S746)	_SSS[Phospho (STY)]LESLQTAVAEVR_	2	1	1	1	4	2	4	1	0	0	1	4	0	1	0	0	0	0	0	0	2	1	2	1	4	0	1	2	0	0	1	2	0	1	4	2	2	3	0	1	0	4	2	3
A0A087WZP9	LIME1	Lck-interacting transmembrane adapter 1	AAPGPAQQQGPAACQHGSPAPTLAGGVQGHHR	(C117,S121)	_AAPGPAQQQGPAAC[Carbamidomethyl (C)]QHGS[Phospho (STY)]PAPTLAGGVQGHHR_	1	2	2	2	1	1	1	2	2	0	1	1	1	1	0	0	1	0	0	0	1	1	1	1	1	0	1	0	0	0	1	2	0	1	1	2	1	1	0	2	0	2	1	2
A0A087WZP9	LIME1	Lck-interacting transmembrane adapter 1	LQGSATAAEAVSAR	(S54)	_LQGS[Phospho (STY)]ATAAEAVSAR_	1	2	2	2	1	1	1	2	2	0	1	1	1	1	0	0	1	0	0	0	1	1	1	1	1	0	1	0	0	0	1	2	0	1	1	2	1	1	0	2	0	2	1	2
A0A087WZU2;E5RGN0;E5RJM2;H0YBX5;Q00536	CDK16	Cyclin-dependent kinase 16;Cyclin-dependent kinase 16 (Fragment);Cyclin-dependent kinase 16 (Fragment);Cyclin-dependent kinase 16 (Fragment);Cyclin-dependent kinase 16	RVSLSEIGFGK	(S105);(S153);(S153);(S113);(S153)	_RVS[Phospho (STY)]LSEIGFGK_	0	2	1	0	1	0	1	0	0	1	0	1	0	1	0	0	0	0	0	0	1	0	0	0	2	0	1	0	0	0	1	1	0	2	2	1	0	0	0	0	0	2	0	0
A0A087WZX7;E7ENJ6;K7EJL1;Q9BXS5	AP1M1	AP-1 complex subunit mu-1 (Fragment);AP-1 complex subunit mu-1;AP-1 complex subunit mu-1;AP-1 complex subunit mu-1	LETGAPRPPATVTNAVSWR	(T89);(T152);(T80);(T152)	_LETGAPRPPAT[Phospho (STY)]VTNAVSWR_	0	1	0	0	2	1	0	0	0	1	1	0	0	0	0	0	0	0	1	3	2	0	0	1	1	1	1	0	0	0	0	0	0	0	0	0	0	1	0	0	0	1	1	0
A0A087X011;E9PES4;J3KPF9;Q9Y496	KIF3A	Kinesin-like protein;Kinesin-like protein;Kinesin-like protein;Kinesin-like protein KIF3A	RSAKPETVIDSLLQ	(S713);(S714);(S690);(S687)	_RS[Phospho (STY)]AKPETVIDSLLQ_	1	1	2	2	1	0	2	1	0	0	1	2	1	0	1	0	0	0	0	0	1	0	2	1	1	0	1	1	0	0	1	2	0	0	1	2	0	1	0	0	0	2	1	2
A0A087X020;Q9Y3A5	SBDS	Ribosome maturation protein SBDS	SIFTPTNQIR	(S2);(S2)	_[Acetyl (Protein N-term)]S[Phospho (STY)]IFTPTNQIR_	2	4	2	2	5	2	3	4	2	2	5	4	1	1	0	2	2	0	5	3	4	4	2	3	5	1	4	4	2	2	2	3	2	2	4	3	1	5	1	4	0	4	4	2
A0A087X020;Q9Y3A5	SBDS	Ribosome maturation protein SBDS	SIFTPTNQIR	(T5);(T5)	_[Acetyl (Protein N-term)]SIFT[Phospho (STY)]PTNQIR_	2	4	2	2	5	2	3	4	2	2	5	4	1	1	0	2	2	0	5	3	4	4	2	3	5	1	4	4	2	2	2	3	2	2	4	3	1	5	1	4	0	4	4	2
A0A087X033;P60484	PTEN	Phosphatidylinositol 3,4,5-trisphosphate 3-phosphatase and dual-specificity protein phosphatase PTEN (Fragment);Phosphatidylinositol 3,4,5-trisphosphate 3-phosphatase and dual-specificity protein phosphatase PTEN	VENGSLCDQEIDSICSIER	(S103,C105,C113);(S294,C296,C304)	_VENGS[Phospho (STY)]LC[Carbamidomethyl (C)]DQEIDSIC[Carbamidomethyl (C)]SIER_	1	1	0	0	1	1	1	0	0	0	1	1	1	1	0	0	0	0	0	0	1	0	1	1	1	0	1	0	0	0	0	1	0	0	1	1	0	1	0	0	0	1	1	1
A0A087X0I9;Q04759	PRKCQ	Protein kinase C;Protein kinase C theta type	ALINSMDQNMFR	(S649);(S685)	_ALINS[Phospho (STY)]MDQNMFR_	3	4	0	2	4	2	4	2	2	1	4	4	1	3	1	0	2	0	2	0	4	1	2	2	4	0	1	1	0	0	3	2	0	2	4	4	1	3	1	1	0	4	3	3
A0A087X0I9;Q04759	PRKCQ	Protein kinase C;Protein kinase C theta type	EGPVEIGLPCSIK	(C286,S287);(C322,S323)	_EGPVEIGLPC[Carbamidomethyl (C)]S[Phospho (STY)]IK_	3	4	0	2	4	2	4	2	2	1	4	4	1	3	1	0	2	0	2	0	4	1	2	2	4	0	1	1	0	0	3	2	0	2	4	4	1	3	1	1	0	4	3	3
A0A087X0I9;Q04759	PRKCQ	Protein kinase C;Protein kinase C theta type	NFSFMNPGMER	(S659);(S695)	_NFS[Phospho (STY)]FMNPGMER_	3	4	0	2	4	2	4	2	2	1	4	4	1	3	1	0	2	0	2	0	4	1	2	2	4	0	1	1	0	0	3	2	0	2	4	4	1	3	1	1	0	4	3	3
A0A087X0I9;Q04759	PRKCQ	Protein kinase C;Protein kinase C theta type	PRLSFADR	(S640);(S676)	_PRLS[Phospho (STY)]FADR_	3	4	0	2	4	2	4	2	2	1	4	4	1	3	1	0	2	0	2	0	4	1	2	2	4	0	1	1	0	0	3	2	0	2	4	4	1	3	1	1	0	4	3	3
A0A087X0K9;G3V1L9;Q07157	TJP1	Tight junction protein 1 (Zona occludens 1), isoform CRA_a;Tight junction protein ZO-1;Tight junction protein ZO-1	AIPVSPSAVEEDEDEDGHTVVATAR	(S1617);(S1710);(S1617)	_AIPVS[Phospho (STY)]PSAVEEDEDEDGHTVVATAR_	0	2	3	3	3	0	2	2	1	0	9	4	0	2	0	0	0	0	1	1	4	2	0	3	7	1	4	1	2	2	1	2	0	4	6	5	3	3	0	2	0	2	5	2
A0A087X0K9;G3V1L9;Q07157	TJP1	Tight junction protein 1 (Zona occludens 1), isoform CRA_a;Tight junction protein ZO-1;Tight junction protein ZO-1	IDSPGFKPASQQK	(S912);(S1005);(S912)	_IDS[Phospho (STY)]PGFKPASQQK_	0	2	3	3	3	0	2	2	1	0	9	4	0	2	0	0	0	0	1	1	4	2	0	3	7	1	4	1	2	2	1	2	0	4	6	5	3	3	0	2	0	2	5	2
A0A087X0K9;G3V1L9;Q07157	TJP1	Tight junction protein 1 (Zona occludens 1), isoform CRA_a;Tight junction protein ZO-1;Tight junction protein ZO-1	SREDLSAQPVQTK	(S617);(S710);(S617)	_S[Phospho (STY)]REDLSAQPVQTK_	0	2	3	3	3	0	2	2	1	0	9	4	0	2	0	0	0	0	1	1	4	2	0	3	7	1	4	1	2	2	1	2	0	4	6	5	3	3	0	2	0	2	5	2
A0A087X0K9;G3V1L9;Q07157	TJP1	Tight junction protein 1 (Zona occludens 1), isoform CRA_a;Tight junction protein ZO-1;Tight junction protein ZO-1	SHSLAQPPEFDSGVETFSIHAEK	(S1579);(S1672);(S1579)	_SHS[Phospho (STY)]LAQPPEFDSGVETFSIHAEK_	0	2	3	3	3	0	2	2	1	0	9	4	0	2	0	0	0	0	1	1	4	2	0	3	7	1	4	1	2	2	1	2	0	4	6	5	3	3	0	2	0	2	5	2
A0A087X1A9;O75396	SEC22B	SEC22 vesicle-trafficking protein homolog B (Fragment);Vesicle-trafficking protein SEC22b	NLGSINTELQDVQR	(S12);(S137)	_NLGS[Phospho (STY)]INTELQDVQR_	0	0	0	0	1	0	1	0	1	0	0	1	0	1	0	0	1	0	1	1	0	0	0	1	0	1	1	0	1	1	0	1	1	0	0	0	0	0	0	0	0	1	0	0
A0A087X1G7;O60613	SELENOF	Selenoprotein F	WNTDSVEEFLSEK	(S152);(S153)	_WNTDS[Phospho (STY)]VEEFLSEK_	0	0	1	0	1	1	1	0	0	0	0	1	0	0	0	0	0	0	0	0	0	0	0	1	1	0	0	0	0	0	1	0	0	0	0	1	0	1	0	0	0	1	0	0
A0A087X1X7;E9PI39;E9PK01;E9PQ49;E9PRY8;P29692	EEF1D	Elongation factor 1-delta;Elongation factor 1-delta (Fragment);Elongation factor 1-delta (Fragment);Elongation factor 1-delta (Fragment);Elongation factor 1-delta;Elongation factor 1-delta	ATAPQTQHVSPMR	(S499);(S133);(S133);(S133);(S549);(S133)	_ATAPQTQHVS[Phospho (STY)]PMR_	2	5	5	1	4	1	4	2	1	4	4	4	1	5	1	1	1	0	0	1	3	1	3	6	4	1	2	2	4	2	3	4	1	4	5	5	0	5	1	3	0	4	3	1
A0A087X1X7;E9PI39;E9PK01;E9PQ49;E9PRY8;P29692	EEF1D	Elongation factor 1-delta;Elongation factor 1-delta (Fragment);Elongation factor 1-delta (Fragment);Elongation factor 1-delta (Fragment);Elongation factor 1-delta;Elongation factor 1-delta	KPATPAEDDEDDDIDLFGSDNEEEDK	(T513,S528);(T147,S162);(T147,S162);(T147,S162);(T563,S578);(T147,S162)	_KPAT[Phospho (STY)]PAEDDEDDDIDLFGS[Phospho (STY)]DNEEEDK_	2	5	5	1	4	1	4	2	1	4	4	4	1	5	1	1	1	0	0	1	3	1	3	6	4	1	2	2	4	2	3	4	1	4	5	5	0	5	1	3	0	4	3	1
A0A087X1X7;E9PI39;E9PK01;E9PQ49;E9PRY8;P29692	EEF1D	Elongation factor 1-delta;Elongation factor 1-delta (Fragment);Elongation factor 1-delta (Fragment);Elongation factor 1-delta (Fragment);Elongation factor 1-delta;Elongation factor 1-delta	KPATPAEDDEDDDIDLFGSDNEEEDK	(S528);(S162);(S162);(S162);(S578);(S162)	_KPATPAEDDEDDDIDLFGS[Phospho (STY)]DNEEEDK_	2	5	5	1	4	1	4	2	1	4	4	4	1	5	1	1	1	0	0	1	3	1	3	6	4	1	2	2	4	2	3	4	1	4	5	5	0	5	1	3	0	4	3	1
A0A087X1X7;E9PI39;E9PK01;E9PQ49;E9PRY8;P29692	EEF1D	Elongation factor 1-delta;Elongation factor 1-delta (Fragment);Elongation factor 1-delta (Fragment);Elongation factor 1-delta (Fragment);Elongation factor 1-delta;Elongation factor 1-delta	PATPAEDDEDDDIDLFGSDNEEEDK	(S528);(S162);(S162);(S162);(S578);(S162)	_PATPAEDDEDDDIDLFGS[Phospho (STY)]DNEEEDK_	2	5	5	1	4	1	4	2	1	4	4	4	1	5	1	1	1	0	0	1	3	1	3	6	4	1	2	2	4	2	3	4	1	4	5	5	0	5	1	3	0	4	3	1
A0A087X2D0;P84103	SRSF3	Serine/arginine-rich-splicing factor 3;Serine/arginine-rich splicing factor 3	MHRDSCPLDCK	(S5,C6,C10);(S5,C6,C10)	_[Acetyl (Protein N-term)]MHRDS[Phospho (STY)]C[Carbamidomethyl (C)]PLDC[Carbamidomethyl (C)]K_	1	1	0	0	0	0	1	1	0	1	1	1	0	0	0	1	1	0	1	1	1	1	1	0	1	1	1	1	1	1	1	0	1	0	1	1	1	1	0	1	1	1	1	1
A0A087X2D8	SPAG9	C-Jun-amino-terminal kinase-interacting protein 4	AGPSAQEPGSQTPLK	(T1255)	_AGPSAQEPGSQT[Phospho (STY)]PLK_	6	8	6	7	8	7	8	5	3	3	11	12	5	9	4	0	3	0	4	3	5	5	12	10	12	1	4	1	1	2	10	6	0	13	16	13	0	7	1	5	0	9	3	5
A0A087X2D8	SPAG9	C-Jun-amino-terminal kinase-interacting protein 4	ETDYPAGEDLSESGQVDK	(S806)	_ETDYPAGEDLSES[Phospho (STY)]GQVDK_	6	8	6	7	8	7	8	5	3	3	11	12	5	9	4	0	3	0	4	3	5	5	12	10	12	1	4	1	1	2	10	6	0	13	16	13	0	7	1	5	0	9	3	5
A0A087X2D8	SPAG9	C-Jun-amino-terminal kinase-interacting protein 4	SHTSLKDELSDVSQGGSK	(S245)	_SHTS[Phospho (STY)]LKDELSDVSQGGSK_	6	8	6	7	8	7	8	5	3	3	11	12	5	9	4	0	3	0	4	3	5	5	12	10	12	1	4	1	1	2	10	6	0	13	16	13	0	7	1	5	0	9	3	5
A0A087X2D8	SPAG9	C-Jun-amino-terminal kinase-interacting protein 4	TSGVPGNRPGSVIR	(S1179)	_TSGVPGNRPGS[Phospho (STY)]VIR_	6	8	6	7	8	7	8	5	3	3	11	12	5	9	4	0	3	0	4	3	5	5	12	10	12	1	4	1	1	2	10	6	0	13	16	13	0	7	1	5	0	9	3	5
A0A087X2D8	SPAG9	C-Jun-amino-terminal kinase-interacting protein 4	VSGLAGSIYR	(S25)	_VS[Phospho (STY)]GLAGSIYR_	6	8	6	7	8	7	8	5	3	3	11	12	5	9	4	0	3	0	4	3	5	5	12	10	12	1	4	1	1	2	10	6	0	13	16	13	0	7	1	5	0	9	3	5
A0A087X2D8	SPAG9	C-Jun-amino-terminal kinase-interacting protein 4	YNAPTSHVTPSVK	(S579)	_YNAPTSHVTPS[Phospho (STY)]VK_	6	8	6	7	8	7	8	5	3	3	11	12	5	9	4	0	3	0	4	3	5	5	12	10	12	1	4	1	1	2	10	6	0	13	16	13	0	7	1	5	0	9	3	5
A0A087X2D8	SPAG9	C-Jun-amino-terminal kinase-interacting protein 4	YNAPTSHVTPSVKK	(S579)	_YNAPTSHVTPS[Phospho (STY)]VKK_	6	8	6	7	8	7	8	5	3	3	11	12	5	9	4	0	3	0	4	3	5	5	12	10	12	1	4	1	1	2	10	6	0	13	16	13	0	7	1	5	0	9	3	5
A0A088AWL3;O75376	NCOR1	Nuclear receptor corepressor 1	QQQLEEEAAKPPEPEKPVSPPPVEQK	(S115);(S224)	_QQQLEEEAAKPPEPEKPVS[Phospho (STY)]PPPVEQK_	1	0	0	0	2	1	1	0	0	0	0	1	1	1	0	0	1	0	0	0	1	0	0	0	1	0	2	1	1	1	0	0	0	1	2	1	0	1	0	0	1	0	0	0
A0A088AWN2;Q8TBZ3	WDR20	WD repeat-containing protein 20	SNSLPHSAVSNAGSK	(S465);(S434)	_SNS[Phospho (STY)]LPHSAVSNAGSK_	1	1	0	1	1	1	0	1	1	1	1	1	1	1	0	0	0	0	0	1	1	1	1	1	1	0	1	1	0	0	1	1	0	1	1	1	0	1	0	1	0	1	1	1
A0A096LP25	AAK1	AP2-associated protein kinase 1	AGQTQPNPGILPIQPALTPR	(T389)	_AGQTQPNPGILPIQPALT[Phospho (STY)]PR_	1	1	1	1	3	0	1	0	0	1	1	5	0	1	0	0	0	0	0	1	1	0	1	1	2	0	0	0	0	0	0	0	0	4	5	5	0	1	0	0	0	2	0	1
A0A0A0MQS2;F5H0Q6;Q8N2M8	CLASRP	CLK4-associating serine/arginine-rich protein;CLK4-associating serine/arginine-rich protein;CLK4-associating serine/arginine rich protein	LTRPAASPAVGEK	(S547);(S547);(S547)	_LTRPAAS[Phospho (STY)]PAVGEK_	0	0	1	0	0	0	1	0	0	1	1	0	0	0	0	0	1	0	2	3	2	1	0	0	1	0	2	1	2	1	0	1	2	0	1	0	0	0	0	1	2	0	2	0
A0A0A0MQS2;F5H0Q6;Q8N2M8	CLASRP	CLK4-associating serine/arginine-rich protein;CLK4-associating serine/arginine-rich protein;CLK4-associating serine/arginine rich protein	RDSPTYDPYK	(S294);(S294);(S294)	_RDS[Phospho (STY)]PTYDPYK_	0	0	1	0	0	0	1	0	0	1	1	0	0	0	0	0	1	0	2	3	2	1	0	0	1	0	2	1	2	1	0	1	2	0	1	0	0	0	0	1	2	0	2	0
A0A0A0MQW1;A0A2R8Y4X0;A0A2R8Y5H9;A8MY87;Q8IVT5	KSR1	Kinase suppressor of Ras 1;Kinase suppressor of Ras 1;Kinase suppressor of Ras 1;Kinase suppressor of Ras 1 (Fragment);Kinase suppressor of Ras 1	ADVLEAHEAEAEEPEAGKSEAEDDEDEVDDLPSSR	(S492);(S448);(S547);(S282);(S569)	_ADVLEAHEAEAEEPEAGKS[Phospho (STY)]EAEDDEDEVDDLPSSR_	1	1	1	1	1	1	1	0	0	1	0	1	1	1	1	0	0	0	0	1	1	1	1	1	1	0	1	1	0	0	1	1	0	1	1	1	0	1	0	0	0	1	1	1
A0A0A0MR12;Q15884	FAM189A2	Protein FAM189A2	SKSDPVLHPSEER	(S428);(S275)	_SKS[Phospho (STY)]DPVLHPSEER_	0	1	0	1	0	0	1	1	1	1	0	1	0	1	0	0	0	0	0	0	1	0	1	0	1	0	0	0	0	0	1	1	0	1	1	1	0	0	0	1	0	1	0	1
A0A0A0MRA8;A0A0A0MSA4;A0A1B0GTF8;A8K968;J3KT37;Q9Y2J2	EPB41L3	Band 4.1-like protein 3;Band 4.1-like protein 3;Band 4.1-like protein 3;Band 4.1-like protein 3;Band 4.1-like protein 3 (Fragment);Band 4.1-like protein 3	FLTLGSK	(T401);(T259);(T292);(T292);(T58);(T401)	_FLT[Phospho (STY)]LGSK_	0	3	1	2	1	1	2	1	0	2	2	3	0	1	0	0	0	0	0	0	1	0	2	1	1	0	0	0	0	1	2	2	1	2	3	3	0	1	0	0	0	3	1	2
A0A0A0MRA8;A0A0A0MSA4;A0A1B0GTF8;A8K968;J3KT37;Q9Y2J2	EPB41L3	Band 4.1-like protein 3;Band 4.1-like protein 3;Band 4.1-like protein 3;Band 4.1-like protein 3;Band 4.1-like protein 3 (Fragment);Band 4.1-like protein 3	RASALIDRPAPYFER	(S420);(S278);(S311);(S311);(S77);(S420)	_RAS[Phospho (STY)]ALIDRPAPYFER_	0	3	1	2	1	1	2	1	0	2	2	3	0	1	0	0	0	0	0	0	1	0	2	1	1	0	0	0	0	1	2	2	1	2	3	3	0	1	0	0	0	3	1	2
A0A0A0MRI1;Q8IXQ4	GPALPP1	GPALPP motifs-containing protein 1	KQDDSPPRPIIGPALPPGFIK	(S103);(S105)	_KQDDS[Phospho (STY)]PPRPIIGPALPPGFIK_	0	0	0	1	1	0	1	0	0	0	0	0	0	1	0	0	0	0	0	1	1	0	0	0	1	0	0	0	0	0	0	1	0	1	1	1	0	1	0	0	0	0	0	0
A0A0A0MRM8;A0A0D9SGC1;A0A1Y0BRN3;A0A590UJ40;A0A590UJ75;A0A590UK22;A0A590UK86;A0A590UKB0;E7EW20;Q9UM54	MYO6	Unconventional myosin-6;Unconventional myosin-VI (Fragment);Unconventional myosin-6;Unconventional myosin-6;Unconventional myosin-VI (Fragment);Unconventional myosin-VI (Fragment);Unconventional myosin-VI;Unconventional myosin-VI (Fragment);Unconventional myosin-6;Unconventional myosin-VI	VMLTTAGGTKGTVIK	(T405);(T408);(T405);(T405);(T405);(T405);(T405);(T405);(T405);(T405)	_VMLTTAGGTKGT[Phospho (STY)]VIK_	2	3	2	3	3	1	3	4	3	3	3	4	1	4	1	0	0	0	3	0	2	3	4	4	4	2	2	2	0	3	2	2	0	3	5	5	0	2	0	3	0	4	2	3
A0A0A0MRN5;Q9NZT2	OGFR	Opioid growth factor receptor	KVEEEGSPGDPDHEASTQGR	(S263);(S315)	_KVEEEGS[Phospho (STY)]PGDPDHEASTQGR_	3	3	2	3	3	2	2	1	0	3	1	3	0	3	0	0	1	0	1	2	0	2	3	3	3	0	3	0	3	0	2	2	0	3	2	3	0	4	0	0	0	3	1	3
A0A0A0MRN5;Q9NZT2	OGFR	Opioid growth factor receptor	SQGDEAGGHGEDRPEPLSPK	(S326);(S378)	_SQGDEAGGHGEDRPEPLS[Phospho (STY)]PK_	3	3	2	3	3	2	2	1	0	3	1	3	0	3	0	0	1	0	1	2	0	2	3	3	3	0	3	0	3	0	2	2	0	3	2	3	0	4	0	0	0	3	1	3
A0A0A0MRN5;Q9NZT2	OGFR	Opioid growth factor receptor	VEEEGSPGDPDHEASTQGR	(S263);(S315)	_VEEEGS[Phospho (STY)]PGDPDHEASTQGR_	3	3	2	3	3	2	2	1	0	3	1	3	0	3	0	0	1	0	1	2	0	2	3	3	3	0	3	0	3	0	2	2	0	3	2	3	0	4	0	0	0	3	1	3
A0A0A0MRT6;B6VEX4;Q8IZP0	ABI1	Abl interactor 1	TNPPTQKPPSPPMSGR	(S178,M181);(S183,M186);(S183,M186)	_TNPPTQKPPS[Phospho (STY)]PPM[Oxidation (M)]SGR_	2	3	2	2	4	3	3	2	1	2	3	4	0	1	0	0	1	0	2	2	3	2	1	1	4	1	3	0	1	1	1	3	1	3	3	2	0	3	1	1	0	3	4	2
A0A0A0MRT6;B6VEX4;Q8IZP0	ABI1	Abl interactor 1	TNPPTQKPPSPPMSGR	(S178);(S183);(S183)	_TNPPTQKPPS[Phospho (STY)]PPMSGR_	2	3	2	2	4	3	3	2	1	2	3	4	0	1	0	0	1	0	2	2	3	2	1	1	4	1	3	0	1	1	1	3	1	3	3	2	0	3	1	1	0	3	4	2
A0A0A0MRU9;A0A7I2YQR3;E7ETY4;E9PC69	MARK2	Non-specific serine/threonine protein kinase	GRNSATSADEQPHIGNYR	(S40);(S40);(S40);(S40)	_GRNS[Phospho (STY)]ATSADEQPHIGNYR_	3	6	6	5	8	2	4	3	1	4	8	4	1	2	1	1	2	0	1	8	5	5	1	4	7	2	7	2	6	2	5	4	2	3	7	6	2	6	2	4	2	7	6	2
A0A0A0MRU9;A0A7I2YQR3;E7ETY4;E9PC69	MARK2	Non-specific serine/threonine protein kinase	LDTFCGSPPYAAPELFQGK	(T208,C210);(T208,C210);(T208,C210);(T208,C210)	_LDT[Phospho (STY)]FC[Carbamidomethyl (C)]GSPPYAAPELFQGK_	3	6	6	5	8	2	4	3	1	4	8	4	1	2	1	1	2	0	1	8	5	5	1	4	7	2	7	2	6	2	5	4	2	3	7	6	2	6	2	4	2	7	6	2
A0A0A0MRU9;A0A7I2YQR3;E7ETY4;E9PC69	MARK2	Non-specific serine/threonine protein kinase	PRPSADLTNSSAPSPSHK	(S390);(S390);(S390);(S390)	_PRPSADLTNSSAPS[Phospho (STY)]PSHK_	3	6	6	5	8	2	4	3	1	4	8	4	1	2	1	1	2	0	1	8	5	5	1	4	7	2	7	2	6	2	5	4	2	3	7	6	2	6	2	4	2	7	6	2
A0A0A0MRU9;A0A7I2YQR3;E7ETY4;E9PC69	MARK2	Non-specific serine/threonine protein kinase	RFSDQAGPAIPTSNSYSK	(S409);(S409);(S409);(S409)	_RFS[Phospho (STY)]DQAGPAIPTSNSYSK_	3	6	6	5	8	2	4	3	1	4	8	4	1	2	1	1	2	0	1	8	5	5	1	4	7	2	7	2	6	2	5	4	2	3	7	6	2	6	2	4	2	7	6	2
A0A0A0MRU9;A0A7I2YQR3;E7ETY4;E9PC69	MARK2	Non-specific serine/threonine protein kinase	VPASPLPGLER	(S455);(S455);(S455);(S455)	_VPAS[Phospho (STY)]PLPGLER_	3	6	6	5	8	2	4	3	1	4	8	4	1	2	1	1	2	0	1	8	5	5	1	4	7	2	7	2	6	2	5	4	2	3	7	6	2	6	2	4	2	7	6	2
A0A0A0MRU9;A0A7I2YQR3;E7ETY4;E9PC69	MARK2	Non-specific serine/threonine protein kinase	VPVASPSAHNISSSGGAPDR	(S524);(S516);(S570);(S570)	_VPVASPS[Phospho (STY)]AHNISSSGGAPDR_	3	6	6	5	8	2	4	3	1	4	8	4	1	2	1	1	2	0	1	8	5	5	1	4	7	2	7	2	6	2	5	4	2	3	7	6	2	6	2	4	2	7	6	2
A0A0A0MRY0;F8WDP1;Q8WUA7	TBC1D22A	TBC1 domain family member 22A	PRPEAEPPSPPSGDLR	(S102);(S132);(S132)	_PRPEAEPPS[Phospho (STY)]PPSGDLR_	0	1	0	0	2	0	0	0	0	1	1	1	0	2	0	0	0	0	0	1	1	2	0	1	1	0	2	0	1	0	1	0	0	0	2	1	0	2	0	1	0	0	1	0
A0A0A0MS08;P01857	IGHG1	Immunoglobulin heavy constant gamma 1 (Fragment);Immunoglobulin heavy constant gamma 1	DTLMISR	(M135,S137);(M135,S137)	_DTLM[Oxidation (M)]IS[Phospho (STY)]R_	14	10	11	11	12	12	14	11	8	13	12	15	8	10	11	16	12	0	17	9	10	10	9	10	11	12	14	13	15	10	13	10	14	11	11	12	11	12	10	10	9	13	12	10
A0A0A0MSA7;A0A0U1RQK7;O43432	EIF4G3	Eukaryotic translation initiation factor 4 gamma 3	RSPVPAQIAITVPK	(S494);(S684);(S495)	_RS[Phospho (STY)]PVPAQIAITVPK_	0	1	1	0	1	0	1	0	0	0	0	1	0	1	0	0	0	0	0	0	0	0	0	0	2	0	1	0	0	1	0	1	1	1	2	1	0	1	0	0	0	2	0	0
A0A0A0MSC1;C9JLX3;H7C1A6;O60266;U3KQ91	ADCY3	Adenylate cyclase type 3;Adenylate cyclase (Fragment);Adenylate cyclase type 3 (Fragment);Adenylate cyclase type 3;Adenylate cyclase type 3 (Fragment)	SSSPALIETK	(S525);(S475);(S281);(S525);(S218)	_SSS[Phospho (STY)]PALIETK_	1	1	0	1	1	1	1	1	1	0	1	1	0	1	0	0	0	0	1	0	1	1	1	1	1	0	0	1	0	0	1	0	0	1	1	1	0	1	1	0	0	1	1	1
A0A0A0MSJ4;Q7Z7G1	CLNK	Cytokine-dependent hematopoietic cell linker	GHSDDDYDDPELR	(S65);(S65)	_GHS[Phospho (STY)]DDDYDDPELR_	2	1	0	0	2	0	1	0	0	0	0	2	0	0	0	0	0	0	0	0	1	0	1	0	0	0	0	0	0	0	0	1	0	1	2	0	0	1	0	0	0	2	0	0
A0A0A0MT40;H3BUD4;Q15111	PLCL1	Phosphoinositide phospholipase C;Phosphoinositide phospholipase C (Fragment);Inactive phospholipase C-like protein 1	KLPSDPDVLEGEVTDEDEEAEMSR	(T479,M487);(T482,M490);(T556,M564)	_KLPSDPDVLEGEVT[Phospho (STY)]DEDEEAEM[Oxidation (M)]SR_	2	4	2	3	5	3	5	2	1	1	4	4	1	4	2	0	0	0	1	3	3	2	3	3	5	0	1	1	0	0	5	4	0	4	5	5	0	1	0	1	0	5	0	3
A0A0A0MT40;H3BUD4;Q15111	PLCL1	Phosphoinositide phospholipase C;Phosphoinositide phospholipase C (Fragment);Inactive phospholipase C-like protein 1	KLPSDPDVLEGEVTDEDEEAEMSRR	(T479,M487);(T482,M490);(T556,M564)	_KLPSDPDVLEGEVT[Phospho (STY)]DEDEEAEM[Oxidation (M)]SRR_	2	4	2	3	5	3	5	2	1	1	4	4	1	4	2	0	0	0	1	3	3	2	3	3	5	0	1	1	0	0	5	4	0	4	5	5	0	1	0	1	0	5	0	3
A0A0A0MT40;H3BUD4;Q15111	PLCL1	Phosphoinositide phospholipase C;Phosphoinositide phospholipase C (Fragment);Inactive phospholipase C-like protein 1	KLPSDPDVLEGEVTDEDEEAEMSR	(T479);(T482);(T556)	_KLPSDPDVLEGEVT[Phospho (STY)]DEDEEAEMSR_	2	4	2	3	5	3	5	2	1	1	4	4	1	4	2	0	0	0	1	3	3	2	3	3	5	0	1	1	0	0	5	4	0	4	5	5	0	1	0	1	0	5	0	3
A0A0A0MT40;H3BUD4;Q15111	PLCL1	Phosphoinositide phospholipase C;Phosphoinositide phospholipase C (Fragment);Inactive phospholipase C-like protein 1	KLPSDPDVLEGEVTDEDEEAEMSRR	(T479);(T482);(T556)	_KLPSDPDVLEGEVT[Phospho (STY)]DEDEEAEMSRR_	2	4	2	3	5	3	5	2	1	1	4	4	1	4	2	0	0	0	1	3	3	2	3	3	5	0	1	1	0	0	5	4	0	4	5	5	0	1	0	1	0	5	0	3
A0A0A0MT40;H3BUD4;Q15111	PLCL1	Phosphoinositide phospholipase C;Phosphoinositide phospholipase C (Fragment);Inactive phospholipase C-like protein 1	TVSFSSMPSEK	(S18,M22);(S21,M25);(S95,M99)	_TVS[Phospho (STY)]FSSM[Oxidation (M)]PSEK_	2	4	2	3	5	3	5	2	1	1	4	4	1	4	2	0	0	0	1	3	3	2	3	3	5	0	1	1	0	0	5	4	0	4	5	5	0	1	0	1	0	5	0	3
A0A0A0MT72;Q9BSQ5	CCM2	Cerebral cavernous malformations 2 protein	GIITDSFGR	(S378);(S384)	_GIITDS[Phospho (STY)]FGR_	1	3	1	2	2	2	3	2	1	2	3	3	1	1	1	0	1	0	1	0	2	2	1	2	2	1	2	1	0	0	1	1	0	2	4	1	1	2	1	1	0	2	1	3
A0A0A0MTC1;A0A0A0MTR7;Q63HN8	RNF213	E3 ubiquitin-protein ligase RNF213	EDQEAAELLSEPEEESER	(S1307);(S1258);(S1258)	_EDQEAAELLS[Phospho (STY)]EPEEESER_	0	1	1	1	1	1	1	0	0	1	1	1	1	1	1	0	1	0	0	0	1	1	0	1	1	1	1	0	0	0	1	1	1	1	1	1	0	1	1	0	0	1	0	1
A0A0A0MTL6;H3BMG9;H3BSV5;Q6ZS17	RIPOR1	Rho family-interacting cell polarization regulator 1;Rho family-interacting cell polarization regulator 1 (Fragment);Rho family-interacting cell polarization regulator 1 (Fragment);Rho family-interacting cell polarization regulator 1	FSTYSQSPPDTPSLR	(T371);(T314);(T351);(T355)	_FSTYSQSPPDT[Phospho (STY)]PSLR_	1	3	1	3	1	1	2	1	1	1	2	3	0	2	0	0	0	0	0	0	2	1	2	2	3	0	0	1	0	0	2	1	0	1	3	2	0	2	0	1	0	3	1	2
A0A0A0MTL6;H3BMG9;H3BSV5;Q6ZS17	RIPOR1	Rho family-interacting cell polarization regulator 1;Rho family-interacting cell polarization regulator 1 (Fragment);Rho family-interacting cell polarization regulator 1 (Fragment);Rho family-interacting cell polarization regulator 1	HSPAPRPLVQQPEPLPIQVAFR	(S417);(S360);(S397);(S401)	_HS[Phospho (STY)]PAPRPLVQQPEPLPIQVAFR_	1	3	1	3	1	1	2	1	1	1	2	3	0	2	0	0	0	0	0	0	2	1	2	2	3	0	0	1	0	0	2	1	0	1	3	2	0	2	0	1	0	3	1	2
A0A0A0MTL6;H3BMG9;H3BSV5;Q6ZS17	RIPOR1	Rho family-interacting cell polarization regulator 1;Rho family-interacting cell polarization regulator 1 (Fragment);Rho family-interacting cell polarization regulator 1 (Fragment);Rho family-interacting cell polarization regulator 1	SQSFAGVLGSHER	(S42);(S36);(S22);(S22)	_SQS[Phospho (STY)]FAGVLGSHER_	1	3	1	3	1	1	2	1	1	1	2	3	0	2	0	0	0	0	0	0	2	1	2	2	3	0	0	1	0	0	2	1	0	1	3	2	0	2	0	1	0	3	1	2
A0A0A0MTP7;F8VXG7;Q99590	SCAF11	Protein SCAF11	FHSPSTTWSPNK	(S736);(S604);(S796)	_FHS[Phospho (STY)]PSTTWSPNK_	0	0	0	0	0	0	1	0	0	1	1	1	0	0	0	0	1	0	1	1	1	0	0	0	1	1	1	0	1	1	0	1	1	0	1	0	0	1	0	0	1	0	0	0
A0A0A6YY98;H7C2J6;Q9NQA5	TRPV5	Transient receptor potential cation channel subfamily V member 5;Transient receptor potential cation channel subfamily V member 5 (Fragment);Transient receptor potential cation channel subfamily V member 5	ASLALPTSSLSR	(S680);(S625);(S680)	_AS[Phospho (STY)]LALPTSSLSR_	1	3	1	1	2	1	2	2	2	1	2	2	2	2	2	0	1	0	0	0	1	3	2	2	2	0	1	0	0	0	2	2	0	2	2	2	1	2	1	2	0	4	3	4
A0A0A6YYL4;P57737	CORO7-PAM16;CORO7	Coronin;Coronin-7	RESWISDIR	(S21);(S21)	_RES[Phospho (STY)]WISDIR_	0	0	0	0	0	0	0	0	1	1	2	2	0	1	0	0	0	0	0	2	0	1	0	1	1	1	2	0	0	1	0	1	0	0	2	2	0	0	0	0	1	2	0	0
A0A0A6YYL4;P57737	CORO7-PAM16;CORO7	Coronin;Coronin-7	SLQSLLGPSSK	(S465);(S465)	_SLQS[Phospho (STY)]LLGPSSK_	0	0	0	0	0	0	0	0	1	1	2	2	0	1	0	0	0	0	0	2	0	1	0	1	1	1	2	0	0	1	0	1	0	0	2	2	0	0	0	0	1	2	0	0
A0A0B4J1S8;F8W860;Q9UBF8	PI4KB	Phosphatidylinositol 4-kinase beta;Phosphatidylinositol 4-kinase beta (Fragment);Phosphatidylinositol 4-kinase beta	RLSEQLAHTPTAFK	(S523);(S179);(S511)	_RLS[Phospho (STY)]EQLAHTPTAFK_	1	1	2	2	1	1	2	1	0	1	2	2	0	2	0	0	1	0	1	2	1	1	1	1	1	1	2	0	0	1	2	2	0	2	2	2	0	1	0	1	0	2	1	2
A0A0B4J1S8;F8W860;Q9UBF8	PI4KB	Phosphatidylinositol 4-kinase beta;Phosphatidylinositol 4-kinase beta (Fragment);Phosphatidylinositol 4-kinase beta	SVENLPECGITHEQR	(S440,C447);(S96,C103);(S428,C435)	_S[Phospho (STY)]VENLPEC[Carbamidomethyl (C)]GITHEQR_	1	1	2	2	1	1	2	1	0	1	2	2	0	2	0	0	1	0	1	2	1	1	1	1	1	1	2	0	0	1	2	2	0	2	2	2	0	1	0	1	0	2	1	2
A0A0B4J1Z1;C9JAB2;Q16629	SRSF7	Serine/arginine-rich-splicing factor 7;Serine/arginine-rich-splicing factor 7;Serine/arginine-rich splicing factor 7	GHYAYDCHRYSR	(C119,S123);(C119,S123);(C119,S123)	_GHYAYDC[Carbamidomethyl (C)]HRYS[Phospho (STY)]R_	0	1	1	0	0	0	1	1	0	1	2	1	0	1	0	1	1	0	1	2	2	0	1	0	1	1	0	0	0	1	1	1	1	1	1	1	0	0	1	1	0	1	2	1
A0A0B4J210;Q6PKG0	LARP1	La-related protein 1 (Fragment);La-related protein 1	ESPRPLQLPGAEGPAISDGEEGGGEPGAGGGAAGAAGAGR	(S90);(S90)	_ESPRPLQLPGAEGPAIS[Phospho (STY)]DGEEGGGEPGAGGGAAGAAGAGR_	0	0	2	2	3	0	1	0	0	1	1	1	3	2	0	0	0	0	0	1	1	0	0	0	1	0	3	0	0	0	1	0	1	2	2	1	0	1	0	1	0	2	1	0
A0A0B4J210;Q6PKG0	LARP1	La-related protein 1 (Fragment);La-related protein 1	SLPTTVPESPNYR	(S774);(S774)	_SLPTTVPES[Phospho (STY)]PNYR_	0	0	2	2	3	0	1	0	0	1	1	1	3	2	0	0	0	0	0	1	1	0	0	0	1	0	3	0	0	0	1	0	1	2	2	1	0	1	0	1	0	2	1	0
A0A0B4J231;B9A064	IGLL5	Immunoglobulin lambda-like polypeptide 5	SHRSYSCQVTHEGSTVEK	(Y194,C196);(Y193,C195)	_SHRSY[Phospho (STY)]SC[Carbamidomethyl (C)]QVTHEGSTVEK_	4	5	4	2	1	3	4	4	2	4	4	5	0	5	3	3	3	0	5	2	1	2	3	0	1	2	1	3	4	2	4	3	3	3	5	5	2	4	1	1	1	3	2	5
A0A0C4DFT5;G3XAC1;Q9BXS9	SLC26A6	Solute carrier family 26 member 6	PVPDSPVSVTRL	(S731,S734);(S644,S647);(S752,S755)	_PVPDS[Phospho (STY)]PVS[Phospho (STY)]VTRL_	2	2	2	1	1	1	3	2	1	1	1	2	1	2	1	0	1	0	1	1	2	1	2	2	2	1	1	2	0	0	2	2	0	1	3	3	0	1	1	2	0	2	0	2
A0A0C4DFT5;G3XAC1;Q9BXS9	SLC26A6	Solute carrier family 26 member 6	PVPDSPVSVTR	(S731);(S644);(S752)	_PVPDS[Phospho (STY)]PVSVTR_	2	2	2	1	1	1	3	2	1	1	1	2	1	2	1	0	1	0	1	1	2	1	2	2	2	1	1	2	0	0	2	2	0	1	3	3	0	1	1	2	0	2	0	2
A0A0C4DFX6;A0A0C4DGG6;Q9UHC9	NPC1L1	NPC1-like intracellular cholesterol transporter 1	VSTADNIYVNHSFEGSIK	(S1314);(S1268);(S1341)	_VSTADNIYVNHSFEGS[Phospho (STY)]IK_	0	1	0	0	1	1	1	0	0	0	0	1	1	0	0	0	0	0	0	0	1	0	0	1	1	0	0	0	0	0	1	0	0	0	1	1	0	0	0	0	0	0	0	0
A0A0C4DFY5;Q9NQ84	GPRC5C	G-protein-coupled receptor family C group 5 member C;G-protein coupled receptor family C group 5 member C	AEDMYSAQSHQAATPPK	(M458,Y459);(M413,Y414)	_AEDM[Oxidation (M)]Y[Phospho (STY)]SAQSHQAATPPK_	51	54	28	44	58	49	41	30	37	24	34	61	40	48	22	14	30	0	28	12	49	24	51	26	55	3	37	34	3	1	37	44	16	45	61	65	31	48	16	30	4	46	32	41
A0A0C4DFY5;Q9NQ84	GPRC5C	G-protein-coupled receptor family C group 5 member C;G-protein coupled receptor family C group 5 member C	AEDMYSAQSHQAATPPKDGKNSQVFR	(M458,Y459,S476);(M413,Y414,S431)	_AEDM[Oxidation (M)]Y[Phospho (STY)]SAQSHQAATPPKDGKNS[Phospho (STY)]QVFR_	51	54	28	44	58	49	41	30	37	24	34	61	40	48	22	14	30	0	28	12	49	24	51	26	55	3	37	34	3	1	37	44	16	45	61	65	31	48	16	30	4	46	32	41
A0A0C4DFY5;Q9NQ84	GPRC5C	G-protein-coupled receptor family C group 5 member C;G-protein coupled receptor family C group 5 member C	AEDMYSAQSHQAATPPK	(M458,T468);(M413,T423)	_AEDM[Oxidation (M)]YSAQSHQAAT[Phospho (STY)]PPK_	51	54	28	44	58	49	41	30	37	24	34	61	40	48	22	14	30	0	28	12	49	24	51	26	55	3	37	34	3	1	37	44	16	45	61	65	31	48	16	30	4	46	32	41
A0A0C4DFY5;Q9NQ84	GPRC5C	G-protein-coupled receptor family C group 5 member C;G-protein coupled receptor family C group 5 member C	AEDMYSAQSHQAATPPKDGK	(M458,T468);(M413,T423)	_AEDM[Oxidation (M)]YSAQSHQAAT[Phospho (STY)]PPKDGK_	51	54	28	44	58	49	41	30	37	24	34	61	40	48	22	14	30	0	28	12	49	24	51	26	55	3	37	34	3	1	37	44	16	45	61	65	31	48	16	30	4	46	32	41
A0A0C4DFY5;Q9NQ84	GPRC5C	G-protein-coupled receptor family C group 5 member C;G-protein coupled receptor family C group 5 member C	AEDMYSAQSHQAATPPKDGKNSQVFR	(M458,T468,S476);(M413,T423,S431)	_AEDM[Oxidation (M)]YSAQSHQAAT[Phospho (STY)]PPKDGKNS[Phospho (STY)]QVFR_	51	54	28	44	58	49	41	30	37	24	34	61	40	48	22	14	30	0	28	12	49	24	51	26	55	3	37	34	3	1	37	44	16	45	61	65	31	48	16	30	4	46	32	41
A0A0C4DFY5;Q9NQ84	GPRC5C	G-protein-coupled receptor family C group 5 member C;G-protein coupled receptor family C group 5 member C	AEDMYSAQSHQAATPPK	(Y459,T468);(Y414,T423)	_AEDMY[Phospho (STY)]SAQSHQAAT[Phospho (STY)]PPK_	51	54	28	44	58	49	41	30	37	24	34	61	40	48	22	14	30	0	28	12	49	24	51	26	55	3	37	34	3	1	37	44	16	45	61	65	31	48	16	30	4	46	32	41
A0A0C4DFY5;Q9NQ84	GPRC5C	G-protein-coupled receptor family C group 5 member C;G-protein coupled receptor family C group 5 member C	AEDMYSAQSHQAATPPK	(Y459);(Y414)	_AEDMY[Phospho (STY)]SAQSHQAATPPK_	51	54	28	44	58	49	41	30	37	24	34	61	40	48	22	14	30	0	28	12	49	24	51	26	55	3	37	34	3	1	37	44	16	45	61	65	31	48	16	30	4	46	32	41
A0A0C4DFY5;Q9NQ84	GPRC5C	G-protein-coupled receptor family C group 5 member C;G-protein coupled receptor family C group 5 member C	AEDMYSAQSHQAATPPK	(S463,T468);(S418,T423)	_AEDMYSAQS[Phospho (STY)]HQAAT[Phospho (STY)]PPK_	51	54	28	44	58	49	41	30	37	24	34	61	40	48	22	14	30	0	28	12	49	24	51	26	55	3	37	34	3	1	37	44	16	45	61	65	31	48	16	30	4	46	32	41
A0A0C4DFY5;Q9NQ84	GPRC5C	G-protein-coupled receptor family C group 5 member C;G-protein coupled receptor family C group 5 member C	AEDMYSAQSHQAATPPKDGK	(S463,T468);(S418,T423)	_AEDMYSAQS[Phospho (STY)]HQAAT[Phospho (STY)]PPKDGK_	51	54	28	44	58	49	41	30	37	24	34	61	40	48	22	14	30	0	28	12	49	24	51	26	55	3	37	34	3	1	37	44	16	45	61	65	31	48	16	30	4	46	32	41
A0A0C4DFY5;Q9NQ84	GPRC5C	G-protein-coupled receptor family C group 5 member C;G-protein coupled receptor family C group 5 member C	AEDMYSAQSHQAATPPK	(T468);(T423)	_AEDMYSAQSHQAAT[Phospho (STY)]PPK_	51	54	28	44	58	49	41	30	37	24	34	61	40	48	22	14	30	0	28	12	49	24	51	26	55	3	37	34	3	1	37	44	16	45	61	65	31	48	16	30	4	46	32	41
A0A0C4DFY5;Q9NQ84	GPRC5C	G-protein-coupled receptor family C group 5 member C;G-protein coupled receptor family C group 5 member C	AEDMYSAQSHQAATPPKDGK	(T468);(T423)	_AEDMYSAQSHQAAT[Phospho (STY)]PPKDGK_	51	54	28	44	58	49	41	30	37	24	34	61	40	48	22	14	30	0	28	12	49	24	51	26	55	3	37	34	3	1	37	44	16	45	61	65	31	48	16	30	4	46	32	41
A0A0C4DFY5;Q9NQ84	GPRC5C	G-protein-coupled receptor family C group 5 member C;G-protein coupled receptor family C group 5 member C	AFSMDEPVAAK	(S389,M390);(S344,M345)	_AFS[Phospho (STY)]M[Oxidation (M)]DEPVAAK_	51	54	28	44	58	49	41	30	37	24	34	61	40	48	22	14	30	0	28	12	49	24	51	26	55	3	37	34	3	1	37	44	16	45	61	65	31	48	16	30	4	46	32	41
A0A0C4DFY5;Q9NQ84	GPRC5C	G-protein-coupled receptor family C group 5 member C;G-protein coupled receptor family C group 5 member C	AFSMDEPVAAK	(S389);(S344)	_AFS[Phospho (STY)]MDEPVAAK_	51	54	28	44	58	49	41	30	37	24	34	61	40	48	22	14	30	0	28	12	49	24	51	26	55	3	37	34	3	1	37	44	16	45	61	65	31	48	16	30	4	46	32	41
A0A0C4DFY5;Q9NQ84	GPRC5C	G-protein-coupled receptor family C group 5 member C;G-protein coupled receptor family C group 5 member C	ATANSQVMGSANSTLR	(T440,M446);(T395,M401)	_AT[Phospho (STY)]ANSQVM[Oxidation (M)]GSANSTLR_	51	54	28	44	58	49	41	30	37	24	34	61	40	48	22	14	30	0	28	12	49	24	51	26	55	3	37	34	3	1	37	44	16	45	61	65	31	48	16	30	4	46	32	41
A0A0C4DFY5;Q9NQ84	GPRC5C	G-protein-coupled receptor family C group 5 member C;G-protein coupled receptor family C group 5 member C	ATANSQVMGSANSTLR	(S443,M446,S448);(S398,M401,S403)	_ATANS[Phospho (STY)]QVM[Oxidation (M)]GS[Phospho (STY)]ANSTLR_	51	54	28	44	58	49	41	30	37	24	34	61	40	48	22	14	30	0	28	12	49	24	51	26	55	3	37	34	3	1	37	44	16	45	61	65	31	48	16	30	4	46	32	41
A0A0C4DFY5;Q9NQ84	GPRC5C	G-protein-coupled receptor family C group 5 member C;G-protein coupled receptor family C group 5 member C	ATANSQVMGSANSTLR	(S443,M446);(S398,M401)	_ATANS[Phospho (STY)]QVM[Oxidation (M)]GSANSTLR_	51	54	28	44	58	49	41	30	37	24	34	61	40	48	22	14	30	0	28	12	49	24	51	26	55	3	37	34	3	1	37	44	16	45	61	65	31	48	16	30	4	46	32	41
A0A0C4DFY5;Q9NQ84	GPRC5C	G-protein-coupled receptor family C group 5 member C;G-protein coupled receptor family C group 5 member C	ATANSQVMGSANSTLR	(S443,S448);(S398,S403)	_ATANS[Phospho (STY)]QVMGS[Phospho (STY)]ANSTLR_	51	54	28	44	58	49	41	30	37	24	34	61	40	48	22	14	30	0	28	12	49	24	51	26	55	3	37	34	3	1	37	44	16	45	61	65	31	48	16	30	4	46	32	41
A0A0C4DFY5;Q9NQ84	GPRC5C	G-protein-coupled receptor family C group 5 member C;G-protein coupled receptor family C group 5 member C	ATANSQVMGSANSTLR	(S443);(S398)	_ATANS[Phospho (STY)]QVMGSANSTLR_	51	54	28	44	58	49	41	30	37	24	34	61	40	48	22	14	30	0	28	12	49	24	51	26	55	3	37	34	3	1	37	44	16	45	61	65	31	48	16	30	4	46	32	41
A0A0C4DFY5;Q9NQ84	GPRC5C	G-protein-coupled receptor family C group 5 member C;G-protein coupled receptor family C group 5 member C	ATANSQVMGSANSTLR	(M446,S448,S451);(M401,S403,S406)	_ATANSQVM[Oxidation (M)]GS[Phospho (STY)]ANS[Phospho (STY)]TLR_	51	54	28	44	58	49	41	30	37	24	34	61	40	48	22	14	30	0	28	12	49	24	51	26	55	3	37	34	3	1	37	44	16	45	61	65	31	48	16	30	4	46	32	41
A0A0C4DFY5;Q9NQ84	GPRC5C	G-protein-coupled receptor family C group 5 member C;G-protein coupled receptor family C group 5 member C	ATANSQVMGSANSTLR	(M446,S448);(M401,S403)	_ATANSQVM[Oxidation (M)]GS[Phospho (STY)]ANSTLR_	51	54	28	44	58	49	41	30	37	24	34	61	40	48	22	14	30	0	28	12	49	24	51	26	55	3	37	34	3	1	37	44	16	45	61	65	31	48	16	30	4	46	32	41
A0A0C4DFY5;Q9NQ84	GPRC5C	G-protein-coupled receptor family C group 5 member C;G-protein coupled receptor family C group 5 member C	ATANSQVMGSANSTLRAEDMYSAQSHQAATPPK	(M446,S451,T452,M458);(M401,S406,T407,M413)	_ATANSQVM[Oxidation (M)]GSANS[Phospho (STY)]T[Phospho (STY)]LRAEDM[Oxidation (M)]YSAQSHQAATPPK_	51	54	28	44	58	49	41	30	37	24	34	61	40	48	22	14	30	0	28	12	49	24	51	26	55	3	37	34	3	1	37	44	16	45	61	65	31	48	16	30	4	46	32	41
A0A0C4DFY5;Q9NQ84	GPRC5C	G-protein-coupled receptor family C group 5 member C;G-protein coupled receptor family C group 5 member C	ATANSQVMGSANSTLR	(M446,S451);(M401,S406)	_ATANSQVM[Oxidation (M)]GSANS[Phospho (STY)]TLR_	51	54	28	44	58	49	41	30	37	24	34	61	40	48	22	14	30	0	28	12	49	24	51	26	55	3	37	34	3	1	37	44	16	45	61	65	31	48	16	30	4	46	32	41
A0A0C4DFY5;Q9NQ84	GPRC5C	G-protein-coupled receptor family C group 5 member C;G-protein coupled receptor family C group 5 member C	ATANSQVMGSANSTLR	(M446,T452);(M401,T407)	_ATANSQVM[Oxidation (M)]GSANST[Phospho (STY)]LR_	51	54	28	44	58	49	41	30	37	24	34	61	40	48	22	14	30	0	28	12	49	24	51	26	55	3	37	34	3	1	37	44	16	45	61	65	31	48	16	30	4	46	32	41
A0A0C4DFY5;Q9NQ84	GPRC5C	G-protein-coupled receptor family C group 5 member C;G-protein coupled receptor family C group 5 member C	ATANSQVMGSANSTLRAEDMYSAQSHQAATPPK	(M446,T452);(M401,T407)	_ATANSQVM[Oxidation (M)]GSANST[Phospho (STY)]LRAEDMYSAQSHQAATPPK_	51	54	28	44	58	49	41	30	37	24	34	61	40	48	22	14	30	0	28	12	49	24	51	26	55	3	37	34	3	1	37	44	16	45	61	65	31	48	16	30	4	46	32	41
A0A0C4DFY5;Q9NQ84	GPRC5C	G-protein-coupled receptor family C group 5 member C;G-protein coupled receptor family C group 5 member C	ATANSQVMGSANSTLR	(S448,S451);(S403,S406)	_ATANSQVMGS[Phospho (STY)]ANS[Phospho (STY)]TLR_	51	54	28	44	58	49	41	30	37	24	34	61	40	48	22	14	30	0	28	12	49	24	51	26	55	3	37	34	3	1	37	44	16	45	61	65	31	48	16	30	4	46	32	41
A0A0C4DFY5;Q9NQ84	GPRC5C	G-protein-coupled receptor family C group 5 member C;G-protein coupled receptor family C group 5 member C	ATANSQVMGSANSTLR	(S448);(S403)	_ATANSQVMGS[Phospho (STY)]ANSTLR_	51	54	28	44	58	49	41	30	37	24	34	61	40	48	22	14	30	0	28	12	49	24	51	26	55	3	37	34	3	1	37	44	16	45	61	65	31	48	16	30	4	46	32	41
A0A0C4DFY5;Q9NQ84	GPRC5C	G-protein-coupled receptor family C group 5 member C;G-protein coupled receptor family C group 5 member C	ATANSQVMGSANSTLRAEDMYSAQSHQAATPPK	(S451,T452,M458);(S406,T407,M413)	_ATANSQVMGSANS[Phospho (STY)]T[Phospho (STY)]LRAEDM[Oxidation (M)]YSAQSHQAATPPK_	51	54	28	44	58	49	41	30	37	24	34	61	40	48	22	14	30	0	28	12	49	24	51	26	55	3	37	34	3	1	37	44	16	45	61	65	31	48	16	30	4	46	32	41
A0A0C4DFY5;Q9NQ84	GPRC5C	G-protein-coupled receptor family C group 5 member C;G-protein coupled receptor family C group 5 member C	ATANSQVMGSANSTLRAEDMYSAQSHQAATPPK	(S451,T452);(S406,T407)	_ATANSQVMGSANS[Phospho (STY)]T[Phospho (STY)]LRAEDMYSAQSHQAATPPK_	51	54	28	44	58	49	41	30	37	24	34	61	40	48	22	14	30	0	28	12	49	24	51	26	55	3	37	34	3	1	37	44	16	45	61	65	31	48	16	30	4	46	32	41
A0A0C4DFY5;Q9NQ84	GPRC5C	G-protein-coupled receptor family C group 5 member C;G-protein coupled receptor family C group 5 member C	ATANSQVMGSANSTLR	(S451);(S406)	_ATANSQVMGSANS[Phospho (STY)]TLR_	51	54	28	44	58	49	41	30	37	24	34	61	40	48	22	14	30	0	28	12	49	24	51	26	55	3	37	34	3	1	37	44	16	45	61	65	31	48	16	30	4	46	32	41
A0A0C4DFY5;Q9NQ84	GPRC5C	G-protein-coupled receptor family C group 5 member C;G-protein coupled receptor family C group 5 member C	ATANSQVMGSANSTLR	(T452);(T407)	_ATANSQVMGSANST[Phospho (STY)]LR_	51	54	28	44	58	49	41	30	37	24	34	61	40	48	22	14	30	0	28	12	49	24	51	26	55	3	37	34	3	1	37	44	16	45	61	65	31	48	16	30	4	46	32	41
A0A0C4DFY5;Q9NQ84	GPRC5C	G-protein-coupled receptor family C group 5 member C;G-protein coupled receptor family C group 5 member C	ATANSQVMGSANSTLRAEDMYSAQSHQAATPPK	(T452);(T407)	_ATANSQVMGSANST[Phospho (STY)]LRAEDMYSAQSHQAATPPK_	51	54	28	44	58	49	41	30	37	24	34	61	40	48	22	14	30	0	28	12	49	24	51	26	55	3	37	34	3	1	37	44	16	45	61	65	31	48	16	30	4	46	32	41
A0A0C4DFY5;Q9NQ84	GPRC5C	G-protein-coupled receptor family C group 5 member C;G-protein coupled receptor family C group 5 member C	GQSMFVENK	(S380);(S335)	_GQS[Phospho (STY)]MFVENK_	51	54	28	44	58	49	41	30	37	24	34	61	40	48	22	14	30	0	28	12	49	24	51	26	55	3	37	34	3	1	37	44	16	45	61	65	31	48	16	30	4	46	32	41
A0A0C4DFY5;Q9NQ84	GPRC5C	G-protein-coupled receptor family C group 5 member C;G-protein coupled receptor family C group 5 member C	GVGYETILK	(Y369,T371);(Y324,T326)	_GVGY[Phospho (STY)]ET[Phospho (STY)]ILK_	51	54	28	44	58	49	41	30	37	24	34	61	40	48	22	14	30	0	28	12	49	24	51	26	55	3	37	34	3	1	37	44	16	45	61	65	31	48	16	30	4	46	32	41
A0A0C4DFY5;Q9NQ84	GPRC5C	G-protein-coupled receptor family C group 5 member C;G-protein coupled receptor family C group 5 member C	GVGYETILK	(Y369);(Y324)	_GVGY[Phospho (STY)]ETILK_	51	54	28	44	58	49	41	30	37	24	34	61	40	48	22	14	30	0	28	12	49	24	51	26	55	3	37	34	3	1	37	44	16	45	61	65	31	48	16	30	4	46	32	41
A0A0C4DFY5;Q9NQ84	GPRC5C	G-protein-coupled receptor family C group 5 member C;G-protein coupled receptor family C group 5 member C	GVGYETILK	(T371);(T326)	_GVGYET[Phospho (STY)]ILK_	51	54	28	44	58	49	41	30	37	24	34	61	40	48	22	14	30	0	28	12	49	24	51	26	55	3	37	34	3	1	37	44	16	45	61	65	31	48	16	30	4	46	32	41
A0A0C4DFY5;Q9NQ84	GPRC5C	G-protein-coupled receptor family C group 5 member C;G-protein coupled receptor family C group 5 member C	RPVSPYSGYNGQLLTSVYQPTEMALMHK	(Y403,Y415);(Y358,Y370)	_RPVSPY[Phospho (STY)]SGYNGQLLTSVY[Phospho (STY)]QPTEMALMHK_	51	54	28	44	58	49	41	30	37	24	34	61	40	48	22	14	30	0	28	12	49	24	51	26	55	3	37	34	3	1	37	44	16	45	61	65	31	48	16	30	4	46	32	41
A0A0C4DFY5;Q9NQ84	GPRC5C	G-protein-coupled receptor family C group 5 member C;G-protein coupled receptor family C group 5 member C	RPVSPYSGYNGQLLTSVYQPTEMALMHK	(Y406,M420,M423);(Y361,M375,M378)	_RPVSPYSGY[Phospho (STY)]NGQLLTSVYQPTEM[Oxidation (M)]ALM[Oxidation (M)]HK_	51	54	28	44	58	49	41	30	37	24	34	61	40	48	22	14	30	0	28	12	49	24	51	26	55	3	37	34	3	1	37	44	16	45	61	65	31	48	16	30	4	46	32	41
A0A0C4DFY5;Q9NQ84	GPRC5C	G-protein-coupled receptor family C group 5 member C;G-protein coupled receptor family C group 5 member C	RPVSPYSGYNGQLLTSVYQPTEMALMHK	(Y415,M420,M423);(Y370,M375,M378)	_RPVSPYSGYNGQLLTSVY[Phospho (STY)]QPTEM[Oxidation (M)]ALM[Oxidation (M)]HK_	51	54	28	44	58	49	41	30	37	24	34	61	40	48	22	14	30	0	28	12	49	24	51	26	55	3	37	34	3	1	37	44	16	45	61	65	31	48	16	30	4	46	32	41
A0A0C4DFY5;Q9NQ84	GPRC5C	G-protein-coupled receptor family C group 5 member C;G-protein coupled receptor family C group 5 member C	RPVSPYSGYNGQLLTSVYQPTEMALMHK	(Y415,M423);(Y370,M378)	_RPVSPYSGYNGQLLTSVY[Phospho (STY)]QPTEMALM[Oxidation (M)]HK_	51	54	28	44	58	49	41	30	37	24	34	61	40	48	22	14	30	0	28	12	49	24	51	26	55	3	37	34	3	1	37	44	16	45	61	65	31	48	16	30	4	46	32	41
A0A0C4DFY5;Q9NQ84	GPRC5C	G-protein-coupled receptor family C group 5 member C;G-protein coupled receptor family C group 5 member C	SSPEQSYQGDMYPTR	(S356,M361);(S311,M316)	_SSPEQS[Phospho (STY)]YQGDM[Oxidation (M)]YPTR_	51	54	28	44	58	49	41	30	37	24	34	61	40	48	22	14	30	0	28	12	49	24	51	26	55	3	37	34	3	1	37	44	16	45	61	65	31	48	16	30	4	46	32	41
A0A0C4DFY5;Q9NQ84	GPRC5C	G-protein-coupled receptor family C group 5 member C;G-protein coupled receptor family C group 5 member C	SSPEQSYQGDMYPTR	(S356);(S311)	_SSPEQS[Phospho (STY)]YQGDMYPTR_	51	54	28	44	58	49	41	30	37	24	34	61	40	48	22	14	30	0	28	12	49	24	51	26	55	3	37	34	3	1	37	44	16	45	61	65	31	48	16	30	4	46	32	41
A0A0C4DFY5;Q9NQ84	GPRC5C	G-protein-coupled receptor family C group 5 member C;G-protein coupled receptor family C group 5 member C	SSPEQSYQGDMYPTR	(Y357,M361);(Y312,M316)	_SSPEQSY[Phospho (STY)]QGDM[Oxidation (M)]YPTR_	51	54	28	44	58	49	41	30	37	24	34	61	40	48	22	14	30	0	28	12	49	24	51	26	55	3	37	34	3	1	37	44	16	45	61	65	31	48	16	30	4	46	32	41
A0A0C4DFY5;Q9NQ84	GPRC5C	G-protein-coupled receptor family C group 5 member C;G-protein coupled receptor family C group 5 member C	SSPEQSYQGDMYPTR	(Y357,Y362);(Y312,Y317)	_SSPEQSY[Phospho (STY)]QGDMY[Phospho (STY)]PTR_	51	54	28	44	58	49	41	30	37	24	34	61	40	48	22	14	30	0	28	12	49	24	51	26	55	3	37	34	3	1	37	44	16	45	61	65	31	48	16	30	4	46	32	41
A0A0C4DFY5;Q9NQ84	GPRC5C	G-protein-coupled receptor family C group 5 member C;G-protein coupled receptor family C group 5 member C	SSPEQSYQGDMYPTR	(Y357);(Y312)	_SSPEQSY[Phospho (STY)]QGDMYPTR_	51	54	28	44	58	49	41	30	37	24	34	61	40	48	22	14	30	0	28	12	49	24	51	26	55	3	37	34	3	1	37	44	16	45	61	65	31	48	16	30	4	46	32	41
A0A0C4DFY5;Q9NQ84	GPRC5C	G-protein-coupled receptor family C group 5 member C;G-protein coupled receptor family C group 5 member C	SSPEQSYQGDMYPTR	(Y362);(Y317)	_SSPEQSYQGDMY[Phospho (STY)]PTR_	51	54	28	44	58	49	41	30	37	24	34	61	40	48	22	14	30	0	28	12	49	24	51	26	55	3	37	34	3	1	37	44	16	45	61	65	31	48	16	30	4	46	32	41
A0A0C4DFY5;Q9NQ84	GPRC5C	G-protein-coupled receptor family C group 5 member C;G-protein coupled receptor family C group 5 member C	SSPEQSYQGDMYPTR	(T364);(T319)	_SSPEQSYQGDMYPT[Phospho (STY)]R_	51	54	28	44	58	49	41	30	37	24	34	61	40	48	22	14	30	0	28	12	49	24	51	26	55	3	37	34	3	1	37	44	16	45	61	65	31	48	16	30	4	46	32	41
A0A0C4DFY5;Q9NQ84	GPRC5C	G-protein-coupled receptor family C group 5 member C;G-protein coupled receptor family C group 5 member C	VPSEGAYDIILPR	(S428,Y432);(S383,Y387)	_VPS[Phospho (STY)]EGAY[Phospho (STY)]DIILPR_	51	54	28	44	58	49	41	30	37	24	34	61	40	48	22	14	30	0	28	12	49	24	51	26	55	3	37	34	3	1	37	44	16	45	61	65	31	48	16	30	4	46	32	41
A0A0C4DFY5;Q9NQ84	GPRC5C	G-protein-coupled receptor family C group 5 member C;G-protein coupled receptor family C group 5 member C	VPSEGAYDIILPR	(S428);(S383)	_VPS[Phospho (STY)]EGAYDIILPR_	51	54	28	44	58	49	41	30	37	24	34	61	40	48	22	14	30	0	28	12	49	24	51	26	55	3	37	34	3	1	37	44	16	45	61	65	31	48	16	30	4	46	32	41
A0A0C4DFY5;Q9NQ84	GPRC5C	G-protein-coupled receptor family C group 5 member C;G-protein coupled receptor family C group 5 member C	VPSEGAYDIILPR	(Y432);(Y387)	_VPSEGAY[Phospho (STY)]DIILPR_	51	54	28	44	58	49	41	30	37	24	34	61	40	48	22	14	30	0	28	12	49	24	51	26	55	3	37	34	3	1	37	44	16	45	61	65	31	48	16	30	4	46	32	41
A0A0C4DG23;A0A3B3ITR4;C9J718;C9JF32;O00522	KRIT1;;KRIT1;KRIT1;KRIT1	Krev interaction trapped protein 1 (Fragment);Uncharacterized protein (Fragment);Krev interaction trapped protein 1 (Fragment);Krev interaction trapped protein 1 (Fragment);Krev interaction trapped protein 1	EASLFIVPSVVK	(S109);(S109);(S109);(S109);(S109)	_EAS[Phospho (STY)]LFIVPSVVK_	1	2	1	1	2	1	2	1	1	1	1	2	1	1	1	0	0	0	0	0	2	0	0	1	2	0	1	1	0	0	1	2	0	1	1	1	0	1	1	1	0	2	1	2
A0A0C4DG23;A0A3B3ITR4;C9J718;C9JF32;O00522	KRIT1;;KRIT1;KRIT1;KRIT1	Krev interaction trapped protein 1 (Fragment);Uncharacterized protein (Fragment);Krev interaction trapped protein 1 (Fragment);Krev interaction trapped protein 1 (Fragment);Krev interaction trapped protein 1	VCSESSTHFATLTAR	(C142,T151);(C142,T151);(C142,T151);(C142,T151);(C142,T151)	_VC[Carbamidomethyl (C)]SESSTHFAT[Phospho (STY)]LTAR_	1	2	1	1	2	1	2	1	1	1	1	2	1	1	1	0	0	0	0	0	2	0	0	1	2	0	1	1	0	0	1	2	0	1	1	1	0	1	1	1	0	2	1	2
A0A0C4DGG1;Q9UKS6	PACSIN3	Protein kinase C and casein kinase substrate in neurons protein 3 (Fragment);Protein kinase C and casein kinase substrate in neurons protein 3	ALYDYAGQEADELSFR	(S383);(S383)	_ALYDYAGQEADELS[Phospho (STY)]FR_	9	9	6	9	8	7	9	6	8	3	9	9	4	7	4	0	3	0	4	1	7	8	8	7	8	3	7	7	0	1	9	8	0	9	9	8	2	8	2	5	1	9	5	9
A0A0C4DGG1;Q9UKS6	PACSIN3	Protein kinase C and casein kinase substrate in neurons protein 3 (Fragment);Protein kinase C and casein kinase substrate in neurons protein 3	AQYEQTLAELHR	(T209);(T209)	_AQYEQT[Phospho (STY)]LAELHR_	9	9	6	9	8	7	9	6	8	3	9	9	4	7	4	0	3	0	4	1	7	8	8	7	8	3	7	7	0	1	9	8	0	9	9	8	2	8	2	5	1	9	5	9
A0A0C4DGG1;Q9UKS6	PACSIN3	Protein kinase C and casein kinase substrate in neurons protein 3 (Fragment);Protein kinase C and casein kinase substrate in neurons protein 3	DGTAPPPQSPGSPGTGQDEEWSDEESPR	(S354);(S354)	_DGTAPPPQSPGSPGTGQDEEWS[Phospho (STY)]DEESPR_	9	9	6	9	8	7	9	6	8	3	9	9	4	7	4	0	3	0	4	1	7	8	8	7	8	3	7	7	0	1	9	8	0	9	9	8	2	8	2	5	1	9	5	9
A0A0C4DGG1;Q9UKS6	PACSIN3	Protein kinase C and casein kinase substrate in neurons protein 3 (Fragment);Protein kinase C and casein kinase substrate in neurons protein 3	DGTAPPPQSPGSPGTGQDEEWSDEESPRK	(S354);(S354)	_DGTAPPPQSPGSPGTGQDEEWS[Phospho (STY)]DEESPRK_	9	9	6	9	8	7	9	6	8	3	9	9	4	7	4	0	3	0	4	1	7	8	8	7	8	3	7	7	0	1	9	8	0	9	9	8	2	8	2	5	1	9	5	9
A0A0C4DGG1;Q9UKS6	PACSIN3	Protein kinase C and casein kinase substrate in neurons protein 3 (Fragment);Protein kinase C and casein kinase substrate in neurons protein 3	DLHQGIEAASDEEDLR	(S276);(S276)	_DLHQGIEAAS[Phospho (STY)]DEEDLR_	9	9	6	9	8	7	9	6	8	3	9	9	4	7	4	0	3	0	4	1	7	8	8	7	8	3	7	7	0	1	9	8	0	9	9	8	2	8	2	5	1	9	5	9
A0A0C4DGG1;Q9UKS6	PACSIN3	Protein kinase C and casein kinase substrate in neurons protein 3 (Fragment);Protein kinase C and casein kinase substrate in neurons protein 3	GGRSPDEVTLTSIVPTR	(S319);(S319)	_GGRS[Phospho (STY)]PDEVTLTSIVPTR_	9	9	6	9	8	7	9	6	8	3	9	9	4	7	4	0	3	0	4	1	7	8	8	7	8	3	7	7	0	1	9	8	0	9	9	8	2	8	2	5	1	9	5	9
A0A0C4DGG1;Q9UKS6	PACSIN3	Protein kinase C and casein kinase substrate in neurons protein 3 (Fragment);Protein kinase C and casein kinase substrate in neurons protein 3	SPDEVTLTSIVPTR	(T324);(T324)	_SPDEVT[Phospho (STY)]LTSIVPTR_	9	9	6	9	8	7	9	6	8	3	9	9	4	7	4	0	3	0	4	1	7	8	8	7	8	3	7	7	0	1	9	8	0	9	9	8	2	8	2	5	1	9	5	9
A0A0C4DGN6;J3QRU8;Q9Y2X7	GIT1	ARF GTPase-activating protein GIT1	HGSGADSDYENTQSGDPLLGLEGK	(S578);(S592);(S592)	_HGS[Phospho (STY)]GADSDYENTQSGDPLLGLEGK_	0	0	0	0	1	0	1	0	0	0	1	1	0	1	0	0	0	0	0	0	0	0	0	0	1	0	1	0	0	0	0	1	0	1	1	1	0	1	0	0	0	1	0	0
A0A0C4DH22;A0A1B0GTW6;Q9H4G0	EPB41L1	Band 4.1-like protein 1	HQASINELK	(S510);(S510);(S510)	_HQAS[Phospho (STY)]INELK_	1	3	3	2	7	0	2	2	0	1	3	3	0	3	0	0	0	0	2	0	2	2	2	3	6	0	0	0	1	0	2	3	0	5	7	5	0	5	0	2	0	4	2	2
A0A0C4DH22;A0A1B0GTW6;Q9H4G0	EPB41L1	Band 4.1-like protein 1	RLPSSPASPSPK	(S546);(S546);(S546)	_RLPSSPASPS[Phospho (STY)]PK_	1	3	3	2	7	0	2	2	0	1	3	3	0	3	0	0	0	0	2	0	2	2	2	3	6	0	0	0	1	0	2	3	0	5	7	5	0	5	0	2	0	4	2	2
A0A0C4DH22;A0A1B0GTW6;Q9H4G0	EPB41L1	Band 4.1-like protein 1	SDSDTEGLLFSR	(S650);(S1365);(S650)	_SDS[Phospho (STY)]DTEGLLFSR_	1	3	3	2	7	0	2	2	0	1	3	3	0	3	0	0	0	0	2	0	2	2	2	3	6	0	0	0	1	0	2	3	0	5	7	5	0	5	0	2	0	4	2	2
A0A0C4DH22;A0A1B0GTW6;Q9H4G0	EPB41L1	Band 4.1-like protein 1	SLSPIIGK	(S783);(S1498);(S784)	_SLS[Phospho (STY)]PIIGK_	1	3	3	2	7	0	2	2	0	1	3	3	0	3	0	0	0	0	2	0	2	2	2	3	6	0	0	0	1	0	2	3	0	5	7	5	0	5	0	2	0	4	2	2
A0A0D9SF04;A0A1B0GV41;A0A1B0GV71;A0A1B0GW34;A0A1B0GWD3;A0A1B0GWH8;H3BPL0;H3BQ48;H3BR00;H3BR84;O95090;Q13286;Q9UBD8;Q9UBH5;Q9UP10	CLN3;CLN3;CLN3;CLN3;;CLN3;CLN3;CLN3;CLN3;CLN3;CLN3;CLN3;CLN3;CLN3;CLN3	Battenin;Battenin (Fragment);Battenin;Battenin;Battenin;Battenin;Battenin (Fragment);Battenin (Fragment);Battenin;Battenin (Fragment);Battenin (Fragment);Battenin;Battenin;Battenin;Battenin	FSDSEGEETVPEPR	(S14);(S14);(S14);(S14);(S14);(S14);(S14);(S14);(S14);(S14);(S14);(S14);(S14);(S14);(S14)	_FSDS[Phospho (STY)]EGEETVPEPR_	2	3	2	2	2	2	3	2	1	1	2	3	0	2	0	1	3	0	2	1	3	0	3	2	3	1	3	1	0	2	3	3	2	3	2	2	0	2	3	2	1	5	2	3
A0A0D9SF04;A0A1B0GV41;A0A1B0GV71;A0A1B0GW34;A0A1B0GWD3;A0A1B0GWH8;H3BPL0;H3BQ48;H3BR00;H3BR84;O95090;Q13286;Q9UBD8;Q9UBH5;Q9UP10	CLN3;CLN3;CLN3;CLN3;;CLN3;CLN3;CLN3;CLN3;CLN3;CLN3;CLN3;CLN3;CLN3;CLN3	Battenin;Battenin (Fragment);Battenin;Battenin;Battenin;Battenin;Battenin (Fragment);Battenin (Fragment);Battenin;Battenin (Fragment);Battenin (Fragment);Battenin;Battenin;Battenin;Battenin	RFSDSEGEETVPEPR	(S12);(S12);(S12);(S12);(S12);(S12);(S12);(S12);(S12);(S12);(S12);(S12);(S12);(S12);(S12)	_RFS[Phospho (STY)]DSEGEETVPEPR_	2	3	2	2	2	2	3	2	1	1	2	3	0	2	0	1	3	0	2	1	3	0	3	2	3	1	3	1	0	2	3	3	2	3	2	2	0	2	3	2	1	5	2	3
A0A0D9SF04;A0A1B0GV41;A0A1B0GV71;A0A1B0GW34;A0A1B0GWD3;A0A1B0GWH8;H3BPL0;H3BQ48;H3BR00;H3BR84;O95090;Q13286;Q9UBD8;Q9UBH5;Q9UP10	CLN3;CLN3;CLN3;CLN3;;CLN3;CLN3;CLN3;CLN3;CLN3;CLN3;CLN3;CLN3;CLN3;CLN3	Battenin;Battenin (Fragment);Battenin;Battenin;Battenin;Battenin;Battenin (Fragment);Battenin (Fragment);Battenin;Battenin (Fragment);Battenin (Fragment);Battenin;Battenin;Battenin;Battenin	RRFSDSEGEETVPEPR	(S12);(S12);(S12);(S12);(S12);(S12);(S12);(S12);(S12);(S12);(S12);(S12);(S12);(S12);(S12)	_RRFS[Phospho (STY)]DSEGEETVPEPR_	2	3	2	2	2	2	3	2	1	1	2	3	0	2	0	1	3	0	2	1	3	0	3	2	3	1	3	1	0	2	3	3	2	3	2	2	0	2	3	2	1	5	2	3
A0A0D9SF54;A0A0D9SGF6;Q13813	SPTAN1	Spectrin alpha chain, non-erythrocytic 1;Spectrin alpha chain, non-erythrocytic 1;Spectrin alpha chain, non-erythrocytic 1	SLQQLAEER	(S1197);(S1217);(S1217)	_S[Phospho (STY)]LQQLAEER_	5	16	18	8	25	3	21	7	5	20	11	14	1	16	1	0	6	0	6	9	7	5	3	11	17	0	13	3	4	8	8	8	0	11	37	26	0	20	0	2	1	10	5	10
A0A0D9SF54;A0A0D9SGF6;Q13813	SPTAN1	Spectrin alpha chain, non-erythrocytic 1;Spectrin alpha chain, non-erythrocytic 1;Spectrin alpha chain, non-erythrocytic 1	WRSLQQLAEER	(S1197);(S1217);(S1217)	_WRS[Phospho (STY)]LQQLAEER_	5	16	18	8	25	3	21	7	5	20	11	14	1	16	1	0	6	0	6	9	7	5	3	11	17	0	13	3	4	8	8	8	0	11	37	26	0	20	0	2	1	10	5	10
A0A0D9SFX7;B5MCB4;P51608	MECP2	Methyl-CpG-binding protein 2	AETSEGSGSAPAVPEASASPK	(S80);(S92);(S80)	_AETSEGSGSAPAVPEASAS[Phospho (STY)]PK_	1	2	0	0	1	0	1	1	0	0	1	0	0	0	0	1	0	0	1	1	2	0	0	0	1	0	1	1	1	0	0	1	1	1	1	0	1	1	0	1	0	0	1	1
A0A0D9SG79;Q9NZ09	UBAP1	Ubiquitin-associated protein 1 (Fragment);Ubiquitin-associated protein 1	VLSPPHIK	(S172);(S146)	_VLS[Phospho (STY)]PPHIK_	0	0	0	0	0	0	0	0	1	1	1	1	0	0	0	0	0	0	0	0	1	0	0	1	1	0	1	0	0	0	0	0	0	0	1	1	0	0	0	0	1	1	0	1
A0A0G2JH50;A0A140T9J9;Q5QT33;Q5RIP0	HLA-C	HLA class I histocompatibility antigen, C alpha chain;HLA class I histocompatibility antigen, C alpha chain;HLA class I antigen;HLA class I histocompatibility antigen	GGSCSQAASSNSAQGSDESLIACK	(C351,S363,C370);(C351,S363,C370);(C345,S357,C364);(C345,S357,C364)	_GGSC[Carbamidomethyl (C)]SQAASSNSAQGS[Phospho (STY)]DESLIAC[Carbamidomethyl (C)]K_	3	1	2	1	2	1	1	0	0	4	1	2	0	1	1	0	1	0	1	1	2	0	2	0	1	2	1	3	0	0	3	2	0	0	3	3	0	1	1	0	0	2	1	2
A0A0G2JHC2;Q6NYC8	PPP1R18	PPP1R18;Phostensin	LLESPGVEAGEGEAEK	(S368);(S368)	_LLES[Phospho (STY)]PGVEAGEGEAEK_	0	0	0	0	0	0	0	0	0	2	1	1	0	0	0	0	1	0	1	1	1	1	0	1	1	0	1	0	2	0	1	0	1	0	1	1	0	0	0	1	0	1	1	0
A0A0G2JIF2;Q5SUL5	HLA-A	HLA class I histocompatibility antigen, A alpha chain;HLA class I histocompatibility antigen	GGSYTQAASSDSAQGSDVSLTACKV	(S362,S365,C369);(S356,S359,C363)	_GGSYTQAASSDSAQGS[Phospho (STY)]DVS[Phospho (STY)]LTAC[Carbamidomethyl (C)]KV_	6	4	5	4	4	5	5	2	2	2	2	5	3	4	4	1	2	0	3	3	5	2	4	4	3	3	2	4	3	2	3	3	3	2	2	2	2	3	3	2	2	3	3	3
A0A0G2JJB9;Q5STZ8;Q8NE71	ABCF1	ATP-binding cassette sub-family F member 1 (Fragment);ATP-binding cassette sub-family F member 1;ATP-binding cassette sub-family F member 1	AVSEEQQPALK	(S167);(S167);(S166)	_AVS[Phospho (STY)]EEQQPALK_	3	5	4	3	5	2	4	2	1	4	4	3	2	5	2	2	1	0	1	2	3	5	3	4	4	4	5	1	5	2	3	3	3	4	5	4	3	4	1	1	1	3	5	4
A0A0G2JJB9;Q5STZ8;Q8NE71	ABCF1	ATP-binding cassette sub-family F member 1 (Fragment);ATP-binding cassette sub-family F member 1;ATP-binding cassette sub-family F member 1	GGNVFAALIQDQSEEEEEEEK	(S141);(S141);(S140)	_GGNVFAALIQDQS[Phospho (STY)]EEEEEEEK_	3	5	4	3	5	2	4	2	1	4	4	3	2	5	2	2	1	0	1	2	3	5	3	4	4	4	5	1	5	2	3	3	3	4	5	4	3	4	1	1	1	3	5	4
A0A0G2JJB9;Q5STZ8;Q8NE71	ABCF1	ATP-binding cassette sub-family F member 1 (Fragment);ATP-binding cassette sub-family F member 1;ATP-binding cassette sub-family F member 1	KAEQGSEEEGEGEEEEEEGGESK	(S229);(S229);(S228)	_KAEQGS[Phospho (STY)]EEEGEGEEEEEEGGESK_	3	5	4	3	5	2	4	2	1	4	4	3	2	5	2	2	1	0	1	2	3	5	3	4	4	4	5	1	5	2	3	3	3	4	5	4	3	4	1	1	1	3	5	4
A0A0G2JJB9;Q5STZ8;Q8NE71	ABCF1	ATP-binding cassette sub-family F member 1 (Fragment);ATP-binding cassette sub-family F member 1;ATP-binding cassette sub-family F member 1	KLSVPTSDEEDEVPAPK	(S106,T109,S110);(S106,T109,S110);(S105,T108,S109)	_KLS[Phospho (STY)]VPT[Phospho (STY)]S[Phospho (STY)]DEEDEVPAPK_	3	5	4	3	5	2	4	2	1	4	4	3	2	5	2	2	1	0	1	2	3	5	3	4	4	4	5	1	5	2	3	3	3	4	5	4	3	4	1	1	1	3	5	4
A0A0G2JJB9;Q5STZ8;Q8NE71	ABCF1	ATP-binding cassette sub-family F member 1 (Fragment);ATP-binding cassette sub-family F member 1;ATP-binding cassette sub-family F member 1	LSVPTSDEEDEVPAPK	(S110);(S110);(S109)	_LSVPTS[Phospho (STY)]DEEDEVPAPK_	3	5	4	3	5	2	4	2	1	4	4	3	2	5	2	2	1	0	1	2	3	5	3	4	4	4	5	1	5	2	3	3	3	4	5	4	3	4	1	1	1	3	5	4
A0A0G2JMW3;A0A0G2JP44;Q9HBB8	CDHR5	Cadherin-related family member 5	ANWAPVPSPTHDPK	(S731);(S537);(S731)	_ANWAPVPS[Phospho (STY)]PTHDPK_	3	3	1	0	2	2	3	2	0	1	2	3	2	1	0	0	0	0	0	0	3	2	0	3	2	0	0	2	0	2	3	2	0	3	4	2	0	2	1	3	0	3	2	2
A0A0G2JMW3;A0A0G2JP44;Q9HBB8	CDHR5	Cadherin-related family member 5	PAEAPMPAEPAPPGPASPGGAPEPPAAAR	(M743,S754);(M549,S560);(M743,S754)	_PAEAPM[Oxidation (M)]PAEPAPPGPAS[Phospho (STY)]PGGAPEPPAAAR_	3	3	1	0	2	2	3	2	0	1	2	3	2	1	0	0	0	0	0	0	3	2	0	3	2	0	0	2	0	2	3	2	0	3	4	2	0	2	1	3	0	3	2	2
A0A0G2JMW3;A0A0G2JP44;Q9HBB8	CDHR5	Cadherin-related family member 5	PAEAPMPAEPAPPGPASPGGAPEPPAAAR	(S754);(S560);(S754)	_PAEAPMPAEPAPPGPAS[Phospho (STY)]PGGAPEPPAAAR_	3	3	1	0	2	2	3	2	0	1	2	3	2	1	0	0	0	0	0	0	3	2	0	3	2	0	0	2	0	2	3	2	0	3	4	2	0	2	1	3	0	3	2	2
A0A0G2JMX7;A0A0G2JPD5;A0A0G2JQJ7;A0A0G2JS76;A0A7I2PJZ2;A0A7I2PLE3;A0A7P0T936;P10636	MAPT	Microtubule-associated protein;Microtubule-associated protein;Microtubule-associated protein;Microtubule-associated protein;Microtubule-associated protein;Microtubule-associated protein;Microtubule-associated protein tau;Microtubule-associated protein tau	SGYSSPGSPGTPGSR	(S537);(S519);(S519);(S537);(S594);(S528);(S144);(S519)	_SGYSSPGS[Phospho (STY)]PGTPGSR_	3	4	2	3	1	2	2	3	1	0	4	3	2	4	1	0	1	0	0	0	1	1	4	3	4	0	2	2	0	0	4	2	0	5	5	5	2	2	0	2	0	3	1	3
A0A0G2JMX7;A0A0G2JPD5;A0A0G2JQJ7;A0A0G2JS76;A0A7I2PJZ2;A0A7I2PLE3;A0A7P0T936;P10636	MAPT	Microtubule-associated protein;Microtubule-associated protein;Microtubule-associated protein;Microtubule-associated protein;Microtubule-associated protein;Microtubule-associated protein;Microtubule-associated protein tau;Microtubule-associated protein tau	VAVVRTPPK	(T566);(T548);(T548);(T566);(T623);(T557);(T173);(T548)	_VAVVRT[Phospho (STY)]PPK_	3	4	2	3	1	2	2	3	1	0	4	3	2	4	1	0	1	0	0	0	1	1	4	3	4	0	2	2	0	0	4	2	0	5	5	5	2	2	0	2	0	3	1	3
A0A0G2JMZ8;Q16625	OCLN	Occludin	YSSGGNFETPSK	(S369);(S369)	_YS[Phospho (STY)]SGGNFETPSK_	1	1	0	1	1	0	1	0	0	0	1	0	0	0	0	0	0	0	0	0	0	0	0	0	1	0	0	0	0	0	1	1	0	0	1	1	1	1	0	0	0	0	0	0
A0A0G2JNW7;Q9Y666	SLC12A7	Solute carrier family 12 member 7	TEAPGTPEGPEPERPSPGDGNPR	(T30);(T30)	_TEAPGT[Phospho (STY)]PEGPEPERPSPGDGNPR_	2	2	2	2	2	1	1	1	1	2	1	2	2	2	1	0	1	0	0	0	2	0	0	2	2	0	1	1	0	0	2	2	0	2	2	2	0	2	0	2	0	2	1	1
A0A0G2JNW7;Q9Y666	SLC12A7	Solute carrier family 12 member 7	VQMTWTR	(T980);(T980)	_VQMT[Phospho (STY)]WTR_	2	2	2	2	2	1	1	1	1	2	1	2	2	2	1	0	1	0	0	0	2	0	0	2	2	0	1	1	0	0	2	2	0	2	2	2	0	2	0	2	0	2	1	1
A0A0G2JNY3;A0A0G2JRG8;E9PIR1;Q6ZUM4	ARHGAP27	Rho GTPase-activating protein 27	ACSVAGSWVCPR	(C181,S182,C189);(C181,S182,C189);(C181,S182,C189);(C181,S182,C189)	_AC[Carbamidomethyl (C)]S[Phospho (STY)]VAGSWVC[Carbamidomethyl (C)]PR_	2	2	1	2	2	1	1	1	0	2	2	1	0	0	0	0	0	0	0	0	2	2	0	1	2	0	1	0	0	0	1	2	0	2	2	2	0	2	0	1	0	2	1	1
A0A0G2JNY3;A0A0G2JRG8;E9PIR1;Q6ZUM4	ARHGAP27	Rho GTPase-activating protein 27	RPTLQSLR	(T680);(T658);(T658);(T680)	_RPT[Phospho (STY)]LQSLR_	2	2	1	2	2	1	1	1	0	2	2	1	0	0	0	0	0	0	0	0	2	2	0	1	2	0	1	0	0	0	1	2	0	2	2	2	0	2	0	1	0	2	1	1
A0A0J9YWL0	CRYBG1	Beta/gamma crystallin domain-containing protein 1	AALDGGVASAASPESK	(S483)	_AALDGGVASAAS[Phospho (STY)]PESK_	2	1	2	1	8	0	1	5	7	0	13	4	0	3	1	0	0	0	2	1	10	9	0	3	9	0	3	1	8	0	3	1	0	2	6	2	10	5	2	5	0	3	11	2
A0A0J9YWL0	CRYBG1	Beta/gamma crystallin domain-containing protein 1	AALDGGVASAASPESKPSPGTK	(S489)	_AALDGGVASAASPESKPS[Phospho (STY)]PGTK_	2	1	2	1	8	0	1	5	7	0	13	4	0	3	1	0	0	0	2	1	10	9	0	3	9	0	3	1	8	0	3	1	0	2	6	2	10	5	2	5	0	3	11	2
A0A0J9YWL0	CRYBG1	Beta/gamma crystallin domain-containing protein 1	DTCVQSPISSFPCTDLK	(C889,S892,C899)	_DTC[Carbamidomethyl (C)]VQS[Phospho (STY)]PISSFPC[Carbamidomethyl (C)]TDLK_	2	1	2	1	8	0	1	5	7	0	13	4	0	3	1	0	0	0	2	1	10	9	0	3	9	0	3	1	8	0	3	1	0	2	6	2	10	5	2	5	0	3	11	2
A0A0J9YWL0	CRYBG1	Beta/gamma crystallin domain-containing protein 1	EAEGELPESGGPAAPPDAELSPR	(S212)	_EAEGELPESGGPAAPPDAELS[Phospho (STY)]PR_	2	1	2	1	8	0	1	5	7	0	13	4	0	3	1	0	0	0	2	1	10	9	0	3	9	0	3	1	8	0	3	1	0	2	6	2	10	5	2	5	0	3	11	2
A0A0J9YWL0	CRYBG1	Beta/gamma crystallin domain-containing protein 1	TEGAQVDEPVVITPR	(T397)	_TEGAQVDEPVVIT[Phospho (STY)]PR_	2	1	2	1	8	0	1	5	7	0	13	4	0	3	1	0	0	0	2	1	10	9	0	3	9	0	3	1	8	0	3	1	0	2	6	2	10	5	2	5	0	3	11	2
A0A0J9YX62	DNAJB6	DnaJ homolog subfamily B member 6	EAAVEQAQSETSLGAR	(S315)	_EAAVEQAQSETS[Phospho (STY)]LGAR_	1	2	0	2	1	1	1	1	1	1	2	2	2	0	1	0	0	0	0	1	2	2	3	1	2	0	0	1	0	0	1	2	0	1	3	3	0	1	0	1	0	2	1	1
A0A0J9YX62	DNAJB6	DnaJ homolog subfamily B member 6	HAPHCLSEEEGEQDRPR	(C275,S277)	_HAPHC[Carbamidomethyl (C)]LS[Phospho (STY)]EEEGEQDRPR_	1	2	0	2	1	1	1	1	1	1	2	2	2	0	1	0	0	0	0	1	2	2	3	1	2	0	0	1	0	0	1	2	0	1	3	3	0	1	0	1	0	2	1	1
A0A0J9YY01;A0A286YF23;A0A2R8YFM0;Q96JP2	MYO15B	Unconventional myosin-XVB	AVPSPPPPPIVK	(S2051);(S587);(S2099);(S1025)	_AVPS[Phospho (STY)]PPPPPIVK_	1	1	0	0	0	1	2	1	1	0	2	2	1	1	0	0	0	0	0	0	1	0	1	1	1	0	0	1	0	1	2	2	0	1	2	2	0	1	0	1	0	2	0	1
A0A0R4J2E8;A8MXP9;D6REM6;P43243	MATR3	Matrin-3	DTSENADGQSDENKDDYTIPDEYR	(S766);(S814);(S766);(S766)	_DTSENADGQS[Phospho (STY)]DENKDDYTIPDEYR_	1	1	3	1	2	1	3	0	0	1	2	3	0	3	0	0	2	0	0	2	0	2	0	2	1	3	2	1	2	0	0	3	3	0	3	2	1	2	1	0	0	2	0	0
A0A0R4J2E8;A8MXP9;D6REM6;P43243	MATR3	Matrin-3	RDSFDDRGPSLNPVLDYDHGSR	(S188);(S188);(S188);(S188)	_RDS[Phospho (STY)]FDDRGPSLNPVLDYDHGSR_	1	1	3	1	2	1	3	0	0	1	2	3	0	3	0	0	2	0	0	2	0	2	0	2	1	3	2	1	2	0	0	3	3	0	3	2	1	2	1	0	0	2	0	0
A0A0U1RQF0;P49327	FASN	3-hydroxyacyl-[acyl-carrier-protein] dehydratase;Fatty acid synthase	ADEASELACPTPK	(C2200,T2202);(C2202,T2204)	_ADEASELAC[Carbamidomethyl (C)]PT[Phospho (STY)]PK_	2	2	2	1	3	1	3	1	1	2	2	2	1	2	1	0	1	0	1	1	1	1	1	2	3	1	3	1	1	1	2	1	1	2	5	1	0	2	2	2	1	2	1	2
A0A0U1RQW6;Q9Y2E4	DIP2C	Disco-interacting protein 2 homolog C	IQQLVNTLK	(T320);(T264)	_IQQLVNT[Phospho (STY)]LK_	1	1	1	1	1	1	2	1	1	1	1	1	0	1	0	0	0	0	1	0	1	0	1	1	1	0	0	1	0	0	1	1	0	1	2	3	0	1	0	1	0	1	1	1
A0A0U1RQX8;A0A1B0GW38;P22681	CBL	E3 ubiquitin-protein ligase CBL;E3 ubiquitin-protein ligase CBL (Fragment);E3 ubiquitin-protein ligase CBL	VERPPSPFSMAPQASLPPVPPR	(S483);(S481);(S483)	_VERPPS[Phospho (STY)]PFSMAPQASLPPVPPR_	1	0	0	0	0	0	0	0	0	0	0	1	0	0	0	0	0	0	0	2	1	0	0	0	0	1	1	0	1	0	0	0	1	0	2	2	0	0	0	0	0	2	0	0
A0A0U1RRK2;Q08945	SSRP1	FACT complex subunit SSRP1 (Fragment);FACT complex subunit SSRP1	EGMNPSYDEYADSDEDQHDAYLER	(M30,S40);(M434,S444)	_EGM[Oxidation (M)]NPSYDEYADS[Phospho (STY)]DEDQHDAYLER_	0	1	1	0	1	0	1	0	0	1	1	1	0	1	0	0	0	0	0	0	0	0	0	0	0	1	1	0	1	0	0	1	1	0	0	0	0	1	0	0	0	1	1	0
A0A0X1KG75;Q53SF7	COBLL1	Cordon-bleu protein-like 1	AGSLQLSSMSAGNSSLR	(S390,M396);(S344,M350)	_AGS[Phospho (STY)]LQLSSM[Oxidation (M)]SAGNSSLR_	7	8	5	7	6	3	6	5	5	5	9	9	3	6	3	0	4	0	1	2	9	4	6	5	13	1	5	3	2	0	7	7	0	7	9	13	4	5	1	6	1	8	8	6
A0A0X1KG75;Q53SF7	COBLL1	Cordon-bleu protein-like 1	DQTASAPATPLVNK	(S302,T306);(S256,T260)	_DQTAS[Phospho (STY)]APAT[Phospho (STY)]PLVNK_	7	8	5	7	6	3	6	5	5	5	9	9	3	6	3	0	4	0	1	2	9	4	6	5	13	1	5	3	2	0	7	7	0	7	9	13	4	5	1	6	1	8	8	6
A0A0X1KG75;Q53SF7	COBLL1	Cordon-bleu protein-like 1	DQTASAPATPLVNK	(T306);(T260)	_DQTASAPAT[Phospho (STY)]PLVNK_	7	8	5	7	6	3	6	5	5	5	9	9	3	6	3	0	4	0	1	2	9	4	6	5	13	1	5	3	2	0	7	7	0	7	9	13	4	5	1	6	1	8	8	6
A0A0X1KG75;Q53SF7	COBLL1	Cordon-bleu protein-like 1	KKPTPIIPEK	(T185);(T139)	_KKPT[Phospho (STY)]PIIPEK_	7	8	5	7	6	3	6	5	5	5	9	9	3	6	3	0	4	0	1	2	9	4	6	5	13	1	5	3	2	0	7	7	0	7	9	13	4	5	1	6	1	8	8	6
A0A0X1KG75;Q53SF7	COBLL1	Cordon-bleu protein-like 1	PYISNTLPSDAPK	(T330);(T284)	_PYISNT[Phospho (STY)]LPSDAPK_	7	8	5	7	6	3	6	5	5	5	9	9	3	6	3	0	4	0	1	2	9	4	6	5	13	1	5	3	2	0	7	7	0	7	9	13	4	5	1	6	1	8	8	6
A0A0X1KG75;Q53SF7	COBLL1	Cordon-bleu protein-like 1	QSSLTFQSSDPEQMR	(S1116);(S1070)	_QSS[Phospho (STY)]LTFQSSDPEQMR_	7	8	5	7	6	3	6	5	5	5	9	9	3	6	3	0	4	0	1	2	9	4	6	5	13	1	5	3	2	0	7	7	0	7	9	13	4	5	1	6	1	8	8	6
A0A0X1KG75;Q53SF7	COBLL1	Cordon-bleu protein-like 1	RDQTASAPATPLVNK	(S302,T306);(S256,T260)	_RDQTAS[Phospho (STY)]APAT[Phospho (STY)]PLVNK_	7	8	5	7	6	3	6	5	5	5	9	9	3	6	3	0	4	0	1	2	9	4	6	5	13	1	5	3	2	0	7	7	0	7	9	13	4	5	1	6	1	8	8	6
A0A0X1KG75;Q53SF7	COBLL1	Cordon-bleu protein-like 1	RDQTASAPATPLVNK	(T306);(T260)	_RDQTASAPAT[Phospho (STY)]PLVNK_	7	8	5	7	6	3	6	5	5	5	9	9	3	6	3	0	4	0	1	2	9	4	6	5	13	1	5	3	2	0	7	7	0	7	9	13	4	5	1	6	1	8	8	6
A0A140T9R1;O75955	FLOT1	Flotillin (Fragment);Flotillin-1	DIHDDQDYLHSLGK	(S93);(S163)	_DIHDDQDYLHS[Phospho (STY)]LGK_	4	4	2	3	4	0	4	2	4	2	2	4	0	2	0	1	3	0	4	1	4	0	4	2	4	1	1	2	0	1	3	4	1	4	4	5	0	4	2	1	1	5	2	3
A0A140T9R1;O75955	FLOT1	Flotillin (Fragment);Flotillin-1	ITLVSSGSGTMGAAK	(S315);(S385)	_ITLVSSGS[Phospho (STY)]GTMGAAK_	4	4	2	3	4	0	4	2	4	2	2	4	0	2	0	1	3	0	4	1	4	0	4	2	4	1	1	2	0	1	3	4	1	4	4	5	0	4	2	1	1	5	2	3
A0A140TA73;Q13425	SNTB2	Beta-2-syntrophin (Fragment);Beta-2-syntrophin	GLGPPSPPAPPR	(S95);(S95)	_GLGPPS[Phospho (STY)]PPAPPR_	1	3	1	1	3	1	3	1	1	1	1	3	1	2	1	0	1	0	3	3	2	1	1	3	1	1	3	1	0	1	1	1	1	2	3	1	0	3	1	1	0	2	1	1
A0A140TA73;Q13425	SNTB2	Beta-2-syntrophin (Fragment);Beta-2-syntrophin	GPAGEAGASPPVR	(S110);(S110)	_GPAGEAGAS[Phospho (STY)]PPVR_	1	3	1	1	3	1	3	1	1	1	1	3	1	2	1	0	1	0	3	3	2	1	1	3	1	1	3	1	0	1	1	1	1	2	3	1	0	3	1	1	0	2	1	1
A0A140TA73;Q13425	SNTB2	Beta-2-syntrophin (Fragment);Beta-2-syntrophin	GPAGEAGASPPVRR	(S110);(S110)	_GPAGEAGAS[Phospho (STY)]PPVRR_	1	3	1	1	3	1	3	1	1	1	1	3	1	2	1	0	1	0	3	3	2	1	1	3	1	1	3	1	0	1	1	1	1	2	3	1	0	3	1	1	0	2	1	1
A0A182DWH7;P49908	SELENOP	Selenoprotein P (Fragment);Selenoprotein P	DMPASEDLQDLQK	(M263,S266);(M263,S266)	_DM[Oxidation (M)]PAS[Phospho (STY)]EDLQDLQK_	8	8	8	8	7	6	10	8	8	6	8	8	5	8	4	9	10	0	10	9	9	6	9	6	8	10	9	7	6	8	7	8	10	9	8	8	7	7	10	7	5	8	6	9
A0A182DWH7;P49908	SELENOP	Selenoprotein P (Fragment);Selenoprotein P	DMPASEDLQDLQK	(S266);(S266)	_DMPAS[Phospho (STY)]EDLQDLQK_	8	8	8	8	7	6	10	8	8	6	8	8	5	8	4	9	10	0	10	9	9	6	9	6	8	10	9	7	6	8	7	8	10	9	8	8	7	7	10	7	5	8	6	9
A0A182DWH7;P49908	SELENOP	Selenoprotein P (Fragment);Selenoprotein P	LPTDSELAPR	(S293);(S293)	_LPTDS[Phospho (STY)]ELAPR_	8	8	8	8	7	6	10	8	8	6	8	8	5	8	4	9	10	0	10	9	9	6	9	6	8	10	9	7	6	8	7	8	10	9	8	8	7	7	10	7	5	8	6	9
A0A1B0GTL5	RAB11FIP5	Rab11 family-interacting protein 5	GGPILGASPHHSSSGEEK	(S494)	_GGPILGAS[Phospho (STY)]PHHSSSGEEK_	5	5	2	3	4	2	4	2	1	0	2	4	0	4	1	0	1	0	1	0	4	1	2	2	2	0	0	2	1	0	2	2	0	1	6	7	1	4	0	4	0	4	3	4
A0A1B0GTL5	RAB11FIP5	Rab11 family-interacting protein 5	GLQPSTPPPKPPR	(T899)	_GLQPST[Phospho (STY)]PPPKPPR_	5	5	2	3	4	2	4	2	1	0	2	4	0	4	1	0	1	0	1	0	4	1	2	2	2	0	0	2	1	0	2	2	0	1	6	7	1	4	0	4	0	4	3	4
A0A1B0GTL5	RAB11FIP5	Rab11 family-interacting protein 5	KYDLESASAILPSSAIEDPDLGSLGK	(S209)	_KYDLESAS[Phospho (STY)]AILPSSAIEDPDLGSLGK_	5	5	2	3	4	2	4	2	1	0	2	4	0	4	1	0	1	0	1	0	4	1	2	2	2	0	0	2	1	0	2	2	0	1	6	7	1	4	0	4	0	4	3	4
A0A1B0GTL5	RAB11FIP5	Rab11 family-interacting protein 5	NNLSASMFDLSMK	(S176)	_NNLSAS[Phospho (STY)]MFDLSMK_	5	5	2	3	4	2	4	2	1	0	2	4	0	4	1	0	1	0	1	0	4	1	2	2	2	0	0	2	1	0	2	2	0	1	6	7	1	4	0	4	0	4	3	4
A0A1B0GTL5	RAB11FIP5	Rab11 family-interacting protein 5	PLSAAPVEGSPDRK	(S1209)	_PLSAAPVEGS[Phospho (STY)]PDRK_	5	5	2	3	4	2	4	2	1	0	2	4	0	4	1	0	1	0	1	0	4	1	2	2	2	0	0	2	1	0	2	2	0	1	6	7	1	4	0	4	0	4	3	4
A0A1B0GTW1;A0A2R8YDH4;A0A3B3ITE1;Q9UDY2	TJP2;;TJP2;TJP2	Tight junction protein ZO-2;Uncharacterized protein;Tight junction protein ZO-2 (Fragment);Tight junction protein ZO-2	AASSDQLRDNSPPPAFKPEPPK	(S1037,S1045);(S1107,S1115);(S979,S987);(S978,S986)	_AAS[Phospho (STY)]SDQLRDNS[Phospho (STY)]PPPAFKPEPPK_	5	5	6	6	7	1	6	3	2	2	10	5	2	7	1	1	2	0	1	1	6	6	4	7	9	1	7	1	5	3	5	3	1	9	9	9	4	6	1	3	0	7	6	3
A0A1B0GTW1;A0A2R8YDH4;A0A3B3ITE1;Q9UDY2	TJP2;;TJP2;TJP2	Tight junction protein ZO-2;Uncharacterized protein;Tight junction protein ZO-2 (Fragment);Tight junction protein ZO-2	AASSDQLRDNSPPPAFKPEPPK	(S1045);(S1115);(S987);(S986)	_AASSDQLRDNS[Phospho (STY)]PPPAFKPEPPK_	5	5	6	6	7	1	6	3	2	2	10	5	2	7	1	1	2	0	1	1	6	6	4	7	9	1	7	1	5	3	5	3	1	9	9	9	4	6	1	3	0	7	6	3
A0A1B0GTW1;A0A2R8YDH4;A0A3B3ITE1;Q9UDY2	TJP2;;TJP2;TJP2	Tight junction protein ZO-2;Uncharacterized protein;Tight junction protein ZO-2 (Fragment);Tight junction protein ZO-2	AYSPEYR	(S325);(S395);(S267);(S266)	_AYS[Phospho (STY)]PEYR_	5	5	6	6	7	1	6	3	2	2	10	5	2	7	1	1	2	0	1	1	6	6	4	7	9	1	7	1	5	3	5	3	1	9	9	9	4	6	1	3	0	7	6	3
A0A1B0GTW1;A0A2R8YDH4;A0A3B3ITE1;Q9UDY2	TJP2;;TJP2;TJP2	Tight junction protein ZO-2;Uncharacterized protein;Tight junction protein ZO-2 (Fragment);Tight junction protein ZO-2	DNSPPPAFKPEPPK	(S1045);(S1115);(S987);(S986)	_DNS[Phospho (STY)]PPPAFKPEPPK_	5	5	6	6	7	1	6	3	2	2	10	5	2	7	1	1	2	0	1	1	6	6	4	7	9	1	7	1	5	3	5	3	1	9	9	9	4	6	1	3	0	7	6	3
A0A1B0GTW1;A0A2R8YDH4;A0A3B3ITE1;Q9UDY2	TJP2;;TJP2;TJP2	Tight junction protein ZO-2;Uncharacterized protein;Tight junction protein ZO-2 (Fragment);Tight junction protein ZO-2	GSYGSDAEEEEYRQQLSEHSK	(S1218);(S1288);(S1160);(S1159)	_GSYGS[Phospho (STY)]DAEEEEYRQQLSEHSK_	5	5	6	6	7	1	6	3	2	2	10	5	2	7	1	1	2	0	1	1	6	6	4	7	9	1	7	1	5	3	5	3	1	9	9	9	4	6	1	3	0	7	6	3
A0A1B0GTW1;A0A2R8YDH4;A0A3B3ITE1;Q9UDY2	TJP2;;TJP2;TJP2	Tight junction protein ZO-2;Uncharacterized protein;Tight junction protein ZO-2 (Fragment);Tight junction protein ZO-2	MSYLTAMGADYLSCDSR	(S972,C973);(S1042,C1043);(S914,C915);(S913,C914)	_MSYLTAMGADYLS[Phospho (STY)]C[Carbamidomethyl (C)]DSR_	5	5	6	6	7	1	6	3	2	2	10	5	2	7	1	1	2	0	1	1	6	6	4	7	9	1	7	1	5	3	5	3	1	9	9	9	4	6	1	3	0	7	6	3
A0A1B0GTW1;A0A2R8YDH4;A0A3B3ITE1;Q9UDY2	TJP2;;TJP2;TJP2	Tight junction protein ZO-2;Uncharacterized protein;Tight junction protein ZO-2 (Fragment);Tight junction protein ZO-2	SREDLTAVVSVSTK	(S761);(S831);(S703);(S702)	_S[Phospho (STY)]REDLTAVVSVSTK_	5	5	6	6	7	1	6	3	2	2	10	5	2	7	1	1	2	0	1	1	6	6	4	7	9	1	7	1	5	3	5	3	1	9	9	9	4	6	1	3	0	7	6	3
A0A1B0GTW1;A0A2R8YDH4;A0A3B3ITE1;Q9UDY2	TJP2;;TJP2;TJP2	Tight junction protein ZO-2;Uncharacterized protein;Tight junction protein ZO-2 (Fragment);Tight junction protein ZO-2	SNPSAVAGNETPGASTK	(T1086);(T1156);(T1028);(T1027)	_SNPSAVAGNET[Phospho (STY)]PGASTK_	5	5	6	6	7	1	6	3	2	2	10	5	2	7	1	1	2	0	1	1	6	6	4	7	9	1	7	1	5	3	5	3	1	9	9	9	4	6	1	3	0	7	6	3
A0A1B0GTW1;A0A2R8YDH4;A0A3B3ITE1;Q9UDY2	TJP2;;TJP2;TJP2	Tight junction protein ZO-2;Uncharacterized protein;Tight junction protein ZO-2 (Fragment);Tight junction protein ZO-2	SRSWEDSPER	(S229);(S299);(S171);(S170)	_SRS[Phospho (STY)]WEDSPER_	5	5	6	6	7	1	6	3	2	2	10	5	2	7	1	1	2	0	1	1	6	6	4	7	9	1	7	1	5	3	5	3	1	9	9	9	4	6	1	3	0	7	6	3
A0A1B0GU86;A0A1B0GW23;Q03154	ACY1;ABHD14A-ACY1;ACY1	N-acyl-L-amino-acid amidohydrolase;N-acyl-L-amino-acid amidohydrolase (Fragment);Aminoacylase-1	GPEEEHPSVTLFR	(T14);(T204);(T14)	_GPEEEHPSVT[Phospho (STY)]LFR_	8	11	9	8	4	7	9	9	7	5	13	13	6	5	4	0	5	0	2	0	3	3	8	10	12	0	1	4	1	2	10	4	0	11	13	12	0	9	1	5	0	12	2	8
A0A1B0GUN5;Q5VTI5;Q9Y2H5	PLEKHA6	Pleckstrin homology domain-containing family A member 6	SLQLPASPAPDPSPR	(S966);(S862);(S842)	_S[Phospho (STY)]LQLPASPAPDPSPR_	0	1	0	1	1	0	1	0	0	0	1	1	0	1	0	0	0	0	0	0	1	0	0	0	2	0	1	0	0	1	0	0	0	2	0	2	0	1	0	0	0	1	0	1
A0A1B0GUN5;Q5VTI5;Q9Y2H5	PLEKHA6	Pleckstrin homology domain-containing family A member 6	SPTDDEVTPSAVVR	(S901);(S797);(S777)	_S[Phospho (STY)]PTDDEVTPSAVVR_	0	1	0	1	1	0	1	0	0	0	1	1	0	1	0	0	0	0	0	0	1	0	0	0	2	0	1	0	0	1	0	0	0	2	0	2	0	1	0	0	0	1	0	1
A0A1B0GUZ7;Q14156	EFR3A	Protein EFR3 homolog A	LSVPYVPQVTDEDRLSR	(S721);(S694)	_LSVPYVPQVTDEDRLS[Phospho (STY)]R_	1	2	1	1	2	1	1	0	0	1	1	2	1	1	1	0	0	0	0	0	1	1	1	1	2	0	1	1	1	0	1	2	0	1	2	1	0	1	0	0	0	1	1	1
A0A1B0GV23;A0A1B0GVD5;A0A1B0GWE8;C9JH19;P07339	CTSD	Cathepsin D	TMSEVGGSVEDLIAK	(M36,S42);(M36,S42);(M36,S42);(M36,S42);(M36,S42)	_TM[Oxidation (M)]SEVGGS[Phospho (STY)]VEDLIAK_	10	6	6	8	11	12	8	10	9	6	8	18	9	11	8	1	0	0	9	2	6	0	4	10	2	1	1	4	0	3	5	4	3	11	14	15	2	6	3	3	0	12	2	7
A0A1B0GVY1;Q96PU5	NEDD4L	HECT-type E3 ubiquitin transferase;E3 ubiquitin-protein ligase NEDD4-like	DTLSNPQSPQPSPYNSPK	(S754);(S475)	_DTLS[Phospho (STY)]NPQSPQPSPYNSPK_	4	6	2	5	7	3	4	3	4	2	5	4	3	3	2	0	1	0	0	0	4	2	2	5	7	1	2	2	1	0	7	6	0	7	9	6	2	5	0	3	0	3	4	4
A0A1B0GVY1;Q96PU5	NEDD4L	HECT-type E3 ubiquitin transferase;E3 ubiquitin-protein ligase NEDD4-like	DTLSNPQSPQPSPYNSPK	(S758);(S479)	_DTLSNPQS[Phospho (STY)]PQPSPYNSPK_	4	6	2	5	7	3	4	3	4	2	5	4	3	3	2	0	1	0	0	0	4	2	2	5	7	1	2	2	1	0	7	6	0	7	9	6	2	5	0	3	0	3	4	4
A0A1B0GVY1;Q96PU5	NEDD4L	HECT-type E3 ubiquitin transferase;E3 ubiquitin-protein ligase NEDD4-like	DTLSNPQSPQPSPYNSPK	(S762);(S483)	_DTLSNPQSPQPS[Phospho (STY)]PYNSPK_	4	6	2	5	7	3	4	3	4	2	5	4	3	3	2	0	1	0	0	0	4	2	2	5	7	1	2	2	1	0	7	6	0	7	9	6	2	5	0	3	0	3	4	4
A0A1B0GVY1;Q96PU5	NEDD4L	HECT-type E3 ubiquitin transferase;E3 ubiquitin-protein ligase NEDD4-like	DTLSNPQSPQPSPYNSPKPQHK	(S766);(S487)	_DTLSNPQSPQPSPYNS[Phospho (STY)]PKPQHK_	4	6	2	5	7	3	4	3	4	2	5	4	3	3	2	0	1	0	0	0	4	2	2	5	7	1	2	2	1	0	7	6	0	7	9	6	2	5	0	3	0	3	4	4
A0A1B0GVY1;Q96PU5	NEDD4L	HECT-type E3 ubiquitin transferase;E3 ubiquitin-protein ligase NEDD4-like	SLSSPTVTLSAPLEGAK	(S725);(S446)	_S[Phospho (STY)]LSSPTVTLSAPLEGAK_	4	6	2	5	7	3	4	3	4	2	5	4	3	3	2	0	1	0	0	0	4	2	2	5	7	1	2	2	1	0	7	6	0	7	9	6	2	5	0	3	0	3	4	4
A0A1B0GVY1;Q96PU5	NEDD4L	HECT-type E3 ubiquitin transferase;E3 ubiquitin-protein ligase NEDD4-like	SCSVTDAVAEQGHLPPPSAPAGR	(C620,S621);(C341,S342)	_SC[Carbamidomethyl (C)]S[Phospho (STY)]VTDAVAEQGHLPPPSAPAGR_	4	6	2	5	7	3	4	3	4	2	5	4	3	3	2	0	1	0	0	0	4	2	2	5	7	1	2	2	1	0	7	6	0	7	9	6	2	5	0	3	0	3	4	4
A0A1B0GVY1;Q96PU5	NEDD4L	HECT-type E3 ubiquitin transferase;E3 ubiquitin-protein ligase NEDD4-like	SLSSPTVTLSAPLEGAK	(S727);(S448)	_SLS[Phospho (STY)]SPTVTLSAPLEGAK_	4	6	2	5	7	3	4	3	4	2	5	4	3	3	2	0	1	0	0	0	4	2	2	5	7	1	2	2	1	0	7	6	0	7	9	6	2	5	0	3	0	3	4	4
A0A1C7CYX9;Q16555	DPYSL2	Dihydropyrimidinase-related protein 2	GLYDGPVCEVSVTPK	(C609,T614);(C504,T509)	_GLYDGPVC[Carbamidomethyl (C)]EVSVT[Phospho (STY)]PK_	0	1	0	1	0	1	1	0	0	1	0	1	0	0	0	0	1	0	1	1	1	0	0	3	1	1	1	0	0	0	1	1	0	0	1	1	0	1	0	1	0	1	0	1
A0A1W2PPS5;Q96FN5	KIF12	Kinesin-like protein;Kinesin-like protein KIF12	MEERGSPDGDLAR	(M1,S6);(M1,S6)	_[Acetyl (Protein N-term)]M[Oxidation (M)]EERGS[Phospho (STY)]PDGDLAR_	14	20	15	15	16	15	18	13	12	14	17	21	8	15	7	3	15	0	14	6	18	8	15	18	20	3	9	12	0	0	18	15	2	13	17	17	5	21	12	12	3	17	13	19
A0A1W2PPS5;Q96FN5	KIF12	Kinesin-like protein;Kinesin-like protein KIF12	MEERGSPDGDLAR	(S6);(S6)	_[Acetyl (Protein N-term)]MEERGS[Phospho (STY)]PDGDLAR_	14	20	15	15	16	15	18	13	12	14	17	21	8	15	7	3	15	0	14	6	18	8	15	18	20	3	9	12	0	0	18	15	2	13	17	17	5	21	12	12	3	17	13	19
A0A1W2PPS5;Q96FN5	KIF12	Kinesin-like protein;Kinesin-like protein KIF12	DLLSLGSPR	(S179);(S174)	_DLLSLGS[Phospho (STY)]PR_	14	20	15	15	16	15	18	13	12	14	17	21	8	15	7	3	15	0	14	6	18	8	15	18	20	3	9	12	0	0	18	15	2	13	17	17	5	21	12	12	3	17	13	19
A0A1W2PPS5;Q96FN5	KIF12	Kinesin-like protein;Kinesin-like protein KIF12	DLLSLGSPRPLPVR	(S179);(S174)	_DLLSLGS[Phospho (STY)]PRPLPVR_	14	20	15	15	16	15	18	13	12	14	17	21	8	15	7	3	15	0	14	6	18	8	15	18	20	3	9	12	0	0	18	15	2	13	17	17	5	21	12	12	3	17	13	19
A0A1W2PPS5;Q96FN5	KIF12	Kinesin-like protein;Kinesin-like protein KIF12	DQIGSSLR	(S626);(S621)	_DQIGS[Phospho (STY)]SLR_	14	20	15	15	16	15	18	13	12	14	17	21	8	15	7	3	15	0	14	6	18	8	15	18	20	3	9	12	0	0	18	15	2	13	17	17	5	21	12	12	3	17	13	19
A0A1W2PPS5;Q96FN5	KIF12	Kinesin-like protein;Kinesin-like protein KIF12	DQIGSSLRR	(S626);(S621)	_DQIGS[Phospho (STY)]SLRR_	14	20	15	15	16	15	18	13	12	14	17	21	8	15	7	3	15	0	14	6	18	8	15	18	20	3	9	12	0	0	18	15	2	13	17	17	5	21	12	12	3	17	13	19
A0A1W2PPS5;Q96FN5	KIF12	Kinesin-like protein;Kinesin-like protein KIF12	ERSHSDWTQTR	(S567);(S562)	_ERS[Phospho (STY)]HSDWTQTR_	14	20	15	15	16	15	18	13	12	14	17	21	8	15	7	3	15	0	14	6	18	8	15	18	20	3	9	12	0	0	18	15	2	13	17	17	5	21	12	12	3	17	13	19
A0A1W2PPS5;Q96FN5	KIF12	Kinesin-like protein;Kinesin-like protein KIF12	GELMLEANSINR	(S290);(S285)	_GELMLEANS[Phospho (STY)]INR_	14	20	15	15	16	15	18	13	12	14	17	21	8	15	7	3	15	0	14	6	18	8	15	18	20	3	9	12	0	0	18	15	2	13	17	17	5	21	12	12	3	17	13	19
A0A1W2PPS5;Q96FN5	KIF12	Kinesin-like protein;Kinesin-like protein KIF12	LCFVDLAGSEK	(C265,S272);(C260,S267)	_LC[Carbamidomethyl (C)]FVDLAGS[Phospho (STY)]EK_	14	20	15	15	16	15	18	13	12	14	17	21	8	15	7	3	15	0	14	6	18	8	15	18	20	3	9	12	0	0	18	15	2	13	17	17	5	21	12	12	3	17	13	19
A0A1W2PPS5;Q96FN5	KIF12	Kinesin-like protein;Kinesin-like protein KIF12	SPGQVLPPH	(S643);(S638)	_S[Phospho (STY)]PGQVLPPH_	14	20	15	15	16	15	18	13	12	14	17	21	8	15	7	3	15	0	14	6	18	8	15	18	20	3	9	12	0	0	18	15	2	13	17	17	5	21	12	12	3	17	13	19
A0A1W2PPS5;Q96FN5	KIF12	Kinesin-like protein;Kinesin-like protein KIF12	SLEQGPEGPETPIQVVLR	(T24);(T24)	_SLEQGPEGPET[Phospho (STY)]PIQVVLR_	14	20	15	15	16	15	18	13	12	14	17	21	8	15	7	3	15	0	14	6	18	8	15	18	20	3	9	12	0	0	18	15	2	13	17	17	5	21	12	12	3	17	13	19
A0A1W2PPS5;Q96FN5	KIF12	Kinesin-like protein;Kinesin-like protein KIF12	SQLQNSRDLAQNEQR	(S447);(S442)	_SQLQNS[Phospho (STY)]RDLAQNEQR_	14	20	15	15	16	15	18	13	12	14	17	21	8	15	7	3	15	0	14	6	18	8	15	18	20	3	9	12	0	0	18	15	2	13	17	17	5	21	12	12	3	17	13	19
A0A1W2PPS5;Q96FN5	KIF12	Kinesin-like protein;Kinesin-like protein KIF12	VLAEMLTEEEVVPSAPPLPVRPPKTSPGLR	(M580,T600);(M575,T595)	_VLAEM[Oxidation (M)]LTEEEVVPSAPPLPVRPPKT[Phospho (STY)]SPGLR_	14	20	15	15	16	15	18	13	12	14	17	21	8	15	7	3	15	0	14	6	18	8	15	18	20	3	9	12	0	0	18	15	2	13	17	17	5	21	12	12	3	17	13	19
A0A1W2PPS5;Q96FN5	KIF12	Kinesin-like protein;Kinesin-like protein KIF12	VLAEMLTEEEVVPSAPPLPVRPPK	(S589);(S584)	_VLAEMLTEEEVVPS[Phospho (STY)]APPLPVRPPK_	14	20	15	15	16	15	18	13	12	14	17	21	8	15	7	3	15	0	14	6	18	8	15	18	20	3	9	12	0	0	18	15	2	13	17	17	5	21	12	12	3	17	13	19
A0A1W2PPS5;Q96FN5	KIF12	Kinesin-like protein;Kinesin-like protein KIF12	VLAEMLTEEEVVPSAPPLPVRPPKTSPGLR	(T600);(T595)	_VLAEMLTEEEVVPSAPPLPVRPPKT[Phospho (STY)]SPGLR_	14	20	15	15	16	15	18	13	12	14	17	21	8	15	7	3	15	0	14	6	18	8	15	18	20	3	9	12	0	0	18	15	2	13	17	17	5	21	12	12	3	17	13	19
A0A1W2PPS5;Q96FN5	KIF12	Kinesin-like protein;Kinesin-like protein KIF12	VRPMSAAELR	(M35,S36);(M35,S36)	_VRPM[Oxidation (M)]S[Phospho (STY)]AAELR_	14	20	15	15	16	15	18	13	12	14	17	21	8	15	7	3	15	0	14	6	18	8	15	18	20	3	9	12	0	0	18	15	2	13	17	17	5	21	12	12	3	17	13	19
A0A1W2PPS5;Q96FN5	KIF12	Kinesin-like protein;Kinesin-like protein KIF12	VRPMSAAELR	(S36);(S36)	_VRPMS[Phospho (STY)]AAELR_	14	20	15	15	16	15	18	13	12	14	17	21	8	15	7	3	15	0	14	6	18	8	15	18	20	3	9	12	0	0	18	15	2	13	17	17	5	21	12	12	3	17	13	19
A0A1W2PPS5;Q96FN5	KIF12	Kinesin-like protein;Kinesin-like protein KIF12	VTTRPQAPKSPVAK	(S374);(S369)	_VTTRPQAPKS[Phospho (STY)]PVAK_	14	20	15	15	16	15	18	13	12	14	17	21	8	15	7	3	15	0	14	6	18	8	15	18	20	3	9	12	0	0	18	15	2	13	17	17	5	21	12	12	3	17	13	19
A0A1W2PPZ5;A0A1W2PRL9;E5RIS7;P23193	TCEA1	Transcription elongation factor A protein 1	EPAITSQNSPEAR	(S100);(S79);(S100);(S100)	_EPAITSQNS[Phospho (STY)]PEAR_	1	1	1	1	1	1	1	0	0	0	1	1	1	1	1	1	1	0	1	1	1	1	0	1	1	1	1	1	1	0	0	1	1	1	1	1	1	1	0	0	0	1	1	1
A0A2Q2T6B6;G9CGD6;Q8WWN9	IPCEF1;CNK3/IPCEF1;IPCEF1	Interactor protein for cytohesin exchange factors 1;CNK3/IPCEF1 fusion protein;Interactor protein for cytohesin exchange factors 1	ASPAPDDTDDTPQELK	(S383);(S873);(S411)	_AS[Phospho (STY)]PAPDDTDDTPQELK_	0	1	0	0	1	1	0	1	1	1	0	1	0	0	0	0	1	0	1	1	1	0	1	0	1	1	1	0	1	1	0	0	1	0	1	0	0	0	0	0	1	1	0	0
A0A2Q3DP09;Q7Z3E5	ARMC9	LisH domain-containing protein ARMC9	GLANVQWSGDEPLQRPVTPGGHR	(T655);(T655)	_GLANVQWSGDEPLQRPVT[Phospho (STY)]PGGHR_	1	1	1	1	0	0	1	0	0	0	1	0	0	0	0	0	0	0	0	0	1	0	1	0	2	0	0	0	0	0	1	1	0	1	0	0	0	1	0	0	0	1	1	1
A0A2R8Y430;A0A2R8Y5T7;P48637	GSS	Glutathione synthetase;Glutathione synthase (Fragment);Glutathione synthetase	IEPEPFENCLLRPGSPAR	(C409,S415);(C295,S301);(C409,S415)	_IEPEPFENC[Carbamidomethyl (C)]LLRPGS[Phospho (STY)]PAR_	1	0	0	0	1	0	0	1	0	1	1	1	0	0	1	0	1	0	0	0	0	1	0	1	0	0	0	0	1	0	1	0	0	1	0	0	1	1	0	1	0	1	1	0
A0A2R8Y443;A0A2R8Y6I6;A0A2R8Y6L5;A0A2R8YDF3;Q13627;Q9Y463	DYRK1A;DYRK1A;DYRK1A;DYRK1A;DYRK1A;DYRK1B	Dual-specificity kinase (Fragment);Dual-specificity kinase;Dual-specificity kinase (Fragment);Dual-specificity kinase (Fragment);Dual specificity tyrosine-phosphorylation-regulated kinase 1A;Dual specificity tyrosine-phosphorylation-regulated kinase 1B	IYQYIQSR	(Y283);(Y283);(Y321);(Y328);(Y321);(Y273)	_IYQY[Phospho (STY)]IQSR_	1	1	1	1	1	1	1	1	1	1	1	1	0	1	1	0	1	0	1	1	1	1	1	1	1	1	1	1	1	1	1	1	1	1	1	1	0	1	1	1	1	1	1	1
A0A2R8Y4I8;A0A2R8YGN6;A0A2U3TZR0;Q9UBP0	SPAST	Spastin;Spastin (Fragment);Spastin;Spastin	APSYSGLSMVSGVK	(S235);(S230);(S267);(S268)	_APS[Phospho (STY)]YSGLSMVSGVK_	2	3	2	1	1	1	2	1	1	0	2	2	1	2	0	0	1	0	1	1	1	0	2	1	3	0	1	2	0	1	2	1	0	2	2	2	0	2	1	1	0	2	2	2
A0A2R8Y4I8;A0A2R8YGN6;A0A2U3TZR0;Q9UBP0	SPAST	Spastin;Spastin (Fragment);Spastin;Spastin	DPLTHTSNSLPR	(S212);(S207);(S244);(S245)	_DPLTHTSNS[Phospho (STY)]LPR_	2	3	2	1	1	1	2	1	1	0	2	2	1	2	0	0	1	0	1	1	1	0	2	1	3	0	1	2	0	1	2	1	0	2	2	2	0	2	1	1	0	2	2	2
A0A2R8Y4T1;A0A494C067;E9PF55;E9PGF5;Q9HBL0	TNS1	Tensin-1;Tensin-1 (Fragment);Tensin-1;Tensin-1;Tensin-1	HPGAHQGNLASGLHSNAIASPGSPSLGR	(S1422);(S1389);(S1284);(S1276);(S1297)	_HPGAHQGNLASGLHSNAIASPGS[Phospho (STY)]PSLGR_	3	2	2	1	1	1	9	0	0	0	2	6	1	0	0	0	0	0	3	0	0	0	2	3	3	0	1	1	0	0	0	2	0	0	7	6	1	2	1	2	0	2	1	2
A0A2R8Y4T1;A0A494C067;E9PF55;E9PGF5;Q9HBL0	TNS1	Tensin-1;Tensin-1 (Fragment);Tensin-1;Tensin-1;Tensin-1	VATTPGSPSLGR	(S1394);(S1361);(S1256);(S1248);(S1269)	_VATTPGS[Phospho (STY)]PSLGR_	3	2	2	1	1	1	9	0	0	0	2	6	1	0	0	0	0	0	3	0	0	0	2	3	3	0	1	1	0	0	0	2	0	0	7	6	1	2	1	2	0	2	1	2
A0A2R8Y549;Q8NI35	PATJ	InaD-like protein	ALTDDSDENEEEDAFTDQK	(S1212);(S1212)	_ALTDDS[Phospho (STY)]DENEEEDAFTDQK_	5	6	4	7	6	4	5	4	3	4	4	8	2	4	1	0	2	0	2	0	7	1	6	6	7	0	3	1	2	1	5	5	0	5	8	5	1	6	2	2	1	6	4	6
A0A2R8Y549;Q8NI35	PATJ	InaD-like protein	LFDDEASVDEPR	(S645);(S645)	_LFDDEAS[Phospho (STY)]VDEPR_	5	6	4	7	6	4	5	4	3	4	4	8	2	4	1	0	2	0	2	0	7	1	6	6	7	0	3	1	2	1	5	5	0	5	8	5	1	6	2	2	1	6	4	6
A0A2R8Y549;Q8NI35	PATJ	InaD-like protein	LFDDEASVDEPRR	(S645);(S645)	_LFDDEAS[Phospho (STY)]VDEPRR_	5	6	4	7	6	4	5	4	3	4	4	8	2	4	1	0	2	0	2	0	7	1	6	6	7	0	3	1	2	1	5	5	0	5	8	5	1	6	2	2	1	6	4	6
A0A2R8Y549;Q8NI35	PATJ	InaD-like protein	RLFDDEASVDEPR	(S645);(S645)	_RLFDDEAS[Phospho (STY)]VDEPR_	5	6	4	7	6	4	5	4	3	4	4	8	2	4	1	0	2	0	2	0	7	1	6	6	7	0	3	1	2	1	5	5	0	5	8	5	1	6	2	2	1	6	4	6
A0A2R8Y5F1;A0A2R8Y6C9;A0A2R8Y7C8;A0A2R8Y7X5;A0A2R8YDR3;A0A2R8YDZ2;A0A2R8YGD6;A0A2R8YGU4;H3BMQ0;H3BQK4;P49815;X5D2U8	TSC2	Tuberin;Tuberin (Fragment);Tuberin;Tuberin;Tuberin (Fragment);Tuberin;Tuberin;Tuberin;Tuberin;Tuberin (Fragment);Tuberin;Tuberin (Fragment)	ADVGRLSPEVK	(S1344);(S963);(S1388);(S1344);(S1385);(S1368);(S1411);(S1345);(S1355);(S157);(S1411);(S1345)	_ADVGRLS[Phospho (STY)]PEVK_	1	1	1	1	1	0	1	0	0	1	0	1	0	1	0	0	0	0	0	0	1	0	1	1	1	0	0	0	0	0	1	1	0	1	1	1	0	1	0	0	0	1	0	1
A0A2R8Y5S7;P35241	RDX	Radixin	KPDTIEVQQMK	(T299);(T299)	_KPDT[Phospho (STY)]IEVQQMK_	13	15	12	10	13	7	18	14	14	14	18	19	4	15	3	0	11	0	13	11	12	7	17	7	18	9	8	8	6	12	11	15	8	14	22	21	5	10	9	11	12	16	10	15
A0A2R8Y5S7;P35241	RDX	Radixin	QLQALSSELAQAR	(S533);(S533)	_QLQALSS[Phospho (STY)]ELAQAR_	13	15	12	10	13	7	18	14	14	14	18	19	4	15	3	0	11	0	13	11	12	7	17	7	18	9	8	8	6	12	11	15	8	14	22	21	5	10	9	11	12	16	10	15
A0A2R8Y5S7;P35241	RDX	Radixin	RKPDTIEVQQMK	(T299);(T299)	_RKPDT[Phospho (STY)]IEVQQMK_	13	15	12	10	13	7	18	14	14	14	18	19	4	15	3	0	11	0	13	11	12	7	17	7	18	9	8	8	6	12	11	15	8	14	22	21	5	10	9	11	12	16	10	15
A0A2R8Y611;O14617	AP3D1	AP-3 complex subunit delta (Fragment);AP-3 complex subunit delta-1	HRPSEADEEELAR	(S400);(S658)	_HRPS[Phospho (STY)]EADEEELAR_	0	1	1	0	0	0	0	0	0	1	1	1	0	1	0	0	0	0	0	1	0	0	1	0	1	0	0	0	0	0	1	1	0	1	1	1	0	0	0	0	0	1	0	1
A0A2R8Y635;A0A2R8YDN7;Q9H7F0	ATP13A3	Cation-transporting ATPase;Cation-transporting ATPase;Polyamine-transporting ATPase 13A3	LVHDSLEDLQMTR	(S817,M823);(S790,M796);(S817,M823)	_LVHDS[Phospho (STY)]LEDLQM[Oxidation (M)]TR_	2	2	1	1	1	0	2	0	1	1	1	1	0	1	0	0	1	0	2	1	2	1	1	1	2	0	2	1	0	1	1	1	1	2	2	1	0	2	1	0	1	1	2	1
A0A2R8Y635;A0A2R8YDN7;Q9H7F0	ATP13A3	Cation-transporting ATPase;Cation-transporting ATPase;Polyamine-transporting ATPase 13A3	LVHDSLEDLQMTR	(S817);(S790);(S817)	_LVHDS[Phospho (STY)]LEDLQMTR_	2	2	1	1	1	0	2	0	1	1	1	1	0	1	0	0	1	0	2	1	2	1	1	1	2	0	2	1	0	1	1	1	1	2	2	1	0	2	1	0	1	1	2	1
A0A2R8Y695;A0A2R8Y7T6;A0A3B3IRZ4;Q6DN90	IQSEC1	IQ motif and SEC7 domain-containing protein 1 (Fragment);IQ motif and SEC7 domain-containing protein 1;IQ motif and SEC7 domain-containing protein 1;IQ motif and SEC7 domain-containing protein 1	MQFSFEGPEK	(S184);(S181);(S274);(S180)	_MQFS[Phospho (STY)]FEGPEK_	1	0	0	0	2	0	1	1	0	2	2	3	0	0	0	1	0	0	0	1	1	1	1	1	1	0	2	0	0	1	1	0	1	0	3	1	0	1	0	0	0	2	0	1
A0A2R8Y695;A0A2R8Y7T6;A0A3B3IRZ4;Q6DN90	IQSEC1	IQ motif and SEC7 domain-containing protein 1 (Fragment);IQ motif and SEC7 domain-containing protein 1;IQ motif and SEC7 domain-containing protein 1;IQ motif and SEC7 domain-containing protein 1	NSWDSPAFSNDVIR	(S516);(S513);(S606);(S512)	_NS[Phospho (STY)]WDSPAFSNDVIR_	1	0	0	0	2	0	1	1	0	2	2	3	0	0	0	1	0	0	0	1	1	1	1	1	1	0	2	0	0	1	1	0	1	0	3	1	0	1	0	0	0	2	0	1
A0A2R8Y6R2	KIF12	Kinesin-like protein KIF12 (Fragment)	GASACPDVGPGFQTWPR	(S43,C45,T54)	_GAS[Phospho (STY)]AC[Carbamidomethyl (C)]PDVGPGFQT[Phospho (STY)]WPR_	4	4	4	3	4	2	4	4	1	3	4	4	3	3	2	0	2	0	1	1	4	3	3	4	3	0	1	3	1	0	3	4	0	3	4	4	1	4	1	4	1	4	3	4
A0A2R8Y6R2	KIF12	Kinesin-like protein KIF12 (Fragment)	GASACPDVGPGFQTWPR	(S43,C45)	_GAS[Phospho (STY)]AC[Carbamidomethyl (C)]PDVGPGFQTWPR_	4	4	4	3	4	2	4	4	1	3	4	4	3	3	2	0	2	0	1	1	4	3	3	4	3	0	1	3	1	0	3	4	0	3	4	4	1	4	1	4	1	4	3	4
A0A2R8Y6R2	KIF12	Kinesin-like protein KIF12 (Fragment)	GASACPDVGPGFQTWPR	(C45,T54)	_GASAC[Carbamidomethyl (C)]PDVGPGFQT[Phospho (STY)]WPR_	4	4	4	3	4	2	4	4	1	3	4	4	3	3	2	0	2	0	1	1	4	3	3	4	3	0	1	3	1	0	3	4	0	3	4	4	1	4	1	4	1	4	3	4
A0A2R8Y6R2	KIF12	Kinesin-like protein KIF12 (Fragment)	LAAPCDVAAASHPAVR	(C70,S76)	_LAAPC[Carbamidomethyl (C)]DVAAAS[Phospho (STY)]HPAVR_	4	4	4	3	4	2	4	4	1	3	4	4	3	3	2	0	2	0	1	1	4	3	3	4	3	0	1	3	1	0	3	4	0	3	4	4	1	4	1	4	1	4	3	4
A0A2R8Y6X9;A0A2R8YE46;Q9HBG4	ATP6V0A4	V-type proton ATPase subunit a;V-type proton ATPase subunit a;V-type proton ATPase 116 kDa subunit a isoform 4	IQEDATENIEGDSSSPSSR	(S430);(S430);(S688)	_IQEDATENIEGDS[Phospho (STY)]SSPSSR_	2	2	0	1	3	2	3	2	2	2	2	2	1	1	2	0	2	0	1	0	1	2	2	2	2	0	0	0	0	0	2	2	0	2	1	1	1	2	0	1	0	2	2	2
A0A2R8Y7B3;A0A2R8YEE0;A0A2R8YF77;B7Z6U4;F5GX51;F5H029;Q9Y4F9	RIPOR2	Rho family-interacting cell polarization regulator 2	AARESLTEINR	(S204);(S204);(S175);(S209);(S175);(S175);(S175)	_AARES[Phospho (STY)]LTEINR_	1	1	0	0	0	1	0	1	2	4	1	4	1	0	0	1	2	0	3	4	3	2	0	3	1	2	5	1	3	3	1	1	2	1	0	0	0	0	2	2	1	5	1	1
A0A2R8Y7B3;A0A2R8YEE0;A0A2R8YF77;B7Z6U4;F5GX51;F5H029;Q9Y4F9	RIPOR2	Rho family-interacting cell polarization regulator 2	CNSFIENSSALK	(C64,S66);(C64,S66);(C35,S37);(C69,S71);(C35,S37);(C35,S37);(C35,S37)	_C[Carbamidomethyl (C)]NS[Phospho (STY)]FIENSSALK_	1	1	0	0	0	1	0	1	2	4	1	4	1	0	0	1	2	0	3	4	3	2	0	3	1	2	5	1	3	3	1	1	2	1	0	0	0	0	2	2	1	5	1	1
A0A2R8Y7B3;A0A2R8YEE0;A0A2R8YF77;B7Z6U4;F5GX51;F5H029;Q9Y4F9	RIPOR2	Rho family-interacting cell polarization regulator 2	SQSFAGFSGLQER	(S50);(S50);(S21);(S55);(S21);(S21);(S21)	_SQS[Phospho (STY)]FAGFSGLQER_	1	1	0	0	0	1	0	1	2	4	1	4	1	0	0	1	2	0	3	4	3	2	0	3	1	2	5	1	3	3	1	1	2	1	0	0	0	0	2	2	1	5	1	1
A0A2R8Y7R4;B2RUZ4;H3BS66	SMIM1	Small integral membrane protein 1	MQPQESHVHYSR	(M1,S6);(M1,S6);(M1,S6)	_[Acetyl (Protein N-term)]M[Oxidation (M)]QPQES[Phospho (STY)]HVHYSR_	10	10	4	4	9	7	10	7	6	5	10	10	6	10	2	2	6	0	10	5	11	7	8	8	11	3	7	7	5	2	9	10	3	9	12	12	5	10	7	6	0	10	8	9
A0A2R8Y7R4;B2RUZ4;H3BS66	SMIM1	Small integral membrane protein 1	MQPQESHVHYSR	(M1,S11);(M1,S11);(M1,S11)	_[Acetyl (Protein N-term)]M[Oxidation (M)]QPQESHVHYS[Phospho (STY)]R_	10	10	4	4	9	7	10	7	6	5	10	10	6	10	2	2	6	0	10	5	11	7	8	8	11	3	7	7	5	2	9	10	3	9	12	12	5	10	7	6	0	10	8	9
A0A2R8Y7R4;B2RUZ4;H3BS66	SMIM1	Small integral membrane protein 1	MQPQESHVHYSR	(S6);(S6);(S6)	_[Acetyl (Protein N-term)]MQPQES[Phospho (STY)]HVHYSR_	10	10	4	4	9	7	10	7	6	5	10	10	6	10	2	2	6	0	10	5	11	7	8	8	11	3	7	7	5	2	9	10	3	9	12	12	5	10	7	6	0	10	8	9
A0A2R8Y7R4;B2RUZ4;H3BS66	SMIM1	Small integral membrane protein 1	MQPQESHVHYSR	(Y10);(Y10);(Y10)	_[Acetyl (Protein N-term)]MQPQESHVHY[Phospho (STY)]SR_	10	10	4	4	9	7	10	7	6	5	10	10	6	10	2	2	6	0	10	5	11	7	8	8	11	3	7	7	5	2	9	10	3	9	12	12	5	10	7	6	0	10	8	9
A0A2R8Y7R4;B2RUZ4;H3BS66	SMIM1	Small integral membrane protein 1	DGVSLGAVSSTEEASR	(S22);(S22);(S22)	_DGVS[Phospho (STY)]LGAVSSTEEASR_	10	10	4	4	9	7	10	7	6	5	10	10	6	10	2	2	6	0	10	5	11	7	8	8	11	3	7	7	5	2	9	10	3	9	12	12	5	10	7	6	0	10	8	9
A0A2R8Y7R4;B2RUZ4;H3BS66	SMIM1	Small integral membrane protein 1	DGVSLGAVSSTEEASR	(S27);(S27);(S27)	_DGVSLGAVS[Phospho (STY)]STEEASR_	10	10	4	4	9	7	10	7	6	5	10	10	6	10	2	2	6	0	10	5	11	7	8	8	11	3	7	7	5	2	9	10	3	9	12	12	5	10	7	6	0	10	8	9
A0A2R8Y7R4;B2RUZ4;H3BS66	SMIM1	Small integral membrane protein 1	WEDGSRDGVSLGAVSSTEEASR	(S17,S22,S27);(S17,S22,S27);(S17,S22,S27)	_WEDGS[Phospho (STY)]RDGVS[Phospho (STY)]LGAVS[Phospho (STY)]STEEASR_	10	10	4	4	9	7	10	7	6	5	10	10	6	10	2	2	6	0	10	5	11	7	8	8	11	3	7	7	5	2	9	10	3	9	12	12	5	10	7	6	0	10	8	9
A0A2R8Y7R4;B2RUZ4;H3BS66	SMIM1	Small integral membrane protein 1	WEDGSRDGVSLGAVSSTEEASR	(S17,S22);(S17,S22);(S17,S22)	_WEDGS[Phospho (STY)]RDGVS[Phospho (STY)]LGAVSSTEEASR_	10	10	4	4	9	7	10	7	6	5	10	10	6	10	2	2	6	0	10	5	11	7	8	8	11	3	7	7	5	2	9	10	3	9	12	12	5	10	7	6	0	10	8	9
A0A2R8Y7R4;B2RUZ4;H3BS66	SMIM1	Small integral membrane protein 1	WEDGSRDGVSLGAVSSTEEASR	(S17);(S17);(S17)	_WEDGS[Phospho (STY)]RDGVSLGAVSSTEEASR_	10	10	4	4	9	7	10	7	6	5	10	10	6	10	2	2	6	0	10	5	11	7	8	8	11	3	7	7	5	2	9	10	3	9	12	12	5	10	7	6	0	10	8	9
A0A2R8Y7R4;B2RUZ4;H3BS66	SMIM1	Small integral membrane protein 1	WEDGSRDGVSLGAVSSTEEASR	(S22,S27);(S22,S27);(S22,S27)	_WEDGSRDGVS[Phospho (STY)]LGAVS[Phospho (STY)]STEEASR_	10	10	4	4	9	7	10	7	6	5	10	10	6	10	2	2	6	0	10	5	11	7	8	8	11	3	7	7	5	2	9	10	3	9	12	12	5	10	7	6	0	10	8	9
A0A2R8Y871;A0A2R8Y8A7;A0A2R8YD75;H7C603;Q96L92	SNX27	Sorting nexin-27;Sorting nexin-27;Sorting nexin-27 (Fragment);Sorting nexin-27;Sorting nexin-27	SESGYGFNVR	(S51);(S51);(S6);(S51);(S51)	_SES[Phospho (STY)]GYGFNVR_	0	0	0	0	0	0	1	0	0	0	0	1	1	1	0	0	0	0	0	1	0	0	0	1	1	0	0	0	0	0	0	0	0	0	1	1	0	0	0	0	0	1	0	1
A0A2R8Y8E0;H7C560	BRAF	Serine/threonine-protein kinase B-raf	RDSSDDWEIPDGQITVGQR	(S486);(S446)	_RDS[Phospho (STY)]SDDWEIPDGQITVGQR_	0	1	1	1	4	0	1	0	0	1	1	2	0	1	0	0	0	0	0	0	0	1	1	1	1	0	3	0	0	0	0	1	0	0	2	0	0	1	0	0	0	0	0	1
A0A2R8Y8E0;H7C560	BRAF	Serine/threonine-protein kinase B-raf	SSSAPNVHINTIEPVNIDDLIR	(S365);(S365)	_SSS[Phospho (STY)]APNVHINTIEPVNIDDLIR_	0	1	1	1	4	0	1	0	0	1	1	2	0	1	0	0	0	0	0	0	0	1	1	1	1	0	3	0	0	0	0	1	0	0	2	0	0	1	0	0	0	0	0	1
A0A2R8YD85;Q96BY6	DOCK10	Dedicator of cytokinesis protein 10	GNFNSTVNNTVTVR	(T209);(T196)	_GNFNST[Phospho (STY)]VNNTVTVR_	0	0	0	0	1	1	0	0	0	0	0	0	0	0	1	0	0	0	0	0	1	0	0	1	1	0	0	0	0	1	0	1	0	0	0	0	0	0	0	0	1	0	0	0
A0A2R8YE63;Q12929	EPS8	Epidermal growth factor receptor kinase substrate 8	AAEAFSELSK	(S315);(S298)	_AAEAFSELS[Phospho (STY)]K_	28	36	20	27	39	25	35	22	18	16	27	40	11	20	7	2	14	0	17	6	31	12	33	16	38	7	10	13	6	10	17	29	3	33	46	50	13	19	8	16	2	34	18	37
A0A2R8YE63;Q12929	EPS8	Epidermal growth factor receptor kinase substrate 8	AALEDSSGSSELQEIMR	(S804);(S787)	_AALEDS[Phospho (STY)]SGSSELQEIMR_	28	36	20	27	39	25	35	22	18	16	27	40	11	20	7	2	14	0	17	6	31	12	33	16	38	7	10	13	6	10	17	29	3	33	46	50	13	19	8	16	2	34	18	37
A0A2R8YE63;Q12929	EPS8	Epidermal growth factor receptor kinase substrate 8	ADPPYTHTIQK	(T622);(T605)	_ADPPYTHT[Phospho (STY)]IQK_	28	36	20	27	39	25	35	22	18	16	27	40	11	20	7	2	14	0	17	6	31	12	33	16	38	7	10	13	6	10	17	29	3	33	46	50	13	19	8	16	2	34	18	37
A0A2R8YE63;Q12929	EPS8	Epidermal growth factor receptor kinase substrate 8	APAPAPPGTVTQVDVR	(T240);(T223)	_APAPAPPGT[Phospho (STY)]VTQVDVR_	28	36	20	27	39	25	35	22	18	16	27	40	11	20	7	2	14	0	17	6	31	12	33	16	38	7	10	13	6	10	17	29	3	33	46	50	13	19	8	16	2	34	18	37
A0A2R8YE63;Q12929	EPS8	Epidermal growth factor receptor kinase substrate 8	GPGEGVLTLR	(T334);(T317)	_GPGEGVLT[Phospho (STY)]LR_	28	36	20	27	39	25	35	22	18	16	27	40	11	20	7	2	14	0	17	6	31	12	33	16	38	7	10	13	6	10	17	29	3	33	46	50	13	19	8	16	2	34	18	37
A0A2R8YE63;Q12929	EPS8	Epidermal growth factor receptor kinase substrate 8	GSHLDQGEAAVAFKPTSNR	(S534);(S517)	_GSHLDQGEAAVAFKPTS[Phospho (STY)]NR_	28	36	20	27	39	25	35	22	18	16	27	40	11	20	7	2	14	0	17	6	31	12	33	16	38	7	10	13	6	10	17	29	3	33	46	50	13	19	8	16	2	34	18	37
A0A2R8YE63;Q12929	EPS8	Epidermal growth factor receptor kinase substrate 8	HIDRNYEPLK	(Y542);(Y525)	_HIDRNY[Phospho (STY)]EPLK_	28	36	20	27	39	25	35	22	18	16	27	40	11	20	7	2	14	0	17	6	31	12	33	16	38	7	10	13	6	10	17	29	3	33	46	50	13	19	8	16	2	34	18	37
A0A2R8YE63;Q12929	EPS8	Epidermal growth factor receptor kinase substrate 8	ISAAASDSGVESFDEGSSH	(S826);(S809)	_ISAAAS[Phospho (STY)]DSGVESFDEGSSH_	28	36	20	27	39	25	35	22	18	16	27	40	11	20	7	2	14	0	17	6	31	12	33	16	38	7	10	13	6	10	17	29	3	33	46	50	13	19	8	16	2	34	18	37
A0A2R8YE63;Q12929	EPS8	Epidermal growth factor receptor kinase substrate 8	ISAAASDSGVESFDEGSSH	(S828,S832);(S811,S815)	_ISAAASDS[Phospho (STY)]GVES[Phospho (STY)]FDEGSSH_	28	36	20	27	39	25	35	22	18	16	27	40	11	20	7	2	14	0	17	6	31	12	33	16	38	7	10	13	6	10	17	29	3	33	46	50	13	19	8	16	2	34	18	37
A0A2R8YE63;Q12929	EPS8	Epidermal growth factor receptor kinase substrate 8	ISAAASDSGVESFDEGSSH	(S832);(S815)	_ISAAASDSGVES[Phospho (STY)]FDEGSSH_	28	36	20	27	39	25	35	22	18	16	27	40	11	20	7	2	14	0	17	6	31	12	33	16	38	7	10	13	6	10	17	29	3	33	46	50	13	19	8	16	2	34	18	37
A0A2R8YE63;Q12929	EPS8	Epidermal growth factor receptor kinase substrate 8	ISAAASDSGVESFDEGSSH	(S837);(S820)	_ISAAASDSGVESFDEGS[Phospho (STY)]SH_	28	36	20	27	39	25	35	22	18	16	27	40	11	20	7	2	14	0	17	6	31	12	33	16	38	7	10	13	6	10	17	29	3	33	46	50	13	19	8	16	2	34	18	37
A0A2R8YE63;Q12929	EPS8	Epidermal growth factor receptor kinase substrate 8	ISAAASDSGVESFDEGSSH	(S838);(S821)	_ISAAASDSGVESFDEGSS[Phospho (STY)]H_	28	36	20	27	39	25	35	22	18	16	27	40	11	20	7	2	14	0	17	6	31	12	33	16	38	7	10	13	6	10	17	29	3	33	46	50	13	19	8	16	2	34	18	37
A0A2R8YE63;Q12929	EPS8	Epidermal growth factor receptor kinase substrate 8	KGPGEGVLTLR	(T334);(T317)	_KGPGEGVLT[Phospho (STY)]LR_	28	36	20	27	39	25	35	22	18	16	27	40	11	20	7	2	14	0	17	6	31	12	33	16	38	7	10	13	6	10	17	29	3	33	46	50	13	19	8	16	2	34	18	37
A0A2R8YE63;Q12929	EPS8	Epidermal growth factor receptor kinase substrate 8	LSTEHSSVSEYHPADGYAFSSNIYTR	(S498);(S481)	_LSTEHSS[Phospho (STY)]VSEYHPADGYAFSSNIYTR_	28	36	20	27	39	25	35	22	18	16	27	40	11	20	7	2	14	0	17	6	31	12	33	16	38	7	10	13	6	10	17	29	3	33	46	50	13	19	8	16	2	34	18	37
A0A2R8YE63;Q12929	EPS8	Epidermal growth factor receptor kinase substrate 8	MISNADPSIPPPPR	(M218,S220);(M201,S203)	_M[Oxidation (M)]IS[Phospho (STY)]NADPSIPPPPR_	28	36	20	27	39	25	35	22	18	16	27	40	11	20	7	2	14	0	17	6	31	12	33	16	38	7	10	13	6	10	17	29	3	33	46	50	13	19	8	16	2	34	18	37
A0A2R8YE63;Q12929	EPS8	Epidermal growth factor receptor kinase substrate 8	MISNADPSIPPPPR	(S220);(S203)	_MIS[Phospho (STY)]NADPSIPPPPR_	28	36	20	27	39	25	35	22	18	16	27	40	11	20	7	2	14	0	17	6	31	12	33	16	38	7	10	13	6	10	17	29	3	33	46	50	13	19	8	16	2	34	18	37
A0A2R8YE63;Q12929	EPS8	Epidermal growth factor receptor kinase substrate 8	MISNADPSIPPPPR	(S225);(S208)	_MISNADPS[Phospho (STY)]IPPPPR_	28	36	20	27	39	25	35	22	18	16	27	40	11	20	7	2	14	0	17	6	31	12	33	16	38	7	10	13	6	10	17	29	3	33	46	50	13	19	8	16	2	34	18	37
A0A2R8YE63;Q12929	EPS8	Epidermal growth factor receptor kinase substrate 8	NYARDSVSSVSDISQYR	(S72);(S55)	_NYARDS[Phospho (STY)]VSSVSDISQYR_	28	36	20	27	39	25	35	22	18	16	27	40	11	20	7	2	14	0	17	6	31	12	33	16	38	7	10	13	6	10	17	29	3	33	46	50	13	19	8	16	2	34	18	37
A0A2R8YE63;Q12929	EPS8	Epidermal growth factor receptor kinase substrate 8	PADTPPAPSPPPTPAPVPVPLPPSTPAPVPVSK	(S642);(S625)	_PADTPPAPS[Phospho (STY)]PPPTPAPVPVPLPPSTPAPVPVSK_	28	36	20	27	39	25	35	22	18	16	27	40	11	20	7	2	14	0	17	6	31	12	33	16	38	7	10	13	6	10	17	29	3	33	46	50	13	19	8	16	2	34	18	37
A0A2R8YE63;Q12929	EPS8	Epidermal growth factor receptor kinase substrate 8	RKGPGEGVLTLR	(T334);(T317)	_RKGPGEGVLT[Phospho (STY)]LR_	28	36	20	27	39	25	35	22	18	16	27	40	11	20	7	2	14	0	17	6	31	12	33	16	38	7	10	13	6	10	17	29	3	33	46	50	13	19	8	16	2	34	18	37
A0A2R8YE63;Q12929	EPS8	Epidermal growth factor receptor kinase substrate 8	RKSQMEEVQDELIHR	(S702,M704);(S685,M687)	_RKS[Phospho (STY)]QM[Oxidation (M)]EEVQDELIHR_	28	36	20	27	39	25	35	22	18	16	27	40	11	20	7	2	14	0	17	6	31	12	33	16	38	7	10	13	6	10	17	29	3	33	46	50	13	19	8	16	2	34	18	37
A0A2R8YE63;Q12929	EPS8	Epidermal growth factor receptor kinase substrate 8	RKSQMEEVQDELIHR	(S702);(S685)	_RKS[Phospho (STY)]QMEEVQDELIHR_	28	36	20	27	39	25	35	22	18	16	27	40	11	20	7	2	14	0	17	6	31	12	33	16	38	7	10	13	6	10	17	29	3	33	46	50	13	19	8	16	2	34	18	37
A0A2R8YE63;Q12929	EPS8	Epidermal growth factor receptor kinase substrate 8	RLSTEHSSVSEYHPADGYAFSSNIYTR	(S493);(S476)	_RLS[Phospho (STY)]TEHSSVSEYHPADGYAFSSNIYTR_	28	36	20	27	39	25	35	22	18	16	27	40	11	20	7	2	14	0	17	6	31	12	33	16	38	7	10	13	6	10	17	29	3	33	46	50	13	19	8	16	2	34	18	37
A0A2R8YE63;Q12929	EPS8	Epidermal growth factor receptor kinase substrate 8	SQMEEVQDELIHR	(S702,M704);(S685,M687)	_S[Phospho (STY)]QM[Oxidation (M)]EEVQDELIHR_	28	36	20	27	39	25	35	22	18	16	27	40	11	20	7	2	14	0	17	6	31	12	33	16	38	7	10	13	6	10	17	29	3	33	46	50	13	19	8	16	2	34	18	37
A0A2R8YE63;Q12929	EPS8	Epidermal growth factor receptor kinase substrate 8	SQMEEVQDELIHR	(S702);(S685)	_S[Phospho (STY)]QMEEVQDELIHR_	28	36	20	27	39	25	35	22	18	16	27	40	11	20	7	2	14	0	17	6	31	12	33	16	38	7	10	13	6	10	17	29	3	33	46	50	13	19	8	16	2	34	18	37
A0A2R8YE63;Q12929	EPS8	Epidermal growth factor receptor kinase substrate 8	VAAWSAWAADQGDFEK	(S254);(S237)	_VAAWS[Phospho (STY)]AWAADQGDFEK_	28	36	20	27	39	25	35	22	18	16	27	40	11	20	7	2	14	0	17	6	31	12	33	16	38	7	10	13	6	10	17	29	3	33	46	50	13	19	8	16	2	34	18	37
A0A2R8YE63;Q12929	EPS8	Epidermal growth factor receptor kinase substrate 8	VYSQITVQK	(Y791);(Y774)	_VY[Phospho (STY)]SQITVQK_	28	36	20	27	39	25	35	22	18	16	27	40	11	20	7	2	14	0	17	6	31	12	33	16	38	7	10	13	6	10	17	29	3	33	46	50	13	19	8	16	2	34	18	37
A0A2R8YE63;Q12929	EPS8	Epidermal growth factor receptor kinase substrate 8	VYSQITVQK	(T795);(T778)	_VYSQIT[Phospho (STY)]VQK_	28	36	20	27	39	25	35	22	18	16	27	40	11	20	7	2	14	0	17	6	31	12	33	16	38	7	10	13	6	10	17	29	3	33	46	50	13	19	8	16	2	34	18	37
A0A2R8YFI4;Q9BZ23;V9GYZ0	PANK2	Pantothenate kinase 2, mitochondrial;Pantothenate kinase 2, mitochondrial;Pantothenate kinase 2, mitochondrial	LGSYSGPTSVSR	(S79);(S189);(S79)	_LGS[Phospho (STY)]YSGPTSVSR_	0	1	1	1	1	0	1	1	1	1	1	1	0	1	0	0	1	0	0	1	1	1	1	1	1	1	1	0	1	0	1	1	1	1	1	1	0	1	0	1	0	1	1	1
A0A2R8YFN5;A0A2U3TZM4;A0A7I2RJN6;Q5JS72	CASK	Peripheral plasma membrane protein CASK	TQSSSCEDLPSTTQPK	(S583,C584);(S571,C572);(S577,C578);(S140,C141)	_TQSSS[Phospho (STY)]C[Carbamidomethyl (C)]EDLPSTTQPK_	0	0	1	1	1	0	1	0	0	0	0	0	0	0	0	0	0	0	1	0	0	0	0	0	0	0	1	0	1	0	0	1	0	0	1	1	0	1	0	1	0	0	0	0
A0A2U3TZL8;A0A7I2V5Y5;H7BYN4;Q02241	KIF23	Kinesin-like protein;Kinesin-like protein;Kinesin-like protein;Kinesin-like protein KIF23	SNDRNSMDIQCEVDALLER	(S160,M161,C165);(S160,M161,C165);(S160,M161,C165);(S160,M161,C165)	_SNDRNS[Phospho (STY)]M[Oxidation (M)]DIQC[Carbamidomethyl (C)]EVDALLER_	0	3	0	1	1	2	1	1	0	0	1	2	1	0	2	0	0	0	0	0	3	0	1	2	2	0	1	0	0	1	2	2	0	2	1	2	0	0	0	1	0	2	0	2
A0A2U3TZL8;A0A7I2V5Y5;H7BYN4;Q02241	KIF23	Kinesin-like protein;Kinesin-like protein;Kinesin-like protein;Kinesin-like protein KIF23	YMLTHQELASDGEIETK	(S717);(S881);(S860);(S867)	_YMLTHQELAS[Phospho (STY)]DGEIETK_	0	3	0	1	1	2	1	1	0	0	1	2	1	0	2	0	0	0	0	0	3	0	1	2	2	0	1	0	0	1	2	2	0	2	1	2	0	0	0	1	0	2	0	2
A0A2U3TZU2;P06744	GPI	Glucose-6-phosphate isomerase	EHRSELNLR	(S61);(S22)	_EHRS[Phospho (STY)]ELNLR_	5	9	7	5	8	6	12	6	8	9	9	12	2	1	2	0	10	0	8	14	5	7	7	7	9	8	10	3	4	6	7	9	10	9	11	11	0	8	3	0	5	12	6	5
A0A2U3TZU2;P06744	GPI	Glucose-6-phosphate isomerase	SNTPILVDGK	(T148);(T109)	_SNT[Phospho (STY)]PILVDGK_	5	9	7	5	8	6	12	6	8	9	9	12	2	1	2	0	10	0	8	14	5	7	7	7	9	8	10	3	4	6	7	9	10	9	11	11	0	8	3	0	5	12	6	5
A0A3B3IQ51;P36980;V9GYE7	CFHR2	Complement factor H-related protein 2	CLDPCVISQEIMEK	(C288,C292,S295);(C203,C207,S210);(C187,C191,S194)	_C[Carbamidomethyl (C)]LDPC[Carbamidomethyl (C)]VIS[Phospho (STY)]QEIMEK_	4	3	2	4	4	2	2	5	0	4	5	5	0	5	2	1	4	0	5	1	2	3	3	3	6	5	5	4	1	3	4	4	3	3	5	6	2	3	3	1	2	4	3	5
A0A3B3IRT3;O60343;Q5JU47	TBC1D4	TBC1 domain family member 4;TBC1 domain family member 4;TBC1 domain family member 4 (Fragment)	LGSVDSFER	(S407);(S588);(S100)	_LGS[Phospho (STY)]VDSFER_	1	1	1	1	1	0	1	1	0	0	1	1	1	1	0	0	0	0	1	0	0	0	1	1	1	0	1	0	0	0	1	1	0	1	2	1	0	0	0	0	0	1	0	1
A0A3B3IS06;A0A6I8PRA0;E7ETY2;Q13428	TCOF1	Treacle protein (Fragment);Treacle protein (Fragment);Treacle protein;Treacle protein	LGAGEGGEASVSPEK	(S1264);(S1179);(S1378);(S1378)	_LGAGEGGEASVS[Phospho (STY)]PEK_	0	0	0	0	0	0	0	0	1	0	1	0	0	0	0	1	1	0	1	1	2	1	0	0	1	1	1	0	2	0	0	0	0	0	0	0	0	1	1	0	0	0	1	0
A0A3B3IS41;H7C1F9;Q2PPJ7	RALGAPA2	Ral GTPase-activating protein subunit alpha-2 (Fragment);Ral GTPase-activating protein subunit alpha-2 (Fragment);Ral GTPase-activating protein subunit alpha-2	SFSLSWR	(S96);(S513);(S696)	_SFS[Phospho (STY)]LSWR_	1	1	1	1	1	0	1	0	0	1	1	0	0	1	0	0	0	0	0	0	1	0	0	1	1	1	1	0	0	0	0	1	0	1	1	1	0	1	0	0	0	1	0	0
A0A3B3IS67;P48307	TFPI2	Tissue factor pathway inhibitor;Tissue factor pathway inhibitor 2	DEGLCSANVTR	(C173,S174);(C167,S168)	_DEGLC[Carbamidomethyl (C)]S[Phospho (STY)]ANVTR_	1	2	1	1	2	0	1	2	1	2	2	1	0	1	0	2	2	0	0	2	2	2	0	2	2	2	2	0	2	0	2	1	2	0	2	0	0	2	1	0	0	1	2	1
A0A3B3IS80;P05062	ALDOB	Fructose-bisphosphate aldolase;Fructose-bisphosphate aldolase B	GILAADESVGTMGNR	(S36,M40);(S36,M40)	_GILAADES[Phospho (STY)]VGTM[Oxidation (M)]GNR_	13	15	11	12	12	10	16	12	10	12	20	21	9	14	10	2	7	0	15	2	7	11	13	14	14	2	4	9	0	11	18	12	5	14	21	18	2	14	1	10	0	17	9	15
A0A3B3IS80;P05062	ALDOB	Fructose-bisphosphate aldolase;Fructose-bisphosphate aldolase B	GILAADESVGTMGNR	(S36);(S36)	_GILAADES[Phospho (STY)]VGTMGNR_	13	15	11	12	12	10	16	12	10	12	20	21	9	14	10	2	7	0	15	2	7	11	13	14	14	2	4	9	0	11	18	12	5	14	21	18	2	14	1	10	0	17	9	15
A0A3B3IS80;P05062	ALDOB	Fructose-bisphosphate aldolase;Fructose-bisphosphate aldolase B	GILAADESVGTMGNR	(T39,M40);(T39,M40)	_GILAADESVGT[Phospho (STY)]M[Oxidation (M)]GNR_	13	15	11	12	12	10	16	12	10	12	20	21	9	14	10	2	7	0	15	2	7	11	13	14	14	2	4	9	0	11	18	12	5	14	21	18	2	14	1	10	0	17	9	15
A0A3B3IS80;P05062	ALDOB	Fructose-bisphosphate aldolase;Fructose-bisphosphate aldolase B	GILAADESVGTMGNR	(T39);(T39)	_GILAADESVGT[Phospho (STY)]MGNR_	13	15	11	12	12	10	16	12	10	12	20	21	9	14	10	2	7	0	15	2	7	11	13	14	14	2	4	9	0	11	18	12	5	14	21	18	2	14	1	10	0	17	9	15
A0A3B3ISP1;Q92625	ANKS1A	Ankyrin repeat and SAM domain-containing protein 1A	RRHDSLHDPAAPSR	(S908);(S887)	_RRHDS[Phospho (STY)]LHDPAAPSR_	2	2	4	2	3	1	4	3	1	3	3	3	1	3	0	0	0	0	1	1	3	2	3	3	3	0	3	2	2	0	3	3	0	3	4	4	0	1	0	2	0	3	3	3
A0A3B3ISP1;Q92625	ANKS1A	Ankyrin repeat and SAM domain-containing protein 1A	SESLSNCSIGK	(S668,C672);(S647,C651)	_SES[Phospho (STY)]LSNC[Carbamidomethyl (C)]SIGK_	2	2	4	2	3	1	4	3	1	3	3	3	1	3	0	0	0	0	1	1	3	2	3	3	3	0	3	2	2	0	3	3	0	3	4	4	0	1	0	2	0	3	3	3
A0A3B3ISP1;Q92625	ANKS1A	Ankyrin repeat and SAM domain-containing protein 1A	SPSFASEWDEIEK	(S684);(S663)	_SPS[Phospho (STY)]FASEWDEIEK_	2	2	4	2	3	1	4	3	1	3	3	3	1	3	0	0	0	0	1	1	3	2	3	3	3	0	3	2	2	0	3	3	0	3	4	4	0	1	0	2	0	3	3	3
A0A3B3IT46;E5RGX6;E5RH29;E5RIF0;E5RJK3;Q96LB3	IFT74	Intraflagellar transport protein 74 homolog;Intraflagellar transport protein 74 homolog (Fragment);Intraflagellar transport protein 74 homolog (Fragment);Intraflagellar transport protein 74 homolog (Fragment);Intraflagellar transport protein 74 homolog (Fragment);Intraflagellar transport protein 74 homolog	VAHRPVTQQGLTGMK	(T73,M80);(T73,M80);(T73,M80);(T35,M42);(T73,M80);(T73,M80)	_VAHRPVT[Phospho (STY)]QQGLTGM[Oxidation (M)]K_	0	2	0	1	0	0	0	1	1	0	0	1	0	0	0	0	0	0	0	0	0	0	2	0	0	0	0	0	0	0	1	1	0	1	2	2	0	0	0	0	0	2	0	2
A0A3B3ITK7;P36871	PGM1	Phosphoglucomutase-1	AIGGIILTASHNPGGPNGDFGIK	(S117);(S117)	_AIGGIILTAS[Phospho (STY)]HNPGGPNGDFGIK_	5	11	4	8	8	8	9	9	5	10	10	11	4	5	4	1	7	0	10	8	2	6	5	9	9	2	8	5	1	1	10	7	3	10	11	10	1	10	3	3	2	11	5	10
A0A3B3ITK7;P36871	PGM1	Phosphoglucomutase-1	LSGTGSAGATIR	(S505);(S505)	_LS[Phospho (STY)]GTGSAGATIR_	5	11	4	8	8	8	9	9	5	10	10	11	4	5	4	1	7	0	10	8	2	6	5	9	9	2	8	5	1	1	10	7	3	10	11	10	1	10	3	3	2	11	5	10
A0A3B3ITT1;Q6IQ22	RAB12	Ras-related protein Rab-12	AGGGGGLGAGSPALSGGQGR	(S117);(S21)	_AGGGGGLGAGS[Phospho (STY)]PALSGGQGR_	2	2	2	2	2	2	2	2	2	2	2	2	2	2	2	1	2	0	2	2	2	2	2	2	2	1	2	2	2	1	2	2	2	2	2	2	2	2	2	2	1	2	2	2
A0A3B3ITT1;Q6IQ22	RAB12	Ras-related protein Rab-12	FNSITSAYYR	(S202);(S106)	_FNS[Phospho (STY)]ITSAYYR_	2	2	2	2	2	2	2	2	2	2	2	2	2	2	2	1	2	0	2	2	2	2	2	2	2	1	2	2	2	1	2	2	2	2	2	2	2	2	2	2	1	2	2	2
A0A3B3ITW1;A0A7I2YQK0;P49841	GSK3B	Glycogen synthase kinase-3 beta	GEPNVSYICSR	(Y216,C218);(Y216,C218);(Y216,C218)	_GEPNVSY[Phospho (STY)]IC[Carbamidomethyl (C)]SR_	4	4	1	2	3	4	2	2	1	1	2	3	2	1	1	0	1	0	1	3	2	2	2	2	3	0	1	1	1	1	2	1	1	4	3	2	1	3	1	3	1	4	2	1
A0A3B3ITW1;A0A7I2YQK0;P49841	GSK3B	Glycogen synthase kinase-3 beta	PVQQPSAFGSMK	(S25,M26);(S25,M26);(S25,M26)	_PVQQPSAFGS[Phospho (STY)]M[Oxidation (M)]K_	4	4	1	2	3	4	2	2	1	1	2	3	2	1	1	0	1	0	1	3	2	2	2	2	3	0	1	1	1	1	2	1	1	4	3	2	1	3	1	3	1	4	2	1
A0A3B3ITW1;A0A7I2YQK0;P49841	GSK3B	Glycogen synthase kinase-3 beta	PVQQPSAFGSMK	(S25);(S25);(S25)	_PVQQPSAFGS[Phospho (STY)]MK_	4	4	1	2	3	4	2	2	1	1	2	3	2	1	1	0	1	0	1	3	2	2	2	2	3	0	1	1	1	1	2	1	1	4	3	2	1	3	1	3	1	4	2	1
A0A3B3ITW1;A0A7I2YQK0;P49841	GSK3B	Glycogen synthase kinase-3 beta	TPPEAIALCSR	(T309,C317);(T309,C317);(T309,C317)	_T[Phospho (STY)]PPEAIALC[Carbamidomethyl (C)]SR_	4	4	1	2	3	4	2	2	1	1	2	3	2	1	1	0	1	0	1	3	2	2	2	2	3	0	1	1	1	1	2	1	1	4	3	2	1	3	1	3	1	4	2	1
A0A3B3ITW5;E7EPB6;P13569	CFTR	Cystic fibrosis transmembrane conductance regulator;Cystic fibrosis transmembrane conductance regulator (Fragment);Cystic fibrosis transmembrane conductance regulator	RNSILTETLHR	(S599);(S630);(S660)	_RNS[Phospho (STY)]ILTETLHR_	0	0	0	0	0	0	1	0	0	1	0	1	0	0	0	0	0	0	0	0	0	0	0	0	0	0	0	0	0	0	0	1	0	0	1	1	0	0	0	0	0	1	0	1
A0A494C050;Q8N5F7	NKAP	NF-kappa-B-activating protein (Fragment);NF-kappa-B-activating protein	IGELGAPEVWGLSPK	(S149);(S149)	_IGELGAPEVWGLS[Phospho (STY)]PK_	1	0	1	0	1	1	1	0	0	0	1	1	0	1	0	0	1	0	1	1	1	1	0	1	1	1	1	1	1	1	0	1	1	0	1	1	0	1	1	0	0	1	1	1
A0A494C0G1;H0Y987;O95394	PGM3	Phosphoacetylglucosamine mutase	STIGVMVTASHNPEEDNGVK	(S64);(S64);(S64)	_STIGVMVTAS[Phospho (STY)]HNPEEDNGVK_	1	1	0	1	1	1	2	0	0	1	0	3	0	0	0	0	0	0	0	1	0	0	0	1	1	0	1	0	0	0	0	1	0	0	2	1	0	1	0	0	0	0	0	0
A0A494C115;K7N7A8;P29972	AQP1;;AQP1	Aquaporin-1 (Fragment);Ubiquitin carboxyl-terminal hydrolase MINDY (Fragment);Aquaporin-1	VWTSGQVEEYDLDADDINSR	(Y183);(Y433);(Y253)	_VWTSGQVEEY[Phospho (STY)]DLDADDINSR_	6	6	6	6	6	5	6	5	0	3	6	6	3	6	3	3	3	0	6	3	6	5	6	6	7	0	5	5	0	0	7	4	1	6	6	5	5	6	4	3	3	6	6	6
A0A494C115;K7N7A8;P29972	AQP1;;AQP1	Aquaporin-1 (Fragment);Ubiquitin carboxyl-terminal hydrolase MINDY (Fragment);Aquaporin-1	VWTSGQVEEYDLDADDINSR	(S192);(S442);(S262)	_VWTSGQVEEYDLDADDINS[Phospho (STY)]R_	6	6	6	6	6	5	6	5	0	3	6	6	3	6	3	3	3	0	6	3	6	5	6	6	7	0	5	5	0	0	7	4	1	6	6	5	5	6	4	3	3	6	6	6
A0A494C115;K7N7A8;P29972	AQP1;;AQP1	Aquaporin-1 (Fragment);Ubiquitin carboxyl-terminal hydrolase MINDY (Fragment);Aquaporin-1	VWTSGQVEEYDLDADDINSRVEMK	(S192,M196);(S442,M446);(S262,M266)	_VWTSGQVEEYDLDADDINS[Phospho (STY)]RVEM[Oxidation (M)]K_	6	6	6	6	6	5	6	5	0	3	6	6	3	6	3	3	3	0	6	3	6	5	6	6	7	0	5	5	0	0	7	4	1	6	6	5	5	6	4	3	3	6	6	6
A0A494C115;K7N7A8;P29972	AQP1;;AQP1	Aquaporin-1 (Fragment);Ubiquitin carboxyl-terminal hydrolase MINDY (Fragment);Aquaporin-1	VWTSGQVEEYDLDADDINSRVEMK	(S192);(S442);(S262)	_VWTSGQVEEYDLDADDINS[Phospho (STY)]RVEMK_	6	6	6	6	6	5	6	5	0	3	6	6	3	6	3	3	3	0	6	3	6	5	6	6	7	0	5	5	0	0	7	4	1	6	6	5	5	6	4	3	3	6	6	6
A0A494C115;K7N7A8;P29972	AQP1;;AQP1	Aquaporin-1 (Fragment);Ubiquitin carboxyl-terminal hydrolase MINDY (Fragment);Aquaporin-1	VWTSGQVEEYDLDADDINSRVEMKPK	(S192);(S442);(S262)	_VWTSGQVEEYDLDADDINS[Phospho (STY)]RVEMKPK_	6	6	6	6	6	5	6	5	0	3	6	6	3	6	3	3	3	0	6	3	6	5	6	6	7	0	5	5	0	0	7	4	1	6	6	5	5	6	4	3	3	6	6	6
A0A494C143;Q14689	DIP2A	Disco-interacting protein 2 homolog A	IQQLLNTLK	(T279);(T279)	_IQQLLNT[Phospho (STY)]LK_	1	1	1	1	1	1	1	1	1	1	2	2	1	1	1	0	1	0	1	2	1	1	1	1	1	1	1	1	0	0	1	1	0	1	1	1	1	1	0	1	0	1	1	1
A0A494C1L1;C9JXK0;Q14739	LBR	3-beta-hydroxysterol Delta (14)-reductase;Delta(14)-sterol reductase LBR (Fragment);Delta(14)-sterol reductase LBR	ENDIKPLTSFR	(S59);(S59);(S59)	_ENDIKPLTS[Phospho (STY)]FR_	0	0	0	0	0	0	0	0	0	1	0	0	0	0	0	0	1	0	0	4	1	1	0	0	0	0	1	0	1	1	0	0	1	0	0	0	0	0	0	0	1	0	0	0
A0A494C1L5;P50851	LRBA	Lipopolysaccharide-responsive and beige-like anchor protein	ASPNVEAPQPHR	(S1261);(S1261)	_AS[Phospho (STY)]PNVEAPQPHR_	1	5	6	3	10	4	7	3	2	3	4	8	1	6	1	0	1	0	3	3	2	3	3	3	4	1	4	0	0	2	2	6	1	2	9	4	0	7	1	2	0	2	2	1
A0A494C1L5;P50851	LRBA	Lipopolysaccharide-responsive and beige-like anchor protein	SPVDIVTGGISPVR	(S1488);(S1488)	_S[Phospho (STY)]PVDIVTGGISPVR_	1	5	6	3	10	4	7	3	2	3	4	8	1	6	1	0	1	0	3	3	2	3	3	3	4	1	4	0	0	2	2	6	1	2	9	4	0	7	1	2	0	2	2	1
A0A494C1L5;P50851	LRBA	Lipopolysaccharide-responsive and beige-like anchor protein	SQALGNQNSENEILLEGDDDTLSSVDEK	(S2053);(S2064)	_SQALGNQNSENEILLEGDDDTLS[Phospho (STY)]SVDEK_	1	5	6	3	10	4	7	3	2	3	4	8	1	6	1	0	1	0	3	3	2	3	3	3	4	1	4	0	0	2	2	6	1	2	9	4	0	7	1	2	0	2	2	1
A0A494C1L5;P50851	LRBA	Lipopolysaccharide-responsive and beige-like anchor protein	VEGSPTEEANLPTELQDNSLSPAASEAGEK	(S1135);(S1135)	_VEGSPTEEANLPTELQDNSLS[Phospho (STY)]PAASEAGEK_	1	5	6	3	10	4	7	3	2	3	4	8	1	6	1	0	1	0	3	3	2	3	3	3	4	1	4	0	0	2	2	6	1	2	9	4	0	7	1	2	0	2	2	1
A0A494C1T9;J3KPS2;Q6ZRV2	FAM83H	Protein FAM83H;Protein FAM83H (Fragment);Protein FAM83H	GSPTPGFSTR	(S1082);(S608);(S881)	_GS[Phospho (STY)]PTPGFSTR_	0	3	5	3	3	0	3	1	0	1	5	4	0	2	0	0	0	0	1	0	2	4	1	3	6	0	3	0	3	0	1	3	0	4	6	5	1	4	0	4	0	2	4	0
A0A494C1T9;J3KPS2;Q6ZRV2	FAM83H	Protein FAM83H;Protein FAM83H (Fragment);Protein FAM83H	HGSDPAFAPGPR	(S724);(S250);(S523)	_HGS[Phospho (STY)]DPAFAPGPR_	0	3	5	3	3	0	3	1	0	1	5	4	0	2	0	0	0	0	1	0	2	4	1	3	6	0	3	0	3	0	1	3	0	4	6	5	1	4	0	4	0	2	4	0
A0A494C1T9;J3KPS2;Q6ZRV2	FAM83H	Protein FAM83H;Protein FAM83H (Fragment);Protein FAM83H	RGSPTTGFIEQK	(S1093);(S619);(S892)	_RGS[Phospho (STY)]PTTGFIEQK_	0	3	5	3	3	0	3	1	0	1	5	4	0	2	0	0	0	0	1	0	2	4	1	3	6	0	3	0	3	0	1	3	0	4	6	5	1	4	0	4	0	2	4	0
A0A494C1T9;J3KPS2;Q6ZRV2	FAM83H	Protein FAM83H;Protein FAM83H (Fragment);Protein FAM83H	RGSPVPPVPER	(S1115);(S641);(S914)	_RGS[Phospho (STY)]PVPPVPER_	0	3	5	3	3	0	3	1	0	1	5	4	0	2	0	0	0	0	1	0	2	4	1	3	6	0	3	0	3	0	1	3	0	4	6	5	1	4	0	4	0	2	4	0
A0A494C1T9;J3KPS2;Q6ZRV2	FAM83H	Protein FAM83H;Protein FAM83H (Fragment);Protein FAM83H	RLSLGQGDSTEAATEER	(S1204);(S730);(S1003)	_RLS[Phospho (STY)]LGQGDSTEAATEER_	0	3	5	3	3	0	3	1	0	1	5	4	0	2	0	0	0	0	1	0	2	4	1	3	6	0	3	0	3	0	1	3	0	4	6	5	1	4	0	4	0	2	4	0
A0A494C1V1;H0Y764;Q6ZNJ1	NBEAL2	Neurobeachin-like protein 2;Neurobeachin-like protein 2 (Fragment);Neurobeachin-like protein 2	RISQVSSGETEYNPTEAR	(S2705);(S2027);(S2739)	_RIS[Phospho (STY)]QVSSGETEYNPTEAR_	0	1	1	1	2	0	0	1	1	1	0	2	0	0	0	0	0	0	0	2	0	2	0	1	1	0	3	0	0	0	1	0	0	1	1	1	0	1	0	1	0	1	0	0
A0A499FIZ0;A0A7I2V3I7;A0A7I2YQL3;A0A7I2YQQ9;A0A7P0SXD0;H0Y917;Q9H7D7	WDR26	WD repeat-containing protein 26;WD repeat-containing protein 26;WD repeat-containing protein 26 (Fragment);WD repeat-containing protein 26;WD repeat-containing protein 26 (Fragment);WD repeat-containing protein 26 (Fragment);WD repeat-containing protein 26	RLSQSDEDVIR	(S221);(S221);(S49);(S221);(S85);(S113);(S121)	_RLS[Phospho (STY)]QSDEDVIR_	0	0	0	0	0	0	1	0	0	1	1	1	0	0	0	0	0	0	1	0	0	0	0	0	0	0	1	0	0	0	1	1	0	0	1	1	0	0	0	0	0	1	1	0
A0A499FJI4;O75592	MYCBP2	RCR-type E3 ubiquitin transferase;E3 ubiquitin-protein ligase MYCBP2	SLSPNHNTLQTLK	(S2751);(S2789)	_SLS[Phospho (STY)]PNHNTLQTLK_	0	0	0	0	1	0	0	0	0	0	1	0	0	0	0	0	0	0	0	0	1	0	0	0	1	0	2	0	1	0	0	0	0	0	1	1	0	0	0	0	0	0	0	0
A0A4V7I672;K7EJ46	SMIM22	Small integral membrane protein 22	AVSTEELEATVQEVLGR	(S4);(S4)	_[Acetyl (Protein N-term)]AVS[Phospho (STY)]TEELEATVQEVLGR_	1	1	0	0	1	1	1	0	0	0	0	1	0	0	0	0	0	0	0	0	1	0	0	1	1	0	2	1	0	0	0	0	0	0	0	0	1	1	0	0	1	0	1	0
A0A4W8VX11;A0A5H1ZRS1;E5RGQ4;E7EV93;E9PGW9;Q15154	PCM1	Pericentriolar material 1 protein;Pericentriolar material 1 protein;Pericentriolar material 1 protein (Fragment);Pericentriolar material 1 protein (Fragment);Pericentriolar material 1 protein;Pericentriolar material 1 protein	VTNDISPESSPGVGR	(S65);(S65);(S65);(S65);(S65);(S65)	_VTNDIS[Phospho (STY)]PESSPGVGR_	0	1	0	0	0	0	0	0	0	0	0	0	0	1	0	0	0	0	0	0	0	0	0	0	1	0	1	0	1	0	0	0	0	1	0	1	1	0	0	0	0	0	0	0
A0A590UJ23;A0A590UJ36;A6NDB9;K7EKN5	PALM3	Paralemmin-3	PGTGRDEAEMSPVVER	(M394,S395);(M434,S435);(M419,S420);(M368,S369)	_PGTGRDEAEM[Oxidation (M)]S[Phospho (STY)]PVVER_	1	2	2	3	3	0	1	0	1	3	0	2	0	2	0	0	0	0	0	0	1	0	1	2	3	0	0	0	0	0	1	2	0	2	2	1	0	2	0	1	0	3	0	0
A0A590UJ23;A0A590UJ36;A6NDB9;K7EKN5	PALM3	Paralemmin-3	PGTGRDEAEMSPVVER	(S395);(S435);(S420);(S369)	_PGTGRDEAEMS[Phospho (STY)]PVVER_	1	2	2	3	3	0	1	0	1	3	0	2	0	2	0	0	0	0	0	0	1	0	1	2	3	0	0	0	0	0	1	2	0	2	2	1	0	2	0	1	0	3	0	0
A0A590UJG2;A0A7P0MQR8;E9PNZ4;H0Y390;H3BPE1;H3BQK9;Q9UPN3	MACF1	Microtubule-actin cross-linking factor 1, isoforms 1/2/3/5;Microtubule-actin cross-linking factor 1, isoforms 1/2/3/5;Microtubule-actin cross-linking factor 1, isoforms 1/2/3/5 (Fragment);Microtubule-actin cross-linking factor 1, isoforms 1/2/3/5 (Fragment);Microtubule-actin cross-linking factor 1, isoforms 1/2/3/5;Microtubule-actin cross-linking factor 1, isoforms 1/2/3/5;Microtubule-actin cross…	RQGSFSEDVISHK	(S1809);(S3927);(S2009);(S994);(S3922);(S3959);(S3927)	_RQGS[Phospho (STY)]FSEDVISHK_	0	1	0	1	1	0	1	0	0	0	1	1	0	1	0	0	0	0	0	0	0	0	1	0	1	0	1	0	0	0	1	1	0	1	1	1	0	1	0	1	0	1	0	0
A0A590UJQ1;A0A590UJW8;A0A590UK44;A0A590UK95;Q96J02	ITCH	E3 ubiquitin-protein ligase;E3 ubiquitin-protein ligase;E3 ubiquitin-protein ligase;HECT-type E3 ubiquitin transferase;E3 ubiquitin-protein ligase Itchy homolog	VSGNNSPSLSNGGFK	(S237);(S199);(S199);(S199);(S240)	_VSGNNS[Phospho (STY)]PSLSNGGFK_	1	1	0	0	1	1	1	0	0	0	0	1	1	1	0	0	0	0	0	1	0	0	0	1	1	0	0	0	0	0	0	1	0	0	0	1	0	1	0	0	0	1	1	0
A0A590UJS4;Q6KC79	NIPBL	Nipped-B protein;Nipped-B-like protein	AITSLLGGGSPK	(S2609);(S2658)	_AITSLLGGGS[Phospho (STY)]PK_	0	0	0	0	1	0	1	0	0	1	0	1	0	1	0	0	1	0	0	2	0	1	0	0	0	0	1	0	0	0	0	1	0	0	1	1	0	1	0	0	0	0	0	0
A0A590UJT3;Q9NYB0	TERF2IP	Telomeric repeat-binding factor 2-interacting protein 1	YLLGDAPVSPSSQK	(S203);(S203)	_YLLGDAPVS[Phospho (STY)]PSSQK_	0	0	0	0	1	0	1	0	0	0	0	0	0	1	0	0	0	0	0	0	0	0	0	1	0	0	0	0	1	0	0	1	0	1	1	1	0	1	0	0	0	0	0	0
A0A590UJX5;A0A590UK85;A0A5F9UK94;A0A7P0TB79;A0A7P0Z4H6;E9PIJ1;H0Y360;H0YF16;Q01433	AMPD2	AMP deaminase 2;AMP deaminase 2;AMP deaminase;AMP deaminase 2;AMP deaminase 2;AMP deaminase 2 (Fragment);AMP deaminase;AMP deaminase (Fragment);AMP deaminase 2	TDSDSDLQLYK	(S136);(S72);(S136);(S72);(S136);(S72);(S136);(S30);(S190)	_TDS[Phospho (STY)]DSDLQLYK_	1	1	1	1	1	1	0	1	1	0	1	1	1	1	1	0	0	0	0	0	1	1	1	1	1	0	0	1	0	0	1	1	0	1	1	1	0	1	0	1	0	1	0	1
A0A5F9UJX7;A0A5F9UP49;Q9BRK5	SDF4	45 kDa calcium-binding protein	LNEELKVDEETQEVLENLK	(T186);(T186);(T193)	_LNEELKVDEET[Phospho (STY)]QEVLENLK_	5	6	3	3	3	2	5	4	3	5	5	6	2	3	3	2	4	0	3	3	4	3	5	4	5	1	2	4	1	2	5	4	2	5	4	6	1	5	0	3	0	5	5	6
A0A5F9UJX7;A0A5F9UP49;Q9BRK5	SDF4	45 kDa calcium-binding protein	VDEETQEVLENLK	(T186);(T186);(T193)	_VDEET[Phospho (STY)]QEVLENLK_	5	6	3	3	3	2	5	4	3	5	5	6	2	3	3	2	4	0	3	3	4	3	5	4	5	1	2	4	1	2	5	4	2	5	4	6	1	5	0	3	0	5	5	6
A0A5F9UY30;A0A5H1ZRP2;O43493	TGOLN2	Trans-Golgi network integral membrane protein 2	DSPSKSSAEAQTPEDTPNK	(S71);(S71);(S71)	_DSPSKSS[Phospho (STY)]AEAQTPEDTPNK_	0	0	0	0	0	0	2	1	0	0	2	0	0	2	0	0	0	0	0	0	0	0	2	0	0	0	0	0	0	0	2	0	0	2	1	2	0	0	0	0	0	1	0	0
A0A5F9UY30;A0A5H1ZRP2;O43493	TGOLN2	Trans-Golgi network integral membrane protein 2	TESGEETDLISPPQEEVK	(S298);(S298);(S298)	_TES[Phospho (STY)]GEETDLISPPQEEVK_	0	0	0	0	0	0	2	1	0	0	2	0	0	2	0	0	0	0	0	0	0	0	2	0	0	0	0	0	0	0	2	0	0	2	1	2	0	0	0	0	0	1	0	0
A0A5K1VW95;P40925	MDH1	Malate dehydrogenase;Malate dehydrogenase, cytoplasmic	KLSSAMSAAK	(S241);(S241)	_KLS[Phospho (STY)]SAMSAAK_	4	7	3	3	6	5	7	4	5	5	7	7	3	3	4	1	3	0	7	2	1	4	4	5	6	0	5	5	1	0	5	4	3	6	7	7	0	6	0	1	0	5	5	6
A0A669KB05;A0A669KB62;C9JZR2;O60716	CTNND1	Catenin delta-1	GSLASLDSLR	(S322);(S322);(S346);(S346)	_GS[Phospho (STY)]LASLDSLR_	3	4	4	1	8	1	4	1	0	3	1	2	0	3	0	0	0	0	0	0	7	0	1	1	6	2	7	1	0	0	1	6	0	3	7	5	0	8	0	1	0	3	4	2
A0A669KB05;A0A669KB62;C9JZR2;O60716	CTNND1	Catenin delta-1	GSLASLDSLRK	(S322);(S322);(S346);(S346)	_GS[Phospho (STY)]LASLDSLRK_	3	4	4	1	8	1	4	1	0	3	1	2	0	3	0	0	0	0	0	0	7	0	1	1	6	2	7	1	0	0	1	6	0	3	7	5	0	8	0	1	0	3	4	2
A0A669KB05;A0A669KB62;C9JZR2;O60716	CTNND1	Catenin delta-1	GSLASLDSLRK	(S325,S328);(S325,S328);(S349,S352);(S349,S352)	_GSLAS[Phospho (STY)]LDS[Phospho (STY)]LRK_	3	4	4	1	8	1	4	1	0	3	1	2	0	3	0	0	0	0	0	0	7	0	1	1	6	2	7	1	0	0	1	6	0	3	7	5	0	8	0	1	0	3	4	2
A0A669KB05;A0A669KB62;C9JZR2;O60716	CTNND1	Catenin delta-1	GSLASLDSLRK	(S325);(S325);(S349);(S349)	_GSLAS[Phospho (STY)]LDSLRK_	3	4	4	1	8	1	4	1	0	3	1	2	0	3	0	0	0	0	0	0	7	0	1	1	6	2	7	1	0	0	1	6	0	3	7	5	0	8	0	1	0	3	4	2
A0A669KB05;A0A669KB62;C9JZR2;O60716	CTNND1	Catenin delta-1	VGGSSVDLHR	(S244);(S244);(S268);(S268)	_VGGS[Phospho (STY)]SVDLHR_	3	4	4	1	8	1	4	1	0	3	1	2	0	3	0	0	0	0	0	0	7	0	1	1	6	2	7	1	0	0	1	6	0	3	7	5	0	8	0	1	0	3	4	2
A0A669KB46;A0A669KB63;Q8N130	SLC34A3	Sodium-dependent phosphate transport protein 2C (Fragment);Sodium-dependent phosphate transport protein 2C (Fragment);Sodium-dependent phosphate transport protein 2C	PSSLPGSQVPHPTLDAVDLVEK	(S4);(S4);(S4)	_PSS[Phospho (STY)]LPGSQVPHPTLDAVDLVEK_	0	0	0	0	0	1	0	1	0	0	0	0	1	0	1	0	0	0	0	0	0	0	0	1	0	0	0	0	0	0	1	0	0	0	1	0	0	0	0	1	0	1	0	0
A0A669KB53;A0A669KB56;A0A669KB68;A0A669KBA4;P42224	STAT1	Signal transducer and activator of transcription;Signal transducer and activator of transcription;Signal transducer and activator of transcription;Signal transducer and activator of transcription;Signal transducer and activator of transcription 1-alpha/beta	LQTTDNLLPMSPEEFDEVSR	(S727);(S727);(S725);(S727);(S727)	_LQTTDNLLPMS[Phospho (STY)]PEEFDEVSR_	0	1	0	0	2	0	0	0	0	0	1	2	0	1	0	0	0	0	0	0	0	1	0	1	1	0	2	0	0	0	0	1	2	0	2	2	0	1	0	0	0	1	1	0
A0A6E1YH78;Q6ZTN6	ANKRD13D	Ankyrin repeat domain-containing protein 13D (Fragment);Ankyrin repeat domain-containing protein 13D	GPGSPPRTPPAPGPPSFEEQLR	(S90,T94);(S465,T469)	_GPGS[Phospho (STY)]PPRT[Phospho (STY)]PPAPGPPSFEEQLR_	0	1	0	0	1	0	1	1	0	1	0	1	0	0	0	0	1	0	0	1	0	1	0	1	1	0	0	0	0	0	0	1	1	1	1	1	0	1	0	0	0	1	0	0
A0A6I8PIM6;A0A6I8PL17;A0A6I8PRB8;A0A6I8PU14;Q16827	PTPRO	Receptor-type tyrosine-protein phosphatase O (Fragment);Protein-tyrosine-phosphatase;Protein-tyrosine-phosphatase;Receptor-type tyrosine-protein phosphatase O;Receptor-type tyrosine-protein phosphatase O	ECGAGTFVNFASLER	(C113,S123);(C707,S717);(C690,S700);(C44,S54);(C855,S865)	_EC[Carbamidomethyl (C)]GAGTFVNFAS[Phospho (STY)]LER_	1	1	1	1	1	1	1	1	0	0	1	1	1	1	1	0	0	0	1	0	1	1	0	1	1	0	0	0	0	0	1	1	0	1	2	1	0	1	0	1	0	1	1	1
A0A6I8PIX7;O95425	SVIL	Supervillin	DSSFTEVPRSPK	(S245);(S245)	_DSSFTEVPRS[Phospho (STY)]PK_	0	1	0	0	1	0	1	0	0	1	1	1	0	0	0	0	1	0	0	1	1	0	1	1	1	0	1	0	2	0	1	0	0	1	1	3	0	1	0	1	0	1	1	0
A0A6I8PRN4;Q06210	GFPT1	Glutamine--fructose-6-phosphate transaminase (isomerizing);Glutamine--fructose-6-phosphate aminotransferase [isomerizing] 1	VDSTTCLFPVEEK	(S171,C174);(S261,C264)	_VDS[Phospho (STY)]TTC[Carbamidomethyl (C)]LFPVEEK_	1	2	2	2	2	1	2	1	1	3	3	3	2	1	1	1	1	0	1	1	1	2	1	2	2	2	2	1	1	3	1	2	1	2	3	3	1	2	1	1	1	3	1	1
A0A6Q8PF35;F5H875;F8VUA2;F8VVT7;Q9HD42	CHMP1A	Charged multivesicular body protein 1a	ALSTMDLQK	(S101);(S101);(S101);(S92);(S101)	_ALS[Phospho (STY)]TMDLQK_	1	3	1	0	3	2	2	1	3	2	3	3	1	1	0	0	2	0	1	0	3	2	2	2	3	0	1	1	1	0	2	3	0	3	3	2	0	3	0	2	0	3	2	3
A0A6Q8PF40;A0A6Q8PFC4;A0A6Q8PFY7;A0A6Q8PG00;A0A6Q8PG04;A0A6Q8PGS4;A0A6Q8PH27;A0A6Q8PH89;Q92734	TFG	Protein TFG	NVMSAFGLTDDQVSGPPSAPAEDR	(M182,S197);(M182,S197);(M182,S197);(M182,S197);(M182,S197);(M182,S197);(M182,S197);(M182,S197);(M182,S197)	_NVM[Oxidation (M)]SAFGLTDDQVSGPPS[Phospho (STY)]APAEDR_	3	3	0	3	3	2	3	2	0	0	3	3	0	3	1	0	0	0	0	0	2	1	2	2	3	0	1	3	0	0	2	2	0	2	3	3	1	3	0	0	0	3	3	3
A0A6Q8PF40;A0A6Q8PFC4;A0A6Q8PFY7;A0A6Q8PG00;A0A6Q8PG04;A0A6Q8PGS4;A0A6Q8PH27;A0A6Q8PH89;Q92734	TFG	Protein TFG	NVMSAFGLTDDQVSGPPSAPAEDR	(S197);(S197);(S197);(S197);(S197);(S197);(S197);(S197);(S197)	_NVMSAFGLTDDQVSGPPS[Phospho (STY)]APAEDR_	3	3	0	3	3	2	3	2	0	0	3	3	0	3	1	0	0	0	0	0	2	1	2	2	3	0	1	3	0	0	2	2	0	2	3	3	1	3	0	0	0	3	3	3
A0A6Q8PF47;A0A6Q8PFF2;A0A6Q8PHA5;E7ETE2;P12081	HARS1	Histidine--tRNA ligase, cytoplasmic;Histidine--tRNA ligase, cytoplasmic;Histidine--tRNA ligase, cytoplasmic;Histidine--tRNA ligase, cytoplasmic;Histidine--tRNA ligase, cytoplasmic	ASAELIEEEVAK	(S27);(S27);(S27);(S27);(S27)	_AS[Phospho (STY)]AELIEEEVAK_	0	2	1	1	3	0	3	3	1	1	3	3	0	1	0	0	0	0	2	2	3	3	3	3	3	3	3	1	0	3	2	2	0	2	3	3	0	3	0	0	2	2	2	0
A0A6Q8PF61;A0A7I2PHE7;A0A7I2V5N5;Q1MSJ5	CSPP1	Centrosome and spindle pole-associated protein 1	GLDIDSSRPNVAPDGLSLK	(S1109);(S1145);(S1112);(S1153)	_GLDIDSSRPNVAPDGLS[Phospho (STY)]LK_	8	13	11	11	4	4	11	9	6	8	9	11	6	12	2	0	6	0	1	2	9	4	11	8	13	0	2	5	0	0	9	12	0	8	11	15	1	8	2	7	0	12	8	11
A0A6Q8PF61;A0A7I2PHE7;A0A7I2V5N5;Q1MSJ5	CSPP1	Centrosome and spindle pole-associated protein 1	LLHMDSDDEIPIR	(M920,S922);(M956,S958);(M923,S925);(M964,S966)	_LLHM[Oxidation (M)]DS[Phospho (STY)]DDEIPIR_	8	13	11	11	4	4	11	9	6	8	9	11	6	12	2	0	6	0	1	2	9	4	11	8	13	0	2	5	0	0	9	12	0	8	11	15	1	8	2	7	0	12	8	11
A0A6Q8PF61;A0A7I2PHE7;A0A7I2V5N5;Q1MSJ5	CSPP1	Centrosome and spindle pole-associated protein 1	LLHMDSDDEIPIR	(S922);(S958);(S925);(S966)	_LLHMDS[Phospho (STY)]DDEIPIR_	8	13	11	11	4	4	11	9	6	8	9	11	6	12	2	0	6	0	1	2	9	4	11	8	13	0	2	5	0	0	9	12	0	8	11	15	1	8	2	7	0	12	8	11
A0A6Q8PF61;A0A7I2PHE7;A0A7I2V5N5;Q1MSJ5	CSPP1	Centrosome and spindle pole-associated protein 1	LLHMDSDDEIPIRK	(S922);(S958);(S925);(S966)	_LLHMDS[Phospho (STY)]DDEIPIRK_	8	13	11	11	4	4	11	9	6	8	9	11	6	12	2	0	6	0	1	2	9	4	11	8	13	0	2	5	0	0	9	12	0	8	11	15	1	8	2	7	0	12	8	11
A0A6Q8PF61;A0A7I2PHE7;A0A7I2V5N5;Q1MSJ5	CSPP1	Centrosome and spindle pole-associated protein 1	LQRPPSVDSIIR	(S857,S860);(S893,S896);(S860,S863);(S901,S904)	_LQRPPS[Phospho (STY)]VDS[Phospho (STY)]IIR_	8	13	11	11	4	4	11	9	6	8	9	11	6	12	2	0	6	0	1	2	9	4	11	8	13	0	2	5	0	0	9	12	0	8	11	15	1	8	2	7	0	12	8	11
A0A6Q8PF61;A0A7I2PHE7;A0A7I2V5N5;Q1MSJ5	CSPP1	Centrosome and spindle pole-associated protein 1	LQRPPSVDSIIR	(S857);(S893);(S860);(S901)	_LQRPPS[Phospho (STY)]VDSIIR_	8	13	11	11	4	4	11	9	6	8	9	11	6	12	2	0	6	0	1	2	9	4	11	8	13	0	2	5	0	0	9	12	0	8	11	15	1	8	2	7	0	12	8	11
A0A6Q8PF61;A0A7I2PHE7;A0A7I2V5N5;Q1MSJ5	CSPP1	Centrosome and spindle pole-associated protein 1	LQRPPSVDSIIR	(S860);(S896);(S863);(S904)	_LQRPPSVDS[Phospho (STY)]IIR_	8	13	11	11	4	4	11	9	6	8	9	11	6	12	2	0	6	0	1	2	9	4	11	8	13	0	2	5	0	0	9	12	0	8	11	15	1	8	2	7	0	12	8	11
A0A6Q8PF61;A0A7I2PHE7;A0A7I2V5N5;Q1MSJ5	CSPP1	Centrosome and spindle pole-associated protein 1	NFLSTSETDPSTLGVSLPIGERLSAK	(S126);(S162);(S162);(S170)	_NFLSTSETDPSTLGVSLPIGERLS[Phospho (STY)]AK_	8	13	11	11	4	4	11	9	6	8	9	11	6	12	2	0	6	0	1	2	9	4	11	8	13	0	2	5	0	0	9	12	0	8	11	15	1	8	2	7	0	12	8	11
A0A6Q8PF61;A0A7I2PHE7;A0A7I2V5N5;Q1MSJ5	CSPP1	Centrosome and spindle pole-associated protein 1	QPSPIVPALQNK	(S838);(S874);(S841);(S882)	_QPS[Phospho (STY)]PIVPALQNK_	8	13	11	11	4	4	11	9	6	8	9	11	6	12	2	0	6	0	1	2	9	4	11	8	13	0	2	5	0	0	9	12	0	8	11	15	1	8	2	7	0	12	8	11
A0A6Q8PF61;A0A7I2PHE7;A0A7I2V5N5;Q1MSJ5	CSPP1	Centrosome and spindle pole-associated protein 1	SISSVNVDELR	(S1115);(S1151);(S1118);(S1159)	_SISS[Phospho (STY)]VNVDELR_	8	13	11	11	4	4	11	9	6	8	9	11	6	12	2	0	6	0	1	2	9	4	11	8	13	0	2	5	0	0	9	12	0	8	11	15	1	8	2	7	0	12	8	11
A0A6Q8PF61;A0A7I2PHE7;A0A7I2V5N5;Q1MSJ5	CSPP1	Centrosome and spindle pole-associated protein 1	VAASGAQDPEKSPDRLK	(S415);(S451);(S418);(S459)	_VAASGAQDPEKS[Phospho (STY)]PDRLK_	8	13	11	11	4	4	11	9	6	8	9	11	6	12	2	0	6	0	1	2	9	4	11	8	13	0	2	5	0	0	9	12	0	8	11	15	1	8	2	7	0	12	8	11
A0A6Q8PF61;A0A7I2PHE7;A0A7I2V5N5;Q1MSJ5	CSPP1	Centrosome and spindle pole-associated protein 1	VDLDAIPSAK	(S1030);(S1066);(S1033);(S1074)	_VDLDAIPS[Phospho (STY)]AK_	8	13	11	11	4	4	11	9	6	8	9	11	6	12	2	0	6	0	1	2	9	4	11	8	13	0	2	5	0	0	9	12	0	8	11	15	1	8	2	7	0	12	8	11
A0A6Q8PFJ0;P02545	LMNA	Prelamin-A/C	LRLSPSPTSQR	(S390,S392);(S390,S392)	_LRLS[Phospho (STY)]PS[Phospho (STY)]PTSQR_	6	10	4	6	12	3	8	10	8	7	15	8	3	9	3	1	2	0	3	4	6	11	4	12	12	3	11	4	2	11	7	7	0	10	14	10	2	16	1	7	0	9	6	3
A0A6Q8PFJ0;P02545	LMNA	Prelamin-A/C	LRLSPSPTSQR	(S390);(S390)	_LRLS[Phospho (STY)]PSPTSQR_	6	10	4	6	12	3	8	10	8	7	15	8	3	9	3	1	2	0	3	4	6	11	4	12	12	3	11	4	2	11	7	7	0	10	14	10	2	16	1	7	0	9	6	3
A0A6Q8PFJ0;P02545	LMNA	Prelamin-A/C	SNEDQSMGNWQIK	(S458,M464);(S458,M464)	_S[Phospho (STY)]NEDQSM[Oxidation (M)]GNWQIK_	6	10	4	6	12	3	8	10	8	7	15	8	3	9	3	1	2	0	3	4	6	11	4	12	12	3	11	4	2	11	7	7	0	10	14	10	2	16	1	7	0	9	6	3
A0A6Q8PFJ0;P02545	LMNA	Prelamin-A/C	SGAQASSTPLSPTR	(S22);(S22)	_SGAQASSTPLS[Phospho (STY)]PTR_	6	10	4	6	12	3	8	10	8	7	15	8	3	9	3	1	2	0	3	4	6	11	4	12	12	3	11	4	2	11	7	7	0	10	14	10	2	16	1	7	0	9	6	3
A0A6Q8PGM6;Q9UJY1	HSPB8	Heat shock protein beta-8	FGVPAEGRTPPPFPGEPWK	(T87);(T87)	_FGVPAEGRT[Phospho (STY)]PPPFPGEPWK_	0	0	0	0	1	0	0	1	0	0	1	1	0	0	0	0	0	0	1	0	1	1	0	1	1	0	0	0	1	0	1	0	0	0	1	1	0	1	0	1	0	0	1	0
A0A6Q8PH20;B7Z574;E7EVY3;P20810	CAST	Calpain inhibitor;Calpain inhibitor;Calpain inhibitor;Calpastatin	DLDDALDKLSDSLGQR	(S621);(S561);(S560);(S575)	_DLDDALDKLS[Phospho (STY)]DSLGQR_	3	4	5	2	9	0	2	4	3	1	21	3	1	5	0	0	1	0	3	2	10	11	4	6	16	0	5	2	9	1	6	2	0	11	8	12	13	10	1	8	1	5	15	3
A0A6Q8PH20;B7Z574;E7EVY3;P20810	CAST	Calpain inhibitor;Calpain inhibitor;Calpain inhibitor;Calpastatin	EGITGPPADSSKPIGPDDAIDALSSDFTCGSPTAAGK	(C287,S289);(C227,S229);(C227,S229);(C241,S243)	_EGITGPPADSSKPIGPDDAIDALSSDFTC[Carbamidomethyl (C)]GS[Phospho (STY)]PTAAGK_	3	4	5	2	9	0	2	4	3	1	21	3	1	5	0	0	1	0	3	2	10	11	4	6	16	0	5	2	9	1	6	2	0	11	8	12	13	10	1	8	1	5	15	3
A0A6Q8PH20;B7Z574;E7EVY3;P20810	CAST	Calpain inhibitor;Calpain inhibitor;Calpain inhibitor;Calpastatin	KEGITGPPADSSKPIGPDDAIDALSSDFTCGSPTAAGK	(C287,S289);(C227,S229);(C227,S229);(C241,S243)	_KEGITGPPADSSKPIGPDDAIDALSSDFTC[Carbamidomethyl (C)]GS[Phospho (STY)]PTAAGK_	3	4	5	2	9	0	2	4	3	1	21	3	1	5	0	0	1	0	3	2	10	11	4	6	16	0	5	2	9	1	6	2	0	11	8	12	13	10	1	8	1	5	15	3
A0A6Q8PH20;B7Z574;E7EVY3;P20810	CAST	Calpain inhibitor;Calpain inhibitor;Calpain inhibitor;Calpastatin	SLTPAVPVESKPDKPSGK	(S179);(S119);(S119);(S133)	_S[Phospho (STY)]LTPAVPVESKPDKPSGK_	3	4	5	2	9	0	2	4	3	1	21	3	1	5	0	0	1	0	3	2	10	11	4	6	16	0	5	2	9	1	6	2	0	11	8	12	13	10	1	8	1	5	15	3
A0A6Q8PH20;B7Z574;E7EVY3;P20810	CAST	Calpain inhibitor;Calpain inhibitor;Calpain inhibitor;Calpastatin	SLTPAVPVESKPDKPSGK	(T181);(T121);(T121);(T135)	_SLT[Phospho (STY)]PAVPVESKPDKPSGK_	3	4	5	2	9	0	2	4	3	1	21	3	1	5	0	0	1	0	3	2	10	11	4	6	16	0	5	2	9	1	6	2	0	11	8	12	13	10	1	8	1	5	15	3
A0A6Q8PH20;B7Z574;E7EVY3;P20810	CAST	Calpain inhibitor;Calpain inhibitor;Calpain inhibitor;Calpastatin	SQSTKLSVVHEK	(S91);(S31);(S31);(S45)	_SQSTKLS[Phospho (STY)]VVHEK_	3	4	5	2	9	0	2	4	3	1	21	3	1	5	0	0	1	0	3	2	10	11	4	6	16	0	5	2	9	1	6	2	0	11	8	12	13	10	1	8	1	5	15	3
A0A7I2PIU1;Q9UPZ9	CILK1	Serine/threonine-protein kinase ICK	SKPPYTDYVSTR	(T157);(T157)	_SKPPYT[Phospho (STY)]DYVSTR_	1	5	1	3	1	0	2	1	0	1	3	4	0	2	0	0	0	0	0	0	2	1	0	2	3	0	0	1	0	0	4	4	0	3	3	3	1	3	0	3	0	2	3	4
A0A7I2PIU1;Q9UPZ9	CILK1	Serine/threonine-protein kinase ICK	TDHPSHLQEDKPSPLLFPSLHNK	(S370);(S370)	_TDHPSHLQEDKPS[Phospho (STY)]PLLFPSLHNK_	1	5	1	3	1	0	2	1	0	1	3	4	0	2	0	0	0	0	0	0	2	1	0	2	3	0	0	1	0	0	4	4	0	3	3	3	1	3	0	3	0	2	3	4
A0A7I2PIU1;Q9UPZ9	CILK1	Serine/threonine-protein kinase ICK	VHLAPIPDPSPGYSSLK	(S587);(S580)	_VHLAPIPDPS[Phospho (STY)]PGYSSLK_	1	5	1	3	1	0	2	1	0	1	3	4	0	2	0	0	0	0	0	0	2	1	0	2	3	0	0	1	0	0	4	4	0	3	3	3	1	3	0	3	0	2	3	4
A0A7I2PIU1;Q9UPZ9	CILK1	Serine/threonine-protein kinase ICK	YLPGISIR	(S507);(S500)	_YLPGIS[Phospho (STY)]IR_	1	5	1	3	1	0	2	1	0	1	3	4	0	2	0	0	0	0	0	0	2	1	0	2	3	0	0	1	0	0	4	4	0	3	3	3	1	3	0	3	0	2	3	4
A0A7I2SVS4;P56524	HDAC4	Histone deacetylase;Histone deacetylase 4	QEPIESDEEEAEPPREVEPGQR	(S570);(S565)	_QEPIES[Phospho (STY)]DEEEAEPPREVEPGQR_	1	1	0	1	1	0	1	0	0	0	1	1	0	1	0	0	0	0	0	1	0	0	0	1	0	0	1	0	0	0	1	1	0	1	1	1	0	1	0	0	0	1	0	0
A0A7I2V258;H0Y938;H0YAC7;P35606	COPB2	Coatomer subunit beta'	PASPTPVIVASHTANK	(S781);(S859);(S859);(S859)	_PAS[Phospho (STY)]PTPVIVASHTANK_	4	4	5	5	4	4	4	3	3	4	4	6	3	5	3	1	4	0	3	2	4	4	3	4	4	2	3	3	1	2	3	5	1	5	5	5	1	5	1	3	2	5	2	3
A0A7I2V258;H0Y938;H0YAC7;P35606	COPB2	Coatomer subunit beta'	STAQQELDGKPASPTPVIVASHTANK	(S781);(S859);(S859);(S859)	_STAQQELDGKPAS[Phospho (STY)]PTPVIVASHTANK_	4	4	5	5	4	4	4	3	3	4	4	6	3	5	3	1	4	0	3	2	4	4	3	4	4	2	3	3	1	2	3	5	1	5	5	5	1	5	1	3	2	5	2	3
A0A7I2V277;A0A7I2V3M0;P09601	HMOX1	Heme oxygenase 1;Heme oxygenase 1 (Fragment);Heme oxygenase 1	VQDSAPVETPR	(T88);(T121);(T252)	_VQDSAPVET[Phospho (STY)]PR_	0	0	0	0	0	0	0	1	0	0	1	0	0	0	0	0	0	0	0	0	1	1	0	0	1	0	0	0	1	0	1	0	0	1	0	0	0	1	0	1	0	0	1	0
A0A7I2V2E3;A0A7I2V2I9;A0A7I2V2N8;A0A7I2V2U9;A0A7I2V3B9;A0A7I2V3C6;A0A7I2V3I9;A0A7I2V3K2;A0A7I2V409;A0A7I2V4G7;A0A7I2V4K8;A0A7I2V4T2;A0A7I2V5G3;A0A7I2V639;A0A7I2YQF7;H0YKP9;H0YNV4;J3KNR0;P27448	MARK3	Non-specific serine/threonine protein kinase;MAP/microtubule affinity-regulating kinase 3;Non-specific serine/threonine protein kinase;Non-specific serine/threonine protein kinase;Non-specific serine/threonine protein kinase;MAP/microtubule affinity-regulating kinase 3;Non-specific serine/threonine protein kinase;MAP/microtubule affinity-regulating kinase 3;Non-specific serine/threonine protein k…	RYSDHAGPAIPSVVAYPK	(S288);(S419);(S401);(S419);(S355);(S419);(S357);(S397);(S419);(S313);(S419);(S419);(S355);(S355);(S419);(S313);(S419);(S442);(S419)	_RYS[Phospho (STY)]DHAGPAIPSVVAYPK_	0	0	0	0	0	0	1	0	0	0	2	1	0	1	0	0	0	0	0	1	0	1	1	0	2	0	2	0	1	0	1	0	0	1	2	1	0	0	0	0	0	1	1	0
A0A7I2V2L6;A0A7I2V3R8;A0A7I2V3W0;F8W6I7;P09651	HNRNPA1	Helix-destabilizing protein;Helix-destabilizing protein;Helix-destabilizing protein;Helix-destabilizing protein;Heterogeneous nuclear ribonucleoprotein A1	EDSQRPGAHLTVK	(S95);(S95);(S95);(S95);(S95)	_EDS[Phospho (STY)]QRPGAHLTVK_	2	5	6	4	4	4	7	2	3	5	4	7	1	5	0	0	4	0	6	8	3	4	4	3	4	4	7	2	4	5	3	5	6	4	6	6	0	6	2	2	2	3	2	2
A0A7I2V2L6;A0A7I2V3R8;A0A7I2V3W0;F8W6I7;P09651	HNRNPA1	Helix-destabilizing protein;Helix-destabilizing protein;Helix-destabilizing protein;Helix-destabilizing protein;Heterogeneous nuclear ribonucleoprotein A1	SESPKEPEQLR	(S6);(S6);(S6);(S6);(S6)	_SES[Phospho (STY)]PKEPEQLR_	2	5	6	4	4	4	7	2	3	5	4	7	1	5	0	0	4	0	6	8	3	4	4	3	4	4	7	2	4	5	3	5	6	4	6	6	0	6	2	2	2	3	2	2
A0A7I2V2L6;A0A7I2V3R8;A0A7I2V3W0;F8W6I7;P09651	HNRNPA1	Helix-destabilizing protein;Helix-destabilizing protein;Helix-destabilizing protein;Helix-destabilizing protein;Heterogeneous nuclear ribonucleoprotein A1	SESPKEPEQLRK	(S6);(S6);(S6);(S6);(S6)	_SES[Phospho (STY)]PKEPEQLRK_	2	5	6	4	4	4	7	2	3	5	4	7	1	5	0	0	4	0	6	8	3	4	4	3	4	4	7	2	4	5	3	5	6	4	6	6	0	6	2	2	2	3	2	2
A0A7I2V2Q3;A0A7I2V4T0;A0A7I2V676;C9JNZ1;C9JTZ5;C9JUW1;C9JVG3;C9JWG0	UGP2	UTP--glucose-1-phosphate uridylyltransferase;UTP--glucose-1-phosphate uridylyltransferase;UTP--glucose-1-phosphate uridylyltransferase;UTP--glucose-1-phosphate uridylyltransferase (Fragment);UTP--glucose-1-phosphate uridylyltransferase (Fragment);UTP--glucose-1-phosphate uridylyltransferase (Fragment);UTP--glucose-1-phosphate uridylyltransferase (Fragment);UTP--glucose-1-phosphate uridylyltransfe…	SQDGASQFQEVIR	(S2);(S2);(S2);(S2);(S2);(S2);(S2);(S2)	_[Acetyl (Protein N-term)]S[Phospho (STY)]QDGASQFQEVIR_	1	1	1	1	1	1	1	1	1	1	1	1	0	1	0	0	1	0	1	1	1	1	1	1	1	1	1	1	0	1	1	1	1	1	1	1	0	1	1	1	0	1	0	1
A0A7I2V2R3;A0A7I2V402;A0A7I2V5D8;P51991	HNRNPA3	Heterogeneous nuclear ribonucleoprotein A3	MEVKPPPGRPQPDSGR	(M1,S14);(M1,S14);(M1,S14);(M1,S14)	_[Acetyl (Protein N-term)]M[Oxidation (M)]EVKPPPGRPQPDS[Phospho (STY)]GR_	0	2	3	1	2	0	3	2	1	3	5	3	0	1	0	0	2	0	1	4	4	1	0	2	3	1	4	0	2	3	1	2	3	2	5	5	0	4	1	3	0	1	2	2
A0A7I2V2R3;A0A7I2V402;A0A7I2V5D8;P51991	HNRNPA3	Heterogeneous nuclear ribonucleoprotein A3	AVSREDSVKPGAHLTVK	(S116);(S116);(S116);(S116)	_AVSREDS[Phospho (STY)]VKPGAHLTVK_	0	2	3	1	2	0	3	2	1	3	5	3	0	1	0	0	2	0	1	4	4	1	0	2	3	1	4	0	2	3	1	2	3	2	5	5	0	4	1	3	0	1	2	2
A0A7I2V2R3;A0A7I2V402;A0A7I2V5D8;P51991	HNRNPA3	Heterogeneous nuclear ribonucleoprotein A3	EDSVKPGAHLTVK	(S116);(S116);(S116);(S116)	_EDS[Phospho (STY)]VKPGAHLTVK_	0	2	3	1	2	0	3	2	1	3	5	3	0	1	0	0	2	0	1	4	4	1	0	2	3	1	4	0	2	3	1	2	3	2	5	5	0	4	1	3	0	1	2	2
A0A7I2V2U2;A0A7I2V4T9;A0A7I2V588;A0A7I2V5Z3;A0A7I2V697;K7EMD6;O43765	SGTA	Small glutamine-rich tetratricopeptide repeat-containing protein alpha;Small glutamine-rich tetratricopeptide repeat-containing protein alpha;Small glutamine-rich tetratricopeptide repeat-containing protein alpha;Small glutamine-rich tetratricopeptide repeat-containing protein alpha;Small glutamine-rich tetratricopeptide repeat-containing protein alpha;Small glutamine-rich tetratricopeptide repea…	SPARTPPSEEDSAEAER	(T81);(T81);(T81);(T81);(T30);(T81);(T81)	_SPART[Phospho (STY)]PPSEEDSAEAER_	1	1	0	0	1	0	1	0	0	1	0	0	0	0	0	0	0	0	0	0	0	0	0	1	1	0	0	0	0	0	0	0	0	0	0	0	0	1	0	0	0	1	0	0
A0A7I2V2U5;A0A7I2V320;A0A7I2V362;A0A7I2V3B4;A0A7I2V3G4;A0A7I2V448;A0A7I2V4B8;A0A7I2V4U2;A0A7I2V590;A0A7I2V5H5;A0A7I2V5I2;B7Z5N7;G3V5E2;H0YIZ7;Q8WVM8	SCFD1	Sec1 family domain-containing protein 1	VNLEESSGVENSPAGARPK	(S144);(S233);(S303);(S303);(S262);(S114);(S303);(S253);(S303);(S236);(S273);(S118);(S236);(S236);(S303)	_VNLEESSGVENS[Phospho (STY)]PAGARPK_	0	1	1	0	2	1	2	0	0	0	2	2	0	2	0	0	0	0	1	0	1	1	0	1	1	0	1	0	0	1	0	1	0	1	2	2	0	2	1	0	0	2	0	0
A0A7I2V2U7;A0A7I2V3F3;A0A7I2V428;A0A7I2V5M5;A0A7I2V699;C9JLB1;H7BY16;P19338	NCL	Nucleolin	KEDSDEEEDDDSEEDEEDDEDEDEDEDEIEPAAMK	(S145,S153,M175);(S145,S153,M175);(S145,S153,M175);(S145,S153,M175);(S145,S153,M175);(S129,S137,M159);(S145,S153,M175);(S145,S153,M175)	_KEDS[Phospho (STY)]DEEEDDDS[Phospho (STY)]EEDEEDDEDEDEDEDEIEPAAM[Oxidation (M)]K_	3	4	5	1	5	2	5	0	1	2	2	3	0	2	0	3	3	0	3	4	4	4	0	2	5	2	6	1	5	3	0	5	3	3	4	3	1	6	0	0	0	0	4	1
A0A7I2V2U7;A0A7I2V3F3;A0A7I2V428;A0A7I2V5M5;A0A7I2V699;C9JLB1;H7BY16;P19338	NCL	Nucleolin	KEDSDEEEDDDSEEDEEDDEDEDEDEDEIEPAAMK	(S145,S153);(S145,S153);(S145,S153);(S145,S153);(S145,S153);(S129,S137);(S145,S153);(S145,S153)	_KEDS[Phospho (STY)]DEEEDDDS[Phospho (STY)]EEDEEDDEDEDEDEDEIEPAAMK_	3	4	5	1	5	2	5	0	1	2	2	3	0	2	0	3	3	0	3	4	4	4	0	2	5	2	6	1	5	3	0	5	3	3	4	3	1	6	0	0	0	0	4	1
A0A7I2V2X9;A0A7I2V3U2;A0A7I2V433;A0A7I2V5S2;A0A7I2YQC0;P06748	NPM1	Nucleophosmin	CGSGPVHISGQHLVAVEEDAESEDEEEEDVK	(C104,S125);(C104,S125);(C104,S125);(C104,S125);(C104,S125);(C104,S125)	_C[Carbamidomethyl (C)]GSGPVHISGQHLVAVEEDAES[Phospho (STY)]EDEEEEDVK_	0	3	5	4	2	1	3	1	1	1	3	3	0	4	0	4	3	0	1	3	1	1	1	1	3	1	2	1	1	0	2	2	3	2	4	4	0	3	1	0	1	1	2	0
A0A7I2V2X9;A0A7I2V3U2;A0A7I2V433;A0A7I2V5S2;A0A7I2YQC0;P06748	NPM1	Nucleophosmin	DELHIVEAEAMNYEGSPIK	(M65,S70);(M65,S70);(M65,S70);(M65,S70);(M65,S70);(M65,S70)	_DELHIVEAEAM[Oxidation (M)]NYEGS[Phospho (STY)]PIK_	0	3	5	4	2	1	3	1	1	1	3	3	0	4	0	4	3	0	1	3	1	1	1	1	3	1	2	1	1	0	2	2	3	2	4	4	0	3	1	0	1	1	2	0
A0A7I2V333;A0A7I2V340;A0A7I2YQ95;H7C4F6;O00629	KPNA4	Importin subunit alpha-3;Importin subunit alpha;Importin subunit alpha;Importin subunit alpha;Importin subunit alpha-3	NVPHEDICEDSDIDGDYR	(C57,S60);(C57,S60);(C57,S60);(C57,S60);(C57,S60)	_NVPHEDIC[Carbamidomethyl (C)]EDS[Phospho (STY)]DIDGDYR_	0	1	0	1	2	1	2	0	0	2	2	2	1	2	1	0	1	0	0	2	1	2	1	2	2	0	2	0	1	0	2	1	0	2	2	2	0	2	0	0	0	1	1	0
A0A7I2V3V0;A0A7I2V444;A0A7I2V4C8;A0A7I2V5N9;A0A7I2YQR5;G8JLH9;P40763	STAT3	Signal transducer and activator of transcription;Signal transducer and activator of transcription;Signal transducer and activator of transcription;Signal transducer and activator of transcription;Signal transducer and activator of transcription;Signal transducer and activator of transcription;Signal transducer and activator of transcription 3	FICVTPTTCSNTIDLPMSPR	(C744,C750,M758,S759);(C705,C711,M719,S720);(C684,C690,M698,S699);(C717,C723,M731,S732);(C703,C709,M717,S718);(C614,C620,M628,S629);(C712,C718,M726,S727)	_FIC[Carbamidomethyl (C)]VTPTTC[Carbamidomethyl (C)]SNTIDLPM[Oxidation (M)]S[Phospho (STY)]PR_	0	1	2	2	3	3	3	1	2	1	3	3	1	1	2	0	1	0	3	2	1	2	0	4	2	1	4	0	3	1	3	2	2	2	5	2	0	5	2	1	0	3	0	2
A0A7I2V3V0;A0A7I2V444;A0A7I2V4C8;A0A7I2V5N9;A0A7I2YQR5;G8JLH9;P40763	STAT3	Signal transducer and activator of transcription;Signal transducer and activator of transcription;Signal transducer and activator of transcription;Signal transducer and activator of transcription;Signal transducer and activator of transcription;Signal transducer and activator of transcription;Signal transducer and activator of transcription 3	FICVTPTTCSNTIDLPMSPR	(C744,C750,S759);(C705,C711,S720);(C684,C690,S699);(C717,C723,S732);(C703,C709,S718);(C614,C620,S629);(C712,C718,S727)	_FIC[Carbamidomethyl (C)]VTPTTC[Carbamidomethyl (C)]SNTIDLPMS[Phospho (STY)]PR_	0	1	2	2	3	3	3	1	2	1	3	3	1	1	2	0	1	0	3	2	1	2	0	4	2	1	4	0	3	1	3	2	2	2	5	2	0	5	2	1	0	3	0	2
A0A7I2V3V0;A0A7I2V444;A0A7I2V4C8;A0A7I2V5N9;A0A7I2YQR5;G8JLH9;P40763	STAT3	Signal transducer and activator of transcription;Signal transducer and activator of transcription;Signal transducer and activator of transcription;Signal transducer and activator of transcription;Signal transducer and activator of transcription;Signal transducer and activator of transcription;Signal transducer and activator of transcription 3	YCRPESQEHPEADPGSAAPYLK	(C719,S733);(C680,S694);(C659,S673);(C692,S706);(C678,S692);(C589,S603);(C687,S701)	_YC[Carbamidomethyl (C)]RPESQEHPEADPGS[Phospho (STY)]AAPYLK_	0	1	2	2	3	3	3	1	2	1	3	3	1	1	2	0	1	0	3	2	1	2	0	4	2	1	4	0	3	1	3	2	2	2	5	2	0	5	2	1	0	3	0	2
A0A7I2V3W3;Q13443	ADAM9	Disintegrin and metalloproteinase domain-containing protein 9	HVSPVTPPR	(S693);(S758)	_HVS[Phospho (STY)]PVTPPR_	2	5	2	2	3	1	4	4	4	5	3	5	1	2	1	1	3	0	3	3	5	2	3	1	4	1	4	2	1	2	3	3	0	4	5	4	0	4	3	1	2	4	2	4
A0A7I2V3W3;Q13443	ADAM9	Disintegrin and metalloproteinase domain-containing protein 9	HVSPVTPPR	(T696);(T761)	_HVSPVT[Phospho (STY)]PPR_	2	5	2	2	3	1	4	4	4	5	3	5	1	2	1	1	3	0	3	3	5	2	3	1	4	1	4	2	1	2	3	3	0	4	5	4	0	4	3	1	2	4	2	4
A0A7I2V3W3;Q13443	ADAM9	Disintegrin and metalloproteinase domain-containing protein 9	HVSPVTPPREVPIYANR	(T696);(T761)	_HVSPVT[Phospho (STY)]PPREVPIYANR_	2	5	2	2	3	1	4	4	4	5	3	5	1	2	1	1	3	0	3	3	5	2	3	1	4	1	4	2	1	2	3	3	0	4	5	4	0	4	3	1	2	4	2	4
A0A7I2V454;A0A7I2V4E9;A0A7I2V5R1;G3V5V0;Q8TD19	NEK9	Serine/threonine-protein kinase Nek9;Serine/threonine-protein kinase Nek9 (Fragment);Serine/threonine-protein kinase Nek9;Serine/threonine-protein kinase Nek9;Serine/threonine-protein kinase Nek9	SSTVTEAPIAVVTSR	(T215);(T43);(T333);(T333);(T333)	_SST[Phospho (STY)]VTEAPIAVVTSR_	0	0	1	0	1	1	1	0	0	1	1	1	1	0	0	0	1	0	0	1	1	1	0	1	1	1	1	0	1	0	1	1	0	0	1	1	0	0	0	0	0	1	0	1
A0A7I2V474;A0A7I2V509;A0A7I2V5F9;A0A7I2V650;C9JKZ3;O15393	TMPRSS2	Transmembrane protease serine 2;Transmembrane protease serine 2;Transmembrane protease serine 2;Transmembrane protease serine 2;Transmembrane protease serine 2 (Fragment);Transmembrane protease serine 2	VLTQASNPVVCTQPK	(T58,C66);(T58,C66);(T58,C66);(T111,C119);(T58,C66);(T58,C66)	_VLT[Phospho (STY)]QASNPVVC[Carbamidomethyl (C)]TQPK_	5	5	5	5	5	5	6	4	4	5	6	6	4	4	5	2	5	0	6	3	6	3	5	3	6	0	5	5	3	4	3	5	2	4	6	5	2	5	4	3	1	5	3	6
A0A7I2V474;A0A7I2V509;A0A7I2V5F9;A0A7I2V650;C9JKZ3;O15393	TMPRSS2	Transmembrane protease serine 2;Transmembrane protease serine 2;Transmembrane protease serine 2;Transmembrane protease serine 2;Transmembrane protease serine 2 (Fragment);Transmembrane protease serine 2	VLTQASNPVVCTQPK	(S61,C66);(S61,C66);(S61,C66);(S114,C119);(S61,C66);(S61,C66)	_VLTQAS[Phospho (STY)]NPVVC[Carbamidomethyl (C)]TQPK_	5	5	5	5	5	5	6	4	4	5	6	6	4	4	5	2	5	0	6	3	6	3	5	3	6	0	5	5	3	4	3	5	2	4	6	5	2	5	4	3	1	5	3	6
A0A7I2V4F2;A0A7I2V5Q5;A0A7I2V629;C9JM79;E9PG73;Q13427	PPIG	Peptidyl-prolyl cis-trans isomerase G;Peptidyl-prolyl cis-trans isomerase G;Peptidyl-prolyl cis-trans isomerase G;Peptidyl-prolyl cis-trans isomerase G (Fragment);Peptidyl-prolyl cis-trans isomerase G;Peptidyl-prolyl cis-trans isomerase G	RSETPPHWR	(T283);(T355);(T358);(T351);(T343);(T358)	_RSET[Phospho (STY)]PPHWR_	0	0	0	0	0	0	1	0	0	1	1	0	0	0	0	1	1	0	0	3	3	0	0	0	0	0	1	0	0	3	0	1	2	0	0	0	0	0	1	0	1	0	1	0
A0A7I2V4I5;Q5T200	ZC3H13	Zinc finger CCCH domain-containing protein 13	SLSPSHLTEDR	(S877);(S877)	_SLS[Phospho (STY)]PSHLTEDR_	1	1	1	0	1	0	0	0	0	0	1	1	0	1	0	1	1	0	0	2	2	1	0	1	1	1	2	0	2	1	0	1	1	1	1	1	0	0	0	0	1	0	1	1
A0A7I2V552;A0A7I2YQI1	STAT3	Signal transducer and activator of transcription	YCRPESQEHPEADPGAAPYLK	(C655,Y672);(C678,Y695)	_YC[Carbamidomethyl (C)]RPESQEHPEADPGAAPY[Phospho (STY)]LK_	1	0	0	0	1	0	1	0	0	0	0	1	0	0	0	0	1	0	0	1	0	0	0	0	1	0	1	0	0	0	1	0	1	0	1	1	0	0	0	0	1	1	0	0
A0A7I2V5M7;A0A7I2V651;A0A7I2YQN9;A0A7I2YQU8;A0A7P0P2U7;Q13283	G3BP1	Ras GTPase-activating protein-binding protein 1	SSSPAPADIAQTVQEDLR	(S242);(S232);(S232);(S232);(S232);(S232)	_SSS[Phospho (STY)]PAPADIAQTVQEDLR_	0	2	1	1	2	1	2	0	0	1	0	1	1	1	1	0	1	0	1	1	1	1	0	1	2	1	2	0	0	0	1	2	1	1	2	1	0	2	0	1	0	1	1	0
A0A7I2V5M7;A0A7I2V651;A0A7I2YQN9;A0A7I2YQU8;A0A7P0P2U7;Q13283	G3BP1	Ras GTPase-activating protein-binding protein 1	YQDEVFGGFVTEPQEESEEEVEEPEER	(S159);(S149);(S149);(S149);(S149);(S149)	_YQDEVFGGFVTEPQEES[Phospho (STY)]EEEVEEPEER_	0	2	1	1	2	1	2	0	0	1	0	1	1	1	1	0	1	0	1	1	1	1	0	1	2	1	2	0	0	0	1	2	1	1	2	1	0	2	0	1	0	1	1	0
A0A7I2V6B2;Q96FT9	IFT43	Intraflagellar transport protein 43 homolog	KASEEIEDFR	(S57);(S78)	_KAS[Phospho (STY)]EEIEDFR_	0	2	1	0	0	0	1	0	0	1	0	1	0	0	0	0	0	0	0	0	1	0	2	1	2	0	0	0	0	0	2	0	0	1	2	2	0	0	0	0	0	2	1	0
A0A7I2V6B2;Q96FT9	IFT43	Intraflagellar transport protein 43 homolog	RKASEEIEDFR	(S57);(S78)	_RKAS[Phospho (STY)]EEIEDFR_	0	2	1	0	0	0	1	0	0	1	0	1	0	0	0	0	0	0	0	0	1	0	2	1	2	0	0	0	0	0	2	0	0	1	2	2	0	0	0	0	0	2	1	0
A0A7I2Y1C3;E7EUU4;E7EX73;E9PGM1;Q04637	EIF4G1	Eukaryotic translation initiation factor 4 gamma 1	REAALPPVSPLK	(S1209);(S1192);(S1068);(S1145);(S1231)	_REAALPPVS[Phospho (STY)]PLK_	0	1	1	0	1	0	0	0	0	0	1	1	0	1	0	0	0	0	0	1	0	0	0	0	1	0	1	0	0	0	1	0	0	1	1	1	0	0	0	0	0	1	1	1
A0A7I2YQ75;Q9NVE5	USP40	Ubiquitin carboxyl-terminal hydrolase 40	SQEALHEQSSYILSSAETPARPR	(S1200);(S1199)	_S[Phospho (STY)]QEALHEQSSYILSSAETPARPR_	0	0	1	1	1	0	0	0	0	0	0	0	0	1	0	0	0	0	0	0	0	0	0	0	1	0	1	0	0	0	0	1	0	0	1	1	0	0	0	0	0	0	0	0
A0A7P0T7Z2;A0A7P0T9L9;A0A7P0TA34;Q9Y6D5	ARFGEF2	Brefeldin A-inhibited guanine nucleotide-exchange protein 2	GSSLSGTDDGAQEVVK	(S277);(S277);(S277);(S277)	_GSS[Phospho (STY)]LSGTDDGAQEVVK_	1	3	3	2	4	2	3	2	2	1	2	3	1	3	1	0	1	0	2	0	2	2	2	2	2	1	4	1	0	0	1	4	1	1	4	2	0	3	0	1	0	1	1	1
A0A7P0T7Z2;A0A7P0T9L9;A0A7P0TA34;Q9Y6D5	ARFGEF2	Brefeldin A-inhibited guanine nucleotide-exchange protein 2	PIQSKPQSPVIQAAAVSPK	(S218,S227);(S218,S227);(S218,S227);(S218,S227)	_PIQSKPQS[Phospho (STY)]PVIQAAAVS[Phospho (STY)]PK_	1	3	3	2	4	2	3	2	2	1	2	3	1	3	1	0	1	0	2	0	2	2	2	2	2	1	4	1	0	0	1	4	1	1	4	2	0	3	0	1	0	1	1	1
A0A7P0T7Z2;A0A7P0T9L9;A0A7P0TA34;Q9Y6D5	ARFGEF2	Brefeldin A-inhibited guanine nucleotide-exchange protein 2	PQSPVIQAAAVSPK	(S227);(S227);(S227);(S227)	_PQSPVIQAAAVS[Phospho (STY)]PK_	1	3	3	2	4	2	3	2	2	1	2	3	1	3	1	0	1	0	2	0	2	2	2	2	2	1	4	1	0	0	1	4	1	1	4	2	0	3	0	1	0	1	1	1
A0A7P0T823;A0A7P0TAE1;A0A7P0TAT8;H0YIV0;P14625	HSP90B1	Endoplasmin	EEKEESDDEAAVEEEEEEK	(S306);(S306);(S306);(S306);(S306)	_EEKEES[Phospho (STY)]DDEAAVEEEEEEK_	5	15	10	9	17	8	9	7	9	14	17	18	8	13	6	2	6	0	8	13	6	11	8	11	12	5	11	4	4	9	10	9	3	9	16	14	2	17	3	5	4	11	7	13
A0A7P0T823;A0A7P0TAE1;A0A7P0TAT8;H0YIV0;P14625	HSP90B1	Endoplasmin	TETVEEPMEEEEAAKEEKEESDDEAAVEEEEEEK	(M293,S306);(M293,S306);(M293,S306);(M293,S306);(M293,S306)	_TETVEEPM[Oxidation (M)]EEEEAAKEEKEES[Phospho (STY)]DDEAAVEEEEEEK_	5	15	10	9	17	8	9	7	9	14	17	18	8	13	6	2	6	0	8	13	6	11	8	11	12	5	11	4	4	9	10	9	3	9	16	14	2	17	3	5	4	11	7	13
A0A7P0T823;A0A7P0TAE1;A0A7P0TAT8;H0YIV0;P14625	HSP90B1	Endoplasmin	TETVEEPMEEEEAAKEEKEESDDEAAVEEEEEEK	(S306);(S306);(S306);(S306);(S306)	_TETVEEPMEEEEAAKEEKEES[Phospho (STY)]DDEAAVEEEEEEK_	5	15	10	9	17	8	9	7	9	14	17	18	8	13	6	2	6	0	8	13	6	11	8	11	12	5	11	4	4	9	10	9	3	9	16	14	2	17	3	5	4	11	7	13
A0A7P0T861;K7EL50;P27797	CALR	Calreticulin	IDDPTDSKPEDWDKPEHIPDPDAK	(S231);(S231);(S231)	_IDDPTDS[Phospho (STY)]KPEDWDKPEHIPDPDAK_	3	7	7	6	2	1	4	6	3	6	7	8	0	2	1	0	5	0	5	6	6	2	5	4	6	3	0	4	3	3	7	6	2	5	6	6	1	4	1	5	0	6	5	4
A0A7P0T892;A0A7P0T969;A0A7P0T9C1;A0A7P0Z4M2;Q3SXY8	ARL13B	ADP-ribosylation factor-like protein 13B	EGALGEADVIECLSLEK	(C121,S123);(C146,S148);(C129,S131);(C22,S24);(C146,S148)	_EGALGEADVIEC[Carbamidomethyl (C)]LS[Phospho (STY)]LEK_	5	4	4	3	4	3	4	2	1	2	2	5	4	3	3	0	1	0	2	1	3	3	2	4	4	0	1	4	0	1	2	3	1	3	4	3	2	4	1	1	0	3	3	5
A0A7P0T892;A0A7P0T969;A0A7P0T9C1;A0A7P0Z4M2;Q3SXY8	ARL13B	ADP-ribosylation factor-like protein 13B	VEPLNIDDCAPESPTPPPPPPPVGWGTPK	(C342,S346,T348,T360);(C396,S400,T402,T414);(C350,S354,T356,T368);(C243,S247,T249,T261);(C367,S371,T373,T385)	_VEPLNIDDC[Carbamidomethyl (C)]APES[Phospho (STY)]PT[Phospho (STY)]PPPPPPPVGWGT[Phospho (STY)]PK_	5	4	4	3	4	3	4	2	1	2	2	5	4	3	3	0	1	0	2	1	3	3	2	4	4	0	1	4	0	1	2	3	1	3	4	3	2	4	1	1	0	3	3	5
A0A7P0T892;A0A7P0T969;A0A7P0T9C1;A0A7P0Z4M2;Q3SXY8	ARL13B	ADP-ribosylation factor-like protein 13B	VEPLNIDDCAPESPTPPPPPPPVGWGTPK	(C342,S346,T348);(C396,S400,T402);(C350,S354,T356);(C243,S247,T249);(C367,S371,T373)	_VEPLNIDDC[Carbamidomethyl (C)]APES[Phospho (STY)]PT[Phospho (STY)]PPPPPPPVGWGTPK_	5	4	4	3	4	3	4	2	1	2	2	5	4	3	3	0	1	0	2	1	3	3	2	4	4	0	1	4	0	1	2	3	1	3	4	3	2	4	1	1	0	3	3	5
A0A7P0T892;A0A7P0T969;A0A7P0T9C1;A0A7P0Z4M2;Q3SXY8	ARL13B	ADP-ribosylation factor-like protein 13B	VEPLNIDDCAPESPTPPPPPPPVGWGTPK	(C342,T348);(C396,T402);(C350,T356);(C243,T249);(C367,T373)	_VEPLNIDDC[Carbamidomethyl (C)]APESPT[Phospho (STY)]PPPPPPPVGWGTPK_	5	4	4	3	4	3	4	2	1	2	2	5	4	3	3	0	1	0	2	1	3	3	2	4	4	0	1	4	0	1	2	3	1	3	4	3	2	4	1	1	0	3	3	5
A0A7P0T8A6;A0A7P0Z4L3;B0QY86;B0QY91;H0Y6J8;Q8N3F8	MICALL1	MICAL-like protein 1	APSASPLALHASR	(S486);(S486);(S486);(S486);(S402);(S486)	_APSAS[Phospho (STY)]PLALHASR_	3	5	3	4	6	2	3	5	3	2	6	6	4	4	0	0	1	0	1	2	4	4	3	5	5	0	3	1	2	0	5	6	0	5	8	5	2	6	0	5	0	5	4	3
A0A7P0T8A6;A0A7P0Z4L3;B0QY86;B0QY91;H0Y6J8;Q8N3F8	MICALL1	MICAL-like protein 1	ASPEARPQIPTK	(S273);(S273);(S273);(S273);(S189);(S273)	_AS[Phospho (STY)]PEARPQIPTK_	3	5	3	4	6	2	3	5	3	2	6	6	4	4	0	0	1	0	1	2	4	4	3	5	5	0	3	1	2	0	5	6	0	5	8	5	2	6	0	5	0	5	4	3
A0A7P0T8A6;A0A7P0Z4L3;B0QY86;B0QY91;H0Y6J8;Q8N3F8	MICALL1	MICAL-like protein 1	ASESTTPAPPTPRPR	(T318);(T318);(T318);(T318);(T234);(T318)	_ASESTTPAPPT[Phospho (STY)]PRPR_	3	5	3	4	6	2	3	5	3	2	6	6	4	4	0	0	1	0	1	2	4	4	3	5	5	0	3	1	2	0	5	6	0	5	8	5	2	6	0	5	0	5	4	3
A0A7P0T8A6;A0A7P0Z4L3;B0QY86;B0QY91;H0Y6J8;Q8N3F8	MICALL1	MICAL-like protein 1	LQELASPPAGRPTPAPR	(S295);(S295);(S295);(S295);(S211);(S295)	_LQELAS[Phospho (STY)]PPAGRPTPAPR_	3	5	3	4	6	2	3	5	3	2	6	6	4	4	0	0	1	0	1	2	4	4	3	5	5	0	3	1	2	0	5	6	0	5	8	5	2	6	0	5	0	5	4	3
A0A7P0T8A6;A0A7P0Z4L3;B0QY86;B0QY91;H0Y6J8;Q8N3F8	MICALL1	MICAL-like protein 1	VEQMPQASPGLAPR	(M574,S578);(M574,S578);(M574,S578);(M574,S578);(M490,S494);(M574,S578)	_VEQM[Oxidation (M)]PQAS[Phospho (STY)]PGLAPR_	3	5	3	4	6	2	3	5	3	2	6	6	4	4	0	0	1	0	1	2	4	4	3	5	5	0	3	1	2	0	5	6	0	5	8	5	2	6	0	5	0	5	4	3
A0A7P0T8A6;A0A7P0Z4L3;B0QY86;B0QY91;H0Y6J8;Q8N3F8	MICALL1	MICAL-like protein 1	VEQMPQASPGLAPR	(S578);(S578);(S578);(S578);(S494);(S578)	_VEQMPQAS[Phospho (STY)]PGLAPR_	3	5	3	4	6	2	3	5	3	2	6	6	4	4	0	0	1	0	1	2	4	4	3	5	5	0	3	1	2	0	5	6	0	5	8	5	2	6	0	5	0	5	4	3
A0A7P0T8C6;C9J6P4;Q7Z2W4	ZC3HAV1	Zinc finger CCCH-type antiviral protein 1	FFQGSQEFLASASASAER	(S112);(S257);(S257)	_FFQGS[Phospho (STY)]QEFLASASASAER_	2	2	1	2	5	1	2	1	0	1	1	4	0	0	0	0	0	0	1	1	3	1	2	4	5	0	3	1	0	0	2	0	0	0	7	3	0	3	0	0	0	4	2	2
A0A7P0T8C6;C9J6P4;Q7Z2W4	ZC3HAV1	Zinc finger CCCH-type antiviral protein 1	KFTYLGSQDR	(T153);(T298);(T298)	_KFT[Phospho (STY)]YLGSQDR_	2	2	1	2	5	1	2	1	0	1	1	4	0	0	0	0	0	0	1	1	3	1	2	4	5	0	3	1	0	0	2	0	0	0	7	3	0	3	0	0	0	4	2	2
A0A7P0T8S1;Q5S007	LRRK2	Leucine-rich repeat serine/threonine-protein kinase 2	HSDSISSLASER	(S886);(S971)	_HS[Phospho (STY)]DSISSLASER_	2	4	1	3	3	2	3	2	1	4	4	5	1	3	0	0	2	0	2	3	2	2	4	4	4	0	2	0	1	0	4	5	1	4	5	5	0	3	2	2	1	5	1	3
A0A7P0T8S1;Q5S007	LRRK2	Leucine-rich repeat serine/threonine-protein kinase 2	HSDSISSLASER	(S888);(S973)	_HSDS[Phospho (STY)]ISSLASER_	2	4	1	3	3	2	3	2	1	4	4	5	1	3	0	0	2	0	2	3	2	2	4	4	4	0	2	0	1	0	4	5	1	4	5	5	0	3	2	2	1	5	1	3
A0A7P0T8S1;Q5S007	LRRK2	Leucine-rich repeat serine/threonine-protein kinase 2	HSNSLGPIFDHEDLLK	(S850);(S935)	_HSNS[Phospho (STY)]LGPIFDHEDLLK_	2	4	1	3	3	2	3	2	1	4	4	5	1	3	0	0	2	0	2	3	2	2	4	4	4	0	2	0	1	0	4	5	1	4	5	5	0	3	2	2	1	5	1	3
A0A7P0T8S1;Q5S007	LRRK2	Leucine-rich repeat serine/threonine-protein kinase 2	SNSISVGEFYR	(S825);(S910)	_SNS[Phospho (STY)]ISVGEFYR_	2	4	1	3	3	2	3	2	1	4	4	5	1	3	0	0	2	0	2	3	2	2	4	4	4	0	2	0	1	0	4	5	1	4	5	5	0	3	2	2	1	5	1	3
A0A7P0T937;A0A7P0TAE9;A0A7P0TB65;A0A7P0Z484;P27824	CANX	Calnexin	AEEDEILNRSPR	(S582);(S617);(S581);(S511);(S583)	_AEEDEILNRS[Phospho (STY)]PR_	7	7	8	9	7	2	6	6	4	11	6	11	2	7	3	3	6	0	5	9	6	5	9	7	10	4	8	6	5	4	5	6	5	7	10	7	3	8	4	5	0	7	4	5
A0A7P0T937;A0A7P0TAE9;A0A7P0TB65;A0A7P0Z484;P27824	CANX	Calnexin	QKSDAEEDGGTVSQEEEDR	(S553);(S588);(S552);(S482);(S554)	_QKS[Phospho (STY)]DAEEDGGTVSQEEEDR_	7	7	8	9	7	2	6	6	4	11	6	11	2	7	3	3	6	0	5	9	6	5	9	7	10	4	8	6	5	4	5	6	5	7	10	7	3	8	4	5	0	7	4	5
A0A7P0T9G1;A0A7P0T9L5;A0A7P0T9V9;A0A7P0TA58;A0A7P0TB85;A0A7P0TBL4;Q15375	EPHA7	Ephrin type-A receptor 7;EPH receptor A7, isoform CRA_c;EPH receptor A7, isoform CRA_d;Ephrin type-A receptor 7;Ephrin type-A receptor 7;Ephrin type-A receptor 7;Ephrin type-A receptor 7	GTCVSSAEEEAENAPR	(C158,S161);(C234,S237);(C234,S237);(C158,S161);(C234,S237);(C234,S237);(C234,S237)	_GTC[Carbamidomethyl (C)]VSS[Phospho (STY)]AEEEAENAPR_	1	1	1	1	0	1	0	1	1	1	1	1	1	1	1	1	0	0	0	0	1	1	0	0	1	0	0	1	0	0	1	1	0	0	0	0	1	0	1	1	1	1	1	1
A0A7P0T9K5;I3L2J0	CIC	Protein capicua homolog	VFSPVIR	(S1405);(S1405)	_VFS[Phospho (STY)]PVIR_	0	2	1	0	1	0	1	0	0	1	1	4	0	0	0	0	1	0	0	4	0	0	0	0	2	1	3	0	2	0	0	0	1	0	2	2	0	4	0	0	0	1	2	0
A0A7P0T9U7;Q15637	SF1	Splicing factor 1	TGDLGIPPNPEDRSPSPEPIYNSEGK	(S205,S207);(S80,S82)	_TGDLGIPPNPEDRS[Phospho (STY)]PS[Phospho (STY)]PEPIYNSEGK_	1	1	1	1	1	1	1	0	0	0	1	1	1	1	0	0	1	0	1	1	0	1	0	1	0	1	1	1	1	1	1	1	1	1	1	1	1	1	0	0	0	1	1	0
A0A7P0TA78;A0A7P0TAC5;A0A7P0TAN5;A0A7P0Z417;P42858	HTT	Huntingtin	LLSPQMSGEEEDSDLAAK	(M1787,S1788);(M1817,S1818);(M1787,S1788);(M1787,S1788);(M1873,S1874)	_LLSPQM[Oxidation (M)]S[Phospho (STY)]GEEEDSDLAAK_	0	2	1	0	3	0	2	0	0	2	1	2	0	1	0	0	0	0	1	1	1	1	0	1	2	1	2	0	0	2	1	2	1	0	3	2	0	2	0	0	0	1	0	0
A0A7P0TA78;A0A7P0TAC5;A0A7P0TAN5;A0A7P0Z417;P42858	HTT	Huntingtin	LLSPQMSGEEEDSDLAAK	(S1788);(S1818);(S1788);(S1788);(S1874)	_LLSPQMS[Phospho (STY)]GEEEDSDLAAK_	0	2	1	0	3	0	2	0	0	2	1	2	0	1	0	0	0	0	1	1	1	1	0	1	2	1	2	0	0	2	1	2	1	0	3	2	0	2	0	0	0	1	0	0
A0A7P0TAW3;P55072	VCP	Transitional endoplasmic reticulum ATPase	REDEEESLNEVGYDDIGGCR	(S197,C209);(S197,C209)	_REDEEES[Phospho (STY)]LNEVGYDDIGGC[Carbamidomethyl (C)]R_	5	12	12	9	13	7	13	8	3	12	13	16	4	9	1	2	9	0	13	11	8	11	6	11	13	8	12	5	7	4	8	8	5	11	16	12	0	13	1	4	1	12	10	7
A0A7P0TBC5;Q4KMQ2	ANO6	Anoctamin-6	MIEAVDNNLRPKSE	(M886,S898);(M897,S909)	_M[Oxidation (M)]IEAVDNNLRPKS[Phospho (STY)]E_	3	4	0	2	3	2	4	3	2	1	4	4	1	2	0	0	1	0	3	0	1	2	2	3	4	0	4	4	0	1	2	3	0	2	4	3	1	4	0	0	0	4	3	3
A0A7P0TBC5;Q4KMQ2	ANO6	Anoctamin-6	MIEAVDNNLRPKSE	(S898);(S909)	_MIEAVDNNLRPKS[Phospho (STY)]E_	3	4	0	2	3	2	4	3	2	1	4	4	1	2	0	0	1	0	3	0	1	2	2	3	4	0	4	4	0	1	2	3	0	2	4	3	1	4	0	0	0	4	3	3
A0MZ66	SHTN1	Shootin-1	RQSHLLLQSSIPDQQLLK	(S249)	_RQS[Phospho (STY)]HLLLQSSIPDQQLLK_	0	1	0	0	0	0	0	0	0	0	0	1	0	1	0	0	0	0	0	0	0	0	1	0	0	0	0	0	0	1	1	1	0	0	2	1	0	0	0	0	0	1	0	1
A1IGU5	ARHGEF37	Rho guanine nucleotide exchange factor 37	VEQLTLR	(T230)	_VEQLT[Phospho (STY)]LR_	0	1	0	0	1	1	1	0	0	0	0	1	0	0	0	0	0	0	0	0	1	0	0	0	1	0	0	0	0	0	0	1	0	0	0	0	0	0	0	0	0	1	1	0
A2A2D0;P16949	STMN1	Stathmin (Fragment);Stathmin	ASGQAFELILSPR	(S25);(S25)	_ASGQAFELILS[Phospho (STY)]PR_	1	6	1	0	0	0	5	3	0	1	5	4	0	6	0	0	1	0	0	1	1	0	2	0	1	0	0	0	7	8	2	1	0	7	4	8	4	0	1	2	6	3	2	5
A2A2D0;P16949	STMN1	Stathmin (Fragment);Stathmin	ESVPEFPLSPPK	(S38);(S38)	_ESVPEFPLS[Phospho (STY)]PPK_	1	6	1	0	0	0	5	3	0	1	5	4	0	6	0	0	1	0	0	1	1	0	2	0	1	0	0	0	7	8	2	1	0	7	4	8	4	0	1	2	6	3	2	5
A2A2D0;P16949	STMN1	Stathmin (Fragment);Stathmin	RASGQAFELILSPR	(S16);(S16)	_RAS[Phospho (STY)]GQAFELILSPR_	1	6	1	0	0	0	5	3	0	1	5	4	0	6	0	0	1	0	0	1	1	0	2	0	1	0	0	0	7	8	2	1	0	7	4	8	4	0	1	2	6	3	2	5
A2A2D0;P16949	STMN1	Stathmin (Fragment);Stathmin	RASGQAFELILSPR	(S25);(S25)	_RASGQAFELILS[Phospho (STY)]PR_	1	6	1	0	0	0	5	3	0	1	5	4	0	6	0	0	1	0	0	1	1	0	2	0	1	0	0	0	7	8	2	1	0	7	4	8	4	0	1	2	6	3	2	5
A2A2D0;P16949	STMN1	Stathmin (Fragment);Stathmin	SHEAEVLK	(S63);(S63)	_S[Phospho (STY)]HEAEVLK_	1	6	1	0	0	0	5	3	0	1	5	4	0	6	0	0	1	0	0	1	1	0	2	0	1	0	0	0	7	8	2	1	0	7	4	8	4	0	1	2	6	3	2	5
A2AJT9	BCLAF3	BCLAF1 and THRAP3 family member 3	HRSLSPVPR	(S15,S17)	_HRS[Phospho (STY)]LS[Phospho (STY)]PVPR_	0	0	0	0	0	0	1	0	0	0	0	0	0	0	0	1	0	0	0	1	1	0	1	0	1	0	1	0	0	1	0	0	1	0	0	0	0	0	1	0	1	0	1	0
A6ND91;M0QZ80	ASPDH	Putative L-aspartate dehydrogenase;Putative L-aspartate dehydrogenase (Fragment)	LEGPLAAAHSPGPCTVLYEGPVR	(S168,C172);(S19,C23)	_LEGPLAAAHS[Phospho (STY)]PGPC[Carbamidomethyl (C)]TVLYEGPVR_	1	1	0	1	0	1	1	1	0	0	1	1	1	1	1	0	0	0	0	0	0	1	0	1	1	0	0	1	0	0	1	0	0	1	1	1	0	1	0	1	0	1	0	1
A6NEL2	SOWAHB	Ankyrin repeat domain-containing protein SOWAHB	ASPPALLPGPAPR	(S271)	_AS[Phospho (STY)]PPALLPGPAPR_	0	1	0	0	1	0	1	0	0	1	1	1	0	0	0	0	0	0	0	0	0	0	0	1	1	0	0	0	0	0	1	0	0	0	1	0	0	1	0	0	0	1	0	0
A6NEM2;P51610	HCFC1	Host cell factor 1	SPISVPGGSALISNLGK	(S666);(S666)	_S[Phospho (STY)]PISVPGGSALISNLGK_	0	0	0	1	0	0	0	0	0	0	1	1	0	1	0	0	0	0	0	3	0	0	0	0	1	1	0	0	0	0	0	0	0	0	0	1	0	3	0	0	0	1	0	0
A6NGP5;H3BMT0;H3BMV3;H3BTV5;H3BU16;Q9H910	JPT2	Jupiter microtubule-associated homolog 2;Jupiter microtubule-associated homolog 2 (Fragment);Jupiter microtubule-associated homolog 2 (Fragment);Jupiter microtubule-associated homolog 2 (Fragment);Jupiter microtubule-associated homolog 2 (Fragment);Jupiter microtubule associated homolog 2	GSGIFDESTPVQTR	(S57);(S53);(S69);(S34);(S53);(S69)	_GS[Phospho (STY)]GIFDESTPVQTR_	1	2	1	1	0	0	0	0	0	0	4	0	0	0	0	0	0	0	0	0	1	0	1	0	4	0	0	0	0	0	0	0	0	3	3	3	3	1	0	1	0	0	2	1
A6NGP5;H3BMT0;H3BMV3;H3BTV5;H3BU16;Q9H910	JPT2	Jupiter microtubule-associated homolog 2;Jupiter microtubule-associated homolog 2 (Fragment);Jupiter microtubule-associated homolog 2 (Fragment);Jupiter microtubule-associated homolog 2 (Fragment);Jupiter microtubule-associated homolog 2 (Fragment);Jupiter microtubule associated homolog 2	TSDIFGSPVTATSR	(S85);(S81);(S97);(S62);(S81);(S97)	_TSDIFGS[Phospho (STY)]PVTATSR_	1	2	1	1	0	0	0	0	0	0	4	0	0	0	0	0	0	0	0	0	1	0	1	0	4	0	0	0	0	0	0	0	0	3	3	3	3	1	0	1	0	0	2	1
A6NI72;P14598	NCF1B;NCF1	Putative neutrophil cytosol factor 1B;Neutrophil cytosol factor 1	PGPQSPGSPLEEER	(S346,S349);(S345,S348)	_PGPQS[Phospho (STY)]PGS[Phospho (STY)]PLEEER_	0	0	0	0	0	0	0	0	0	4	0	4	0	0	0	0	3	0	1	7	2	0	0	2	0	2	5	0	4	5	1	0	3	0	0	0	0	0	0	1	5	5	0	0
A6NI72;P14598	NCF1B;NCF1	Putative neutrophil cytosol factor 1B;Neutrophil cytosol factor 1	PGPQSPGSPLEEER	(S346);(S345)	_PGPQS[Phospho (STY)]PGSPLEEER_	0	0	0	0	0	0	0	0	0	4	0	4	0	0	0	0	3	0	1	7	2	0	0	2	0	2	5	0	4	5	1	0	3	0	0	0	0	0	0	1	5	5	0	0
A6NI72;P14598	NCF1B;NCF1	Putative neutrophil cytosol factor 1B;Neutrophil cytosol factor 1	PGPQSPGSPLEEER	(S349);(S348)	_PGPQSPGS[Phospho (STY)]PLEEER_	0	0	0	0	0	0	0	0	0	4	0	4	0	0	0	0	3	0	1	7	2	0	0	2	0	2	5	0	4	5	1	0	3	0	0	0	0	0	0	1	5	5	0	0
A6NKZ2;P51606	RENBP	GlcNAc 2-epimerase;N-acylglucosamine 2-epimerase	PAPAPSPAPTPACR	(S402,C409);(S416,C423)	_PAPAPS[Phospho (STY)]PAPTPAC[Carbamidomethyl (C)]R_	2	2	1	2	2	2	2	2	2	2	2	2	2	2	2	0	2	0	2	1	2	2	2	2	2	0	2	2	0	1	2	2	0	2	2	2	0	2	0	2	1	2	2	2
A6NMQ3;O43768;Q5T5H1	ENSA	Alpha-endosulfine	YFDSGDYNMAK	(S90);(S67);(S83)	_YFDS[Phospho (STY)]GDYNMAK_	1	1	1	0	0	0	0	2	0	0	0	0	0	1	0	0	0	0	0	0	0	0	2	0	1	0	0	0	2	0	1	1	0	3	0	4	3	0	0	0	0	1	2	1
A6PVH4;Q9UGB7	MIOX	Inositol oxygenase (Fragment);Inositol oxygenase	NYTSGPLLDR	(S28);(S33)	_NYTS[Phospho (STY)]GPLLDR_	0	1	0	0	1	0	0	2	0	0	2	2	0	1	1	0	0	0	0	0	0	0	0	1	1	0	0	0	0	0	2	1	0	2	2	2	0	1	0	0	1	2	0	0
A6XND0;A6XND1;P17936	IGFBP3	Insulin-like growth factor-binding protein 3	SAGSVESPSVSSTHR	(S127);(S120);(S148)	_SAGS[Phospho (STY)]VESPSVSSTHR_	9	12	8	10	9	6	11	5	4	4	11	11	3	4	2	6	10	0	9	7	10	9	9	4	10	9	9	8	4	4	8	8	8	10	12	10	3	9	8	4	0	11	8	10
A6XND0;A6XND1;P17936	IGFBP3	Insulin-like growth factor-binding protein 3	VDYESQSTDTQNFSSESK	(S180);(S173);(S201)	_VDYESQSTDTQNFS[Phospho (STY)]SESK_	9	12	8	10	9	6	11	5	4	4	11	11	3	4	2	6	10	0	9	7	10	9	9	4	10	9	9	8	4	4	8	8	8	10	12	10	3	9	8	4	0	11	8	10
A6XND0;A6XND1;P17936	IGFBP3	Insulin-like growth factor-binding protein 3	VDYESQSTDTQNFSSESKR	(S180);(S173);(S201)	_VDYESQSTDTQNFS[Phospho (STY)]SESKR_	9	12	8	10	9	6	11	5	4	4	11	11	3	4	2	6	10	0	9	7	10	9	9	4	10	9	9	8	4	4	8	8	8	10	12	10	3	9	8	4	0	11	8	10
A8K2U0	A2ML1	Alpha-2-macroglobulin-like protein 1	KPVDCSHRSPEYSTAMGAGGGHPEAFESSTPLHQAEDSQVR	(C694,Y701,M705)	_KPVDC[Carbamidomethyl (C)]SHRSPEY[Phospho (STY)]STAM[Oxidation (M)]GAGGGHPEAFESSTPLHQAEDSQVR_	0	2	1	1	1	0	0	9	12	5	15	13	1	0	0	0	0	0	9	0	11	11	0	10	18	0	0	1	1	0	9	0	1	8	4	9	4	6	0	6	0	12	16	1
A8MQ02;J3KN01;P55196	AFDN	Afadin	LQLSVTEVGTEK	(S383);(S424);(S424)	_LQLS[Phospho (STY)]VTEVGTEK_	4	4	3	2	5	2	5	2	0	0	15	7	1	2	0	0	0	0	2	1	9	9	4	6	11	2	5	2	1	1	5	2	0	4	8	7	4	5	1	5	1	5	9	2
A8MQ02;J3KN01;P55196	AFDN	Afadin	QGAIYHGLATLLNQPSPMMQR	(S1066,M1068,M1069);(S1114,M1116,M1117);(S1107,M1109,M1110)	_QGAIYHGLATLLNQPS[Phospho (STY)]PM[Oxidation (M)]M[Oxidation (M)]QR_	4	4	3	2	5	2	5	2	0	0	15	7	1	2	0	0	0	0	2	1	9	9	4	6	11	2	5	2	1	1	5	2	0	4	8	7	4	5	1	5	1	5	9	2
A8MQ02;J3KN01;P55196	AFDN	Afadin	SSPNVANQPPSPGGK	(S1141);(S1189);(S1182)	_SSPNVANQPPS[Phospho (STY)]PGGK_	4	4	3	2	5	2	5	2	0	0	15	7	1	2	0	0	0	0	2	1	9	9	4	6	11	2	5	2	1	1	5	2	0	4	8	7	4	5	1	5	1	5	9	2
A8MQ02;J3KN01;P55196	AFDN	Afadin	TPAAIPATPVAVSQPIR	(T1311);(T1359);(T1352)	_TPAAIPAT[Phospho (STY)]PVAVSQPIR_	4	4	3	2	5	2	5	2	0	0	15	7	1	2	0	0	0	0	2	1	9	9	4	6	11	2	5	2	1	1	5	2	0	4	8	7	4	5	1	5	1	5	9	2
A8MQ02;J3KN01;P55196	AFDN	Afadin	TQVLSPDSLFTAK	(S1678);(S1728);(S1721)	_TQVLS[Phospho (STY)]PDSLFTAK_	4	4	3	2	5	2	5	2	0	0	15	7	1	2	0	0	0	0	2	1	9	9	4	6	11	2	5	2	1	1	5	2	0	4	8	7	4	5	1	5	1	5	9	2
A8MQ02;J3KN01;P55196	AFDN	Afadin	TSSVVTLEVAK	(S1042);(S1090);(S1083)	_TSS[Phospho (STY)]VVTLEVAK_	4	4	3	2	5	2	5	2	0	0	15	7	1	2	0	0	0	0	2	1	9	9	4	6	11	2	5	2	1	1	5	2	0	4	8	7	4	5	1	5	1	5	9	2
A8MQ03;B8A4K4	CYSRT1	Cysteine-rich tail protein 1	GNQGAAPIQNQQAWQQPGNPYSSSQR	(Y91);(Y131)	_GNQGAAPIQNQQAWQQPGNPY[Phospho (STY)]SSSQR_	2	4	4	1	5	1	1	3	3	5	5	3	0	1	1	0	0	0	2	1	5	5	3	5	4	0	0	2	1	0	2	2	0	3	4	1	2	4	2	3	0	4	4	1
A8MQ03;B8A4K4	CYSRT1	Cysteine-rich tail protein 1	GNQGAAPIQNQQAWQQPGNPYSSSQR	(S94);(S134)	_GNQGAAPIQNQQAWQQPGNPYSSS[Phospho (STY)]QR_	2	4	4	1	5	1	1	3	3	5	5	3	0	1	1	0	0	0	2	1	5	5	3	5	4	0	0	2	1	0	2	2	0	3	4	1	2	4	2	3	0	4	4	1
A8MQ03;B8A4K4	CYSRT1	Cysteine-rich tail protein 1	NPYAHISIPR	(Y12);(Y52)	_NPY[Phospho (STY)]AHISIPR_	2	4	4	1	5	1	1	3	3	5	5	3	0	1	1	0	0	0	2	1	5	5	3	5	4	0	0	2	1	0	2	2	0	3	4	1	2	4	2	3	0	4	4	1
A8MQ03;B8A4K4	CYSRT1	Cysteine-rich tail protein 1	NPYAHISIPR	(S16);(S56)	_NPYAHIS[Phospho (STY)]IPR_	2	4	4	1	5	1	1	3	3	5	5	3	0	1	1	0	0	0	2	1	5	5	3	5	4	0	0	2	1	0	2	2	0	3	4	1	2	4	2	3	0	4	4	1
A9IYQ1;Q9NTI5	PDS5B	Sister chromatid cohesion protein PDS5 homolog B (Fragment);Sister chromatid cohesion protein PDS5 homolog B	EDILENEDEQNSPPKK	(S235);(S1283)	_EDILENEDEQNS[Phospho (STY)]PPKK_	0	1	0	0	0	0	0	1	0	2	2	1	0	1	0	0	1	0	2	2	2	0	0	1	2	0	2	0	2	0	1	0	1	0	0	0	0	0	0	0	1	1	2	1
A9IYQ1;Q9NTI5	PDS5B	Sister chromatid cohesion protein PDS5 homolog B (Fragment);Sister chromatid cohesion protein PDS5 homolog B	RGHTASESDEQQWPEEK	(S209);(S1257)	_RGHTAS[Phospho (STY)]ESDEQQWPEEK_	0	1	0	0	0	0	0	1	0	2	2	1	0	1	0	0	1	0	2	2	2	0	0	1	2	0	2	0	2	0	1	0	1	0	0	0	0	0	0	0	1	1	2	1
A9Z1X7;E9PCT1;M0R088;Q8IYB3	SRRM1	Serine/arginine repetitive matrix protein 1;Serine/arginine repetitive matrix protein 1;Serine/arginine repetitive matrix protein 1 (Fragment);Serine/arginine repetitive matrix protein 1	EKTPELPEPSVK	(T220);(T220);(T181);(T220)	_EKT[Phospho (STY)]PELPEPSVK_	7	8	5	3	6	5	9	5	8	9	8	8	2	7	1	8	7	0	8	11	11	6	5	7	10	5	11	6	11	11	5	6	7	4	9	5	3	7	7	8	11	6	11	6
A9Z1X7;E9PCT1;M0R088;Q8IYB3	SRRM1	Serine/arginine repetitive matrix protein 1;Serine/arginine repetitive matrix protein 1;Serine/arginine repetitive matrix protein 1 (Fragment);Serine/arginine repetitive matrix protein 1	HRPSPPATPPPK	(S397,T401);(S401,T405);(S363,T367);(S402,T406)	_HRPS[Phospho (STY)]PPAT[Phospho (STY)]PPPK_	7	8	5	3	6	5	9	5	8	9	8	8	2	7	1	8	7	0	8	11	11	6	5	7	10	5	11	6	11	11	5	6	7	4	9	5	3	7	7	8	11	6	11	6
A9Z1X7;E9PCT1;M0R088;Q8IYB3	SRRM1	Serine/arginine repetitive matrix protein 1;Serine/arginine repetitive matrix protein 1;Serine/arginine repetitive matrix protein 1 (Fragment);Serine/arginine repetitive matrix protein 1	HRPSPPATPPPK	(S397);(S401);(S363);(S402)	_HRPS[Phospho (STY)]PPATPPPK_	7	8	5	3	6	5	9	5	8	9	8	8	2	7	1	8	7	0	8	11	11	6	5	7	10	5	11	6	11	11	5	6	7	4	9	5	3	7	7	8	11	6	11	6
A9Z1X7;E9PCT1;M0R088;Q8IYB3	SRRM1	Serine/arginine repetitive matrix protein 1;Serine/arginine repetitive matrix protein 1;Serine/arginine repetitive matrix protein 1 (Fragment);Serine/arginine repetitive matrix protein 1	HRPSPPATPPPK	(T401);(T405);(T367);(T406)	_HRPSPPAT[Phospho (STY)]PPPK_	7	8	5	3	6	5	9	5	8	9	8	8	2	7	1	8	7	0	8	11	11	6	5	7	10	5	11	6	11	11	5	6	7	4	9	5	3	7	7	8	11	6	11	6
A9Z1X7;E9PCT1;M0R088;Q8IYB3	SRRM1	Serine/arginine repetitive matrix protein 1;Serine/arginine repetitive matrix protein 1;Serine/arginine repetitive matrix protein 1 (Fragment);Serine/arginine repetitive matrix protein 1	KEKTPELPEPSVK	(T220);(T220);(T181);(T220)	_KEKT[Phospho (STY)]PELPEPSVK_	7	8	5	3	6	5	9	5	8	9	8	8	2	7	1	8	7	0	8	11	11	6	5	7	10	5	11	6	11	11	5	6	7	4	9	5	3	7	7	8	11	6	11	6
A9Z1X7;E9PCT1;M0R088;Q8IYB3	SRRM1	Serine/arginine repetitive matrix protein 1;Serine/arginine repetitive matrix protein 1;Serine/arginine repetitive matrix protein 1 (Fragment);Serine/arginine repetitive matrix protein 1	KVELSESEEDK	(S458,S460);(S462,S464);(S422,S424);(S463,S465)	_KVELS[Phospho (STY)]ES[Phospho (STY)]EEDK_	7	8	5	3	6	5	9	5	8	9	8	8	2	7	1	8	7	0	8	11	11	6	5	7	10	5	11	6	11	11	5	6	7	4	9	5	3	7	7	8	11	6	11	6
A9Z1X7;E9PCT1;M0R088;Q8IYB3	SRRM1	Serine/arginine repetitive matrix protein 1;Serine/arginine repetitive matrix protein 1;Serine/arginine repetitive matrix protein 1 (Fragment);Serine/arginine repetitive matrix protein 1	RLSPSASPPR	(S384,S386,S388);(S388,S390,S392);(S350,S352,S354);(S389,S391,S393)	_RLS[Phospho (STY)]PS[Phospho (STY)]AS[Phospho (STY)]PPR_	7	8	5	3	6	5	9	5	8	9	8	8	2	7	1	8	7	0	8	11	11	6	5	7	10	5	11	6	11	11	5	6	7	4	9	5	3	7	7	8	11	6	11	6
A9Z1X7;E9PCT1;M0R088;Q8IYB3	SRRM1	Serine/arginine repetitive matrix protein 1;Serine/arginine repetitive matrix protein 1;Serine/arginine repetitive matrix protein 1 (Fragment);Serine/arginine repetitive matrix protein 1	RYSPPIQR	(S606);(S596);(S570);(S597)	_RYS[Phospho (STY)]PPIQR_	7	8	5	3	6	5	9	5	8	9	8	8	2	7	1	8	7	0	8	11	11	6	5	7	10	5	11	6	11	11	5	6	7	4	9	5	3	7	7	8	11	6	11	6
A9Z1X7;E9PCT1;M0R088;Q8IYB3	SRRM1	Serine/arginine repetitive matrix protein 1;Serine/arginine repetitive matrix protein 1;Serine/arginine repetitive matrix protein 1 (Fragment);Serine/arginine repetitive matrix protein 1	TPELPEPSVK	(T220);(T220);(T181);(T220)	_T[Phospho (STY)]PELPEPSVK_	7	8	5	3	6	5	9	5	8	9	8	8	2	7	1	8	7	0	8	11	11	6	5	7	10	5	11	6	11	11	5	6	7	4	9	5	3	7	7	8	11	6	11	6
A9Z1X7;E9PCT1;M0R088;Q8IYB3	SRRM1	Serine/arginine repetitive matrix protein 1;Serine/arginine repetitive matrix protein 1;Serine/arginine repetitive matrix protein 1 (Fragment);Serine/arginine repetitive matrix protein 1	VPKPEPIPEPKEPSPEK	(S260);(S260);(S221);(S260)	_VPKPEPIPEPKEPS[Phospho (STY)]PEK_	7	8	5	3	6	5	9	5	8	9	8	8	2	7	1	8	7	0	8	11	11	6	5	7	10	5	11	6	11	11	5	6	7	4	9	5	3	7	7	8	11	6	11	6
B0FP48;E5RIL1	UPK3BL1;UPK3BL2	Uroplakin-3b-like protein 1;Uroplakin-3b-like protein 2	STSLSGPEEAGSVR	(S245);(S245)	_STSLSGPEEAGS[Phospho (STY)]VR_	0	1	1	1	1	1	1	1	0	1	0	1	0	1	0	0	1	0	0	0	0	0	0	0	1	0	1	0	0	0	0	1	0	1	1	1	0	0	0	1	0	0	0	0
B0I1T2	MYO1G	Unconventional myosin-Ig	LISVEPRPEQPEPDFR	(S992)	_LIS[Phospho (STY)]VEPRPEQPEPDFR_	0	0	0	0	0	0	0	1	1	1	0	1	0	0	0	0	1	0	1	1	1	0	0	1	0	1	1	0	1	1	1	0	0	0	0	0	0	0	0	0	1	1	0	0
B0QY16;Q6ICG6	KIAA0930	Uncharacterized protein KIAA0930 (Fragment);Uncharacterized protein KIAA0930	SHSANDSEEFFREDDGGADLHNATNLR	(S209);(S324)	_SHS[Phospho (STY)]ANDSEEFFREDDGGADLHNATNLR_	0	2	2	1	2	0	2	0	0	1	0	1	0	0	0	0	0	0	0	5	1	0	0	0	2	0	4	0	1	1	0	2	3	2	2	3	0	1	0	0	0	1	0	0
B0QY16;Q6ICG6	KIAA0930	Uncharacterized protein KIAA0930 (Fragment);Uncharacterized protein KIAA0930	SLVGSWLK	(S247);(S362)	_SLVGS[Phospho (STY)]WLK_	0	2	2	1	2	0	2	0	0	1	0	1	0	0	0	0	0	0	0	5	1	0	0	0	2	0	4	0	1	1	0	2	3	2	2	3	0	1	0	0	0	1	0	0
B1AKN3;Q9P2R6	RERE	Arginine-glutamic acid dipeptide (RE) repeats, isoform CRA_b;Arginine-glutamic acid dipeptide repeats protein	EEALDDAEEPESPPPPPRSPSPEPTVVDTPSHASQSAR	(S838,S845,S847);(S1106,S1113,S1115)	_EEALDDAEEPES[Phospho (STY)]PPPPPRS[Phospho (STY)]PS[Phospho (STY)]PEPTVVDTPSHASQSAR_	1	1	1	0	1	1	1	1	0	0	1	0	0	1	0	1	1	0	1	1	1	1	0	1	2	1	1	1	2	0	0	1	1	0	1	0	1	2	1	0	0	0	1	0
B1AN62;Q9HAN9	NMNAT1	Nicotinamide/nicotinic acid mononucleotide adenylyltransferase 1	LEASDCDHQQNSPTLERPGR	(C111,S117);(C111,S117)	_LEASDC[Carbamidomethyl (C)]DHQQNS[Phospho (STY)]PTLERPGR_	1	0	0	1	2	1	1	0	1	3	3	1	0	1	1	1	3	0	1	3	3	1	1	2	2	1	2	1	1	3	1	1	1	0	2	1	0	1	0	2	3	1	3	1
B1AN62;Q9HAN9	NMNAT1	Nicotinamide/nicotinic acid mononucleotide adenylyltransferase 1	LEASDCDHQQNSPTLERPGRK	(C111,S117);(C111,S117)	_LEASDC[Carbamidomethyl (C)]DHQQNS[Phospho (STY)]PTLERPGRK_	1	0	0	1	2	1	1	0	1	3	3	1	0	1	1	1	3	0	1	3	3	1	1	2	2	1	2	1	1	3	1	1	1	0	2	1	0	1	0	2	3	1	3	1
B1AUU8;P42566	EPS15	Epidermal growth factor receptor substrate 15	LDSPDPFK	(S662);(S796)	_LDS[Phospho (STY)]PDPFK_	2	2	1	2	3	1	1	2	1	2	3	4	1	3	2	0	3	0	2	2	2	4	3	3	2	1	2	1	1	2	2	4	1	2	4	3	1	4	2	3	1	3	3	2
B1AUU8;P42566	EPS15	Epidermal growth factor receptor substrate 15	LNDPFQPFPGNDSPK	(S680);(S814)	_LNDPFQPFPGNDS[Phospho (STY)]PK_	2	2	1	2	3	1	1	2	1	2	3	4	1	3	2	0	3	0	2	2	2	4	3	3	2	1	2	1	1	2	2	4	1	2	4	3	1	4	2	3	1	3	3	2
B1AUU8;P42566	EPS15	Epidermal growth factor receptor substrate 15	NIIGSSPVADFSAIK	(S324);(S324)	_NIIGSS[Phospho (STY)]PVADFSAIK_	2	2	1	2	3	1	1	2	1	2	3	4	1	3	2	0	3	0	2	2	2	4	3	3	2	1	2	1	1	2	2	4	1	2	4	3	1	4	2	3	1	3	3	2
B1AUU8;P42566	EPS15	Epidermal growth factor receptor substrate 15	SINKLDSPDPFK	(S656,S662);(S790,S796)	_S[Phospho (STY)]INKLDS[Phospho (STY)]PDPFK_	2	2	1	2	3	1	1	2	1	2	3	4	1	3	2	0	3	0	2	2	2	4	3	3	2	1	2	1	1	2	2	4	1	2	4	3	1	4	2	3	1	3	3	2
B1AXG1;B4DG22;B7ZB17;P51812	RPS6KA3	Non-specific serine/threonine protein kinase;Non-specific serine/threonine protein kinase;Non-specific serine/threonine protein kinase;Ribosomal protein S6 kinase alpha-3	NSIQFTDGYEVK	(S386);(S386);(S387);(S415)	_NS[Phospho (STY)]IQFTDGYEVK_	1	1	1	1	1	1	1	0	0	1	1	1	1	0	0	0	1	0	1	1	1	1	1	1	1	1	1	0	0	1	1	1	1	0	1	1	0	1	0	0	1	1	0	1
B2R5W2;G3V2Q1;G3V4C1;P07910	HNRNPC	Heterogeneous nuclear ribonucleoproteins C1/C2	MESEGGADDSAEEGDLLDDDDNEDRGDDQLELIKDDEK	(M238,S240,S247);(M250,S252,S259);(M237,S239,S246);(M251,S253,S260)	_M[Oxidation (M)]ES[Phospho (STY)]EGGADDS[Phospho (STY)]AEEGDLLDDDDNEDRGDDQLELIKDDEK_	2	5	4	3	5	4	5	0	0	1	3	4	2	6	1	0	3	0	3	3	4	5	4	5	5	3	6	2	8	1	2	6	4	2	6	5	2	5	0	2	1	3	3	0
B2R5W2;G3V2Q1;G3V4C1;P07910	HNRNPC	Heterogeneous nuclear ribonucleoproteins C1/C2	MESEGGADDSAEEGDLLDDDDNEDRGDDQLELIK	(M238,S247);(M250,S259);(M237,S246);(M251,S260)	_M[Oxidation (M)]ESEGGADDS[Phospho (STY)]AEEGDLLDDDDNEDRGDDQLELIK_	2	5	4	3	5	4	5	0	0	1	3	4	2	6	1	0	3	0	3	3	4	5	4	5	5	3	6	2	8	1	2	6	4	2	6	5	2	5	0	2	1	3	3	0
B2R5W2;G3V2Q1;G3V4C1;P07910	HNRNPC	Heterogeneous nuclear ribonucleoproteins C1/C2	MESEGGADDSAEEGDLLDDDDNEDRGDDQLELIKDDEK	(M238,S247);(M250,S259);(M237,S246);(M251,S260)	_M[Oxidation (M)]ESEGGADDS[Phospho (STY)]AEEGDLLDDDDNEDRGDDQLELIKDDEK_	2	5	4	3	5	4	5	0	0	1	3	4	2	6	1	0	3	0	3	3	4	5	4	5	5	3	6	2	8	1	2	6	4	2	6	5	2	5	0	2	1	3	3	0
B2R5W2;G3V2Q1;G3V4C1;P07910	HNRNPC	Heterogeneous nuclear ribonucleoproteins C1/C2	MESEGGADDSAEEGDLLDDDDNEDRGDDQLELIKDDEK	(S247);(S259);(S246);(S260)	_MESEGGADDS[Phospho (STY)]AEEGDLLDDDDNEDRGDDQLELIKDDEK_	2	5	4	3	5	4	5	0	0	1	3	4	2	6	1	0	3	0	3	3	4	5	4	5	5	3	6	2	8	1	2	6	4	2	6	5	2	5	0	2	1	3	3	0
B3KNX7;E9PM17;Q13153	PAK1	Non-specific serine/threonine protein kinase;Serine/threonine-protein kinase PAK 1;Serine/threonine-protein kinase PAK 1	AVSETPAVPPVSEDEDDDDDDATPPPVIAPRPEHTK	(S174);(S76);(S174)	_AVSETPAVPPVS[Phospho (STY)]EDEDDDDDDATPPPVIAPRPEHTK_	3	4	1	1	4	1	4	2	1	1	3	4	2	3	1	0	2	0	0	1	4	2	4	1	5	0	4	0	0	1	2	5	1	4	5	6	0	3	0	2	0	5	2	3
B3KNX7;E9PM17;Q13153	PAK1	Non-specific serine/threonine protein kinase;Serine/threonine-protein kinase PAK 1;Serine/threonine-protein kinase PAK 1	AVSETPAVPPVSEDEDDDDDDATPPPVIAPRPEHTK	(T185);(T87);(T185)	_AVSETPAVPPVSEDEDDDDDDAT[Phospho (STY)]PPPVIAPRPEHTK_	3	4	1	1	4	1	4	2	1	1	3	4	2	3	1	0	2	0	0	1	4	2	4	1	5	0	4	0	0	1	2	5	1	4	5	6	0	3	0	2	0	5	2	3
B3KNX7;E9PM17;Q13153	PAK1	Non-specific serine/threonine protein kinase;Serine/threonine-protein kinase PAK 1;Serine/threonine-protein kinase PAK 1	SVIEPLPVTPTR	(S204);(S106);(S204)	_S[Phospho (STY)]VIEPLPVTPTR_	3	4	1	1	4	1	4	2	1	1	3	4	2	3	1	0	2	0	0	1	4	2	4	1	5	0	4	0	0	1	2	5	1	4	5	6	0	3	0	2	0	5	2	3
B3KNX7;E9PM17;Q13153	PAK1	Non-specific serine/threonine protein kinase;Serine/threonine-protein kinase PAK 1;Serine/threonine-protein kinase PAK 1	SVIEPLPVTPTR	(T212);(T114);(T212)	_SVIEPLPVT[Phospho (STY)]PTR_	3	4	1	1	4	1	4	2	1	1	3	4	2	3	1	0	2	0	0	1	4	2	4	1	5	0	4	0	0	1	2	5	1	4	5	6	0	3	0	2	0	5	2	3
B3KNX7;E9PM17;Q13153	PAK1	Non-specific serine/threonine protein kinase;Serine/threonine-protein kinase PAK 1;Serine/threonine-protein kinase PAK 1	YMSFTDK	(S144);(S46);(S144)	_YMS[Phospho (STY)]FTDK_	3	4	1	1	4	1	4	2	1	1	3	4	2	3	1	0	2	0	0	1	4	2	4	1	5	0	4	0	0	1	2	5	1	4	5	6	0	3	0	2	0	5	2	3
B3KQ30;B4DNC9;F5H5N2;F5H672;Q9H1K1	ISCU	Iron-sulfur cluster assembly enzyme ISCU, mitochondrial;Iron-sulfur cluster assembly enzyme ISCU, mitochondrial;Iron-sulfur cluster assembly enzyme ISCU, mitochondrial;Iron-sulfur cluster assembly enzyme ISCU, mitochondrial;Iron-sulfur cluster assembly enzyme ISCU, mitochondrial	AASALLLR	(S14);(S14);(S14);(S14);(S14)	_AAS[Phospho (STY)]ALLLR_	0	0	0	0	1	0	1	0	0	0	1	1	0	1	0	0	0	0	0	0	1	0	1	1	0	0	0	1	0	0	0	0	0	0	0	0	0	0	0	0	0	0	0	0
B3KR49;E9PJF0;E9PQW4;P27361	MAPK3	Mitogen-activated protein kinase 3;Mitogen-activated protein kinase;Mitogen-activated protein kinase;Mitogen-activated protein kinase 3	IADPEHDHTGFLTEYVATR	(T88,T93);(T202,T207);(T202,T207);(T202,T207)	_IADPEHDHTGFLT[Phospho (STY)]EYVAT[Phospho (STY)]R_	1	3	3	3	3	0	3	2	0	3	3	3	0	3	0	0	3	0	2	3	2	0	3	1	2	3	3	0	1	1	3	3	3	3	3	3	0	3	1	2	3	3	1	3
B3KR49;E9PJF0;E9PQW4;P27361	MAPK3	Mitogen-activated protein kinase 3;Mitogen-activated protein kinase;Mitogen-activated protein kinase;Mitogen-activated protein kinase 3	IADPEHDHTGFLTEYVATR	(T88);(T202);(T202);(T202)	_IADPEHDHTGFLT[Phospho (STY)]EYVATR_	1	3	3	3	3	0	3	2	0	3	3	3	0	3	0	0	3	0	2	3	2	0	3	1	2	3	3	0	1	1	3	3	3	3	3	3	0	3	1	2	3	3	1	3
B3KR49;E9PJF0;E9PQW4;P27361	MAPK3	Mitogen-activated protein kinase 3;Mitogen-activated protein kinase;Mitogen-activated protein kinase;Mitogen-activated protein kinase 3	IADPEHDHTGFLTEYVATR	(Y90);(Y204);(Y204);(Y204)	_IADPEHDHTGFLTEY[Phospho (STY)]VATR_	1	3	3	3	3	0	3	2	0	3	3	3	0	3	0	0	3	0	2	3	2	0	3	1	2	3	3	0	1	1	3	3	3	3	3	3	0	3	1	2	3	3	1	3
B4DEH9;C9IYL0;C9JXD9;C9JY31;F8WCJ4;Q9NR19	ACSS2	Acetyl-coenzyme A synthetase, cytoplasmic;Acetyl-coenzyme A synthetase, cytoplasmic (Fragment);Acetyl-coenzyme A synthetase, cytoplasmic (Fragment);Acetyl-coenzyme A synthetase, cytoplasmic (Fragment);Acetyl-coenzyme A synthetase, cytoplasmic;Acetyl-coenzyme A synthetase, cytoplasmic	GQEEAGAGGRARSWSPPPEVSR	(S28,S30);(S28,S30);(S28,S30);(S28,S30);(S28,S30);(S28,S30)	_GQEEAGAGGRARS[Phospho (STY)]WS[Phospho (STY)]PPPEVSR_	2	2	2	2	2	2	2	2	2	2	2	2	2	2	2	0	1	0	1	2	2	2	2	2	2	0	2	2	2	2	2	2	0	2	2	2	2	2	1	2	2	2	2	1
B4DEH9;C9IYL0;C9JXD9;C9JY31;F8WCJ4;Q9NR19	ACSS2	Acetyl-coenzyme A synthetase, cytoplasmic;Acetyl-coenzyme A synthetase, cytoplasmic (Fragment);Acetyl-coenzyme A synthetase, cytoplasmic (Fragment);Acetyl-coenzyme A synthetase, cytoplasmic (Fragment);Acetyl-coenzyme A synthetase, cytoplasmic;Acetyl-coenzyme A synthetase, cytoplasmic	SWSPPPEVSR	(S30);(S30);(S30);(S30);(S30);(S30)	_SWS[Phospho (STY)]PPPEVSR_	2	2	2	2	2	2	2	2	2	2	2	2	2	2	2	0	1	0	1	2	2	2	2	2	2	0	2	2	2	2	2	2	0	2	2	2	2	2	1	2	2	2	2	1
B4DHQ7;F8W095;F8W1K6;O60486	PLXNC1	Plexin-C1;Plexin-C1 (Fragment);Plexin-C1;Plexin-C1	KQSQQLELLESELRK	(S25);(S25);(S19);(S978)	_KQS[Phospho (STY)]QQLELLESELRK_	0	1	0	1	0	0	1	0	0	1	1	2	0	1	0	0	1	0	2	2	1	0	0	0	0	0	1	0	1	0	1	1	0	0	1	1	0	0	0	0	1	2	0	0
B4DJ62;C9JM82;G3XAH0;Q99719	hCG_2002594;SEPTIN5;SEPTIN5;SEPTIN5	Septin-5;Septin-5 (Fragment);Septin;Septin-5	FGIHVYQFPECDSDEDEDFK	(C176,S178);(C176,S178);(C232,S234);(C223,S225)	_FGIHVYQFPEC[Carbamidomethyl (C)]DS[Phospho (STY)]DEDEDFK_	0	0	1	1	1	0	1	0	0	2	0	2	0	1	0	0	1	0	0	2	0	1	0	1	1	1	1	0	0	0	1	0	1	0	2	1	0	0	0	0	0	2	1	0
B4DP31;C9J168;C9JUN4;Q14558	PRPSAP1	Phosphoribosyl pyrophosphate synthase-associated protein 1;Phosphoribosyl pyrophosphate synthase-associated protein 1 (Fragment);Phosphoribosyl pyrophosphate synthase-associated protein 1 (Fragment);Phosphoribosyl pyrophosphate synthase-associated protein 1	LGLAVIHGEAQCTELDMDDGRHSPPMVK	(C130,M135,S141,M144);(C130,M135,S141,M144);(C130,M135,S141,M144);(C204,M209,S215,M218)	_LGLAVIHGEAQC[Carbamidomethyl (C)]TELDM[Oxidation (M)]DDGRHS[Phospho (STY)]PPM[Oxidation (M)]VK_	0	1	2	0	1	0	2	0	0	1	1	2	0	1	0	0	1	0	0	3	0	0	0	0	1	1	2	0	0	0	1	1	0	0	3	1	0	0	0	0	0	0	0	0
B4DR80	STK24	Serine/threonine-protein kinase 24	AHSPVQSGLPGMQNLK	(S4,M13)	_[Acetyl (Protein N-term)]AHS[Phospho (STY)]PVQSGLPGM[Oxidation (M)]QNLK_	5	8	6	6	9	7	7	5	5	7	7	9	4	6	2	2	6	0	4	6	7	6	8	8	7	5	8	6	3	6	7	5	5	6	8	9	2	8	2	5	2	8	6	6
B4DR80	STK24	Serine/threonine-protein kinase 24	AHSPVQSGLPGMQNLKADPEELFTK	(S4,M13)	_[Acetyl (Protein N-term)]AHS[Phospho (STY)]PVQSGLPGM[Oxidation (M)]QNLKADPEELFTK_	5	8	6	6	9	7	7	5	5	7	7	9	4	6	2	2	6	0	4	6	7	6	8	8	7	5	8	6	3	6	7	5	5	6	8	9	2	8	2	5	2	8	6	6
B4DR80	STK24	Serine/threonine-protein kinase 24	AHSPVQSGLPGMQNLK	(S4)	_[Acetyl (Protein N-term)]AHS[Phospho (STY)]PVQSGLPGMQNLK_	5	8	6	6	9	7	7	5	5	7	7	9	4	6	2	2	6	0	4	6	7	6	8	8	7	5	8	6	3	6	7	5	5	6	8	9	2	8	2	5	2	8	6	6
B4DR80	STK24	Serine/threonine-protein kinase 24	LADFGVAGQLTDTQIK	(T153)	_LADFGVAGQLTDT[Phospho (STY)]QIK_	5	8	6	6	9	7	7	5	5	7	7	9	4	6	2	2	6	0	4	6	7	6	8	8	7	5	8	6	3	6	7	5	5	6	8	9	2	8	2	5	2	8	6	6
B4DR80	STK24	Serine/threonine-protein kinase 24	LADFGVAGQLTDTQIKR	(T153)	_LADFGVAGQLTDT[Phospho (STY)]QIKR_	5	8	6	6	9	7	7	5	5	7	7	9	4	6	2	2	6	0	4	6	7	6	8	8	7	5	8	6	3	6	7	5	5	6	8	9	2	8	2	5	2	8	6	6
B4DR80	STK24	Serine/threonine-protein kinase 24	RNTFVGTPFWMAPEVIK	(T159,M167)	_RNT[Phospho (STY)]FVGTPFWM[Oxidation (M)]APEVIK_	5	8	6	6	9	7	7	5	5	7	7	9	4	6	2	2	6	0	4	6	7	6	8	8	7	5	8	6	3	6	7	5	5	6	8	9	2	8	2	5	2	8	6	6
B4DUD2;C9IYT2;C9IZ27;C9JEN3;C9JW19;C9JWV9;F8WDY4;Q969X1	TMBIM1	Protein lifeguard 3;Protein lifeguard 3 (Fragment);Protein lifeguard 3 (Fragment);Protein lifeguard 3 (Fragment);Protein lifeguard 3 (Fragment);Protein lifeguard 3 (Fragment);Protein lifeguard 3;Protein lifeguard 3	AVSDSFGPGEWDDR	(S81,S83);(S81,S83);(S81,S83);(S81,S83);(S81,S83);(S81,S83);(S81,S83);(S81,S83)	_AVS[Phospho (STY)]DS[Phospho (STY)]FGPGEWDDR_	7	7	7	5	7	6	8	6	7	7	6	8	5	8	6	4	7	0	7	6	7	6	6	7	7	2	7	5	7	8	7	7	6	7	7	7	3	7	7	6	6	8	7	7
B4DUD2;C9IYT2;C9IZ27;C9JEN3;C9JW19;C9JWV9;F8WDY4;Q969X1	TMBIM1	Protein lifeguard 3;Protein lifeguard 3 (Fragment);Protein lifeguard 3 (Fragment);Protein lifeguard 3 (Fragment);Protein lifeguard 3 (Fragment);Protein lifeguard 3 (Fragment);Protein lifeguard 3;Protein lifeguard 3	AVSDSFGPGEWDDRK	(S81,S83);(S81,S83);(S81,S83);(S81,S83);(S81,S83);(S81,S83);(S81,S83);(S81,S83)	_AVS[Phospho (STY)]DS[Phospho (STY)]FGPGEWDDRK_	7	7	7	5	7	6	8	6	7	7	6	8	5	8	6	4	7	0	7	6	7	6	6	7	7	2	7	5	7	8	7	7	6	7	7	7	3	7	7	6	6	8	7	7
B4DUD2;C9IYT2;C9IZ27;C9JEN3;C9JW19;C9JWV9;F8WDY4;Q969X1	TMBIM1	Protein lifeguard 3;Protein lifeguard 3 (Fragment);Protein lifeguard 3 (Fragment);Protein lifeguard 3 (Fragment);Protein lifeguard 3 (Fragment);Protein lifeguard 3 (Fragment);Protein lifeguard 3;Protein lifeguard 3	AVSDSFGPGEWDDR	(S81);(S81);(S81);(S81);(S81);(S81);(S81);(S81)	_AVS[Phospho (STY)]DSFGPGEWDDR_	7	7	7	5	7	6	8	6	7	7	6	8	5	8	6	4	7	0	7	6	7	6	6	7	7	2	7	5	7	8	7	7	6	7	7	7	3	7	7	6	6	8	7	7
B4DUD2;C9IYT2;C9IZ27;C9JEN3;C9JW19;C9JWV9;F8WDY4;Q969X1	TMBIM1	Protein lifeguard 3;Protein lifeguard 3 (Fragment);Protein lifeguard 3 (Fragment);Protein lifeguard 3 (Fragment);Protein lifeguard 3 (Fragment);Protein lifeguard 3 (Fragment);Protein lifeguard 3;Protein lifeguard 3	AVSDSFGPGEWDDRK	(S81);(S81);(S81);(S81);(S81);(S81);(S81);(S81)	_AVS[Phospho (STY)]DSFGPGEWDDRK_	7	7	7	5	7	6	8	6	7	7	6	8	5	8	6	4	7	0	7	6	7	6	6	7	7	2	7	5	7	8	7	7	6	7	7	7	3	7	7	6	6	8	7	7
B4DUD2;C9IYT2;C9IZ27;C9JEN3;C9JW19;C9JWV9;F8WDY4;Q969X1	TMBIM1	Protein lifeguard 3;Protein lifeguard 3 (Fragment);Protein lifeguard 3 (Fragment);Protein lifeguard 3 (Fragment);Protein lifeguard 3 (Fragment);Protein lifeguard 3 (Fragment);Protein lifeguard 3;Protein lifeguard 3	AVSDSFGPGEWDDR	(S83);(S83);(S83);(S83);(S83);(S83);(S83);(S83)	_AVSDS[Phospho (STY)]FGPGEWDDR_	7	7	7	5	7	6	8	6	7	7	6	8	5	8	6	4	7	0	7	6	7	6	6	7	7	2	7	5	7	8	7	7	6	7	7	7	3	7	7	6	6	8	7	7
B4DUD2;C9IYT2;C9IZ27;C9JEN3;C9JW19;C9JWV9;F8WDY4;Q969X1	TMBIM1	Protein lifeguard 3;Protein lifeguard 3 (Fragment);Protein lifeguard 3 (Fragment);Protein lifeguard 3 (Fragment);Protein lifeguard 3 (Fragment);Protein lifeguard 3 (Fragment);Protein lifeguard 3;Protein lifeguard 3	AVSDSFGPGEWDDRK	(S83);(S83);(S83);(S83);(S83);(S83);(S83);(S83)	_AVSDS[Phospho (STY)]FGPGEWDDRK_	7	7	7	5	7	6	8	6	7	7	6	8	5	8	6	4	7	0	7	6	7	6	6	7	7	2	7	5	7	8	7	7	6	7	7	7	3	7	7	6	6	8	7	7
B4E0K5;E7EX54;Q16539	MAPK14	Mitogen-activated protein kinase 14;Mitogen-activated protein kinase 14 (Fragment);Mitogen-activated protein kinase 14	HTDDEMTGYVATR	(T103,Y105);(T103,Y105);(T180,Y182)	_HTDDEMT[Phospho (STY)]GY[Phospho (STY)]VATR_	0	1	1	0	0	0	2	1	0	3	2	4	0	0	0	0	0	0	1	0	0	0	0	1	1	0	1	0	0	1	2	0	1	1	3	1	0	1	0	1	0	1	0	0
B4E1E0;P17812	CTPS1	CTP synthase;CTP synthase 1	SGSSSPDSEITELK	(S419);(S575)	_SGSSS[Phospho (STY)]PDSEITELK_	0	0	1	0	1	1	0	0	0	0	0	0	1	1	0	0	0	0	0	0	0	0	0	0	1	0	1	0	0	0	1	1	0	1	1	1	0	0	0	0	0	0	0	0
B4E2E0;H3BUM4;O43237	DYNC1LI2	Dynein light intermediate chain;Dynein light intermediate chain (Fragment);Cytoplasmic dynein 1 light intermediate chain 2	DFQDYMEPEEGCQGSPQRR	(C152,S155);(C153,S156);(C191,S194)	_DFQDYMEPEEGC[Carbamidomethyl (C)]QGS[Phospho (STY)]PQRR_	0	1	1	0	1	0	1	0	1	1	1	1	0	0	0	0	0	0	0	1	0	1	0	1	1	1	1	0	0	1	1	0	1	0	1	1	0	1	1	1	0	1	1	0
B5MBZ0;Q9HC35	EML4	Echinoderm microtubule-associated protein-like 4	ASPSPQPSSQPLQIHR	(S144);(S144)	_AS[Phospho (STY)]PSPQPSSQPLQIHR_	1	3	3	1	4	1	2	0	0	2	0	2	0	0	0	0	0	0	0	2	0	1	0	1	2	2	4	0	1	1	0	2	0	2	4	2	0	3	0	0	1	0	0	0
B5MBZ0;Q9HC35	EML4	Echinoderm microtubule-associated protein-like 4	ASPSPQPSSQPLQIHR	(S146);(S146)	_ASPS[Phospho (STY)]PQPSSQPLQIHR_	1	3	3	1	4	1	2	0	0	2	0	2	0	0	0	0	0	0	0	2	0	1	0	1	2	2	4	0	1	1	0	2	0	2	4	2	0	3	0	0	1	0	0	0
B5MCX3;H7C2Y0;Q15019	SEPTIN2	Septin-2;Septin-2 (Fragment);Septin-2	IYHLPDAESDEDEDFK	(S178);(S73);(S218)	_IYHLPDAES[Phospho (STY)]DEDEDFK_	1	2	2	2	2	1	1	2	1	2	2	1	0	2	0	1	1	0	1	1	1	2	2	2	2	1	2	0	1	1	2	2	1	2	2	2	0	1	1	1	1	1	1	1
B5MD46;Q9BXI6	TBC1D10A	TBC1 domain family member 10A	PALQPSPSIR	(S319);(S407)	_PALQPS[Phospho (STY)]PSIR_	0	1	1	1	2	1	1	1	1	0	1	2	0	1	1	0	0	0	0	0	2	0	1	0	1	0	1	1	0	0	0	1	0	1	2	2	1	0	0	0	0	1	1	0
B7Z3B9;Q13480	GAB1	GRB2-associated-binding protein 1	PHPAHDRSPVETCSIPR	(S252,C257);(S355,C360)	_PHPAHDRS[Phospho (STY)]PVETC[Carbamidomethyl (C)]SIPR_	2	2	2	2	4	1	3	1	0	0	3	3	1	2	0	0	0	0	0	1	2	2	3	1	3	0	1	0	1	0	2	1	0	3	6	5	1	3	0	1	0	3	2	3
B7Z3B9;Q13480	GAB1	GRB2-associated-binding protein 1	PLPEWEELQAPVRSPITR	(S448);(S551)	_PLPEWEELQAPVRS[Phospho (STY)]PITR_	2	2	2	2	4	1	3	1	0	0	3	3	1	2	0	0	0	0	0	1	2	2	3	1	3	0	1	0	1	0	2	1	0	3	6	5	1	3	0	1	0	3	2	3
B7Z3B9;Q13480	GAB1	GRB2-associated-binding protein 1	TPPRRPVPVADCEPPPVDR	(T400,C411);(T503,C514)	_T[Phospho (STY)]PPRRPVPVADC[Carbamidomethyl (C)]EPPPVDR_	2	2	2	2	4	1	3	1	0	0	3	3	1	2	0	0	0	0	0	1	2	2	3	1	3	0	1	0	1	0	2	1	0	3	6	5	1	3	0	1	0	3	2	3
B7Z3L6;O00337	SLC28A1	Sodium/nucleoside cotransporter 1	RESISLTPVAK	(S11);(S11)	_RES[Phospho (STY)]ISLTPVAK_	0	3	2	2	1	1	3	2	2	1	3	3	1	2	1	1	2	0	2	1	2	1	2	2	2	1	0	2	0	0	3	3	1	2	3	3	0	1	0	3	0	3	1	3
B7Z3L6;O00337	SLC28A1	Sodium/nucleoside cotransporter 1	RRESISLTPVAK	(S11);(S11)	_RRES[Phospho (STY)]ISLTPVAK_	0	3	2	2	1	1	3	2	2	1	3	3	1	2	1	1	2	0	2	1	2	1	2	2	2	1	0	2	0	0	3	3	1	2	3	3	0	1	0	3	0	3	1	3
B7Z3L6;O00337	SLC28A1	Sodium/nucleoside cotransporter 1	SDLSPAEIR	(S43);(S43)	_SDLS[Phospho (STY)]PAEIR_	0	3	2	2	1	1	3	2	2	1	3	3	1	2	1	1	2	0	2	1	2	1	2	2	2	1	0	2	0	0	3	3	1	2	3	3	0	1	0	3	0	3	1	3
B7Z3L9;C9J111;C9J8A7;C9JMT8;C9JPR8;C9K0N9;Q8NCW6	GALNT11	Polypeptide N-acetylgalactosaminyltransferase 11;Polypeptide N-acetylgalactosaminyltransferase 11 (Fragment);Polypeptide N-acetylgalactosaminyltransferase 11 (Fragment);Polypeptide N-acetylgalactosaminyltransferase 11 (Fragment);Polypeptide N-acetylgalactosaminyltransferase 11 (Fragment);Polypeptide N-acetylgalactosaminyltransferase 11 (Fragment);Polypeptide N-acetylgalactosaminyltransferase 11	IDDVIDSRVEDPEEGHLK	(S82);(S82);(S82);(S82);(S82);(S82);(S82)	_IDDVIDS[Phospho (STY)]RVEDPEEGHLK_	0	1	1	1	1	1	1	1	1	1	1	1	0	1	0	0	0	0	0	0	1	1	1	1	1	0	1	0	0	0	1	1	0	1	1	1	0	1	0	0	0	1	0	1
B7Z5N5;H0YL71;H0YMP2;H3BP09;H3BVD1;K7EJX0;O15198;P84022;Q15796	SMAD2;SMAD3;SMAD3;SMAD3;SMAD3;SMAD2;SMAD9;SMAD3;SMAD2	Mothers against decapentaplegic homolog;Mothers against decapentaplegic homolog 3 (Fragment);Mothers against decapentaplegic homolog 3 (Fragment);Mothers against decapentaplegic homolog 3 (Fragment);Mothers against decapentaplegic homolog (Fragment);Mothers against decapentaplegic homolog 2 (Fragment);Mothers against decapentaplegic homolog 9;Mothers against decapentaplegic homolog 3;Mothers agai…	VETPVLPPVLVPR	(T142);(T27);(T27);(T27);(T27);(T172);(T136);(T132);(T172)	_VET[Phospho (STY)]PVLPPVLVPR_	0	1	0	0	1	0	1	0	0	0	1	1	0	0	0	0	0	0	0	0	0	0	0	0	1	0	0	0	0	1	0	1	0	0	1	0	0	1	0	0	0	1	1	0
B7Z7Y1;D6RB02;D6RD23;D6RIH0;E9PCH4;Q8TEU7	RAPGEF6;RAPGEF6;RAPGEF6;RAPGEF6;;RAPGEF6	Rap guanine nucleotide exchange factor 6;Rap guanine nucleotide exchange factor 6 (Fragment);Rap guanine nucleotide exchange factor 6 (Fragment);Rap guanine nucleotide exchange factor 6 (Fragment);Uncharacterized protein;Rap guanine nucleotide exchange factor 6	LPEGPVDSEDDEEEDEEIDRTDPLQGR	(S230);(S58);(S83);(S83);(S280);(S230)	_LPEGPVDS[Phospho (STY)]EDDEEEDEEIDRTDPLQGR_	0	0	0	0	1	1	1	0	0	0	0	1	0	0	0	0	0	0	0	1	1	0	0	1	1	0	1	0	0	0	0	1	0	0	1	1	0	1	0	0	0	1	0	0
B7ZL14;H0Y7W6;Q96RU3	FNBP1	FNBP1 protein;Formin-binding protein 1 (Fragment);Formin-binding protein 1	RQSGLYDSQNPPTVNNCAQDR	(S431,C445);(S444,C458);(S497,C511)	_RQS[Phospho (STY)]GLYDSQNPPTVNNC[Carbamidomethyl (C)]AQDR_	0	0	0	0	0	0	0	0	0	0	1	1	1	0	0	0	1	0	0	2	1	0	0	1	1	1	1	0	1	0	1	1	0	1	1	1	0	0	0	0	0	1	0	0
B8ZZF5;C9J5M4;Q9H8M9	EVA1A	Protein eva-1 homolog A;Protein eva-1 homolog A (Fragment);Protein eva-1 homolog A	NVFTSAEELER	(S102);(S114);(S114)	_NVFTS[Phospho (STY)]AEELER_	1	1	1	1	1	1	1	1	1	1	1	1	1	1	0	0	0	0	1	1	1	1	1	1	1	0	1	1	0	0	1	1	0	1	1	1	1	1	1	1	1	1	1	1
B8ZZJ0;B8ZZN6;B9A032;P63165	SUMO1	Small ubiquitin-related modifier 1	SDQEAKPSTEDLGDK	(S2);(S2);(S2);(S2)	_[Acetyl (Protein N-term)]S[Phospho (STY)]DQEAKPSTEDLGDK_	2	2	2	2	2	0	2	1	2	2	2	2	2	1	0	0	2	0	2	2	2	2	1	2	2	1	2	2	2	2	2	2	2	2	2	1	2	2	1	2	0	2	2	2
B8ZZJ0;B8ZZN6;B9A032;P63165	SUMO1	Small ubiquitin-related modifier 1	SDQEAKPSTEDLGDKK	(S2);(S2);(S2);(S2)	_[Acetyl (Protein N-term)]S[Phospho (STY)]DQEAKPSTEDLGDKK_	2	2	2	2	2	0	2	1	2	2	2	2	2	1	0	0	2	0	2	2	2	2	1	2	2	1	2	2	2	2	2	2	2	2	2	1	2	2	1	2	0	2	2	2
B9ZVU2;E5RIA4;E7EMB6;E7ETB3;F8WAN0;Q9ULA0	DNPEP	Aspartyl aminopeptidase (Fragment);Aspartyl aminopeptidase;Aspartyl aminopeptidase;Aspartyl aminopeptidase;Aspartyl aminopeptidase (Fragment);Aspartyl aminopeptidase	GTPEPGPLNAVDER	(T228);(T199);(T138);(T221);(T199);(T213)	_GT[Phospho (STY)]PEPGPLNAVDER_	1	1	0	1	0	1	1	1	1	1	1	1	1	1	0	0	0	0	1	1	1	1	1	1	1	0	1	0	0	1	1	1	1	1	1	1	0	1	1	1	1	1	1	0
C6GKH1;E9PIV2;E9PK07;F8VSD2;F8VVN4;F8W1V1;P24001	IL32	Interleukin-32;Interleukin-32;Interleukin-32 (Fragment);Interleukin-32 (Fragment);Interleukin-32;Interleukin-32;Interleukin-32	GNRSPVPDVEDPATEEPGESFCDK	(S67,C85);(S133,C151);(S58,C76);(S133,C151);(S124,C142);(S111,C129);(S133,C151)	_GNRS[Phospho (STY)]PVPDVEDPATEEPGESFC[Carbamidomethyl (C)]DK_	1	1	1	1	1	0	0	1	1	0	0	1	0	1	0	0	0	0	0	0	1	1	0	1	1	0	0	0	1	1	0	0	0	1	1	1	0	1	0	0	0	1	0	1
C9J029;C9K0R9;F8WDE9	IMPDH1	Inosine-5'-monophosphate dehydrogenase 1 (Fragment);Inosine-5'-monophosphate dehydrogenase 1 (Fragment);Inosine-5'-monophosphate dehydrogenase 1	MEGPLTPPPLQGGGAAAVPEPGAR	(M1,T6);(M1,T6);(M1,T6)	_[Acetyl (Protein N-term)]M[Oxidation (M)]EGPLT[Phospho (STY)]PPPLQGGGAAAVPEPGAR_	0	0	0	0	0	0	0	0	1	2	1	2	0	0	0	0	1	0	0	2	1	1	0	1	2	1	2	0	0	0	1	0	2	0	1	0	0	0	0	0	0	2	0	0
C9J134;C9JAZ7;C9JJH2;Q6ZSS7	MFSD6	Major facilitator superfamily domain-containing protein 6 (Fragment);Major facilitator superfamily domain-containing protein 6 (Fragment);Major facilitator superfamily domain-containing protein 6 (Fragment);Major facilitator superfamily domain-containing protein 6	VAILTDDEEEQK	(T10);(T10);(T10);(T10)	_VAILT[Phospho (STY)]DDEEEQK_	1	1	1	0	1	1	1	1	1	1	1	1	1	1	0	0	1	0	0	0	1	1	1	1	1	0	1	1	1	0	1	1	0	0	1	1	0	1	0	1	0	1	0	0
C9J266;C9JS59;Q5XPI4	RNF123	E3 ubiquitin-protein ligase RNF123	PGWLSSPTLGR	(S529);(S675);(S675)	_PGWLSS[Phospho (STY)]PTLGR_	0	1	0	1	1	0	1	0	0	0	1	1	0	1	0	0	0	0	0	0	0	0	0	0	0	0	0	0	0	0	1	1	0	0	1	1	0	1	0	0	0	1	0	1
C9J2A2;Q13496	MTM1	Myotubularin (Fragment);Myotubularin	YNSHSLENESIK	(S18);(S18)	_YNSHSLENES[Phospho (STY)]IK_	0	2	1	0	1	0	1	1	0	0	1	1	0	0	0	0	0	0	0	0	1	0	2	1	0	0	0	0	0	0	1	1	0	1	2	2	0	1	0	2	0	2	0	1
C9J3R0;C9JMJ4;C9JQZ4;C9JRH2;C9JW69;M0R1Q8;P18754	RCC1	Regulator of chromosome condensation (Fragment);Regulator of chromosome condensation (Fragment);Regulator of chromosome condensation (Fragment);Regulator of chromosome condensation (Fragment);Regulator of chromosome condensation (Fragment);Regulator of chromosome condensation (Fragment);Regulator of chromosome condensation	RRSPPADAIPK	(S11);(S11);(S11);(S11);(S11);(S113);(S11)	_RRS[Phospho (STY)]PPADAIPK_	0	1	1	1	0	0	1	1	1	1	1	1	0	1	0	0	1	0	0	1	1	0	1	0	1	1	1	0	0	1	1	1	1	1	1	1	0	0	1	1	1	1	1	1
C9J542;P50479	PDLIM4	PDZ and LIM domain protein 4 (Fragment);PDZ and LIM domain protein 4	IHIDPEIQDGSPTTSR	(S53);(S112)	_IHIDPEIQDGS[Phospho (STY)]PTTSR_	0	1	1	1	0	0	1	0	0	0	0	1	0	0	0	0	0	0	0	0	0	0	0	0	1	0	1	0	0	0	1	1	0	0	1	1	0	1	0	1	0	0	0	0
C9J6K0;Q13103	SPP2	Secreted phosphoprotein 2 (Fragment);Secreted phosphoprotein 24	KDSGEDPATCAFQR	(S16,C23);(S96,C103)	_KDS[Phospho (STY)]GEDPATC[Carbamidomethyl (C)]AFQR_	1	2	2	1	1	1	2	2	0	1	1	2	1	1	1	2	2	0	3	1	2	1	2	1	1	1	2	3	3	1	1	2	2	1	1	1	1	1	2	1	1	1	1	1
C9J813;E9PGZ1	CALD1	Caldesmon (Fragment);Caldesmon	RGSIGENQIK	(S202);(S196)	_RGS[Phospho (STY)]IGENQIK_	1	2	1	1	1	0	1	1	1	0	2	1	0	1	0	0	1	0	0	0	0	1	2	1	2	0	1	1	1	0	2	1	0	2	2	2	0	1	0	1	0	1	0	2
C9J813;E9PGZ1	CALD1	Caldesmon (Fragment);Caldesmon	RGSIGENQIKDEK	(S202);(S196)	_RGS[Phospho (STY)]IGENQIKDEK_	1	2	1	1	1	0	1	1	1	0	2	1	0	1	0	0	1	0	0	0	0	1	2	1	2	0	1	1	1	0	2	1	0	2	2	2	0	1	0	1	0	1	0	2
C9J869;C9JAB9;C9JVV5;C9K098;H7C5C7;P16333	NCK1	Cytoplasmic protein NCK1 (Fragment);Cytoplasmic protein NCK1 (Fragment);Cytoplasmic protein NCK1 (Fragment);Cytoplasmic protein NCK1 (Fragment);Cytoplasmic protein NCK1 (Fragment);Cytoplasmic protein NCK1	LYDLNMPAYVK	(Y105,M109);(Y41,M45);(Y105,M109);(Y105,M109);(Y93,M97);(Y105,M109)	_LY[Phospho (STY)]DLNM[Oxidation (M)]PAYVK_	2	3	1	1	3	1	2	1	1	1	3	3	0	1	0	0	1	0	1	1	3	1	1	2	3	1	1	0	3	0	1	2	1	2	3	3	0	2	1	0	0	3	1	1
C9J869;C9JAB9;C9JVV5;C9K098;H7C5C7;P16333	NCK1	Cytoplasmic protein NCK1 (Fragment);Cytoplasmic protein NCK1 (Fragment);Cytoplasmic protein NCK1 (Fragment);Cytoplasmic protein NCK1 (Fragment);Cytoplasmic protein NCK1 (Fragment);Cytoplasmic protein NCK1	LYDLNMPAYVK	(Y105);(Y41);(Y105);(Y105);(Y93);(Y105)	_LY[Phospho (STY)]DLNMPAYVK_	2	3	1	1	3	1	2	1	1	1	3	3	0	1	0	0	1	0	1	1	3	1	1	2	3	1	1	0	3	0	1	2	1	2	3	3	0	2	1	0	0	3	1	1
C9J869;C9JAB9;C9JVV5;C9K098;H7C5C7;P16333	NCK1	Cytoplasmic protein NCK1 (Fragment);Cytoplasmic protein NCK1 (Fragment);Cytoplasmic protein NCK1 (Fragment);Cytoplasmic protein NCK1 (Fragment);Cytoplasmic protein NCK1 (Fragment);Cytoplasmic protein NCK1	RKPSVPDSASPADDSFVDPGER	(S85);(S21);(S85);(S85);(S73);(S85)	_RKPS[Phospho (STY)]VPDSASPADDSFVDPGER_	2	3	1	1	3	1	2	1	1	1	3	3	0	1	0	0	1	0	1	1	3	1	1	2	3	1	1	0	3	0	1	2	1	2	3	3	0	2	1	0	0	3	1	1
C9JD37;Q14449	GRB14	Growth factor receptor-bound protein 14 (Fragment);Growth factor receptor-bound protein 14	SISENSLVAMDFSGQK	(S327,M334);(S372,M379)	_SIS[Phospho (STY)]ENSLVAM[Oxidation (M)]DFSGQK_	2	2	0	2	2	1	2	1	0	0	2	2	1	1	2	0	0	0	2	0	2	0	1	2	2	0	1	2	0	0	1	2	0	2	2	2	0	1	0	1	0	2	2	2
C9JD37;Q14449	GRB14	Growth factor receptor-bound protein 14 (Fragment);Growth factor receptor-bound protein 14	SISENSLVAMDFSGQK	(S327);(S372)	_SIS[Phospho (STY)]ENSLVAMDFSGQK_	2	2	0	2	2	1	2	1	0	0	2	2	1	1	2	0	0	0	2	0	2	0	1	2	2	0	1	2	0	0	1	2	0	2	2	2	0	1	0	1	0	2	2	2
C9JD84;E7EV71;Q14766	LTBP1	Latent-transforming growth factor beta-binding protein 1	GFVPAGESSSEAGGENYK	(S1033);(S1046);(S1414)	_GFVPAGESS[Phospho (STY)]SEAGGENYK_	3	6	2	3	0	1	0	0	2	0	3	2	1	1	1	0	1	0	0	1	4	4	2	0	7	0	5	0	0	0	2	1	0	1	5	0	0	3	0	0	0	0	0	5
C9JI98	TMEM238	Transmembrane protein 238	RWSAPAAAGQR	(S124)	_RWS[Phospho (STY)]APAAAGQR_	0	1	1	1	1	0	1	1	1	1	1	1	0	1	0	2	1	0	1	1	1	1	1	1	1	0	1	1	1	1	1	1	0	1	1	1	0	1	1	1	0	1	1	1
C9JIE2;Q86TI0	TBC1D1	TBC1 domain family member 1 (Fragment);TBC1 domain family member 1	SFSQPGLR	(S108);(S237)	_SFS[Phospho (STY)]QPGLR_	0	1	1	1	1	0	1	0	0	1	0	1	0	1	0	0	0	0	0	1	1	0	0	0	1	1	1	0	0	0	0	1	0	1	1	1	0	1	0	1	0	1	0	0
C9JIF9;P13798	APEH	Acyl-peptide hydrolase;Acylamino-acid-releasing enzyme	ALDVSASDDEIAR	(S187);(S187)	_ALDVSAS[Phospho (STY)]DDEIAR_	1	1	0	0	0	0	0	0	0	2	2	2	0	0	2	0	0	0	0	0	0	0	0	1	0	0	0	0	0	0	2	0	0	1	2	0	0	1	0	1	0	1	2	0
C9JIG9;O95747	OXSR1	Non-specific serine/threonine protein kinase;Serine/threonine-protein kinase OSR1	TEDGGWEWSDDEFDEESEEGK	(S339);(S339)	_TEDGGWEWS[Phospho (STY)]DDEFDEESEEGK_	1	1	1	1	1	1	1	1	0	1	1	3	1	1	1	0	0	0	0	1	1	1	1	1	1	1	1	1	0	0	1	1	1	1	1	2	1	1	0	0	0	1	0	1
C9JME2;Q9Y4F1	FARP1	FERM, ARHGEF and pleckstrin domain-containing protein 1;FERM, ARHGEF and pleckstrin domain-containing protein 1	LGAPENSGISTLER	(T24);(T24)	_LGAPENSGIST[Phospho (STY)]LER_	3	3	2	3	3	3	3	3	3	3	1	2	3	3	3	0	2	0	3	0	3	3	2	3	3	1	2	2	0	0	3	3	0	3	3	3	1	3	0	1	0	2	1	3
C9JME2;Q9Y4F1	FARP1	FERM, ARHGEF and pleckstrin domain-containing protein 1;FERM, ARHGEF and pleckstrin domain-containing protein 1	SPDEATAADQESEDDLSASR	(S920);(S889)	_SPDEATAADQES[Phospho (STY)]EDDLSASR_	3	3	2	3	3	3	3	3	3	3	1	2	3	3	3	0	2	0	3	0	3	3	2	3	3	1	2	2	0	0	3	3	0	3	3	3	1	3	0	1	0	2	1	3
C9JME2;Q9Y4F1	FARP1	FERM, ARHGEF and pleckstrin domain-containing protein 1;FERM, ARHGEF and pleckstrin domain-containing protein 1	VSAGEPGSHPSPAPR	(S427);(S427)	_VSAGEPGSHPS[Phospho (STY)]PAPR_	3	3	2	3	3	3	3	3	3	3	1	2	3	3	3	0	2	0	3	0	3	3	2	3	3	1	2	2	0	0	3	3	0	3	3	3	1	3	0	1	0	2	1	3
C9JSU1;Q9Y608	LRRFIP2	Leucine-rich repeat flightless-interacting protein 2 (Fragment);Leucine-rich repeat flightless-interacting protein 2	RGSGDTSSLIDPDTSLSELR	(S96);(S328)	_RGS[Phospho (STY)]GDTSSLIDPDTSLSELR_	0	0	1	0	1	0	1	0	0	0	1	1	0	1	0	0	0	0	0	0	0	0	1	0	1	0	1	0	0	0	0	1	0	0	1	1	0	0	0	0	0	0	0	0
C9JUG3;Q8TE77	SSH3	Protein phosphatase Slingshot homolog 3	ALVTVSRSPPGSGASTPVGPWDQAVQR	(S9);(S9)	_[Acetyl (Protein N-term)]ALVTVSRS[Phospho (STY)]PPGSGASTPVGPWDQAVQR_	1	4	2	3	5	0	3	2	0	3	2	2	1	5	2	0	1	0	0	0	2	1	2	4	5	1	4	0	0	0	1	4	0	5	5	5	0	5	0	2	0	3	1	2
C9JUG3;Q8TE77	SSH3	Protein phosphatase Slingshot homolog 3	APSEEELHGDQTDFGQGSQSPQK	(S87);(S87)	_APSEEELHGDQTDFGQGSQS[Phospho (STY)]PQK_	1	4	2	3	5	0	3	2	0	3	2	2	1	5	2	0	1	0	0	0	2	1	2	4	5	1	4	0	0	0	1	4	0	5	5	5	0	5	0	2	0	3	1	2
C9JUG3;Q8TE77	SSH3	Protein phosphatase Slingshot homolog 3	RQSFAVLR	(S37);(S37)	_RQS[Phospho (STY)]FAVLR_	1	4	2	3	5	0	3	2	0	3	2	2	1	5	2	0	1	0	0	0	2	1	2	4	5	1	4	0	0	0	1	4	0	5	5	5	0	5	0	2	0	3	1	2
C9JUG3;Q8TE77	SSH3	Protein phosphatase Slingshot homolog 3	SPPGSGASTPVGPWDQAVQR	(S9);(S9)	_S[Phospho (STY)]PPGSGASTPVGPWDQAVQR_	1	4	2	3	5	0	3	2	0	3	2	2	1	5	2	0	1	0	0	0	2	1	2	4	5	1	4	0	0	0	1	4	0	5	5	5	0	5	0	2	0	3	1	2
C9JVY5;Q9Y2D5	PALM2AKAP2;AKAP2	PALM2 and AKAP2 fusion (Fragment);A-kinase anchor protein 2	TLSMIEEEIR	(S769,M770);(S720,M721)	_TLS[Phospho (STY)]M[Oxidation (M)]IEEEIR_	2	1	3	1	1	1	3	0	0	1	0	1	0	3	0	0	0	0	0	0	1	0	3	2	1	0	0	0	0	0	1	1	0	1	3	4	0	1	0	4	0	3	0	2
C9JVY5;Q9Y2D5	PALM2AKAP2;AKAP2	PALM2 and AKAP2 fusion (Fragment);A-kinase anchor protein 2	TLSMIEEEIR	(S769);(S720)	_TLS[Phospho (STY)]MIEEEIR_	2	1	3	1	1	1	3	0	0	1	0	1	0	3	0	0	0	0	0	0	1	0	3	2	1	0	0	0	0	0	1	1	0	1	3	4	0	1	0	4	0	3	0	2
C9JY26;Q9BZG1	RAB34	Ras-related protein Rab-34, isoform NARR (Fragment);Ras-related protein Rab-34	INSDDSNLYLTASK	(S244);(S244)	_INSDDS[Phospho (STY)]NLYLTASK_	2	2	0	0	2	1	1	0	2	0	0	1	1	1	1	0	0	0	0	0	2	0	0	2	2	0	1	2	0	0	0	1	0	1	2	1	0	2	0	1	0	1	0	1
C9JZW3;P24534	EEF1B2	Elongation factor 1-beta (Fragment);Elongation factor 1-beta	YGPADVEDTTGSGATDSKDDDDIDLFGSDDEEESEEAK	(S106);(S106)	_YGPADVEDTTGSGATDSKDDDDIDLFGS[Phospho (STY)]DDEEESEEAK_	1	1	1	1	2	0	2	0	0	2	2	1	1	1	0	1	0	0	0	2	1	1	1	1	2	2	2	0	2	0	1	1	0	1	2	2	1	2	0	1	0	1	2	1
C9K0J5;Q70E73	RAPH1	Ras association (RalGDS/AF-6) and pleckstrin homology domains 1, isoform CRA_b;Ras-associated and pleckstrin homology domains-containing protein 1	MEQLSDEEIDHGAEEDSDKEDQDLDK	(S5,S17);(S5,S17)	_[Acetyl (Protein N-term)]MEQLS[Phospho (STY)]DEEIDHGAEEDS[Phospho (STY)]DKEDQDLDK_	0	1	0	0	2	0	1	0	0	0	1	2	0	0	0	0	0	0	0	0	1	0	0	0	2	0	1	1	0	0	0	1	0	0	2	1	0	2	0	0	0	1	0	1
C9K0K7;E7EPA1;I3L0S1;O60256	PRPSAP2	Phosphoribosyl pyrophosphate synthase-associated protein 2 (Fragment);Phosphoribosyl pyrophosphate synthase-associated protein 2 (Fragment);Phosphoribosyl pyrophosphate synthase-associated protein 2 (Fragment);Phosphoribosyl pyrophosphate synthase-associated protein 2	LGIAVIHGEAQDAESDLVDGRHSPPMVR	(S227,M230);(S227,M230);(S83,M86);(S227,M230)	_LGIAVIHGEAQDAESDLVDGRHS[Phospho (STY)]PPM[Oxidation (M)]VR_	0	1	2	2	2	0	2	0	0	1	1	2	0	2	0	2	1	0	1	1	1	0	0	1	2	0	2	0	0	0	2	0	1	1	2	2	0	1	0	0	0	0	0	1
C9K0K7;E7EPA1;I3L0S1;O60256	PRPSAP2	Phosphoribosyl pyrophosphate synthase-associated protein 2 (Fragment);Phosphoribosyl pyrophosphate synthase-associated protein 2 (Fragment);Phosphoribosyl pyrophosphate synthase-associated protein 2 (Fragment);Phosphoribosyl pyrophosphate synthase-associated protein 2	LGIAVIHGEAQDAESDLVDGRHSPPMVR	(S227);(S227);(S83);(S227)	_LGIAVIHGEAQDAESDLVDGRHS[Phospho (STY)]PPMVR_	0	1	2	2	2	0	2	0	0	1	1	2	0	2	0	2	1	0	1	1	1	0	0	1	2	0	2	0	0	0	2	0	1	1	2	2	0	1	0	0	0	0	0	1
D3DQV9;H0Y3P2;P78344	EIF4G2	Eukaryotic translation initiation factor 4 gamma 2 (Fragment);Eukaryotic translation initiation factor 4 gamma 2;Eukaryotic translation initiation factor 4 gamma 2	FSPTMGR	(S395);(S395);(S395)	_FS[Phospho (STY)]PTMGR_	1	2	1	2	2	0	2	0	1	1	1	2	1	1	0	0	1	0	1	2	1	1	0	1	2	0	2	0	1	1	1	1	1	2	2	1	0	2	0	1	0	1	0	1
D3DQV9;H0Y3P2;P78344	EIF4G2	Eukaryotic translation initiation factor 4 gamma 2 (Fragment);Eukaryotic translation initiation factor 4 gamma 2;Eukaryotic translation initiation factor 4 gamma 2	TQTPPLGQTPQLGLK	(T508);(T470);(T508)	_TQT[Phospho (STY)]PPLGQTPQLGLK_	1	2	1	2	2	0	2	0	1	1	1	2	1	1	0	0	1	0	1	2	1	1	0	1	2	0	2	0	1	1	1	1	1	2	2	1	0	2	0	1	0	1	0	1
D6R938;Q13557	CAMK2D	Calcium/calmodulin-dependent protein kinase;Calcium/calmodulin-dependent protein kinase type II subunit delta	ESTESSNTTIEDEDVK	(T336);(T337)	_ESTESSNTT[Phospho (STY)]IEDEDVK_	1	1	2	2	4	0	2	1	1	2	3	3	0	3	0	0	0	0	0	0	2	0	1	2	3	0	3	0	0	3	2	3	0	2	6	3	0	4	0	0	0	3	0	1
D6R938;Q13557	CAMK2D	Calcium/calmodulin-dependent protein kinase;Calcium/calmodulin-dependent protein kinase type II subunit delta	KPDGVKESTESSNTTIEDEDVK	(S329);(S330)	_KPDGVKES[Phospho (STY)]TESSNTTIEDEDVK_	1	1	2	2	4	0	2	1	1	2	3	3	0	3	0	0	0	0	0	0	2	0	1	2	3	0	3	0	0	3	2	3	0	2	6	3	0	4	0	0	0	3	0	1
D6R9C5	SPP1	Osteopontin (Fragment)	EFHSHEFHSHE	(S234,S239)	_EFHS[Phospho (STY)]HEFHS[Phospho (STY)]HE_	0	1	3	1	1	1	2	1	0	2	0	0	0	1	0	1	1	0	0	1	1	0	4	1	0	1	1	2	0	2	0	2	1	2	1	1	0	1	2	0	0	3	2	5
D6R9C5	SPP1	Osteopontin (Fragment)	VSREFHSHEFHSHE	(S229,S234,S239)	_VS[Phospho (STY)]REFHS[Phospho (STY)]HEFHS[Phospho (STY)]HE_	0	1	3	1	1	1	2	1	0	2	0	0	0	1	0	1	1	0	0	1	1	0	4	1	0	1	1	2	0	2	0	2	1	2	1	1	0	1	2	0	0	3	2	5
D6RA51;O15455	TLR3	Toll-like receptor 3 (Fragment);Toll-like receptor 3	YSQLTSLDVGFNTISK	(Y74,S75,T78,S79,T86);(Y74,S75,T78,S79,T86)	_Y[Phospho (STY)]S[Phospho (STY)]QLT[Phospho (STY)]S[Phospho (STY)]LDVGFNT[Phospho (STY)]ISK_	2	2	0	0	1	1	1	1	0	0	1	2	0	0	0	0	0	0	0	0	2	0	0	2	1	0	1	0	1	0	0	0	0	0	1	2	0	1	0	0	0	2	1	1
D6RA51;O15455	TLR3	Toll-like receptor 3 (Fragment);Toll-like receptor 3	YSQLTSLDVGFNTISK	(Y74,S75,T78,S79);(Y74,S75,T78,S79)	_Y[Phospho (STY)]S[Phospho (STY)]QLT[Phospho (STY)]S[Phospho (STY)]LDVGFNTISK_	2	2	0	0	1	1	1	1	0	0	1	2	0	0	0	0	0	0	0	0	2	0	0	2	1	0	1	0	1	0	0	0	0	0	1	2	0	1	0	0	0	2	1	1
D6RAM3;Q7L591	DOK3	Docking protein 3	ATSLPSLDTPGELR	(S274);(S330)	_ATS[Phospho (STY)]LPSLDTPGELR_	1	1	0	0	1	1	0	1	1	1	1	1	0	0	1	1	1	0	1	2	1	1	0	1	1	1	1	1	1	1	1	1	1	1	1	0	0	0	1	1	1	1	1	1
D6RAZ0;D6RED3;E9PD12;F2Z2L2;H0YAM8;Q96AX9	MIB2	RING-type E3 ubiquitin transferase;E3 ubiquitin-protein ligase MIB2;RING-type E3 ubiquitin transferase;RING-type E3 ubiquitin transferase;RING-type E3 ubiquitin transferase (Fragment);E3 ubiquitin-protein ligase MIB2	RVSADSQPFQHGDK	(S265);(S251);(S265);(S251);(S160);(S309)	_RVS[Phospho (STY)]ADSQPFQHGDK_	0	1	1	1	1	0	1	0	1	0	1	1	0	1	0	0	0	0	1	0	0	0	1	0	0	0	1	0	0	0	1	1	0	1	1	1	0	1	0	0	0	1	0	1
D6RD44;Q96EI5	TCEAL4	Transcription elongation factor A protein-like 4 (Fragment);Transcription elongation factor A protein-like 4	EGKPEIEGKPESEGEPGSETR	(S102);(S102)	_EGKPEIEGKPES[Phospho (STY)]EGEPGSETR_	0	1	0	0	1	0	0	0	0	0	0	0	0	0	0	0	0	0	0	0	0	0	0	0	0	0	0	0	0	0	0	0	0	1	1	1	0	1	0	0	0	0	0	0
D6RD46;E7EPK0;E9PDJ9;G5EA03;H0Y8P3;Q9UPQ0	LIMCH1	LIM and calponin homology domains-containing protein 1;LIM and calponin homology domains-containing protein 1;LIM and calponin homology domains-containing protein 1;LIM and calponin homology domains-containing protein 1;LIM and calponin homology domains-containing protein 1 (Fragment);LIM and calponin homology domains-containing protein 1	SINHQIESPSER	(S896);(S813);(S806);(S1357);(S807);(S973)	_SINHQIES[Phospho (STY)]PSER_	0	1	1	1	1	0	1	1	0	0	1	1	0	0	0	0	0	0	0	0	0	1	0	1	1	0	2	0	1	0	0	1	0	1	3	0	0	1	0	0	0	1	0	0
D6REX3;O94979	SEC31A	Protein transport protein Sec31A	AQGEPVAGHESPKIPYEK	(S799);(S799)	_AQGEPVAGHES[Phospho (STY)]PKIPYEK_	0	3	4	2	6	3	6	1	1	3	2	5	0	2	1	0	3	0	2	6	1	3	1	3	3	1	4	0	1	2	3	5	2	3	6	4	1	6	3	2	0	4	0	2
D6REX3;O94979	SEC31A	Protein transport protein Sec31A	DSDQVAQSDGEESPAAEEQLLGEHIK	(S527,S532);(S527,S532)	_DSDQVAQS[Phospho (STY)]DGEES[Phospho (STY)]PAAEEQLLGEHIK_	0	3	4	2	6	3	6	1	1	3	2	5	0	2	1	0	3	0	2	6	1	3	1	3	3	1	4	0	1	2	3	5	2	3	6	4	1	6	3	2	0	4	0	2
D6REX3;O94979	SEC31A	Protein transport protein Sec31A	DSDQVAQSDGEESPAAEEQLLGEHIK	(S527);(S527)	_DSDQVAQS[Phospho (STY)]DGEESPAAEEQLLGEHIK_	0	3	4	2	6	3	6	1	1	3	2	5	0	2	1	0	3	0	2	6	1	3	1	3	3	1	4	0	1	2	3	5	2	3	6	4	1	6	3	2	0	4	0	2
D6REX3;O94979	SEC31A	Protein transport protein Sec31A	DSDQVAQSDGEESPAAEEQLLGEHIK	(S532);(S532)	_DSDQVAQSDGEES[Phospho (STY)]PAAEEQLLGEHIK_	0	3	4	2	6	3	6	1	1	3	2	5	0	2	1	0	3	0	2	6	1	3	1	3	3	1	4	0	1	2	3	5	2	3	6	4	1	6	3	2	0	4	0	2
D6REX3;O94979	SEC31A	Protein transport protein Sec31A	LREQTLSPTITSGLHNIAR	(S1194);(S1163)	_LREQTLS[Phospho (STY)]PTITSGLHNIAR_	0	3	4	2	6	3	6	1	1	3	2	5	0	2	1	0	3	0	2	6	1	3	1	3	3	1	4	0	1	2	3	5	2	3	6	4	1	6	3	2	0	4	0	2
D6RFF0;H0YA82;Q4G0J3	LARP7	La ribonucleoprotein domain family member 7 (Fragment);La-related protein 7 (Fragment);La-related protein 7	SRPTSEGSDIESTEPQK	(S261);(S42);(S261)	_SRPTSEGS[Phospho (STY)]DIESTEPQK_	0	0	0	0	0	0	1	0	0	0	0	0	0	0	0	0	1	0	1	0	2	0	0	1	1	1	2	0	2	1	0	1	1	0	1	0	0	1	1	0	1	0	1	0
E5RFJ3;E5RGU7;H0YC58;H0YC69;Q8N163	CCAR2	Cell cycle and apoptosis regulator protein 2 (Fragment);Cell cycle and apoptosis regulator protein 2 (Fragment);Cell cycle and apoptosis regulator protein 2 (Fragment);Cell cycle and apoptosis regulator protein 2 (Fragment);Cell cycle and apoptosis regulator protein 2	SPAPPLLHVAALGQK	(S124);(S124);(S132);(S77);(S124)	_S[Phospho (STY)]PAPPLLHVAALGQK_	0	1	0	1	0	0	0	1	0	1	1	1	0	0	0	0	0	0	0	1	0	0	0	0	0	0	0	0	0	0	0	1	0	1	0	1	0	1	0	0	0	0	1	0
E5RIA0;E5RJP2	SORBS3	Vinexin (Fragment)	ADGGSPFLGR	(S6);(S6)	_[Acetyl (Protein N-term)]ADGGS[Phospho (STY)]PFLGR_	1	1	0	1	1	0	0	1	0	1	1	1	0	1	0	0	0	0	0	0	0	0	1	0	1	0	0	0	0	0	0	0	0	1	0	1	0	1	0	1	0	1	1	1
E5RIP1;E5RJX2;P60866	RPS20	40S ribosomal protein S20	DTGKTPVEPEVAIHR	(T9);(T9);(T9)	_DTGKT[Phospho (STY)]PVEPEVAIHR_	0	0	0	0	0	0	0	0	0	0	1	0	0	0	0	1	0	0	1	1	1	1	0	0	1	0	0	1	1	0	1	0	1	0	0	0	1	1	1	1	0	0	1	0
E5RJJ5;Q495M3	SLC36A2	Proton-coupled amino acid transporter 2	DSTFLDESPSESAGLK	(S41);(S41)	_DSTFLDES[Phospho (STY)]PSESAGLK_	5	5	5	4	4	3	6	4	5	3	4	6	4	4	2	2	3	0	5	2	4	3	3	4	5	2	3	3	1	2	4	5	6	5	4	5	4	4	4	5	1	6	4	5
E5RJJ5;Q495M3	SLC36A2	Proton-coupled amino acid transporter 2	DSTFLDESPSESAGLK	(S43);(S43)	_DSTFLDESPS[Phospho (STY)]ESAGLK_	5	5	5	4	4	3	6	4	5	3	4	6	4	4	2	2	3	0	5	2	4	3	3	4	5	2	3	3	1	2	4	5	6	5	4	5	4	4	4	5	1	6	4	5
E5RJJ5;Q495M3	SLC36A2	Proton-coupled amino acid transporter 2	KLENKDSTFLDESPSESAGLK	(S35);(S35)	_KLENKDS[Phospho (STY)]TFLDESPSESAGLK_	5	5	5	4	4	3	6	4	5	3	4	6	4	4	2	2	3	0	5	2	4	3	3	4	5	2	3	3	1	2	4	5	6	5	4	5	4	4	4	5	1	6	4	5
E5RJJ5;Q495M3	SLC36A2	Proton-coupled amino acid transporter 2	LDLMSPPESAK	(S26);(S26)	_LDLMSPPES[Phospho (STY)]AK_	5	5	5	4	4	3	6	4	5	3	4	6	4	4	2	2	3	0	5	2	4	3	3	4	5	2	3	3	1	2	4	5	6	5	4	5	4	4	4	5	1	6	4	5
E5RJU9;Q86UE4	MTDH	Protein LYRIC	SQEPIPDDQKVSDDDK	(S370);(S426)	_SQEPIPDDQKVS[Phospho (STY)]DDDK_	2	2	2	2	2	1	2	2	2	2	3	2	0	2	0	2	2	0	3	2	3	2	2	2	3	2	2	2	3	2	2	2	2	2	2	2	3	2	2	2	2	1	3	2
E5RJU9;Q86UE4	MTDH	Protein LYRIC	SQEPIPDDQKVSDDDKEK	(S370);(S426)	_SQEPIPDDQKVS[Phospho (STY)]DDDKEK_	2	2	2	2	2	1	2	2	2	2	3	2	0	2	0	2	2	0	3	2	3	2	2	2	3	2	2	2	3	2	2	2	2	2	2	2	3	2	2	2	2	1	3	2
E7EMG9;P33241	LSP1	Lymphocyte-specific protein 1 (Fragment);Lymphocyte-specific protein 1	LIDRTESLNR	(S195);(S204)	_LIDRTES[Phospho (STY)]LNR_	2	1	2	0	0	0	0	1	5	7	2	6	1	2	0	0	5	0	0	5	5	4	2	2	2	0	6	0	9	3	3	0	1	6	1	4	2	0	1	3	1	6	5	1
E7EMG9;P33241	LSP1	Lymphocyte-specific protein 1 (Fragment);Lymphocyte-specific protein 1	QASIELPSMAVASTK	(S243,M249);(S252,M258)	_QAS[Phospho (STY)]IELPSM[Oxidation (M)]AVASTK_	2	1	2	0	0	0	0	1	5	7	2	6	1	2	0	0	5	0	0	5	5	4	2	2	2	0	6	0	9	3	3	0	1	6	1	4	2	0	1	3	1	6	5	1
E7EMG9;P33241	LSP1	Lymphocyte-specific protein 1 (Fragment);Lymphocyte-specific protein 1	QASIELPSMAVASTK	(S243);(S252)	_QAS[Phospho (STY)]IELPSMAVASTK_	2	1	2	0	0	0	0	1	5	7	2	6	1	2	0	0	5	0	0	5	5	4	2	2	2	0	6	0	9	3	3	0	1	6	1	4	2	0	1	3	1	6	5	1
E7EMG9;P33241	LSP1	Lymphocyte-specific protein 1 (Fragment);Lymphocyte-specific protein 1	SPEGEQEDRPGLHAYEK	(S102);(S111)	_S[Phospho (STY)]PEGEQEDRPGLHAYEK_	2	1	2	0	0	0	0	1	5	7	2	6	1	2	0	0	5	0	0	5	5	4	2	2	2	0	6	0	9	3	3	0	1	6	1	4	2	0	1	3	1	6	5	1
E7EN19	MAP4K4	Mitogen-activated protein kinase kinase kinase kinase 4	KGSVVNVNPTNTR	(S933)	_KGS[Phospho (STY)]VVNVNPTNTR_	2	4	2	1	3	0	1	1	0	0	1	2	1	0	1	0	0	0	0	0	3	2	1	1	2	0	1	1	0	0	3	1	0	1	2	3	0	3	0	0	0	3	2	2
E7EN19	MAP4K4	Mitogen-activated protein kinase kinase kinase kinase 4	LVDFGVSAQLDRTVGR	(T181)	_LVDFGVSAQLDRT[Phospho (STY)]VGR_	2	4	2	1	3	0	1	1	0	0	1	2	1	0	1	0	0	0	0	0	3	2	1	1	2	0	1	1	0	0	3	1	0	1	2	3	0	3	0	0	0	3	2	2
E7EPF5;O43639	NCK2	Cytoplasmic protein NCK2 (Fragment);Cytoplasmic protein NCK2	DASPTPSTDAEYPANGSGADR	(S90);(S90)	_DAS[Phospho (STY)]PTPSTDAEYPANGSGADR_	1	2	0	0	0	0	0	0	0	0	0	1	0	0	0	0	0	0	0	0	0	0	0	1	2	0	0	0	0	0	1	0	0	1	2	1	0	1	0	0	0	2	0	1
E7EPK1;E7ES33;G3V1Q4;Q16181	SEPTIN7	Septin;Septin;Septin;Septin-7	ILEQQNSSRTLEK	(T426);(T406);(T390);(T426)	_ILEQQNSSRT[Phospho (STY)]LEK_	1	2	1	0	2	1	1	1	1	1	1	1	1	1	0	0	1	0	1	1	1	1	2	1	1	0	1	0	2	2	2	2	0	2	2	2	0	1	0	0	1	1	1	0
E7EPN9;Q9Y520	PRRC2C	Protein PRRC2C	LPDLSPVENK	(S2107);(S2105)	_LPDLS[Phospho (STY)]PVENK_	1	1	1	0	0	0	0	1	1	0	4	1	0	1	0	1	0	0	0	1	1	1	0	1	3	0	1	0	1	1	1	0	0	1	2	1	1	2	0	1	0	1	4	1
E7EPP7;Q6ZWJ1	STXBP4	Syntaxin-binding protein 4	AVLASQTSLTPLGR	(S441);(S463)	_AVLASQTS[Phospho (STY)]LTPLGR_	1	2	0	1	3	1	1	1	0	2	1	3	0	0	0	0	0	0	0	0	2	0	2	1	2	0	0	1	0	0	1	1	0	1	2	1	0	1	0	1	0	2	1	1
E7EPP7;Q6ZWJ1	STXBP4	Syntaxin-binding protein 4	ISLNPSVR	(S208);(S208)	_IS[Phospho (STY)]LNPSVR_	1	2	0	1	3	1	1	1	0	2	1	3	0	0	0	0	0	0	0	0	2	0	2	1	2	0	0	1	0	0	1	1	0	1	2	1	0	1	0	1	0	2	1	1
E7EQ61;E7EWE1;Q9GZZ9	UBA5	UFM1-activating enzyme;UFM1-activating enzyme;Ubiquitin-like modifier-activating enzyme 5	MSSEVVDSNPYSR	(M43,S45);(M43,S45);(M43,S45)	_M[Oxidation (M)]SS[Phospho (STY)]EVVDSNPYSR_	0	0	0	0	0	0	0	1	0	1	1	2	0	0	0	1	0	0	0	0	0	1	1	1	2	1	1	0	0	0	2	0	0	0	2	2	0	1	0	0	0	2	0	0
E7EQL5;E7EQU2;E7EV09	DYNC1I2	Cytoplasmic dynein 1 intermediate chain 2 (Fragment)	EAEALLQSMGLTPESPIVPPPMSPSSK	(M67,M80,S81);(M67,M80,S81);(M67,M80,S81)	_EAEALLQSM[Oxidation (M)]GLTPESPIVPPPM[Oxidation (M)]S[Phospho (STY)]PSSK_	1	1	1	1	3	0	2	1	0	1	3	1	0	3	0	0	1	0	0	2	1	2	2	1	5	1	2	0	1	0	0	2	0	1	6	4	1	1	0	0	0	1	1	1
E7EQR4;P15311	EZR	Ezrin	ELSEQIQR	(S366);(S366)	_ELS[Phospho (STY)]EQIQR_	13	15	13	13	15	8	20	10	13	10	18	19	7	17	4	2	6	0	7	8	14	10	22	10	20	7	13	9	6	9	12	14	5	15	21	22	7	12	3	11	5	19	14	15
E7EQR4;P15311	EZR	Ezrin	GFPTWLK	(T57);(T57)	_GFPT[Phospho (STY)]WLK_	13	15	13	13	15	8	20	10	13	10	18	19	7	17	4	2	6	0	7	8	14	10	22	10	20	7	13	9	6	9	12	14	5	15	21	22	7	12	3	11	5	19	14	15
E7EQR4;P15311	EZR	Ezrin	QLLTLSSELSQAR	(T533);(T533)	_QLLT[Phospho (STY)]LSSELSQAR_	13	15	13	13	15	8	20	10	13	10	18	19	7	17	4	2	6	0	7	8	14	10	22	10	20	7	13	9	6	9	12	14	5	15	21	22	7	12	3	11	5	19	14	15
E7EQR4;P15311	EZR	Ezrin	QLLTLSSELSQAR	(S535);(S535)	_QLLTLS[Phospho (STY)]SELSQAR_	13	15	13	13	15	8	20	10	13	10	18	19	7	17	4	2	6	0	7	8	14	10	22	10	20	7	13	9	6	9	12	14	5	15	21	22	7	12	3	11	5	19	14	15
E7EQR4;P15311	EZR	Ezrin	QLLTLSSELSQAR	(S536);(S536)	_QLLTLSS[Phospho (STY)]ELSQAR_	13	15	13	13	15	8	20	10	13	10	18	19	7	17	4	2	6	0	7	8	14	10	22	10	20	7	13	9	6	9	12	14	5	15	21	22	7	12	3	11	5	19	14	15
E7EQR4;P15311	EZR	Ezrin	QLLTLSSELSQARDENK	(S539);(S539)	_QLLTLSSELS[Phospho (STY)]QARDENK_	13	15	13	13	15	8	20	10	13	10	18	19	7	17	4	2	6	0	7	8	14	10	22	10	20	7	13	9	6	9	12	14	5	15	21	22	7	12	3	11	5	19	14	15
E7EQR4;P15311	EZR	Ezrin	SQEQLAAELAEYTAK	(Y424);(Y424)	_SQEQLAAELAEY[Phospho (STY)]TAK_	13	15	13	13	15	8	20	10	13	10	18	19	7	17	4	2	6	0	7	8	14	10	22	10	20	7	13	9	6	9	12	14	5	15	21	22	7	12	3	11	5	19	14	15
E7EQT4;Q9UKV3;S4R3H4	ACIN1	Apoptotic chromatin condensation inducer in the nucleus	DPSSGQEVATPPVPQLQVCEPK	(T642,C651);(T682,C691);(T624,C633)	_DPSSGQEVAT[Phospho (STY)]PPVPQLQVC[Carbamidomethyl (C)]EPK_	0	2	1	0	1	1	3	1	0	1	4	3	0	1	0	0	2	0	2	3	2	2	0	2	6	2	5	1	4	3	0	2	2	2	1	3	0	4	0	1	1	2	3	0
E7EQT4;Q9UKV3;S4R3H4	ACIN1	Apoptotic chromatin condensation inducer in the nucleus	SLSPGVSR	(S615,S617);(S655,S657);(S597,S599)	_S[Phospho (STY)]LS[Phospho (STY)]PGVSR_	0	2	1	0	1	1	3	1	0	1	4	3	0	1	0	0	2	0	2	3	2	2	0	2	6	2	5	1	4	3	0	2	2	2	1	3	0	4	0	1	1	2	3	0
E7EQT4;Q9UKV3;S4R3H4	ACIN1	Apoptotic chromatin condensation inducer in the nucleus	TAQVPSPPR	(S964);(S1004);(S946)	_TAQVPS[Phospho (STY)]PPR_	0	2	1	0	1	1	3	1	0	1	4	3	0	1	0	0	2	0	2	3	2	2	0	2	6	2	5	1	4	3	0	2	2	2	1	3	0	4	0	1	1	2	3	0
E7ERS3;H3BP01;Q86VM9	ZC3H18	Zinc finger CCCH domain-containing protein 18;Zinc finger CCCH domain-containing protein 18 (Fragment);Zinc finger CCCH domain-containing protein 18	LGVSVSPSR	(S558);(S199);(S534)	_LGVSVS[Phospho (STY)]PSR_	1	0	1	0	0	0	1	0	1	0	1	1	0	0	0	1	1	0	1	1	1	0	0	0	1	1	1	1	1	1	0	1	1	0	0	1	0	0	1	1	0	0	1	0
E7EUC7;Q16851	UGP2	UTP--glucose-1-phosphate uridylyltransferase	AMSQDGASQFQEVIR	(M21,S22);(M12,S13)	_AM[Oxidation (M)]S[Phospho (STY)]QDGASQFQEVIR_	0	4	1	3	4	3	3	4	1	7	6	9	2	5	0	0	2	0	5	9	2	1	2	4	7	2	6	0	1	2	6	1	4	5	9	6	0	5	1	1	3	8	2	1
E7EUC7;Q16851	UGP2	UTP--glucose-1-phosphate uridylyltransferase	AMSQDGASQFQEVIR	(S22);(S13)	_AMS[Phospho (STY)]QDGASQFQEVIR_	0	4	1	3	4	3	3	4	1	7	6	9	2	5	0	0	2	0	5	9	2	1	2	4	7	2	6	0	1	2	6	1	4	5	9	6	0	5	1	1	3	8	2	1
E7EVA0;P27816	MAP4	Microtubule-associated protein;Microtubule-associated protein 4	DGVLTLANNVTPAK	(T588);(T571)	_DGVLTLANNVT[Phospho (STY)]PAK_	3	5	1	2	2	2	2	1	2	0	6	3	0	3	0	0	0	0	1	1	4	4	2	2	6	1	2	2	2	2	2	2	0	3	3	2	4	2	0	4	0	3	5	2
E7EVA0;P27816	MAP4	Microtubule-associated protein;Microtubule-associated protein 4	DVTPPPETEVVLIK	(T538);(T521)	_DVT[Phospho (STY)]PPPETEVVLIK_	3	5	1	2	2	2	2	1	2	0	6	3	0	3	0	0	0	0	1	1	4	4	2	2	6	1	2	2	2	2	2	2	0	3	3	2	4	2	0	4	0	3	5	2
E7EVA0;P27816	MAP4	Microtubule-associated protein;Microtubule-associated protein 4	VGSLDNVGHLPAGGAVK	(S2218);(S1073)	_VGS[Phospho (STY)]LDNVGHLPAGGAVK_	3	5	1	2	2	2	2	1	2	0	6	3	0	3	0	0	0	0	1	1	4	4	2	2	6	1	2	2	2	2	2	2	0	3	3	2	4	2	0	4	0	3	5	2
E7EVW7;P14317	HCLS1	Hematopoietic lineage cell-specific protein	RSPEAPQPVIAMEEPAVPAPLPK	(S238,M248);(S275,M285)	_RS[Phospho (STY)]PEAPQPVIAM[Oxidation (M)]EEPAVPAPLPK_	0	2	1	0	0	0	0	0	0	1	1	2	0	3	0	0	1	0	0	1	1	1	0	0	0	1	2	0	1	0	0	0	1	2	2	2	0	0	0	0	0	1	0	0
E7EVW7;P14317	HCLS1	Hematopoietic lineage cell-specific protein	RSPEAPQPVIAMEEPAVPAPLPK	(S238);(S275)	_RS[Phospho (STY)]PEAPQPVIAMEEPAVPAPLPK_	0	2	1	0	0	0	0	0	0	1	1	2	0	3	0	0	1	0	0	1	1	1	0	0	0	1	2	0	1	0	0	0	1	2	2	2	0	0	0	0	0	1	0	0
E7EVX2;Q13439	GOLGA4	Golgin subfamily A member 4 (Fragment);Golgin subfamily A member 4	EENPESDGEPVVEDGTSVK	(S271);(S266)	_EENPES[Phospho (STY)]DGEPVVEDGTSVK_	0	1	2	1	2	0	1	0	0	0	0	2	0	2	0	0	0	0	1	0	1	1	0	2	2	0	1	0	0	0	0	2	0	1	2	2	0	1	0	0	0	1	0	0
E7EVX2;Q13439	GOLGA4	Golgin subfamily A member 4 (Fragment);Golgin subfamily A member 4	VPSVESLFR	(S93);(S71)	_VPS[Phospho (STY)]VESLFR_	0	1	2	1	2	0	1	0	0	0	0	2	0	2	0	0	0	0	1	0	1	1	0	2	2	0	1	0	0	0	0	2	0	1	2	2	0	1	0	0	0	1	0	0
E7EX17;P23588	EIF4B	Eukaryotic translation initiation factor 4B	AASIFGGAK	(S359);(S359)	_AAS[Phospho (STY)]IFGGAK_	3	5	2	3	1	1	3	2	0	4	9	6	0	3	0	1	3	0	2	3	5	2	7	3	7	2	5	2	6	2	3	2	1	7	7	9	4	4	1	3	1	5	6	4
E7EX17;P23588	EIF4B	Eukaryotic translation initiation factor 4B	AFGSGYR	(S283);(S283)	_AFGS[Phospho (STY)]GYR_	3	5	2	3	1	1	3	2	0	4	9	6	0	3	0	1	3	0	2	3	5	2	7	3	7	2	5	2	6	2	3	2	1	7	7	9	4	4	1	3	1	5	6	4
E7EX17;P23588	EIF4B	Eukaryotic translation initiation factor 4B	EEDCHSPTSKPPKPDQPLK	(C462,S464);(C457,S459)	_EEDC[Carbamidomethyl (C)]HS[Phospho (STY)]PTSKPPKPDQPLK_	3	5	2	3	1	1	3	2	0	4	9	6	0	3	0	1	3	0	2	3	5	2	7	3	7	2	5	2	6	2	3	2	1	7	7	9	4	4	1	3	1	5	6	4
E7EX17;P23588	EIF4B	Eukaryotic translation initiation factor 4B	SLENETLNK	(S450);(S445)	_S[Phospho (STY)]LENETLNK_	3	5	2	3	1	1	3	2	0	4	9	6	0	3	0	1	3	0	2	3	5	2	7	3	7	2	5	2	6	2	3	2	1	7	7	9	4	4	1	3	1	5	6	4
E7EX17;P23588	EIF4B	Eukaryotic translation initiation factor 4B	YAALSVDGEDENEGEDYAE	(S602);(S597)	_YAALS[Phospho (STY)]VDGEDENEGEDYAE_	3	5	2	3	1	1	3	2	0	4	9	6	0	3	0	1	3	0	2	3	5	2	7	3	7	2	5	2	6	2	3	2	1	7	7	9	4	4	1	3	1	5	6	4
E9PAM4;Q9BTU6	;PI4K2A	Phosphatidylinositol 4-kinase type 2;Phosphatidylinositol 4-kinase type 2-alpha	SSSESYTQSFQSR	(S432);(S462)	_SSS[Phospho (STY)]ESYTQSFQSR_	1	1	1	1	1	1	1	0	0	0	1	1	0	1	0	0	1	0	0	1	1	1	0	1	1	1	1	1	1	1	1	1	1	1	1	1	0	1	1	1	0	1	0	1
E9PBS1;P22234	PAICS	AIR carboxylase (Fragment);Multifunctional protein ADE2	EVYELLDSPGK	(S27);(S27)	_EVYELLDS[Phospho (STY)]PGK_	1	3	1	1	4	2	2	2	2	1	2	3	1	1	1	1	1	0	3	1	4	3	1	3	2	1	2	1	3	1	2	2	1	2	2	1	1	2	1	1	3	3	3	2
E9PC05;F8SNU6;F8SNU7;Q9H0C8	ILKAP	Integrin-linked kinase-associated serine/threonine phosphatase 2C (Fragment);Integrin-linked kinase associated phosphatase;Integrin-linked kinase associated phosphatase;Integrin-linked kinase-associated serine/threonine phosphatase 2C	MDLFGDLPEPERSPRPAAGK	(S13);(S13);(S13);(S13)	_[Acetyl (Protein N-term)]MDLFGDLPEPERS[Phospho (STY)]PRPAAGK_	0	1	0	0	1	0	1	0	0	0	0	1	0	1	0	0	0	0	0	0	0	0	0	0	1	0	1	0	0	0	0	1	0	0	1	1	0	1	0	0	0	0	0	0
E9PC84;F5H7V9;J3QSU6;P24821	TNC	Tenascin	LPVGSQCSVDLESASGEK	(C64,S72);(C64,S72);(C64,S72);(C64,S72)	_LPVGSQC[Carbamidomethyl (C)]SVDLESAS[Phospho (STY)]GEK_	1	3	2	2	4	5	3	0	1	0	2	2	2	1	2	0	6	0	3	1	1	1	6	0	2	0	4	3	0	0	3	2	0	0	6	4	0	1	1	0	0	2	0	3
E9PCV4;M0R344;Q9NRA0	SPHK2	Sphingosine kinase 2	LSYLPATVEPASPTPAHSLPR	(S181);(S351);(S387)	_LSYLPATVEPAS[Phospho (STY)]PTPAHSLPR_	0	1	1	1	2	1	0	0	0	0	0	1	1	1	0	0	0	0	0	0	1	0	0	0	0	0	0	0	0	0	1	1	0	1	2	2	0	1	0	0	0	1	0	1
E9PCY7;G8JLB6;P31943	HNRNPH1	Heterogeneous nuclear ribonucleoprotein H	HTGPNSPDTANDGFVR	(S104);(S104);(S104)	_HTGPNS[Phospho (STY)]PDTANDGFVR_	0	0	2	0	0	0	3	0	0	3	2	2	0	2	0	0	1	0	1	1	1	0	0	1	1	0	1	0	1	1	1	1	1	0	2	3	0	5	1	0	1	2	0	0
E9PDE8;O95757	HSPA4L	Heat shock 70 kDa protein 4L	SFDDPIVQTER	(S48);(S74)	_S[Phospho (STY)]FDDPIVQTER_	0	0	0	0	1	0	1	0	0	0	2	2	0	1	0	0	0	0	0	0	1	1	0	2	1	0	2	0	0	0	1	0	0	0	2	2	0	0	0	0	0	1	0	0
E9PDJ4;Q8NF50	DOCK8	Dedicator of cytokinesis protein 8	ALSLEENGVGSNFK	(S383);(S451)	_ALS[Phospho (STY)]LEENGVGSNFK_	0	0	0	0	1	0	0	0	0	1	0	1	0	0	0	0	0	0	0	1	0	1	0	1	1	0	1	0	0	1	0	0	0	0	1	0	0	0	0	0	1	1	0	0
E9PER6;O15530;Q6A1A2	PDPK1;PDPK1;PDPK2P	3-phosphoinositide-dependent protein kinase 1;3-phosphoinositide-dependent protein kinase 1;Putative 3-phosphoinositide-dependent protein kinase 2	ANSFVGTAQYVSPELLTEK	(S214);(S241);(S214)	_ANS[Phospho (STY)]FVGTAQYVSPELLTEK_	1	1	1	1	1	1	1	1	0	1	1	1	1	1	1	0	1	0	1	1	1	1	1	1	1	1	1	1	1	0	1	1	1	1	1	1	1	1	1	1	0	1	1	1
E9PG08;Q9UGM5	FETUB	Fetuin-B	GSVQYLPDLDDKNSQEK	(S250);(S315)	_GSVQYLPDLDDKNS[Phospho (STY)]QEK_	3	2	2	2	1	2	3	1	1	1	2	2	1	1	1	3	1	0	2	2	2	2	1	0	2	2	1	3	2	1	1	0	2	2	1	2	3	2	1	1	0	2	2	2
E9PG40;P05067	APP	Amyloid-beta A4 protein;Amyloid-beta precursor protein	VESLEQEAANER	(S385);(S441)	_VES[Phospho (STY)]LEQEAANER_	3	6	3	6	5	4	2	6	5	3	6	6	4	5	2	1	3	0	2	2	5	4	5	5	7	2	4	2	1	0	6	5	2	6	6	6	1	5	0	2	0	6	3	6
E9PGT3;Q15418	RPS6KA1	Ribosomal protein S6 kinase;Ribosomal protein S6 kinase alpha-1	AYSFCGTVEYMAPEVVNR	(S221,C223,M229);(S221,C223,M229)	_AYS[Phospho (STY)]FC[Carbamidomethyl (C)]GTVEYM[Oxidation (M)]APEVVNR_	1	2	2	2	4	2	2	0	0	1	1	4	2	1	0	0	0	0	0	2	1	1	0	3	3	1	4	0	0	0	1	1	0	1	5	3	0	2	0	0	0	2	0	0
E9PGT3;Q15418	RPS6KA1	Ribosomal protein S6 kinase;Ribosomal protein S6 kinase alpha-1	AYSFCGTVEYMAPEVVNR	(S221,C223);(S221,C223)	_AYS[Phospho (STY)]FC[Carbamidomethyl (C)]GTVEYMAPEVVNR_	1	2	2	2	4	2	2	0	0	1	1	4	2	1	0	0	0	0	0	2	1	1	0	3	3	1	4	0	0	0	1	1	0	1	5	3	0	2	0	0	0	2	0	0
E9PGT3;Q15418	RPS6KA1	Ribosomal protein S6 kinase;Ribosomal protein S6 kinase alpha-1	GFSFVATGLMEDDGKPR	(S369,M376);(S380,M387)	_GFS[Phospho (STY)]FVATGLM[Oxidation (M)]EDDGKPR_	1	2	2	2	4	2	2	0	0	1	1	4	2	1	0	0	0	0	0	2	1	1	0	3	3	1	4	0	0	0	1	1	0	1	5	3	0	2	0	0	0	2	0	0
E9PHI6;Q9Y6G9	DYNC1LI1	Dynein light intermediate chain;Cytoplasmic dynein 1 light intermediate chain 1	DFQEYVEPGEDFPASPQR	(S91);(S207)	_DFQEYVEPGEDFPAS[Phospho (STY)]PQR_	1	1	1	1	3	1	2	1	1	2	2	3	1	2	1	0	1	0	1	2	1	3	1	2	3	1	3	1	1	1	1	1	1	1	3	3	0	1	0	1	0	2	1	1
E9PHI6;Q9Y6G9	DYNC1LI1	Dynein light intermediate chain;Cytoplasmic dynein 1 light intermediate chain 1	DFQEYVEPGEDFPASPQRR	(S91);(S207)	_DFQEYVEPGEDFPAS[Phospho (STY)]PQRR_	1	1	1	1	3	1	2	1	1	2	2	3	1	2	1	0	1	0	1	2	1	3	1	2	3	1	3	1	1	1	1	1	1	1	3	3	0	1	0	1	0	2	1	1
E9PHI6;Q9Y6G9	DYNC1LI1	Dynein light intermediate chain;Cytoplasmic dynein 1 light intermediate chain 1	KPVTVSPTTPTSPTEGEAS	(S400);(S516)	_KPVTVSPTTPTS[Phospho (STY)]PTEGEAS_	1	1	1	1	3	1	2	1	1	2	2	3	1	2	1	0	1	0	1	2	1	3	1	2	3	1	3	1	1	1	1	1	1	1	3	3	0	1	0	1	0	2	1	1
E9PI52;Q7L4I2	RSRC2	Arginine/serine-rich coiled-coil protein 2	AASDTERDGLAPEK	(S4);(S4)	_[Acetyl (Protein N-term)]AAS[Phospho (STY)]DTERDGLAPEK_	1	1	1	1	1	1	1	0	0	1	1	1	0	1	0	1	0	0	1	1	1	1	0	1	1	1	1	1	1	0	0	1	1	1	1	1	1	1	0	1	1	0	1	1
E9PIR5;E9PKC5;E9PLK6;E9PPG2;Q01432	AMPD3	AMP deaminase 3;AMP deaminase;AMP deaminase 3 (Fragment);AMP deaminase 3 (Fragment);AMP deaminase 3	SQSLSLQMPPQQDWK	(S94,M99);(S85,M90);(S85,M90);(S85,M90);(S85,M90)	_SQS[Phospho (STY)]LSLQM[Oxidation (M)]PPQQDWK_	0	0	0	0	1	0	0	0	0	1	1	2	0	0	0	0	1	0	1	1	1	1	0	1	1	1	2	0	1	0	1	1	1	0	1	0	0	1	0	0	0	1	0	0
E9PJ38;E9PN10;E9PND3;O00559	EBAG9	Receptor-binding cancer antigen-expressed on SiSo cells (Fragment);Receptor-binding cancer antigen-expressed on SiSo cells (Fragment);Receptor-binding cancer antigen expressed on SiSo cells;Receptor-binding cancer antigen expressed on SiSo cells	KLSGDQITLPTTVDYSSVPK	(S36);(S36);(S36);(S36)	_KLS[Phospho (STY)]GDQITLPTTVDYSSVPK_	0	0	0	0	1	0	1	0	0	0	0	1	0	1	0	0	1	0	1	1	0	0	0	0	1	1	1	0	0	0	0	1	1	0	1	1	0	1	1	0	0	1	0	0
E9PJL7;E9PRA8;P02511	CRYAB	Alpha-crystallin B chain (Fragment);Alpha-crystallin B chain;Alpha-crystallin B chain	APSWFDTGLSEMR	(S59,M68);(S59,M68);(S59,M68)	_APS[Phospho (STY)]WFDTGLSEM[Oxidation (M)]R_	2	2	6	3	5	3	9	3	2	0	7	11	2	7	1	0	0	0	6	0	3	3	7	3	6	1	2	2	0	0	5	5	0	7	10	8	0	4	1	2	0	8	2	4
E9PJL7;E9PRA8;P02511	CRYAB	Alpha-crystallin B chain (Fragment);Alpha-crystallin B chain;Alpha-crystallin B chain	APSWFDTGLSEMR	(S59);(S59);(S59)	_APS[Phospho (STY)]WFDTGLSEMR_	2	2	6	3	5	3	9	3	2	0	7	11	2	7	1	0	0	0	6	0	3	3	7	3	6	1	2	2	0	0	5	5	0	7	10	8	0	4	1	2	0	8	2	4
E9PJL7;E9PRA8;P02511	CRYAB	Alpha-crystallin B chain (Fragment);Alpha-crystallin B chain;Alpha-crystallin B chain	DRFSVNLDVK	(S76);(S76);(S76)	_DRFS[Phospho (STY)]VNLDVK_	2	2	6	3	5	3	9	3	2	0	7	11	2	7	1	0	0	0	6	0	3	3	7	3	6	1	2	2	0	0	5	5	0	7	10	8	0	4	1	2	0	8	2	4
E9PJL7;E9PRA8;P02511	CRYAB	Alpha-crystallin B chain (Fragment);Alpha-crystallin B chain;Alpha-crystallin B chain	RPFFPFHSPSR	(S19);(S19);(S19)	_RPFFPFHS[Phospho (STY)]PSR_	2	2	6	3	5	3	9	3	2	0	7	11	2	7	1	0	0	0	6	0	3	3	7	3	6	1	2	2	0	0	5	5	0	7	10	8	0	4	1	2	0	8	2	4
E9PL09;E9PPU1;H0YEU2;P23396	RPS3	40S ribosomal protein S3;40S ribosomal protein S3;40S ribosomal protein S3 (Fragment);40S ribosomal protein S3	DEILPTTPISEQK	(T209);(T136);(T149);(T221)	_DEILPTT[Phospho (STY)]PISEQK_	1	3	1	2	3	1	3	2	1	2	3	3	0	2	1	1	1	0	2	2	1	1	2	2	3	2	3	1	1	1	2	2	3	3	3	3	1	3	0	1	0	2	2	1
E9PM90;Q9UK41	VPS28	Vacuolar protein sorting-associated protein 28 homolog (Fragment);Vacuolar protein sorting-associated protein 28 homolog	MFHGIPATPGIGAPGNKPELYEEVK	(M1,T8);(M1,T8)	_[Acetyl (Protein N-term)]M[Oxidation (M)]FHGIPAT[Phospho (STY)]PGIGAPGNKPELYEEVK_	9	11	7	9	9	7	11	8	3	6	10	11	3	7	5	2	7	0	7	3	10	6	9	7	10	2	6	8	1	0	10	8	2	9	10	9	3	10	4	7	2	10	9	10
E9PM90;Q9UK41	VPS28	Vacuolar protein sorting-associated protein 28 homolog (Fragment);Vacuolar protein sorting-associated protein 28 homolog	MFHGIPATPGIGAPGNKPELYEEVK	(M1,Y21);(M1,Y21)	_[Acetyl (Protein N-term)]M[Oxidation (M)]FHGIPATPGIGAPGNKPELY[Phospho (STY)]EEVK_	9	11	7	9	9	7	11	8	3	6	10	11	3	7	5	2	7	0	7	3	10	6	9	7	10	2	6	8	1	0	10	8	2	9	10	9	3	10	4	7	2	10	9	10
E9PM90;Q9UK41	VPS28	Vacuolar protein sorting-associated protein 28 homolog (Fragment);Vacuolar protein sorting-associated protein 28 homolog	MFHGIPATPGIGAPGNKPELYEEVK	(T8,Y21);(T8,Y21)	_[Acetyl (Protein N-term)]MFHGIPAT[Phospho (STY)]PGIGAPGNKPELY[Phospho (STY)]EEVK_	9	11	7	9	9	7	11	8	3	6	10	11	3	7	5	2	7	0	7	3	10	6	9	7	10	2	6	8	1	0	10	8	2	9	10	9	3	10	4	7	2	10	9	10
E9PM90;Q9UK41	VPS28	Vacuolar protein sorting-associated protein 28 homolog (Fragment);Vacuolar protein sorting-associated protein 28 homolog	MFHGIPATPGIGAPGNKPELYEEVK	(T8);(T8)	_[Acetyl (Protein N-term)]MFHGIPAT[Phospho (STY)]PGIGAPGNKPELYEEVK_	9	11	7	9	9	7	11	8	3	6	10	11	3	7	5	2	7	0	7	3	10	6	9	7	10	2	6	8	1	0	10	8	2	9	10	9	3	10	4	7	2	10	9	10
E9PM90;Q9UK41	VPS28	Vacuolar protein sorting-associated protein 28 homolog (Fragment);Vacuolar protein sorting-associated protein 28 homolog	MFHGIPATPGIGAPGNKPELYEEVK	(Y21);(Y21)	_[Acetyl (Protein N-term)]MFHGIPATPGIGAPGNKPELY[Phospho (STY)]EEVK_	9	11	7	9	9	7	11	8	3	6	10	11	3	7	5	2	7	0	7	3	10	6	9	7	10	2	6	8	1	0	10	8	2	9	10	9	3	10	4	7	2	10	9	10
E9PM90;Q9UK41	VPS28	Vacuolar protein sorting-associated protein 28 homolog (Fragment);Vacuolar protein sorting-associated protein 28 homolog	EDRPITIKDDK	(T100);(T117)	_EDRPIT[Phospho (STY)]IKDDK_	9	11	7	9	9	7	11	8	3	6	10	11	3	7	5	2	7	0	7	3	10	6	9	7	10	2	6	8	1	0	10	8	2	9	10	9	3	10	4	7	2	10	9	10
E9PM92;O00193	C11orf58;SMAP	Small acidic protein	RSASPDDDLGSSNWEAADLGNEER	(S17);(S17)	_RSAS[Phospho (STY)]PDDDLGSSNWEAADLGNEER_	1	1	1	0	0	0	1	0	0	0	1	1	0	1	0	0	0	0	0	1	1	0	0	1	1	0	1	0	2	0	1	1	0	1	1	1	1	1	0	0	0	0	1	0
E9PMD7;P62136	PPP1CA	Serine/threonine-protein phosphatase;Serine/threonine-protein phosphatase PP1-alpha catalytic subunit	YGQFSGLNPGGRPITPPR	(T285);(T320)	_YGQFSGLNPGGRPIT[Phospho (STY)]PPR_	1	2	2	2	1	2	5	1	1	3	3	4	0	2	1	0	2	0	4	5	2	2	2	2	3	2	2	2	2	4	3	3	2	2	5	4	0	2	2	1	2	2	2	3
E9PMG1;H0YDT0;Q96D71	REPS1	RalBP1-associated Eps domain-containing protein 1;RalBP1-associated Eps domain-containing protein 1 (Fragment);RalBP1-associated Eps domain-containing protein 1	LKSEDELRPEVDEHTQK	(S650);(S667);(S709)	_LKS[Phospho (STY)]EDELRPEVDEHTQK_	0	2	1	2	3	0	1	1	0	1	2	4	0	3	0	0	1	0	0	2	0	1	0	1	3	1	2	0	1	0	1	2	1	2	4	2	0	2	0	0	0	3	1	0
E9PMG1;H0YDT0;Q96D71	REPS1	RalBP1-associated Eps domain-containing protein 1;RalBP1-associated Eps domain-containing protein 1 (Fragment);RalBP1-associated Eps domain-containing protein 1	SEDELRPEVDEHTQK	(S650);(S667);(S709)	_S[Phospho (STY)]EDELRPEVDEHTQK_	0	2	1	2	3	0	1	1	0	1	2	4	0	3	0	0	1	0	0	2	0	1	0	1	3	1	2	0	1	0	1	2	1	2	4	2	0	2	0	0	0	3	1	0
E9PMS6	LMO7	LIM domain only protein 7	MYSFDDVLEEGK	(S370)	_MYS[Phospho (STY)]FDDVLEEGK_	3	5	4	4	5	0	6	1	0	1	13	3	0	3	0	0	0	0	3	1	9	8	3	4	13	0	5	3	5	3	5	5	0	8	3	13	7	7	0	7	0	2	11	4
E9PMS6	LMO7	LIM domain only protein 7	RGESLDNLDSPR	(S1102)	_RGES[Phospho (STY)]LDNLDSPR_	3	5	4	4	5	0	6	1	0	1	13	3	0	3	0	0	0	0	3	1	9	8	3	4	13	0	5	3	5	3	5	5	0	8	3	13	7	7	0	7	0	2	11	4
E9PMS6	LMO7	LIM domain only protein 7	SMSDVSAEDVQNLR	(S269,M270)	_S[Phospho (STY)]M[Oxidation (M)]SDVSAEDVQNLR_	3	5	4	4	5	0	6	1	0	1	13	3	0	3	0	0	0	0	3	1	9	8	3	4	13	0	5	3	5	3	5	5	0	8	3	13	7	7	0	7	0	2	11	4
E9PMS6	LMO7	LIM domain only protein 7	SMSDVSAEDVQNLR	(S269)	_S[Phospho (STY)]MSDVSAEDVQNLR_	3	5	4	4	5	0	6	1	0	1	13	3	0	3	0	0	0	0	3	1	9	8	3	4	13	0	5	3	5	3	5	5	0	8	3	13	7	7	0	7	0	2	11	4
E9PMS6	LMO7	LIM domain only protein 7	SWASPVYTEADGTFSR	(S251)	_S[Phospho (STY)]WASPVYTEADGTFSR_	3	5	4	4	5	0	6	1	0	1	13	3	0	3	0	0	0	0	3	1	9	8	3	4	13	0	5	3	5	3	5	5	0	8	3	13	7	7	0	7	0	2	11	4
E9PMS6	LMO7	LIM domain only protein 7	SYTSDLQK	(S316)	_S[Phospho (STY)]YTSDLQK_	3	5	4	4	5	0	6	1	0	1	13	3	0	3	0	0	0	0	3	1	9	8	3	4	13	0	5	3	5	3	5	5	0	8	3	13	7	7	0	7	0	2	11	4
E9PMS6	LMO7	LIM domain only protein 7	TSTTGVATTQSPTPR	(S1178)	_TSTTGVATTQS[Phospho (STY)]PTPR_	3	5	4	4	5	0	6	1	0	1	13	3	0	3	0	0	0	0	3	1	9	8	3	4	13	0	5	3	5	3	5	5	0	8	3	13	7	7	0	7	0	2	11	4
E9PP21;P21291	CSRP1	Cysteine and glycine-rich protein 1	GFGFGQGAGALVHSE	(S159);(S192)	_GFGFGQGAGALVHS[Phospho (STY)]E_	3	2	3	3	3	1	3	3	0	2	3	3	1	1	0	2	1	0	2	2	3	1	2	1	3	0	2	1	1	0	2	3	2	2	3	3	0	3	1	2	0	3	0	2
E9PP21;P21291	CSRP1	Cysteine and glycine-rich protein 1	GYGYGQGAGTLSTDK	(T46);(T79)	_GYGYGQGAGT[Phospho (STY)]LSTDK_	3	2	3	3	3	1	3	3	0	2	3	3	1	1	0	2	1	0	2	2	3	1	2	1	3	0	2	1	1	0	2	3	2	2	3	3	0	3	1	2	0	3	0	2
E9PPN3;E9PS17;H0YDH0;Q96KG9	SCYL1	N-terminal kinase-like protein;N-terminal kinase-like protein;N-terminal kinase-like protein (Fragment);N-terminal kinase-like protein	PSTQPRPDSWGEDNWEGLETDSR	(S611);(S754);(S226);(S754)	_PSTQPRPDS[Phospho (STY)]WGEDNWEGLETDSR_	0	1	0	0	0	0	1	0	0	0	0	1	0	0	0	0	0	0	0	0	0	0	0	0	0	0	0	0	0	0	0	0	0	1	1	1	0	0	0	0	0	1	0	1
E9PQA6;Q96EY5	MVB12A	Multivesicular body subunit 12A	DMQGLSLDAASQPSK	(M166,S170);(M166,S170)	_DM[Oxidation (M)]QGLS[Phospho (STY)]LDAASQPSK_	4	8	6	6	6	5	7	5	4	5	5	7	4	5	3	0	5	0	4	2	6	4	5	4	5	1	3	3	2	0	6	7	0	5	7	8	3	5	2	5	0	6	5	5
E9PQA6;Q96EY5	MVB12A	Multivesicular body subunit 12A	DMQGLSLDAASQPSK	(S170);(S170)	_DMQGLS[Phospho (STY)]LDAASQPSK_	4	8	6	6	6	5	7	5	4	5	5	7	4	5	3	0	5	0	4	2	6	4	5	4	5	1	3	3	2	0	6	7	0	5	7	8	3	5	2	5	0	6	5	5
E9PQA6;Q96EY5	MVB12A	Multivesicular body subunit 12A	GFSAISCTVEGAPASFGK	(C33,S41);(C33,S41)	_GFSAISC[Carbamidomethyl (C)]TVEGAPAS[Phospho (STY)]FGK_	4	8	6	6	6	5	7	5	4	5	5	7	4	5	3	0	5	0	4	2	6	4	5	4	5	1	3	3	2	0	6	7	0	5	7	8	3	5	2	5	0	6	5	5
E9PQA6;Q96EY5	MVB12A	Multivesicular body subunit 12A	GLSRDMQGLSLDAASQPSK	(S163,M166);(S163,M166)	_GLS[Phospho (STY)]RDM[Oxidation (M)]QGLSLDAASQPSK_	4	8	6	6	6	5	7	5	4	5	5	7	4	5	3	0	5	0	4	2	6	4	5	4	5	1	3	3	2	0	6	7	0	5	7	8	3	5	2	5	0	6	5	5
E9PQA6;Q96EY5	MVB12A	Multivesicular body subunit 12A	LGSRASTLR	(S192,S195);(S192,S195)	_LGS[Phospho (STY)]RAS[Phospho (STY)]TLR_	4	8	6	6	6	5	7	5	4	5	5	7	4	5	3	0	5	0	4	2	6	4	5	4	5	1	3	3	2	0	6	7	0	5	7	8	3	5	2	5	0	6	5	5
E9PQP7;Q5H9R7	PPP6R3	Serine/threonine-protein phosphatase 6 regulatory subunit 3	IQQFDDGGSDEEDIWEEK	(S385);(S617)	_IQQFDDGGS[Phospho (STY)]DEEDIWEEK_	0	0	0	0	1	1	1	0	0	0	0	1	0	0	0	0	0	0	0	0	0	0	0	1	1	0	0	0	0	0	0	1	0	0	1	1	0	0	0	0	0	1	0	0
E9PS34	NAP1L4	Nucleosome assembly protein 1-like 4 (Fragment)	EFITGDVEPTDAESEWHSENEEEEK	(S125)	_EFITGDVEPTDAESEWHS[Phospho (STY)]ENEEEEK_	1	1	1	1	2	1	2	1	0	1	2	1	1	1	1	2	2	0	1	4	1	2	1	2	1	1	3	1	2	2	1	2	1	1	3	2	1	2	0	2	1	2	2	1
E9PS34	NAP1L4	Nucleosome assembly protein 1-like 4 (Fragment)	LDNVPHTPSSYIETLPK	(T51)	_LDNVPHT[Phospho (STY)]PSSYIETLPK_	1	1	1	1	2	1	2	1	0	1	2	1	1	1	1	2	2	0	1	4	1	2	1	2	1	1	3	1	2	2	1	2	1	1	3	2	1	2	0	2	1	2	2	1
F1T0I1;O15027	SEC16A	Protein transport protein sec16;Protein transport protein Sec16A	ADSGPTQPPLSLSPAPETK	(S2083);(S2083)	_ADSGPTQPPLSLS[Phospho (STY)]PAPETK_	0	1	1	1	1	1	2	0	0	1	2	2	0	0	0	0	1	0	2	2	0	1	0	2	3	0	3	0	1	0	1	2	0	0	1	2	0	2	1	0	0	1	1	0
F1T0I1;O15027	SEC16A	Protein transport protein sec16;Protein transport protein Sec16A	LLPSAPQTLPDGPLASPAR	(S1964);(S1964)	_LLPSAPQTLPDGPLAS[Phospho (STY)]PAR_	0	1	1	1	1	1	2	0	0	1	2	2	0	0	0	0	1	0	2	2	0	1	0	2	3	0	3	0	1	0	1	2	0	0	1	2	0	2	1	0	0	1	1	0
F5GX00;F5H8G7;O43581	SYT7	Synaptotagmin-7;Synaptotagmin-7 (Fragment);Synaptotagmin-7	NSLETVGTPDSGR	(S52);(S52);(S52)	_NS[Phospho (STY)]LETVGTPDSGR_	2	2	2	2	2	2	2	2	2	2	2	2	2	2	2	0	2	0	1	0	3	2	2	2	3	0	2	2	2	1	1	2	0	2	2	2	1	2	1	2	0	2	2	2
F5GX00;F5H8G7;O43581	SYT7	Synaptotagmin-7;Synaptotagmin-7 (Fragment);Synaptotagmin-7	NSLETVGTPDSGR	(T58);(T58);(T58)	_NSLETVGT[Phospho (STY)]PDSGR_	2	2	2	2	2	2	2	2	2	2	2	2	2	2	2	0	2	0	1	0	3	2	2	2	3	0	2	2	2	1	1	2	0	2	2	2	1	2	1	2	0	2	2	2
F5GXF8;Q9Y2B1	RXYLT1	Ribitol-5-phosphate xylosyltransferase 1	GREQSTLESEEWNPWEGDEK	(S63);(S63)	_GREQSTLES[Phospho (STY)]EEWNPWEGDEK_	0	1	1	1	0	0	0	1	0	1	1	1	0	1	0	0	0	0	0	0	0	0	0	1	1	0	0	0	0	0	1	1	0	1	1	1	0	1	0	0	0	1	0	1
F5GXU9;F5H5P2;P12694	BCKDHA;;BCKDHA	2-oxoisovalerate dehydrogenase subunit alpha (Fragment);2-oxoisovalerate dehydrogenase subunit alpha;2-oxoisovalerate dehydrogenase subunit alpha, mitochondrial	SVDEVNYWDK	(S318);(S381);(S347)	_S[Phospho (STY)]VDEVNYWDK_	0	1	0	0	1	1	2	0	0	0	0	1	0	1	0	0	0	0	1	0	1	0	0	1	1	0	1	0	0	1	0	1	0	1	2	2	0	1	0	0	0	0	0	0
F5GYU8;Q6UXY8	TMC5	Transmembrane channel-like protein;Transmembrane channel-like protein 5	ANPSSLVLER	(S916);(S968)	_ANPSS[Phospho (STY)]LVLER_	1	1	0	0	3	0	0	1	0	2	0	3	0	0	1	0	1	0	0	0	0	2	2	0	2	0	2	0	0	0	0	1	0	0	2	1	0	2	0	0	0	1	0	0
F5GYU8;Q6UXY8	TMC5	Transmembrane channel-like protein;Transmembrane channel-like protein 5	NLEHTSFR	(S192);(S192)	_NLEHTS[Phospho (STY)]FR_	1	1	0	0	3	0	0	1	0	2	0	3	0	0	1	0	1	0	0	0	0	2	2	0	2	0	2	0	0	0	0	1	0	0	2	1	0	2	0	0	0	1	0	0
F5H039;G3V582;H0YJ30;Q9NQX3	GPHN	Molybdopterin molybdenumtransferase;Molybdopterin molybdenumtransferase;Molybdopterin molybdenumtransferase (Fragment);Gephyrin	EVHDELEDLPSPPPPLSPPPTTSPHK	(S201,S207);(S170,S176);(S121,S127);(S188,S194)	_EVHDELEDLPS[Phospho (STY)]PPPPLS[Phospho (STY)]PPPTTSPHK_	0	1	0	0	1	1	1	1	0	0	1	1	0	1	0	0	0	0	0	0	0	0	1	1	1	0	0	0	0	0	1	1	0	1	1	1	0	1	0	1	0	1	1	1
F5H1R6;F5H3B1;Q92934	BAD	Bcl2-associated agonist of cell death (Fragment);Bcl2-associated agonist of cell death (Fragment);Bcl2-associated agonist of cell death	RMSDEFVDSFK	(M32,S33);(M32,S33);(M117,S118)	_RM[Oxidation (M)]S[Phospho (STY)]DEFVDSFK_	1	2	1	0	0	1	2	1	0	1	3	2	0	4	0	0	0	0	0	0	1	0	3	3	2	0	0	1	1	0	1	0	0	3	4	4	0	1	0	0	0	3	2	2
F5H1R6;F5H3B1;Q92934	BAD	Bcl2-associated agonist of cell death (Fragment);Bcl2-associated agonist of cell death (Fragment);Bcl2-associated agonist of cell death	RMSDEFVDSFKK	(M32,S33);(M32,S33);(M117,S118)	_RM[Oxidation (M)]S[Phospho (STY)]DEFVDSFKK_	1	2	1	0	0	1	2	1	0	1	3	2	0	4	0	0	0	0	0	0	1	0	3	3	2	0	0	1	1	0	1	0	0	3	4	4	0	1	0	0	0	3	2	2
F5H1R6;F5H3B1;Q92934	BAD	Bcl2-associated agonist of cell death (Fragment);Bcl2-associated agonist of cell death (Fragment);Bcl2-associated agonist of cell death	SAPPNLWAAQR	(S14);(S14);(S99)	_S[Phospho (STY)]APPNLWAAQR_	1	2	1	0	0	1	2	1	0	1	3	2	0	4	0	0	0	0	0	0	1	0	3	3	2	0	0	1	1	0	1	0	0	3	4	4	0	1	0	0	0	3	2	2
F5H1U9;H0YGQ3;O75970	MPDZ	Multiple PDZ domain protein;Multiple PDZ domain protein (Fragment);Multiple PDZ domain protein	RHSLIGPDIK	(S1078);(S84);(S1078)	_RHS[Phospho (STY)]LIGPDIK_	0	0	0	1	0	0	1	0	0	1	0	1	0	1	0	0	1	0	0	0	0	0	1	0	0	0	0	0	0	0	1	1	0	0	1	1	0	0	0	0	0	1	0	1
F5H269;Q9Y485	DMXL1	DmX-like protein 1	STSMLISSGHNK	(S574);(S574)	_STS[Phospho (STY)]MLISSGHNK_	2	1	0	1	1	0	2	1	0	1	0	4	0	0	0	0	0	0	1	0	3	0	0	1	0	0	0	0	0	0	1	1	0	1	2	1	0	1	0	1	0	3	1	1
F5H269;Q9Y485	DMXL1	DmX-like protein 1	WDSDNDEENEDVPISMK	(S1970,M1983);(S1970,M1983)	_WDS[Phospho (STY)]DNDEENEDVPISM[Oxidation (M)]K_	2	1	0	1	1	0	2	1	0	1	0	4	0	0	0	0	0	0	1	0	3	0	0	1	0	0	0	0	0	0	1	1	0	1	2	1	0	1	0	1	0	3	1	1
F5H283;Q92563	SPOCK2	Testican-2	SWEDNQQGDEALDTTK	(S71);(S72)	_S[Phospho (STY)]WEDNQQGDEALDTTK_	2	2	2	2	2	1	1	2	2	2	2	2	2	2	2	1	2	0	1	1	2	2	2	2	2	1	2	2	1	0	2	2	1	2	2	2	1	2	1	1	0	2	1	2
F5H6E2;O00159	MYO1C	Unconventional myosin-Ic	DVESPSWR	(S384);(S408)	_DVES[Phospho (STY)]PSWR_	5	9	4	5	7	4	7	6	3	5	6	8	1	3	1	0	3	0	4	0	9	3	6	5	8	2	2	4	0	2	3	3	1	5	6	5	0	7	1	1	0	6	4	4
F5H6E2;O00159	MYO1C	Unconventional myosin-Ic	VNSININQGSITFAGGPGR	(S991);(S1015)	_VNS[Phospho (STY)]ININQGSITFAGGPGR_	5	9	4	5	7	4	7	6	3	5	6	8	1	3	1	0	3	0	4	0	9	3	6	5	8	2	2	4	0	2	3	3	1	5	6	5	0	7	1	1	0	6	4	4
F5H6E2;O00159	MYO1C	Unconventional myosin-Ic	WAAQTIR	(T762);(T786)	_WAAQT[Phospho (STY)]IR_	5	9	4	5	7	4	7	6	3	5	6	8	1	3	1	0	3	0	4	0	9	3	6	5	8	2	2	4	0	2	3	3	1	5	6	5	0	7	1	1	0	6	4	4
F5H7V1;O43847	NRDC	Nardilysin	RGSLSNAGDPEIVK	(S94);(S94)	_RGS[Phospho (STY)]LSNAGDPEIVK_	0	1	0	1	1	0	1	0	0	1	0	1	0	1	0	0	0	0	0	1	1	0	0	0	0	1	1	0	0	0	0	0	0	1	1	1	0	1	0	0	1	1	1	0
F6RFD5;P60981	DSTN	Actin-depolymerizing factor;Destrin	ASGVQVADEVCR	(S3,C12);(S3,C12)	_[Acetyl (Protein N-term)]AS[Phospho (STY)]GVQVADEVC[Carbamidomethyl (C)]R_	3	3	3	2	3	3	4	2	2	2	3	4	2	3	2	1	1	0	4	1	3	3	3	2	3	2	3	2	3	2	2	1	1	3	4	3	1	3	1	1	1	3	2	2
F8VPD4;P27708	CAD	Aspartate carbamoyltransferase;CAD protein	IHRASDPGLPAEEPK	(S1796);(S1859)	_IHRAS[Phospho (STY)]DPGLPAEEPK_	0	1	1	1	0	0	1	0	1	1	1	1	0	1	0	0	1	0	1	0	0	0	1	0	0	1	1	0	0	0	1	1	0	1	1	1	0	0	0	0	1	1	0	1
F8VR77;Q9UQ80	PA2G4	Proliferation-associated protein 2G4	SGEDEQQEQTIAEDLVVTK	(S2);(S2)	_[Acetyl (Protein N-term)]S[Phospho (STY)]GEDEQQEQTIAEDLVVTK_	1	1	1	2	1	1	1	1	1	1	1	1	1	1	1	1	1	0	2	1	1	1	1	1	1	1	2	1	1	1	2	1	1	1	2	1	1	1	2	1	2	1	1	1
F8VS81;Q12792	TWF1	Twinfilin-1 (Fragment);Twinfilin-1	YLLSQSSPAPLTAAEEELR	(S181);(S143)	_YLLSQSS[Phospho (STY)]PAPLTAAEEELR_	0	0	0	1	1	1	0	0	0	0	1	0	0	0	0	0	0	0	0	1	1	1	0	1	1	0	1	0	0	0	1	0	0	0	1	1	0	1	0	1	0	0	1	0
F8VW41;Q86VP3	PACS2	Phosphofurin acidic cluster sorting protein 2	TESLVIPSTR	(S386);(S416)	_TES[Phospho (STY)]LVIPSTR_	1	1	0	1	1	0	0	1	0	1	1	1	1	1	0	0	0	0	0	0	1	0	0	0	1	0	0	0	1	0	0	1	0	0	1	1	0	1	0	0	0	1	0	0
F8VW89;Q9BRR9;R4GN15	ARHGAP9	Rho GTPase-activating protein 9 (Fragment);Rho GTPase-activating protein 9;Rho GTPase-activating protein 9	LSGSGPAELSAGEDEEEESELVSK	(S272);(S475);(S456)	_LSGSGPAELS[Phospho (STY)]AGEDEEEESELVSK_	0	0	0	0	0	0	0	0	0	2	1	2	1	0	0	0	1	0	0	1	1	1	0	1	0	1	1	0	1	1	1	1	1	0	0	0	0	0	0	0	1	2	0	0
F8VWZ8;Q52LW3	ARHGAP29	Rho GTPase-activating protein 29	IEEDRCSNSADITGPSFIR	(C518,S519);(C518,S519)	_IEEDRC[Carbamidomethyl (C)]S[Phospho (STY)]NSADITGPSFIR_	0	1	0	0	1	0	1	1	0	1	1	2	1	1	1	0	0	0	0	0	1	1	1	0	1	0	0	1	0	0	0	1	0	1	2	2	0	0	0	1	0	2	0	2
F8VXC8;Q8TAQ2	SMARCC2	SWI/SNF complex subunit SMARCC2	DMDEPSPVPNVEEVTLPK	(M343,S347);(M343,S347)	_DM[Oxidation (M)]DEPS[Phospho (STY)]PVPNVEEVTLPK_	0	1	1	1	1	1	0	1	1	1	3	1	0	1	0	0	1	0	0	3	2	2	0	0	1	1	3	0	0	2	1	2	1	1	2	1	1	3	0	0	0	1	0	0
F8VZ44;Q9NRG9	AAAS	Aladin	FSPVLGR	(S371);(S495)	_FS[Phospho (STY)]PVLGR_	0	0	0	0	1	0	1	1	0	1	0	1	0	0	0	0	0	0	0	1	0	0	1	1	0	0	1	0	0	0	0	1	0	0	1	1	0	1	0	0	0	1	0	0
F8VZY9;P05783	KRT18	Keratin, type I cytoskeletal 18;Keratin, type I cytoskeletal 18	PVSSAASVYAGAGGSGSR	(S34);(S34)	_PVSSAAS[Phospho (STY)]VYAGAGGSGSR_	1	7	8	6	13	3	6	3	1	4	2	10	0	13	2	0	0	0	0	0	1	4	4	5	11	0	2	2	0	6	3	5	0	11	17	14	0	6	0	4	0	6	0	2
F8VZY9;P05783	KRT18	Keratin, type I cytoskeletal 18;Keratin, type I cytoskeletal 18	PVSSAASVYAGAGGSGSR	(S42);(S42)	_PVSSAASVYAGAGGS[Phospho (STY)]GSR_	1	7	8	6	13	3	6	3	1	4	2	10	0	13	2	0	0	0	0	0	1	4	4	5	11	0	2	2	0	6	3	5	0	11	17	14	0	6	0	4	0	6	0	2
F8W1H0;H0YIS7;Q8IXM2	C17orf49;RNASEK-C17orf49;BAP18	Chromosome 17 open reading frame 49;RNASEK-C17orf49 readthrough (Fragment);Chromatin complexes subunit BAP18	VYEDSGIPLPAESPK	(S70);(S137);(S96)	_VYEDSGIPLPAES[Phospho (STY)]PK_	0	1	2	1	2	0	1	1	1	0	3	2	0	1	0	0	1	0	1	2	3	1	0	3	3	1	2	1	2	2	1	1	0	1	2	1	1	3	0	1	1	1	3	0
F8W1H0;H0YIS7;Q8IXM2	C17orf49;RNASEK-C17orf49;BAP18	Chromosome 17 open reading frame 49;RNASEK-C17orf49 readthrough (Fragment);Chromatin complexes subunit BAP18	VYEDSGIPLPAESPKK	(S70);(S137);(S96)	_VYEDSGIPLPAES[Phospho (STY)]PKK_	0	1	2	1	2	0	1	1	1	0	3	2	0	1	0	0	1	0	1	2	3	1	0	3	3	1	2	1	2	2	1	1	0	1	2	1	1	3	0	1	1	1	3	0
F8W6G1;Q9UHY1	NRBP1	Nuclear receptor-binding protein	SEGESQTVLSSGSDPK	(S2);(S2)	_[Acetyl (Protein N-term)]S[Phospho (STY)]EGESQTVLSSGSDPK_	2	2	2	1	1	2	3	2	1	3	1	2	2	2	1	0	1	0	2	2	2	2	1	2	1	0	2	1	1	0	1	2	1	1	2	3	1	3	0	1	0	2	1	2
F8W6G1;Q9UHY1	NRBP1	Nuclear receptor-binding protein	TPTPEPAEVETR	(T441);(T433)	_TPT[Phospho (STY)]PEPAEVETR_	2	2	2	1	1	2	3	2	1	3	1	2	2	2	1	0	1	0	2	2	2	2	1	2	1	0	2	1	1	0	1	2	1	1	2	3	1	3	0	1	0	2	1	2
F8W7U0;Q15811	ITSN1	Intersectin-1	SAFTPATATGSSPSPVLGQGEK	(S904);(S904)	_SAFTPATATGSSPS[Phospho (STY)]PVLGQGEK_	1	1	0	0	1	0	1	0	0	0	0	0	0	0	0	0	0	0	0	0	1	0	0	0	1	0	0	0	0	0	0	1	0	0	1	1	0	1	0	0	0	0	0	0
F8W9W2;P34947;P43250	GRK6;GRK5;GRK6	G protein-coupled receptor kinase;G protein-coupled receptor kinase 5;G protein-coupled receptor kinase 6	DVLDIEQFSTVK	(S450);(S484);(S484)	_DVLDIEQFS[Phospho (STY)]TVK_	1	1	1	1	1	1	1	0	1	1	1	1	0	0	1	0	1	0	1	1	1	1	0	1	1	1	1	0	0	0	1	1	1	0	1	1	0	0	1	1	0	1	0	1
F8WAE5;Q9BY44	EIF2A	Eukaryotic translation initiation factor 2A	SDKSPDLAPTPAPQSTPR	(S501);(S506)	_SDKS[Phospho (STY)]PDLAPTPAPQSTPR_	1	1	1	1	1	1	1	0	1	0	1	1	1	1	1	1	1	0	1	1	1	1	1	1	1	1	1	1	1	0	1	1	0	1	1	1	1	1	0	1	0	1	1	1
F8WAG1;F8WBE9;Q9H0T7	RAB17	Ras-related protein Rab-17	LVLLGSGSVGK	(S29);(S29);(S29)	_LVLLGSGS[Phospho (STY)]VGK_	1	0	0	0	0	0	1	0	0	0	0	1	0	1	0	0	0	0	1	0	0	0	0	1	0	0	0	0	0	1	1	1	0	0	1	1	0	0	0	0	0	1	0	1
F8WAZ4;O00178	GTPBP1	GTP-binding protein 1	LHGGFDSDCSEDGEALNGEPELDLTSK	(S44,C46,S47);(S44,C46,S47)	_LHGGFDS[Phospho (STY)]DC[Carbamidomethyl (C)]S[Phospho (STY)]EDGEALNGEPELDLTSK_	0	0	1	0	1	0	1	0	0	0	0	1	0	0	0	0	0	0	0	0	0	0	0	0	1	0	1	0	0	0	0	1	0	0	1	1	0	1	0	0	0	1	0	0
F8WBA3;Q15139	PRKD1	Serine/threonine-protein kinase;Serine/threonine-protein kinase D1	ALGERVSIL	(S918);(S910)	_ALGERVS[Phospho (STY)]IL_	2	3	1	2	4	1	5	1	0	1	1	5	1	2	1	0	1	0	1	0	2	1	2	1	5	1	1	1	0	0	1	1	0	1	5	4	0	1	1	1	0	4	1	1
F8WBA3;Q15139	PRKD1	Serine/threonine-protein kinase;Serine/threonine-protein kinase D1	RLSNVSLTGVSTIR	(S205);(S205)	_RLS[Phospho (STY)]NVSLTGVSTIR_	2	3	1	2	4	1	5	1	0	1	1	5	1	2	1	0	1	0	1	0	2	1	2	1	5	1	1	1	0	0	1	1	0	1	5	4	0	1	1	1	0	4	1	1
F8WBA3;Q15139	PRKD1	Serine/threonine-protein kinase;Serine/threonine-protein kinase D1	SVVGTPAYLAPEVLR	(S750);(S742)	_S[Phospho (STY)]VVGTPAYLAPEVLR_	2	3	1	2	4	1	5	1	0	1	1	5	1	2	1	0	1	0	1	0	2	1	2	1	5	1	1	1	0	0	1	1	0	1	5	4	0	1	1	1	0	4	1	1
F8WCA0;J3QRU4;K7EKX0;K7ENK9;L7N2F9;P63027;Q15836	VAMP2;VAMP2;VAMP3;VAMP2;;VAMP2;VAMP3	Synaptobrevin-2;Synaptobrevin-2;Vesicle-associated membrane protein 3;Synaptobrevin-2;Synaptobrevin-2 (Fragment);Vesicle-associated membrane protein 2;Vesicle-associated membrane protein 3	DQKLSELDDR	(S63);(S61);(S16);(S16);(S61);(S61);(S44)	_DQKLS[Phospho (STY)]ELDDR_	0	0	0	0	1	0	2	1	0	2	1	2	0	0	0	0	2	0	3	4	3	1	0	3	2	1	3	0	2	2	2	0	2	0	2	2	0	2	2	0	2	3	0	0
F8WCA0;J3QRU4;K7EKX0;K7ENK9;L7N2F9;P63027;Q15836	VAMP2;VAMP2;VAMP3;VAMP2;;VAMP2;VAMP3	Synaptobrevin-2;Synaptobrevin-2;Vesicle-associated membrane protein 3;Synaptobrevin-2;Synaptobrevin-2 (Fragment);Vesicle-associated membrane protein 2;Vesicle-associated membrane protein 3	DQKLSELDDRADALQAGASQFETSAAK	(S63);(S61);(S16);(S16);(S61);(S61);(S44)	_DQKLS[Phospho (STY)]ELDDRADALQAGASQFETSAAK_	0	0	0	0	1	0	2	1	0	2	1	2	0	0	0	0	2	0	3	4	3	1	0	3	2	1	3	0	2	2	2	0	2	0	2	2	0	2	2	0	2	3	0	0
F8WJN3;Q16630	CPSF6	Cleavage and polyadenylation specificity factor subunit 6	EMDTARTPLSEAEFEEIMNR	(M329,T331);(M402,T404)	_EM[Oxidation (M)]DT[Phospho (STY)]ARTPLSEAEFEEIMNR_	0	0	0	0	1	1	2	0	0	1	1	1	0	0	0	1	0	0	1	1	2	0	0	1	1	0	2	1	1	0	0	1	1	0	1	0	0	2	1	0	0	0	0	0
G3V1P3;Q969J3	BORCS5	BLOC-1-related complex subunit 5	GLLSGQTSPTNAK	(S56);(S75)	_GLLSGQTS[Phospho (STY)]PTNAK_	0	0	0	0	0	0	0	0	0	1	1	1	0	0	0	0	0	0	1	1	1	1	0	0	0	0	0	0	0	1	0	0	0	0	0	0	0	0	0	1	0	0	1	0
G3V2B1;G3V2G7;G3V3P0;G3V3Z0;G3V449;G3V499;G3V4M0;G3V4P4;G3V519;G3V5B1;H0YM52;P49768	PSEN1	Presenilin-1 CTF12 (Fragment);Presenilin-1 CTF12 (Fragment);Presenilin-1 (Fragment);Presenilin-1 CTF12 (Fragment);Presenilin-1 (Fragment);Presenilin-1 CTF12 (Fragment);Presenilin-1 CTF12 (Fragment);Presenilin-1 CTF12 (Fragment);Presenilin-1 CTF12 (Fragment);Presenilin-1 (Fragment);Presenilin-1 CTF12 (Fragment);Presenilin-1	SLGHPEPLSNGRPQGNSR	(S39);(S43);(S39);(S39);(S39);(S39);(S43);(S43);(S39);(S39);(S39);(S43)	_S[Phospho (STY)]LGHPEPLSNGRPQGNSR_	1	1	0	1	1	0	1	1	1	1	1	1	0	1	0	0	1	0	1	1	1	1	1	1	1	0	1	1	1	0	1	1	1	1	1	1	0	1	1	1	0	1	1	0
G3V2W1;Q9UK55	SERPINA10	Protein Z-dependent protease inhibitor	EEEEDEQEASEEKASEEEK	(S96,S101);(S56,S61)	_EEEEDEQEAS[Phospho (STY)]EEKAS[Phospho (STY)]EEEK_	3	4	0	3	1	3	4	2	1	1	3	3	0	2	0	2	4	0	5	4	1	2	1	2	2	2	1	1	1	0	2	2	2	0	1	3	0	3	1	1	1	1	0	1
G3V2W1;Q9UK55	SERPINA10	Protein Z-dependent protease inhibitor	VVQAPKEEEEDEQEASEEKASEEEK	(S96,S101);(S56,S61)	_VVQAPKEEEEDEQEAS[Phospho (STY)]EEKAS[Phospho (STY)]EEEK_	3	4	0	3	1	3	4	2	1	1	3	3	0	2	0	2	4	0	5	4	1	2	1	2	2	2	1	1	1	0	2	2	2	0	1	3	0	3	1	1	1	1	0	1
G3V2W1;Q9UK55	SERPINA10	Protein Z-dependent protease inhibitor	VVQAPKEEEEDEQEASEEKASEEEK	(S101);(S61)	_VVQAPKEEEEDEQEASEEKAS[Phospho (STY)]EEEK_	3	4	0	3	1	3	4	2	1	1	3	3	0	2	0	2	4	0	5	4	1	2	1	2	2	2	1	1	1	0	2	2	2	0	1	3	0	3	1	1	1	1	0	1
G3V411;G3V4R5;H0YJA2;Q6PJT7	ZC3H14	Zinc finger CCCH domain-containing protein 14;Zinc finger CCCH domain-containing protein 14 (Fragment);Zinc finger CCCH domain-containing protein 14 (Fragment);Zinc finger CCCH domain-containing protein 14	DLVQPDKPASPK	(S217);(S192);(S431);(S515)	_DLVQPDKPAS[Phospho (STY)]PK_	0	1	0	0	1	0	1	0	0	0	0	1	0	0	0	0	0	0	0	0	1	1	0	0	1	0	1	0	0	0	0	1	0	1	1	0	0	1	0	0	0	0	0	0
G3V4Q5;Q15722	LTB4R	Leukotriene B4 receptor 1 (Fragment);Leukotriene B4 receptor 1	LLEGTGSEASSTR	(S210);(S310)	_LLEGTGS[Phospho (STY)]EASSTR_	0	0	0	0	0	0	0	2	2	1	0	0	0	0	0	0	3	0	3	3	3	1	0	2	0	1	2	0	1	0	1	0	2	0	0	0	0	0	0	0	1	0	1	0
G3XAC6;Q14498;Q5QP22;Q5QP23	RBM39	RNA-binding protein 39;RNA-binding protein 39;RNA-binding protein 39 (Fragment);RNA-binding protein 39 (Fragment)	DKSPVREPIDNLTPEER	(S136);(S136);(S136);(S135)	_DKS[Phospho (STY)]PVREPIDNLTPEER_	1	1	1	1	1	1	2	1	1	2	2	2	0	1	0	2	2	0	2	2	2	1	1	1	1	2	2	1	2	2	1	1	2	1	1	1	0	1	2	2	0	1	2	1
G3XAC6;Q14498;Q5QP22;Q5QP23	RBM39	RNA-binding protein 39;RNA-binding protein 39;RNA-binding protein 39 (Fragment);RNA-binding protein 39 (Fragment)	IGLPHSIK	(S117);(S117);(S117);(S117)	_IGLPHS[Phospho (STY)]IK_	1	1	1	1	1	1	2	1	1	2	2	2	0	1	0	2	2	0	2	2	2	1	1	1	1	2	2	1	2	2	1	1	2	1	1	1	0	1	2	2	0	1	2	1
G3XAE9;Q9Y4F4	TOGARAM1	KIAA0423, isoform CRA_a;TOG array regulator of axonemal microtubules protein 1	DIEQFSTYDFIPSAK	(S691);(S691)	_DIEQFSTYDFIPS[Phospho (STY)]AK_	6	8	5	6	4	4	6	4	3	2	5	5	5	6	2	0	3	0	2	1	7	3	6	6	9	0	1	3	0	0	7	5	0	5	6	7	1	5	1	5	0	7	5	5
G3XAE9;Q9Y4F4	TOGARAM1	KIAA0423, isoform CRA_a;TOG array regulator of axonemal microtubules protein 1	DSMHIYGSYSPTICTR	(M634,S641,C645);(M634,S641,C645)	_DSM[Oxidation (M)]HIYGSYS[Phospho (STY)]PTIC[Carbamidomethyl (C)]TR_	6	8	5	6	4	4	6	4	3	2	5	5	5	6	2	0	3	0	2	1	7	3	6	6	9	0	1	3	0	0	7	5	0	5	6	7	1	5	1	5	0	7	5	5
G3XAE9;Q9Y4F4	TOGARAM1	KIAA0423, isoform CRA_a;TOG array regulator of axonemal microtubules protein 1	DSMHIYGSYSPTICTR	(S641,C645);(S641,C645)	_DSMHIYGSYS[Phospho (STY)]PTIC[Carbamidomethyl (C)]TR_	6	8	5	6	4	4	6	4	3	2	5	5	5	6	2	0	3	0	2	1	7	3	6	6	9	0	1	3	0	0	7	5	0	5	6	7	1	5	1	5	0	7	5	5
G3XAE9;Q9Y4F4	TOGARAM1	KIAA0423, isoform CRA_a;TOG array regulator of axonemal microtubules protein 1	GLGEIPLDTPSAK	(S1491);(S1438)	_GLGEIPLDTPS[Phospho (STY)]AK_	6	8	5	6	4	4	6	4	3	2	5	5	5	6	2	0	3	0	2	1	7	3	6	6	9	0	1	3	0	0	7	5	0	5	6	7	1	5	1	5	0	7	5	5
G3XAE9;Q9Y4F4	TOGARAM1	KIAA0423, isoform CRA_a;TOG array regulator of axonemal microtubules protein 1	LTEQGFVEYAVLMPSSAGGR	(M593,S596);(M593,S596)	_LTEQGFVEYAVLM[Oxidation (M)]PSS[Phospho (STY)]AGGR_	6	8	5	6	4	4	6	4	3	2	5	5	5	6	2	0	3	0	2	1	7	3	6	6	9	0	1	3	0	0	7	5	0	5	6	7	1	5	1	5	0	7	5	5
G3XAE9;Q9Y4F4	TOGARAM1	KIAA0423, isoform CRA_a;TOG array regulator of axonemal microtubules protein 1	NHGENSQEKPPVQLTPALVR	(T894);(T894)	_NHGENSQEKPPVQLT[Phospho (STY)]PALVR_	6	8	5	6	4	4	6	4	3	2	5	5	5	6	2	0	3	0	2	1	7	3	6	6	9	0	1	3	0	0	7	5	0	5	6	7	1	5	1	5	0	7	5	5
G3XAE9;Q9Y4F4	TOGARAM1	KIAA0423, isoform CRA_a;TOG array regulator of axonemal microtubules protein 1	SQDNSVNFSNSWPLK	(S850);(S850)	_SQDNSVNFSNS[Phospho (STY)]WPLK_	6	8	5	6	4	4	6	4	3	2	5	5	5	6	2	0	3	0	2	1	7	3	6	6	9	0	1	3	0	0	7	5	0	5	6	7	1	5	1	5	0	7	5	5
G3XAM7;P35221	CTNNA1	Catenin (Cadherin-associated protein), alpha 1, 102kDa, isoform CRA_a;Catenin alpha-1	TPEELDDSDFETEDFDVR	(S641);(S641)	_TPEELDDS[Phospho (STY)]DFETEDFDVR_	1	2	2	1	4	1	2	2	1	2	4	1	1	2	1	1	1	0	3	1	4	2	1	1	4	1	4	1	2	2	2	2	1	2	3	4	1	5	1	1	0	1	3	1
G5E968;P10645	CHGA	Chromogranin A (Parathyroid secretory protein 1), isoform CRA_b;Chromogranin-A	SGELEQEEERLSK	(S182);(S333)	_SGELEQEEERLS[Phospho (STY)]K_	0	0	1	0	1	0	0	0	0	0	0	1	0	1	0	0	0	0	0	0	0	0	1	1	0	0	0	1	0	0	0	0	0	0	2	1	1	0	0	0	0	0	0	0
G5E972;P42166;P42167	TMPO	Lamina-associated polypeptide 2, isoforms beta/gamma;Lamina-associated polypeptide 2, isoform alpha;Lamina-associated polypeptide 2, isoforms beta/gamma	GPPDFSSDEEREPTPVLGSGAAAAGR	(T74);(T74);(T74)	_GPPDFSSDEEREPT[Phospho (STY)]PVLGSGAAAAGR_	1	0	0	0	0	0	1	0	0	0	1	0	0	0	0	0	0	0	0	0	0	0	0	0	1	0	1	0	1	0	0	1	0	0	1	1	1	0	0	1	0	0	0	0
G5EA09	SDCBP	Syndecan binding protein (Syntenin), isoform CRA_a	ANVAVVSGAPLQGLVAR	(S95)	_ANVAVVS[Phospho (STY)]GAPLQGLVAR_	1	2	1	0	2	1	1	0	1	1	2	2	1	1	1	0	1	0	1	0	1	1	2	1	2	0	1	1	0	0	0	2	1	1	1	2	1	2	1	0	0	2	1	1
H0Y2P0;H0YD13;H0YE40;P16070	CD44	CD44 antigen (Fragment);CD44 antigen;CD44 antigen (Fragment);CD44 antigen	SQEMVHLVNK	(S254,M257);(S170,M173);(S46,M49);(S706,M709)	_S[Phospho (STY)]QEM[Oxidation (M)]VHLVNK_	0	0	0	0	0	0	2	0	1	2	1	2	0	0	0	1	2	0	3	3	3	0	0	0	2	2	2	0	1	0	0	0	1	0	1	1	0	3	0	0	0	1	1	0
H0Y2P0;H0YD13;H0YE40;P16070	CD44	CD44 antigen (Fragment);CD44 antigen;CD44 antigen (Fragment);CD44 antigen	SQEMVHLVNK	(S254);(S170);(S46);(S706)	_S[Phospho (STY)]QEMVHLVNK_	0	0	0	0	0	0	2	0	1	2	1	2	0	0	0	1	2	0	3	3	3	0	0	0	2	2	2	0	1	0	0	0	1	0	1	1	0	3	0	0	0	1	1	0
H0Y2Y8;Q15942	ZYX	Zyxin (Fragment);Zyxin	FSPGAPGGSGSQPNQK	(S249);(S281)	_FS[Phospho (STY)]PGAPGGSGSQPNQK_	1	1	0	0	0	0	0	0	0	3	3	5	0	0	0	0	4	0	0	8	2	4	0	2	3	1	5	0	1	0	1	0	4	2	1	2	0	2	0	0	0	4	2	0
H0Y2Y8;Q15942	ZYX	Zyxin (Fragment);Zyxin	FSPVTPK	(S235);(S267)	_FS[Phospho (STY)]PVTPK_	1	1	0	0	0	0	0	0	0	3	3	5	0	0	0	0	4	0	0	8	2	4	0	2	3	1	5	0	1	0	1	0	4	2	1	2	0	2	0	0	0	4	2	0
H0Y332;Q5T5C0	STXBP5	Syntaxin-binding protein 5 (Fragment);Syntaxin-binding protein 5	KLSLPTDLKPDLDVK	(S85);(S759)	_KLS[Phospho (STY)]LPTDLKPDLDVK_	0	1	1	1	0	0	1	0	0	2	1	2	0	1	0	0	1	0	0	1	1	0	0	1	2	1	2	0	1	2	2	1	1	0	1	1	0	1	0	0	0	2	0	0
H0Y332;Q5T5C0	STXBP5	Syntaxin-binding protein 5 (Fragment);Syntaxin-binding protein 5	SRQPSGAGLCDISEGTVVPEDR	(S34,C39);(S692,C697)	_SRQPS[Phospho (STY)]GAGLC[Carbamidomethyl (C)]DISEGTVVPEDR_	0	1	1	1	0	0	1	0	0	2	1	2	0	1	0	0	1	0	0	1	1	0	0	1	2	1	2	0	1	2	2	1	1	0	1	1	0	1	0	0	0	2	0	0
H0Y465;J3QSG6;P21359	NF1	Neurofibromin (Fragment);Neurofibromin (Fragment);Neurofibromin	SFDHLISDTK	(S2188);(S338);(S2543)	_S[Phospho (STY)]FDHLISDTK_	0	0	1	0	2	0	0	0	0	0	0	1	0	1	0	0	0	0	0	0	0	0	0	0	2	0	1	0	0	0	0	1	0	0	1	1	0	0	0	0	0	1	0	0
H0Y5J4;Q9UJU6	DBNL	Drebrin-like protein (Fragment);Drebrin-like protein	AMSTTSISSPQPGK	(M197,S198);(M268,S269)	_AM[Oxidation (M)]S[Phospho (STY)]TTSISSPQPGK_	1	4	3	3	3	0	2	1	0	4	8	6	0	2	0	0	0	0	0	4	4	2	5	2	6	0	3	0	8	0	2	2	0	7	7	9	2	5	0	3	0	7	2	3
H0Y5J4;Q9UJU6	DBNL	Drebrin-like protein (Fragment);Drebrin-like protein	AMSTTSISSPQPGK	(M197,S204);(M268,S275)	_AM[Oxidation (M)]STTSISS[Phospho (STY)]PQPGK_	1	4	3	3	3	0	2	1	0	4	8	6	0	2	0	0	0	0	0	4	4	2	5	2	6	0	3	0	8	0	2	2	0	7	7	9	2	5	0	3	0	7	2	3
H0Y5J4;Q9UJU6	DBNL	Drebrin-like protein (Fragment);Drebrin-like protein	AMSTTSISSPQPGK	(S198);(S269)	_AMS[Phospho (STY)]TTSISSPQPGK_	1	4	3	3	3	0	2	1	0	4	8	6	0	2	0	0	0	0	0	4	4	2	5	2	6	0	3	0	8	0	2	2	0	7	7	9	2	5	0	3	0	7	2	3
H0Y5J4;Q9UJU6	DBNL	Drebrin-like protein (Fragment);Drebrin-like protein	AMSTTSISSPQPGK	(S204);(S275)	_AMSTTSISS[Phospho (STY)]PQPGK_	1	4	3	3	3	0	2	1	0	4	8	6	0	2	0	0	0	0	0	4	4	2	5	2	6	0	3	0	8	0	2	2	0	7	7	9	2	5	0	3	0	7	2	3
H0Y5J4;Q9UJU6	DBNL	Drebrin-like protein (Fragment);Drebrin-like protein	LRSPFLQK	(S212);(S283)	_LRS[Phospho (STY)]PFLQK_	1	4	3	3	3	0	2	1	0	4	8	6	0	2	0	0	0	0	0	4	4	2	5	2	6	0	3	0	8	0	2	2	0	7	7	9	2	5	0	3	0	7	2	3
H0Y5J4;Q9UJU6	DBNL	Drebrin-like protein (Fragment);Drebrin-like protein	QLTQPETHFGR	(T220);(T291)	_QLT[Phospho (STY)]QPETHFGR_	1	4	3	3	3	0	2	1	0	4	8	6	0	2	0	0	0	0	0	4	4	2	5	2	6	0	3	0	8	0	2	2	0	7	7	9	2	5	0	3	0	7	2	3
H0Y5S4;H0Y7T8	AMPH	Amphiphysin (Fragment)	SDEEEEK	(S55);(S297)	_S[Phospho (STY)]DEEEEK_	0	1	1	0	1	0	1	1	0	0	1	1	0	1	0	0	0	0	0	1	0	1	1	1	1	0	1	0	1	1	1	1	0	1	1	1	0	1	0	0	1	1	0	0
H0Y704	ZNF185	Zinc finger protein 185 (Fragment)	STGSPTQETQAPFIAK	(S23)	_STGS[Phospho (STY)]PTQETQAPFIAK_	1	1	1	1	1	0	0	1	1	1	1	1	0	1	0	0	0	0	0	0	1	1	0	1	1	0	1	1	1	0	1	0	0	1	1	1	1	1	0	1	0	1	1	0
H0Y7R2;P43005	SLC1A1	Amino acid transporter (Fragment);Excitatory amino acid transporter 3	SYVNGGFAVDK	(S220);(S502)	_S[Phospho (STY)]YVNGGFAVDK_	2	1	0	0	0	2	1	1	0	0	1	2	0	0	0	0	0	0	2	0	1	2	1	1	1	0	2	0	0	0	0	0	0	0	1	2	1	2	0	0	0	0	1	1
H0Y7R2;P43005	SLC1A1	Amino acid transporter (Fragment);Excitatory amino acid transporter 3	SDTISFTQTSQF	(T233);(T515)	_SDT[Phospho (STY)]ISFTQTSQF_	2	1	0	0	0	2	1	1	0	0	1	2	0	0	0	0	0	0	2	0	1	2	1	1	1	0	2	0	0	0	0	0	0	0	1	2	1	2	0	0	0	0	1	1
H0Y8G5;H0YA96;Q14103	HNRNPD	Heterogeneous nuclear ribonucleoprotein D0 (Fragment);Heterogeneous nuclear ribonucleoprotein D0 (Fragment);Heterogeneous nuclear ribonucleoprotein D0	IFVGGLSPDTPEEK	(S123);(S94);(S190)	_IFVGGLS[Phospho (STY)]PDTPEEK_	2	1	1	1	1	1	2	1	1	1	2	2	0	1	0	1	1	0	1	2	2	2	1	2	1	2	3	1	4	2	1	1	1	2	1	2	1	3	1	0	0	1	1	1
H0Y8W3;O43566	RGS14	Regulator of G-protein-signaling 14 (Fragment);Regulator of G-protein signaling 14	SLPLGVEELGQLPPVEGPGGRPLRK	(S88);(S218)	_S[Phospho (STY)]LPLGVEELGQLPPVEGPGGRPLRK_	0	0	1	1	2	0	1	0	0	1	0	2	0	0	0	0	2	0	0	3	0	0	0	0	0	0	2	0	2	0	1	1	1	0	0	0	0	0	0	0	0	0	1	0
H0Y8X4;O43598	DNPH1	2'-deoxynucleoside 5'-phosphate N-hydrolase 1 (Fragment);2'-deoxynucleoside 5'-phosphate N-hydrolase 1	YFEADPPGQVAASPDPTT	(S238);(S169)	_YFEADPPGQVAAS[Phospho (STY)]PDPTT_	0	0	0	0	0	1	0	1	0	1	3	4	1	1	1	0	0	0	0	0	0	0	0	1	0	0	0	0	0	0	3	0	0	0	2	2	0	1	0	1	0	4	1	0
H0YBA8;Q9NQT8	KIF13B	Kinesin-like protein KIF13B (Fragment);Kinesin-like protein KIF13B	ERPDLEAPAPGSPFR	(S236);(S1644)	_ERPDLEAPAPGS[Phospho (STY)]PFR_	2	2	2	2	3	1	2	1	0	2	2	2	0	2	0	0	0	0	0	0	2	1	2	2	2	0	2	0	0	0	1	2	0	2	2	2	0	3	0	2	0	2	2	2
H0YBA8;Q9NQT8	KIF13B	Kinesin-like protein KIF13B (Fragment);Kinesin-like protein KIF13B	GRWESQQDVSQTTVSR	(S23);(S1410)	_GRWES[Phospho (STY)]QQDVSQTTVSR_	2	2	2	2	3	1	2	1	0	2	2	2	0	2	0	0	0	0	0	0	2	1	2	2	2	0	2	0	0	0	1	2	0	2	2	2	0	3	0	2	0	2	2	2
H0YBR0;Q96Q05	TRAPPC9	Trafficking protein particle complex subunit 9 (Fragment);Trafficking protein particle complex subunit 9	FNFESFPESPGEK	(S797);(S953)	_FNFESFPES[Phospho (STY)]PGEK_	0	0	0	0	1	0	0	0	0	1	1	1	0	1	0	0	0	0	1	0	0	1	0	1	1	0	1	0	0	1	0	0	0	0	1	0	0	0	0	0	1	1	0	0
H0YDB2;Q13586	STIM1	Stromal interaction molecule 1	AEQSLHDLQER	(S257);(S257)	_AEQS[Phospho (STY)]LHDLQER_	0	1	0	0	2	0	0	1	1	2	5	0	0	1	0	0	0	0	1	2	2	0	0	1	4	0	1	0	6	0	2	0	0	3	3	2	4	0	0	0	0	1	6	1
H0YDB2;Q13586	STIM1	Stromal interaction molecule 1	LPDSPALAK	(S606);(S575)	_LPDS[Phospho (STY)]PALAK_	0	1	0	0	2	0	0	1	1	2	5	0	0	1	0	0	0	0	1	2	2	0	0	1	4	0	1	0	6	0	2	0	0	3	3	2	4	0	0	0	0	1	6	1
H0YDJ3;Q13523	PRPF4B	PRP4 pre-mRNA-processing factor 4 homolog (Fragment);Serine/threonine-protein kinase PRP4 homolog	LCDFGSASHVADNDITPYLVSR	(C413,Y429);(C833,Y849)	_LC[Carbamidomethyl (C)]DFGSASHVADNDITPY[Phospho (STY)]LVSR_	0	1	1	1	1	1	1	0	0	1	1	1	0	1	0	0	1	0	1	1	1	1	0	1	1	1	1	0	0	1	1	1	1	0	1	1	0	1	0	0	1	1	0	1
H0YE29;Q07960	ARHGAP1	Rho GTPase-activating protein 1 (Fragment);Rho GTPase-activating protein 1	SSSPELVTHLK	(S49);(S51)	_SSS[Phospho (STY)]PELVTHLK_	1	2	1	2	2	1	3	2	2	2	2	3	1	2	1	1	2	0	2	3	2	1	2	1	2	2	3	1	1	1	2	2	1	2	2	2	1	1	2	1	2	3	1	2
H0YG16;H0YJK1	KLC1	Kinesin light chain 1 (Fragment)	ALSASHTDLAH	(S262);(S38)	_ALSAS[Phospho (STY)]HTDLAH_	0	1	0	0	1	0	0	0	0	0	1	0	0	1	0	0	1	0	0	0	0	1	0	1	2	0	2	0	1	0	1	1	0	3	1	2	0	0	0	1	0	1	2	0
H0YIU4;Q13522	PPP1R1A	Protein phosphatase 1 regulatory subunit 1A (Fragment);Protein phosphatase 1 regulatory subunit 1A	STLAMSPR	(S38);(S67)	_STLAMS[Phospho (STY)]PR_	1	0	0	0	0	0	1	1	0	0	1	1	0	1	1	0	0	0	0	0	0	0	1	0	0	0	0	1	0	0	0	0	0	1	1	1	1	0	0	0	0	1	0	1
H0YJ41;Q9P203	BTBD7	BTB/POZ domain-containing protein 7 (Fragment);BTB/POZ domain-containing protein 7	FGDESPLLTMR	(S337,M342);(S722,M727)	_FGDES[Phospho (STY)]PLLTM[Oxidation (M)]R_	2	2	2	2	2	2	2	2	2	2	2	2	1	2	2	0	0	0	1	0	2	2	2	2	2	0	0	2	0	0	2	2	0	2	2	2	1	2	1	2	0	2	1	2
H0YJ41;Q9P203	BTBD7	BTB/POZ domain-containing protein 7 (Fragment);BTB/POZ domain-containing protein 7	FGDESPLLTMR	(S337);(S722)	_FGDES[Phospho (STY)]PLLTMR_	2	2	2	2	2	2	2	2	2	2	2	2	1	2	2	0	0	0	1	0	2	2	2	2	2	0	0	2	0	0	2	2	0	2	2	2	1	2	1	2	0	2	1	2
H0YKE0;H0YLX4;Q3MJ13	WDR72	WD repeat-containing protein 72	SVLPIASETLK	(T633);(T620);(T623)	_SVLPIASET[Phospho (STY)]LK_	0	1	0	0	2	2	3	0	0	0	0	2	0	0	0	0	0	0	0	0	2	0	0	1	2	0	0	0	0	0	0	0	0	0	2	0	0	1	0	0	0	2	0	1
H0YKH0;H0YKN8;H0YKT5;H0YL70;H0YLI3;H0YLW9;H0YNT2;Q04726	TLE3	Transducin-like enhancer protein 3	ESSANNSVSPSESLR	(S203);(S209);(S208);(S213);(S203);(S203);(S147);(S203)	_ESSANNSVS[Phospho (STY)]PSESLR_	0	1	0	0	1	0	1	0	0	0	1	1	0	0	0	0	1	0	1	0	0	1	0	1	0	0	2	0	1	0	0	1	0	0	0	0	0	1	0	0	0	0	0	0
H0YKS8;Q08431	MFGE8	Lactadherin (Fragment);Lactadherin	NPCHNGGLCEEISQEVR	(C32,C38,S42);(C32,C38,S42)	_NPC[Carbamidomethyl (C)]HNGGLC[Carbamidomethyl (C)]EEIS[Phospho (STY)]QEVR_	1	1	1	0	1	1	1	1	1	0	0	1	1	1	1	0	1	0	0	1	1	1	1	1	1	0	1	1	1	0	1	1	0	1	1	1	0	1	0	1	0	1	1	1
H0YKX0;Q96EP0	RNF31	RBR-type E3 ubiquitin transferase (Fragment);E3 ubiquitin-protein ligase RNF31	RLSAPLPSSCGDPEK	(S367,C374);(S466,C473)	_RLS[Phospho (STY)]APLPSSC[Carbamidomethyl (C)]GDPEK_	1	1	1	1	1	1	1	1	1	1	1	1	1	1	0	0	1	0	1	1	1	1	1	1	1	1	1	0	0	1	1	1	1	1	1	1	0	1	1	1	0	1	1	1
H0YLG5;H0YNE5;Q96TC7	RMDN3	Regulator of microtubule dynamics protein 3 (Fragment);Regulator of microtubule dynamics protein 3 (Fragment);Regulator of microtubule dynamics protein 3	SQSLPNSLDYTQTSDPGR	(S46);(S46);(S46)	_SQS[Phospho (STY)]LPNSLDYTQTSDPGR_	0	0	0	0	1	0	1	0	0	0	0	0	0	1	0	0	0	0	0	0	0	1	0	0	0	1	1	0	1	1	0	1	1	0	1	0	0	1	0	0	0	1	0	0
H0YM31;H0YML5;Q16822	PCK2	Phosphoenolpyruvate carboxykinase (GTP);Phosphoenolpyruvate carboxykinase (GTP);Phosphoenolpyruvate carboxykinase [GTP], mitochondrial	YVAAAFPSACGK	(S316,C318);(S170,C172);(S304,C306)	_YVAAAFPS[Phospho (STY)]AC[Carbamidomethyl (C)]GK_	0	1	1	1	1	1	1	0	1	0	0	1	0	1	0	0	0	0	0	0	1	0	0	1	0	0	1	0	0	1	0	0	0	1	1	1	0	1	0	0	0	1	0	1
H3BLU7;O43488	AKR7A2	Aflatoxin B1 aldehyde reductase member 2 (Fragment);Aflatoxin B1 aldehyde reductase member 2	FFGNSWAETYR	(S210);(S255)	_FFGNS[Phospho (STY)]WAETYR_	2	3	2	1	2	1	3	2	0	2	2	4	1	2	1	0	1	0	1	2	2	1	1	2	2	0	0	2	1	1	2	2	0	3	4	4	0	4	1	2	1	2	2	2
H3BLU7;O43488	AKR7A2	Aflatoxin B1 aldehyde reductase member 2 (Fragment);Aflatoxin B1 aldehyde reductase member 2	FFGNSWAETYR	(T214);(T259)	_FFGNSWAET[Phospho (STY)]YR_	2	3	2	1	2	1	3	2	0	2	2	4	1	2	1	0	1	0	1	2	2	1	1	2	2	0	0	2	1	1	2	2	0	3	4	4	0	4	1	2	1	2	2	2
H3BM18;Q16666;X6RHM1	IFI16	Gamma-interferon-inducible protein 16 (Fragment);Gamma-interferon-inducible protein 16;Gamma-interferon-inducible protein 16 (Fragment)	EVDATSPAPSTSSTVK	(S106);(S106);(S106)	_EVDATS[Phospho (STY)]PAPSTSSTVK_	0	1	1	2	2	0	0	0	1	2	2	1	0	0	0	0	2	0	1	2	2	2	0	2	2	2	2	0	2	0	1	1	1	1	2	1	0	2	0	0	0	2	2	0
H3BM18;Q16666;X6RHM1	IFI16	Gamma-interferon-inducible protein 16 (Fragment);Gamma-interferon-inducible protein 16;Gamma-interferon-inducible protein 16 (Fragment)	VSEEQTQPPSPAGAGMSTAMGR	(S153,M159,M163);(S153,M159,M163);(S153,M159,M163)	_VSEEQTQPPS[Phospho (STY)]PAGAGM[Oxidation (M)]STAM[Oxidation (M)]GR_	0	1	1	2	2	0	0	0	1	2	2	1	0	0	0	0	2	0	1	2	2	2	0	2	2	2	2	0	2	0	1	1	1	1	2	1	0	2	0	0	0	2	2	0
H3BM58;Q9Y2B5	VPS9D1	Chromosome 16 open reading frame 7, isoform CRA_b;VPS9 domain-containing protein 1	AAAPAPGCCPPTPNPGSR	(C243,C244,T247);(C313,C314,T317)	_AAAPAPGC[Carbamidomethyl (C)]C[Carbamidomethyl (C)]PPT[Phospho (STY)]PNPGSR_	1	1	2	1	1	2	2	1	2	2	2	2	1	1	1	1	1	0	1	1	1	1	2	1	1	1	1	1	1	1	1	2	1	1	2	2	1	1	1	1	1	2	1	2
H3BM58;Q9Y2B5	VPS9D1	Chromosome 16 open reading frame 7, isoform CRA_b;VPS9 domain-containing protein 1	FCSQVALTPEER	(C153,S154);(C223,S224)	_FC[Carbamidomethyl (C)]S[Phospho (STY)]QVALTPEER_	1	1	2	1	1	2	2	1	2	2	2	2	1	1	1	1	1	0	1	1	1	1	2	1	1	1	1	1	1	1	1	2	1	1	2	2	1	1	1	1	1	2	1	2
H3BMH2;H3BSC1;P62491;Q15907	RAB11A;RAB11A;RAB11A;RAB11B	Ras-related protein Rab-11A (Fragment);Ras-related protein Rab-11A;Ras-related protein Rab-11A;Ras-related protein Rab-11B	AITSAYYR	(S78);(S78);(S78);(S78)	_AITS[Phospho (STY)]AYYR_	3	5	3	4	2	1	7	3	3	4	4	8	0	4	1	1	5	0	5	6	4	2	4	3	3	1	2	1	1	5	4	3	3	4	8	4	0	2	2	4	1	5	4	3
H3BNW0;Q9NXG2	THUMPD1	THUMP domain-containing protein 1	DQQPSGSEGEDDDAEAALK	(S86,S88);(S86,S88)	_DQQPS[Phospho (STY)]GS[Phospho (STY)]EGEDDDAEAALK_	1	2	1	1	2	1	1	2	0	1	1	1	0	1	0	0	1	0	2	2	2	2	1	1	1	1	2	2	1	1	0	1	1	1	1	1	1	2	0	1	0	1	2	1
H3BP35;P53602	MVD	Diphosphomevalonate decarboxylase (Fragment);Diphosphomevalonate decarboxylase	RNSRDGDPLPSSLSCK	(S96,C108);(S96,C108)	_RNS[Phospho (STY)]RDGDPLPSSLSC[Carbamidomethyl (C)]K_	0	1	0	1	1	0	1	1	1	1	0	1	0	0	0	0	0	0	1	1	0	0	1	1	1	0	0	0	1	1	1	1	0	1	1	1	0	1	1	0	0	1	0	0
H3BPE7;P35637	FUS	RNA-binding protein FUS	GEATVSFDDPPSAK	(S347);(S346)	_GEATVSFDDPPS[Phospho (STY)]AK_	1	4	2	1	3	1	3	0	0	0	4	2	0	2	0	1	2	0	3	3	2	1	0	2	3	2	3	2	4	1	1	2	4	2	3	2	1	4	2	0	1	1	2	2
H3BPL8;H3BR21;H3BU99;H3BUX9;Q7L1V2	MON1B	Vacuolar fusion protein MON1 homolog (Fragment);Vacuolar fusion protein MON1 homolog (Fragment);Vacuolar fusion protein MON1 homolog (Fragment);Vacuolar fusion protein MON1 homolog (Fragment);Vacuolar fusion protein MON1 homolog B	DQPPSPSPPPQSEALSSTSR	(S61);(S61);(S61);(S61);(S61)	_DQPPSPS[Phospho (STY)]PPPQSEALSSTSR_	0	1	0	0	1	0	1	0	0	0	0	0	0	1	0	0	0	0	0	1	0	0	0	0	0	0	0	0	0	0	0	1	0	0	1	1	0	1	0	0	0	0	0	0
H3BPZ1;H3BS72;Q9P035	HACD3	Very-long-chain (3R)-3-hydroxyacyl-CoA dehydratase;Very-long-chain (3R)-3-hydroxyacyl-CoA dehydratase;Very-long-chain (3R)-3-hydroxyacyl-CoA dehydratase 3	WLDESDAEMELR	(S89,M93);(S152,M156);(S114,M118)	_WLDES[Phospho (STY)]DAEM[Oxidation (M)]ELR_	1	2	2	2	2	0	1	0	0	1	0	2	0	2	0	0	0	0	0	1	1	1	1	2	2	1	2	0	1	2	0	2	1	1	2	2	0	2	0	0	0	2	2	0
H3BPZ1;H3BS72;Q9P035	HACD3	Very-long-chain (3R)-3-hydroxyacyl-CoA dehydratase;Very-long-chain (3R)-3-hydroxyacyl-CoA dehydratase;Very-long-chain (3R)-3-hydroxyacyl-CoA dehydratase 3	WLDESDAEMELR	(S89);(S152);(S114)	_WLDES[Phospho (STY)]DAEMELR_	1	2	2	2	2	0	1	0	0	1	0	2	0	2	0	0	0	0	0	1	1	1	1	2	2	1	2	0	1	2	0	2	1	1	2	2	0	2	0	0	0	2	2	0
H3BQF1;P07741	APRT	Adenine phosphoribosyltransferase (Fragment);Adenine phosphoribosyltransferase	IDYIAGLDSR	(S66);(S66)	_IDYIAGLDS[Phospho (STY)]R_	2	3	3	1	3	3	3	2	1	3	2	3	0	3	2	1	2	0	2	3	0	2	3	3	3	1	2	1	3	1	3	3	0	3	3	3	0	3	2	0	0	3	2	3
H3BQZ7;Q1KMD3	HNRNPUL2-BSCL2;HNRNPUL2	HCG2044799;Heterogeneous nuclear ribonucleoprotein U-like protein 2	EEDEPEERSGDETPGSEVPGDK	(S161);(S161)	_EEDEPEERS[Phospho (STY)]GDETPGSEVPGDK_	0	1	3	1	2	0	3	0	0	4	1	3	0	3	0	0	1	0	1	3	1	0	1	1	1	1	5	0	1	1	1	3	1	2	3	3	0	5	0	1	1	1	0	0
H3BQZ7;Q1KMD3	HNRNPUL2-BSCL2;HNRNPUL2	HCG2044799;Heterogeneous nuclear ribonucleoprotein U-like protein 2	REEDEPEERSGDETPGSEVPGDK	(S161,T165);(S161,T165)	_REEDEPEERS[Phospho (STY)]GDET[Phospho (STY)]PGSEVPGDK_	0	1	3	1	2	0	3	0	0	4	1	3	0	3	0	0	1	0	1	3	1	0	1	1	1	1	5	0	1	1	1	3	1	2	3	3	0	5	0	1	1	1	0	0
H3BQZ7;Q1KMD3	HNRNPUL2-BSCL2;HNRNPUL2	HCG2044799;Heterogeneous nuclear ribonucleoprotein U-like protein 2	REEDEPEERSGDETPGSEVPGDK	(S161);(S161)	_REEDEPEERS[Phospho (STY)]GDETPGSEVPGDK_	0	1	3	1	2	0	3	0	0	4	1	3	0	3	0	0	1	0	1	3	1	0	1	1	1	1	5	0	1	1	1	3	1	2	3	3	0	5	0	1	1	1	0	0
H3BRF9;H3BRM1;Q96K21	ZFYVE19	Abscission/NoCut checkpoint regulator;Abscission/NoCut checkpoint regulator (Fragment);Abscission/NoCut checkpoint regulator	LPDSDDDEDEETAIQR	(S331);(S262);(S354)	_LPDS[Phospho (STY)]DDDEDEETAIQR_	3	3	1	3	3	3	2	1	2	2	3	3	2	3	2	0	1	0	2	0	2	3	3	3	2	0	2	3	1	0	2	3	0	3	2	3	1	3	0	2	0	3	3	3
H3BRF9;H3BRM1;Q96K21	ZFYVE19	Abscission/NoCut checkpoint regulator;Abscission/NoCut checkpoint regulator (Fragment);Abscission/NoCut checkpoint regulator	VLPSQTPQPAHHTPDTR	(T213);(T207);(T236)	_VLPSQT[Phospho (STY)]PQPAHHTPDTR_	3	3	1	3	3	3	2	1	2	2	3	3	2	3	2	0	1	0	2	0	2	3	3	3	2	0	2	3	1	0	2	3	0	3	2	3	1	3	0	2	0	3	3	3
H3BRF9;H3BRM1;Q96K21	ZFYVE19	Abscission/NoCut checkpoint regulator;Abscission/NoCut checkpoint regulator (Fragment);Abscission/NoCut checkpoint regulator	WSPPQNYK	(S121);(S115);(S144)	_WS[Phospho (STY)]PPQNYK_	3	3	1	3	3	3	2	1	2	2	3	3	2	3	2	0	1	0	2	0	2	3	3	3	2	0	2	3	1	0	2	3	0	3	2	3	1	3	0	2	0	3	3	3
H3BUF6;Q8WWM7	ATXN2L	Ataxin-2-like protein	EVDGLLTSEPMGSPVSSK	(M598,S600);(M592,S594)	_EVDGLLTSEPM[Oxidation (M)]GS[Phospho (STY)]PVSSK_	0	2	2	0	1	0	2	0	0	0	3	1	0	2	0	1	1	0	0	2	0	1	0	1	3	0	3	0	1	1	1	0	2	3	2	1	1	3	0	1	0	1	2	0
H3BUF6;Q8WWM7	ATXN2L	Ataxin-2-like protein	EVDGLLTSEPMGSPVSSK	(S600);(S594)	_EVDGLLTSEPMGS[Phospho (STY)]PVSSK_	0	2	2	0	1	0	2	0	0	0	3	1	0	2	0	1	1	0	0	2	0	1	0	1	3	0	3	0	1	1	1	0	2	3	2	1	1	3	0	1	0	1	2	0
H3BUF6;Q8WWM7	ATXN2L	Ataxin-2-like protein	GPPQSPVFEGVYNNSR	(S111);(S111)	_GPPQS[Phospho (STY)]PVFEGVYNNSR_	0	2	2	0	1	0	2	0	0	0	3	1	0	2	0	1	1	0	0	2	0	1	0	1	3	0	3	0	1	1	1	0	2	3	2	1	1	3	0	1	0	1	2	0
H3BVD2;P29590	PML	Protein PML (Fragment);Protein PML	AVSPPHLDGPPSPRSPVIGSEVFLPNSNHVASGAGEAEER	(S162,S171,S174);(S518,S527,S530)	_AVS[Phospho (STY)]PPHLDGPPS[Phospho (STY)]PRS[Phospho (STY)]PVIGSEVFLPNSNHVASGAGEAEER_	0	1	2	0	3	1	2	0	0	1	0	2	0	3	0	1	1	0	0	2	1	2	0	2	1	1	2	0	2	0	1	3	2	0	3	3	0	4	0	0	0	0	0	0
H3BVD2;P29590	PML	Protein PML (Fragment);Protein PML	KASPEAASTPRDPIDVDLPEEAER	(S47);(S403)	_KAS[Phospho (STY)]PEAASTPRDPIDVDLPEEAER_	0	1	2	0	3	1	2	0	0	1	0	2	0	3	0	1	1	0	0	2	1	2	0	2	1	1	2	0	2	0	1	3	2	0	3	3	0	4	0	0	0	0	0	0
H7BXF3;P62995	TRA2B	Transformer-2 protein homolog beta (Fragment);Transformer-2 protein homolog beta	RPHTPTPGIYMGR	(T60,M67);(T201,M208)	_RPHT[Phospho (STY)]PTPGIYM[Oxidation (M)]GR_	0	3	3	4	0	0	4	2	2	3	4	4	0	3	0	4	4	0	4	4	4	0	2	0	4	3	3	0	0	2	3	4	3	3	3	4	0	0	3	4	0	4	4	2
H7BXF3;P62995	TRA2B	Transformer-2 protein homolog beta (Fragment);Transformer-2 protein homolog beta	RPHTPTPGIYMGRPTYGSSR	(T60,M67);(T201,M208)	_RPHT[Phospho (STY)]PTPGIYM[Oxidation (M)]GRPTYGSSR_	0	3	3	4	0	0	4	2	2	3	4	4	0	3	0	4	4	0	4	4	4	0	2	0	4	3	3	0	0	2	3	4	3	3	3	4	0	0	3	4	0	4	4	2
H7BXF3;P62995	TRA2B	Transformer-2 protein homolog beta (Fragment);Transformer-2 protein homolog beta	RPHTPTPGIYMGR	(T60);(T201)	_RPHT[Phospho (STY)]PTPGIYMGR_	0	3	3	4	0	0	4	2	2	3	4	4	0	3	0	4	4	0	4	4	4	0	2	0	4	3	3	0	0	2	3	4	3	3	3	4	0	0	3	4	0	4	4	2
H7BXF3;P62995	TRA2B	Transformer-2 protein homolog beta (Fragment);Transformer-2 protein homolog beta	RPHTPTPGIYMGRPTYGSSR	(T60);(T201)	_RPHT[Phospho (STY)]PTPGIYMGRPTYGSSR_	0	3	3	4	0	0	4	2	2	3	4	4	0	3	0	4	4	0	4	4	4	0	2	0	4	3	3	0	0	2	3	4	3	3	3	4	0	0	3	4	0	4	4	2
H7BXN9;Q8TCC7	SLC22A8	Solute carrier family 22 (Organic anion transporter), member 8, isoform CRA_a;Solute carrier family 22 member 8	EEGERLSLEELK	(S293);(S293)	_EEGERLS[Phospho (STY)]LEELK_	2	3	2	1	0	3	4	3	3	3	2	4	1	3	1	0	3	0	2	0	2	1	2	1	4	0	2	0	0	2	2	4	2	3	2	2	0	3	1	2	0	4	1	3
H7BXN9;Q8TCC7	SLC22A8	Solute carrier family 22 (Organic anion transporter), member 8, isoform CRA_a;Solute carrier family 22 member 8	KEEGERLSLEELK	(S293);(S293)	_KEEGERLS[Phospho (STY)]LEELK_	2	3	2	1	0	3	4	3	3	3	2	4	1	3	1	0	3	0	2	0	2	1	2	1	4	0	2	0	0	2	2	4	2	3	2	2	0	3	1	2	0	4	1	3
H7BXN9;Q8TCC7	SLC22A8	Solute carrier family 22 (Organic anion transporter), member 8, isoform CRA_a;Solute carrier family 22 member 8	TFSEILDR	(S4);(S4)	_TFS[Phospho (STY)]EILDR_	2	3	2	1	0	3	4	3	3	3	2	4	1	3	1	0	3	0	2	0	2	1	2	1	4	0	2	0	0	2	2	4	2	3	2	2	0	3	1	2	0	4	1	3
H7BXR3	SORBS2	Sorbin and SH3 domain-containing protein 2 (Fragment)	APALSPTRPPK	(S324)	_APALS[Phospho (STY)]PTRPPK_	0	3	0	0	0	0	0	0	0	0	4	1	0	0	0	0	0	0	0	0	3	2	0	1	3	0	0	0	0	0	0	0	0	2	3	3	2	2	0	2	0	0	3	0
H7BXR3	SORBS2	Sorbin and SH3 domain-containing protein 2 (Fragment)	LGEVTGSPSPPPR	(S306)	_LGEVTGSPS[Phospho (STY)]PPPR_	0	3	0	0	0	0	0	0	0	0	4	1	0	0	0	0	0	0	0	0	3	2	0	1	3	0	0	0	0	0	0	0	0	2	3	3	2	2	0	2	0	0	3	0
H7BXR3	SORBS2	Sorbin and SH3 domain-containing protein 2 (Fragment)	RKSEPAVGPPR	(S377)	_RKS[Phospho (STY)]EPAVGPPR_	0	3	0	0	0	0	0	0	0	0	4	1	0	0	0	0	0	0	0	0	3	2	0	1	3	0	0	0	0	0	0	0	0	2	3	3	2	2	0	2	0	0	3	0
H7BXY3;Q7L2E3	DHX30	RNA helicase;ATP-dependent RNA helicase DHX30	SGNILLHK	(S1024);(S1052)	_S[Phospho (STY)]GNILLHK_	0	1	0	0	0	0	1	1	1	0	1	1	0	0	0	0	0	0	0	0	1	0	1	0	1	0	0	0	0	0	1	0	0	1	1	1	0	0	0	0	0	1	1	1
H7BXZ5;O60229	KALRN	Non-specific serine/threonine protein kinase (Fragment);Kalirin	DPAGCLNEGMAPPTPPKNPEEEQK	(C1873,M1878,T1882);(C1904,M1909,T1913)	_DPAGC[Carbamidomethyl (C)]LNEGM[Oxidation (M)]APPT[Phospho (STY)]PPKNPEEEQK_	4	5	1	3	3	4	5	3	3	3	4	6	1	1	1	0	2	0	4	0	4	2	4	4	5	0	3	3	1	4	3	4	0	4	6	5	1	3	1	3	0	6	3	4
H7BXZ5;O60229	KALRN	Non-specific serine/threonine protein kinase (Fragment);Kalirin	DPAGCLNEGMAPPTPPKNPEEEQK	(C1873,T1882);(C1904,T1913)	_DPAGC[Carbamidomethyl (C)]LNEGMAPPT[Phospho (STY)]PPKNPEEEQK_	4	5	1	3	3	4	5	3	3	3	4	6	1	1	1	0	2	0	4	0	4	2	4	4	5	0	3	3	1	4	3	4	0	4	6	5	1	3	1	3	0	6	3	4
H7BXZ5;O60229	KALRN	Non-specific serine/threonine protein kinase (Fragment);Kalirin	SFDLGSPK	(S1768);(S1799)	_S[Phospho (STY)]FDLGSPK_	4	5	1	3	3	4	5	3	3	3	4	6	1	1	1	0	2	0	4	0	4	2	4	4	5	0	3	3	1	4	3	4	0	4	6	5	1	3	1	3	0	6	3	4
H7BXZ5;O60229	KALRN	Non-specific serine/threonine protein kinase (Fragment);Kalirin	WLTSPVR	(T1741);(T1772)	_WLT[Phospho (STY)]SPVR_	4	5	1	3	3	4	5	3	3	3	4	6	1	1	1	0	2	0	4	0	4	2	4	4	5	0	3	3	1	4	3	4	0	4	6	5	1	3	1	3	0	6	3	4
H7BZZ1;Q53T59	HS1BP3	HCLS1-binding protein 3 (Fragment);HCLS1-binding protein 3	GEDAEESLEEEEALDPLGIMR	(S13,M26);(S194,M207)	_GEDAEES[Phospho (STY)]LEEEEALDPLGIM[Oxidation (M)]R_	1	1	2	1	1	1	1	1	0	0	2	2	2	2	1	0	0	0	0	0	1	1	2	1	1	0	1	0	0	0	2	1	0	2	2	2	0	2	0	1	0	2	0	2
H7BZZ1;Q53T59	HS1BP3	HCLS1-binding protein 3 (Fragment);HCLS1-binding protein 3	KLSPQDPSEDVSSVDPLK	(S68);(S249)	_KLS[Phospho (STY)]PQDPSEDVSSVDPLK_	1	1	2	1	1	1	1	1	0	0	2	2	2	2	1	0	0	0	0	0	1	1	2	1	1	0	1	0	0	0	2	1	0	2	2	2	0	2	0	1	0	2	0	2
H7C072;Q13769	THOC5	THO complex subunit 5 homolog (Fragment);THO complex subunit 5 homolog	RRPTLGVQLDDK	(T199);(T328)	_RRPT[Phospho (STY)]LGVQLDDK_	0	0	0	0	0	0	1	0	0	1	0	1	0	0	0	0	1	0	0	1	0	0	0	0	0	1	1	0	0	1	0	1	1	0	1	0	0	0	0	0	1	1	0	0
H7C1I9;O15021	MAST4	Microtubule-associated serine/threonine-protein kinase 4 (Fragment);Microtubule-associated serine/threonine-protein kinase 4	KHSLEVTQEEVQR	(S524);(S1467)	_KHS[Phospho (STY)]LEVTQEEVQR_	0	3	3	2	2	0	3	2	1	0	9	3	0	2	0	0	0	0	1	0	6	4	2	2	8	0	2	0	4	0	3	2	0	4	4	4	5	4	0	3	0	4	6	1
H7C1I9;O15021	MAST4	Microtubule-associated serine/threonine-protein kinase 4 (Fragment);Microtubule-associated serine/threonine-protein kinase 4	PGLVAPESPVRK	(S836);(S1779)	_PGLVAPES[Phospho (STY)]PVRK_	0	3	3	2	2	0	3	2	1	0	9	3	0	2	0	0	0	0	1	0	6	4	2	2	8	0	2	0	4	0	3	2	0	4	4	4	5	4	0	3	0	4	6	1
H7C1I9;O15021	MAST4	Microtubule-associated serine/threonine-protein kinase 4 (Fragment);Microtubule-associated serine/threonine-protein kinase 4	SDSLPSFR	(S1577);(S2520)	_SDS[Phospho (STY)]LPSFR_	0	3	3	2	2	0	3	2	1	0	9	3	0	2	0	0	0	0	1	0	6	4	2	2	8	0	2	0	4	0	3	2	0	4	4	4	5	4	0	3	0	4	6	1
H7C1I9;O15021	MAST4	Microtubule-associated serine/threonine-protein kinase 4 (Fragment);Microtubule-associated serine/threonine-protein kinase 4	SGPDVFPATPGSQNK	(T1310);(T2253)	_SGPDVFPAT[Phospho (STY)]PGSQNK_	0	3	3	2	2	0	3	2	1	0	9	3	0	2	0	0	0	0	1	0	6	4	2	2	8	0	2	0	4	0	3	2	0	4	4	4	5	4	0	3	0	4	6	1
H7C1I9;O15021	MAST4	Microtubule-associated serine/threonine-protein kinase 4 (Fragment);Microtubule-associated serine/threonine-protein kinase 4	VGRQESVDDLDRDK	(S580);(S1523)	_VGRQES[Phospho (STY)]VDDLDRDK_	0	3	3	2	2	0	3	2	1	0	9	3	0	2	0	0	0	0	1	0	6	4	2	2	8	0	2	0	4	0	3	2	0	4	4	4	5	4	0	3	0	4	6	1
H7C1Z7;H7C270	CTDSP1	Protein-serine/threonine phosphatase (Fragment)	LFRESCVFHR	(S181,C182);(S173,C174)	_LFRES[Phospho (STY)]C[Carbamidomethyl (C)]VFHR_	2	3	1	1	2	2	3	2	1	4	4	4	1	1	1	0	2	0	2	1	3	3	3	3	3	0	2	1	0	0	3	2	0	2	4	4	1	2	1	1	0	4	2	3
H7C1Z7;H7C270	CTDSP1	Protein-serine/threonine phosphatase (Fragment)	TPVQYLLPEAK	(T75);(T59)	_T[Phospho (STY)]PVQYLLPEAK_	2	3	1	1	2	2	3	2	1	4	4	4	1	1	1	0	2	0	2	1	3	3	3	3	3	0	2	1	0	0	3	2	0	2	4	4	1	2	1	1	0	4	2	3
H7C2S4;O15194	CTDSPL	Protein-serine/threonine phosphatase (Fragment);CTD small phosphatase-like protein	EDDVYSMLHR	(S157);(S268)	_EDDVYS[Phospho (STY)]MLHR_	0	1	0	0	0	0	1	0	0	0	1	1	0	0	0	0	0	0	0	0	1	0	0	0	1	0	0	0	0	0	0	0	0	0	1	0	0	1	0	0	0	1	0	0
H7C3F4;Q9NWH9	SLTM	SAFB-like transcription modulator (Fragment);SAFB-like transcription modulator	SPGHMVILDQTK	(S119,M123);(S553,M557)	_S[Phospho (STY)]PGHM[Oxidation (M)]VILDQTK_	0	0	0	0	1	0	1	1	0	0	1	0	0	0	0	1	1	0	1	1	1	1	0	0	1	1	1	0	1	1	0	1	1	0	1	0	0	1	0	0	0	0	1	0
H7C4P1;P42331	ARHGAP25	Rho GTPase-activating protein 25 (Fragment);Rho GTPase-activating protein 25	DIPLSPPAQK	(S222);(S362)	_DIPLS[Phospho (STY)]PPAQK_	0	0	0	0	0	0	0	0	1	3	0	1	0	0	0	0	2	0	0	5	0	2	0	1	0	2	3	0	4	2	1	0	1	0	0	0	0	0	0	1	2	1	0	0
H7C5I3;J3KR55;P35236	PTPN7	Protein-tyrosine-phosphatase (Fragment);Protein-tyrosine-phosphatase (Fragment);Tyrosine-protein phosphatase non-receptor type 7	AQSQEDGDYINANYIR	(S122);(S224);(S143)	_AQS[Phospho (STY)]QEDGDYINANYIR_	0	0	0	0	0	0	0	0	1	2	0	2	0	0	0	0	2	0	1	3	0	1	0	2	0	1	4	0	2	3	1	0	2	0	0	0	0	0	1	0	0	2	0	0
I1E4Y6;Q6Y7W6	GIGYF2	GRB10-interacting GYF protein 2	WRPHSPDGPR	(S258);(S236)	_WRPHS[Phospho (STY)]PDGPR_	0	1	1	1	1	0	2	1	1	1	1	1	0	1	0	1	1	0	0	2	1	0	1	0	2	1	2	0	0	0	1	1	1	1	3	1	0	1	0	0	1	1	1	1
I3L0N3;P46459	NSF	Vesicle-fusing ATPase	ENRQSIINPDWNFEK	(S202);(S207)	_ENRQS[Phospho (STY)]IINPDWNFEK_	2	3	2	4	4	0	2	2	1	4	3	4	1	3	0	0	1	0	1	4	2	2	1	2	2	2	4	0	2	2	2	1	1	4	4	4	0	4	0	0	0	4	1	1
I3L124;I3L1H1;I3L266;I3L3K8;Q86WA9	SLC26A11	Sodium-independent sulfate anion transporter (Fragment);Sodium-independent sulfate anion transporter (Fragment);Sodium-independent sulfate anion transporter (Fragment);Sodium-independent sulfate anion transporter (Fragment);Sodium-independent sulfate anion transporter	PSSVTALGQAR	(S4);(S4);(S4);(S4);(S4)	_PSS[Phospho (STY)]VTALGQAR_	1	1	1	1	1	1	1	1	1	1	1	1	0	1	0	1	1	0	1	0	1	1	1	1	1	0	1	1	0	0	1	1	0	1	1	1	1	1	1	1	0	1	1	1
I3L202	ZDHHC1	Palmitoyltransferase	LGSAALAAPR	(S438)	_LGS[Phospho (STY)]AALAAPR_	2	3	3	3	3	2	3	3	3	3	3	4	2	3	2	1	3	0	2	2	3	2	3	2	3	1	2	2	1	2	3	4	2	3	4	3	2	3	3	3	0	4	2	3
I3L202	ZDHHC1	Palmitoyltransferase	SVWTAPAQPSGPSPELQGQR	(S19)	_S[Phospho (STY)]VWTAPAQPSGPSPELQGQR_	2	3	3	3	3	2	3	3	3	3	3	4	2	3	2	1	3	0	2	2	3	2	3	2	3	1	2	2	1	2	3	4	2	3	4	3	2	3	3	3	0	4	2	3
I3L202	ZDHHC1	Palmitoyltransferase	SVWTAPAQPSGPSPELQGQR	(S31)	_SVWTAPAQPSGPS[Phospho (STY)]PELQGQR_	2	3	3	3	3	2	3	3	3	3	3	4	2	3	2	1	3	0	2	2	3	2	3	2	3	1	2	2	1	2	3	4	2	3	4	3	2	3	3	3	0	4	2	3
I3L436;Q8N122	RPTOR	Regulatory-associated protein of mTOR (Fragment);Regulatory-associated protein of mTOR	GVHIHQAGGSPPASSTSSSSLTNDVAK	(S37);(S877)	_GVHIHQAGGS[Phospho (STY)]PPASSTSSSSLTNDVAK_	0	0	1	1	0	0	1	0	0	0	0	1	0	1	0	0	0	0	0	0	0	0	0	0	0	0	0	0	0	0	0	1	0	0	1	1	0	0	0	0	0	1	0	0
I3L4C2	BAIAP2	Brain-specific angiogenesis inhibitor 1-associated protein 2	AIFSHAAGDNSTLLSFK	(S428)	_AIFSHAAGDNSTLLS[Phospho (STY)]FK_	17	17	12	12	19	8	14	8	4	10	16	18	7	13	3	0	6	0	6	1	15	9	11	6	22	3	10	7	3	0	11	9	1	13	21	22	10	12	2	8	0	16	13	14
I3L4C2	BAIAP2	Brain-specific angiogenesis inhibitor 1-associated protein 2	AVQLMQQVASNGATLPSALSASK	(M277,S294)	_AVQLM[Oxidation (M)]QQVASNGATLPSALSAS[Phospho (STY)]K_	17	17	12	12	19	8	14	8	4	10	16	18	7	13	3	0	6	0	6	1	15	9	11	6	22	3	10	7	3	0	11	9	1	13	21	22	10	12	2	8	0	16	13	14
I3L4C2	BAIAP2	Brain-specific angiogenesis inhibitor 1-associated protein 2	AVQLMQQVASNGATLPSALSASK	(T286)	_AVQLMQQVASNGAT[Phospho (STY)]LPSALSASK_	17	17	12	12	19	8	14	8	4	10	16	18	7	13	3	0	6	0	6	1	15	9	11	6	22	3	10	7	3	0	11	9	1	13	21	22	10	12	2	8	0	16	13	14
I3L4C2	BAIAP2	Brain-specific angiogenesis inhibitor 1-associated protein 2	AVQLMQQVASNGATLPSALSASK	(S294)	_AVQLMQQVASNGATLPSALSAS[Phospho (STY)]K_	17	17	12	12	19	8	14	8	4	10	16	18	7	13	3	0	6	0	6	1	15	9	11	6	22	3	10	7	3	0	11	9	1	13	21	22	10	12	2	8	0	16	13	14
I3L4C2	BAIAP2	Brain-specific angiogenesis inhibitor 1-associated protein 2	LHMSLQQGK	(S479)	_LHMS[Phospho (STY)]LQQGK_	17	17	12	12	19	8	14	8	4	10	16	18	7	13	3	0	6	0	6	1	15	9	11	6	22	3	10	7	3	0	11	9	1	13	21	22	10	12	2	8	0	16	13	14
I3L4C2	BAIAP2	Brain-specific angiogenesis inhibitor 1-associated protein 2	LSDSYSNTLPVR	(S369)	_LSDS[Phospho (STY)]YSNTLPVR_	17	17	12	12	19	8	14	8	4	10	16	18	7	13	3	0	6	0	6	1	15	9	11	6	22	3	10	7	3	0	11	9	1	13	21	22	10	12	2	8	0	16	13	14
I3L4C2	BAIAP2	Brain-specific angiogenesis inhibitor 1-associated protein 2	LSDSYSNTLPVR	(T373)	_LSDSYSNT[Phospho (STY)]LPVR_	17	17	12	12	19	8	14	8	4	10	16	18	7	13	3	0	6	0	6	1	15	9	11	6	22	3	10	7	3	0	11	9	1	13	21	22	10	12	2	8	0	16	13	14
I3L4C2	BAIAP2	Brain-specific angiogenesis inhibitor 1-associated protein 2	LSDSYSNTLPVRK	(T373)	_LSDSYSNT[Phospho (STY)]LPVRK_	17	17	12	12	19	8	14	8	4	10	16	18	7	13	3	0	6	0	6	1	15	9	11	6	22	3	10	7	3	0	11	9	1	13	21	22	10	12	2	8	0	16	13	14
I3L4C2	BAIAP2	Brain-specific angiogenesis inhibitor 1-associated protein 2	MSAQESTPIMNGVTGPDGEDYSPWADRK	(M323,M332,S344)	_M[Oxidation (M)]SAQESTPIM[Oxidation (M)]NGVTGPDGEDYS[Phospho (STY)]PWADRK_	17	17	12	12	19	8	14	8	4	10	16	18	7	13	3	0	6	0	6	1	15	9	11	6	22	3	10	7	3	0	11	9	1	13	21	22	10	12	2	8	0	16	13	14
I3L4C2	BAIAP2	Brain-specific angiogenesis inhibitor 1-associated protein 2	MSAQESTPIMNGVTGPDGEDYSPWADRK	(M323,S344)	_M[Oxidation (M)]SAQESTPIMNGVTGPDGEDYS[Phospho (STY)]PWADRK_	17	17	12	12	19	8	14	8	4	10	16	18	7	13	3	0	6	0	6	1	15	9	11	6	22	3	10	7	3	0	11	9	1	13	21	22	10	12	2	8	0	16	13	14
I3L4C2	BAIAP2	Brain-specific angiogenesis inhibitor 1-associated protein 2	MSAQESTPIMNGVTGPDGEDYSPWADRK	(M332,S344)	_MSAQESTPIM[Oxidation (M)]NGVTGPDGEDYS[Phospho (STY)]PWADRK_	17	17	12	12	19	8	14	8	4	10	16	18	7	13	3	0	6	0	6	1	15	9	11	6	22	3	10	7	3	0	11	9	1	13	21	22	10	12	2	8	0	16	13	14
I3L4C2	BAIAP2	Brain-specific angiogenesis inhibitor 1-associated protein 2	QRPYSVAVPAFSQGLDDYGAR	(S525)	_QRPYS[Phospho (STY)]VAVPAFSQGLDDYGAR_	17	17	12	12	19	8	14	8	4	10	16	18	7	13	3	0	6	0	6	1	15	9	11	6	22	3	10	7	3	0	11	9	1	13	21	22	10	12	2	8	0	16	13	14
I3L4C2	BAIAP2	Brain-specific angiogenesis inhibitor 1-associated protein 2	SNLVISDPIPGAK	(S296)	_S[Phospho (STY)]NLVISDPIPGAK_	17	17	12	12	19	8	14	8	4	10	16	18	7	13	3	0	6	0	6	1	15	9	11	6	22	3	10	7	3	0	11	9	1	13	21	22	10	12	2	8	0	16	13	14
I3L4C2	BAIAP2	Brain-specific angiogenesis inhibitor 1-associated protein 2	SSSMAAGLER	(S399)	_SSS[Phospho (STY)]MAAGLER_	17	17	12	12	19	8	14	8	4	10	16	18	7	13	3	0	6	0	6	1	15	9	11	6	22	3	10	7	3	0	11	9	1	13	21	22	10	12	2	8	0	16	13	14
I3L4I4;J3KQU4;O75674	TOM1L1	TOM1-like protein 1	EATNTTSEPSAPSQDLLDLSPSPR	(S316);(S323);(S323)	_EATNTTSEPSAPSQDLLDLSPS[Phospho (STY)]PR_	1	1	2	2	1	1	2	1	1	1	1	2	1	2	1	1	2	0	2	1	1	1	2	1	1	1	1	1	1	0	1	2	1	1	2	2	1	1	1	1	1	2	1	2
I3L4I4;J3KQU4;O75674	TOM1L1	TOM1-like protein 1	SHRDPYATSVGHLIEK	(S6);(S6);(S6)	_S[Phospho (STY)]HRDPYATSVGHLIEK_	1	1	2	2	1	1	2	1	1	1	1	2	1	2	1	1	2	0	2	1	1	1	2	1	1	1	1	1	1	0	1	2	1	1	2	2	1	1	1	1	1	2	1	2
J3KN34;P26045	PTPN3	Tyrosine-protein phosphatase non-receptor type;Tyrosine-protein phosphatase non-receptor type 3	GGSTEDASQYYCDK	(S489,C498);(S489,C498)	_GGS[Phospho (STY)]TEDASQYYC[Carbamidomethyl (C)]DK_	1	1	0	1	2	0	2	2	1	1	1	2	0	1	1	0	1	0	1	0	2	1	1	2	1	0	1	0	0	0	1	1	0	1	2	2	0	2	0	0	0	1	1	1
J3KN34;P26045	PTPN3	Tyrosine-protein phosphatase non-receptor type;Tyrosine-protein phosphatase non-receptor type 3	GSLAPQDSDSEVSQNR	(S425);(S425)	_GSLAPQDS[Phospho (STY)]DSEVSQNR_	1	1	0	1	2	0	2	2	1	1	1	2	0	1	1	0	1	0	1	0	2	1	1	2	1	0	1	0	0	0	1	1	0	1	2	2	0	2	0	0	0	1	1	1
J3KN59;Q12982	BNIP2	BCL2/adenovirus E1B 19 kDa protein-interacting protein 2	KGSITEYTAAEEK	(S235);(S114)	_KGS[Phospho (STY)]ITEYTAAEEK_	0	1	0	0	0	0	0	0	0	1	1	0	0	0	0	0	0	0	0	1	0	0	1	0	0	0	0	0	0	0	1	1	0	1	1	1	0	1	0	0	0	0	0	1
J3KP58;P30622	CLIP1	CAP-Gly domain-containing linker protein 1	TASESISNLSEAGSIK	(S195);(S195)	_TASES[Phospho (STY)]ISNLSEAGSIK_	0	1	2	0	4	0	4	0	0	0	7	0	0	0	0	0	0	0	0	0	3	4	0	0	7	0	4	0	3	0	0	2	0	3	0	3	5	4	0	0	0	0	5	0
J3KP58;P30622	CLIP1	CAP-Gly domain-containing linker protein 1	TASESISNLSEAGSIK	(S200,S204);(S200,S204)	_TASESISNLS[Phospho (STY)]EAGS[Phospho (STY)]IK_	0	1	2	0	4	0	4	0	0	0	7	0	0	0	0	0	0	0	0	0	3	4	0	0	7	0	4	0	3	0	0	2	0	3	0	3	5	4	0	0	0	0	5	0
J3KP58;P30622	CLIP1	CAP-Gly domain-containing linker protein 1	TASESISNLSEAGSIK	(S200);(S200)	_TASESISNLS[Phospho (STY)]EAGSIK_	0	1	2	0	4	0	4	0	0	0	7	0	0	0	0	0	0	0	0	0	3	4	0	0	7	0	4	0	3	0	0	2	0	3	0	3	5	4	0	0	0	0	5	0
J3KP58;P30622	CLIP1	CAP-Gly domain-containing linker protein 1	TASESISNLSEAGSIK	(S204);(S204)	_TASESISNLSEAGS[Phospho (STY)]IK_	0	1	2	0	4	0	4	0	0	0	7	0	0	0	0	0	0	0	0	0	3	4	0	0	7	0	4	0	3	0	0	2	0	3	0	3	5	4	0	0	0	0	5	0
J3KP75;O75167	PHACTR2	Phosphatase and actin regulator;Phosphatase and actin regulator 2	KLSLRPTVAELQAR	(S548);(S560)	_KLS[Phospho (STY)]LRPTVAELQAR_	0	3	1	2	0	0	1	0	0	0	2	2	0	0	0	0	1	0	0	0	2	0	2	0	2	0	0	0	0	0	1	0	0	1	2	2	0	0	0	1	0	2	2	2
J3KP75;O75167	PHACTR2	Phosphatase and actin regulator;Phosphatase and actin regulator 2	RLSQRPTTEELEQR	(S510);(S522)	_RLS[Phospho (STY)]QRPTTEELEQR_	0	3	1	2	0	0	1	0	0	0	2	2	0	0	0	0	1	0	0	0	2	0	2	0	2	0	0	0	0	0	1	0	0	1	2	2	0	0	0	1	0	2	2	2
J3KPC5;P47736	RAP1GAP	RAP1, GTPase activating protein 1, isoform CRA_e;Rap1 GTPase-activating protein 1	AAGISLIVPGKSPTR	(S515);(S484)	_AAGISLIVPGKS[Phospho (STY)]PTR_	2	2	2	2	2	1	2	0	0	0	1	1	0	2	0	0	0	0	1	0	0	0	0	0	2	0	0	0	0	0	1	2	0	2	2	2	0	0	0	0	0	2	0	1
J3KPC5;P47736	RAP1GAP	RAP1, GTPase activating protein 1, isoform CRA_e;Rap1 GTPase-activating protein 1	RSSAIGIENIQEVQEK	(S530);(S499)	_RSS[Phospho (STY)]AIGIENIQEVQEK_	2	2	2	2	2	1	2	0	0	0	1	1	0	2	0	0	0	0	1	0	0	0	0	0	2	0	0	0	0	0	1	2	0	2	2	2	0	0	0	0	0	2	0	1
J3KPD9;Q32Q12	NME1-NME2	NME1-NME2 readthrough;Nucleoside diphosphate kinase	VMLGETNPADSKPGTIR	(T94);(T119)(T234)	_VMLGET[Phospho (STY)]NPADSKPGTIR_	0	9	6	6	6	0	7	3	6	7	6	6	0	7	0	4	4	0	8	5	6	2	4	3	4	0	2	1	5	9	3	4	3	9	12	9	1	7	1	2	4	6	6	5
J3KRE2;J3KTF8;J3QQX2;P52565	ARHGDIA	Rho GDP-dissociation inhibitor 1;Rho GDP-dissociation inhibitor 1 (Fragment);Rho GDP-dissociation inhibitor 1;Rho GDP-dissociation inhibitor 1	AEQEPTAEQLAQIAAENEEDEHSVNYKPPAQK	(S24);(S24);(S24);(S24)	_[Acetyl (Protein N-term)]AEQEPTAEQLAQIAAENEEDEHS[Phospho (STY)]VNYKPPAQK_	3	5	3	2	2	0	5	5	2	5	6	8	0	6	0	0	2	0	1	3	6	2	6	6	5	0	0	1	1	3	5	4	0	6	6	6	1	3	0	2	1	7	7	3
J3KRE2;J3KTF8;J3QQX2;P52565	ARHGDIA	Rho GDP-dissociation inhibitor 1;Rho GDP-dissociation inhibitor 1 (Fragment);Rho GDP-dissociation inhibitor 1;Rho GDP-dissociation inhibitor 1	SIQEIQELDK	(S34);(S34);(S34);(S34)	_S[Phospho (STY)]IQEIQELDK_	3	5	3	2	2	0	5	5	2	5	6	8	0	6	0	0	2	0	1	3	6	2	6	6	5	0	0	1	1	3	5	4	0	6	6	6	1	3	0	2	1	7	7	3
J3KRE2;J3KTF8;J3QQX2;P52565	ARHGDIA	Rho GDP-dissociation inhibitor 1;Rho GDP-dissociation inhibitor 1 (Fragment);Rho GDP-dissociation inhibitor 1;Rho GDP-dissociation inhibitor 1	SIQEIQELDKDDESLRK	(S34);(S34);(S34);(S34)	_S[Phospho (STY)]IQEIQELDKDDESLRK_	3	5	3	2	2	0	5	5	2	5	6	8	0	6	0	0	2	0	1	3	6	2	6	6	5	0	0	1	1	3	5	4	0	6	6	6	1	3	0	2	1	7	7	3
J3KRN5;P17252	PRKCA	Protein kinase C alpha type	STLNPQWNESFTFK	(S226);(S226)	_STLNPQWNES[Phospho (STY)]FTFK_	2	1	1	1	3	1	0	0	0	0	0	1	1	1	1	0	0	0	0	0	1	0	0	2	3	0	1	0	0	0	0	0	0	0	3	2	0	1	0	0	0	3	1	0
J3KRY8;Q9BZE9	ASPSCR1	Tether-containing UBX domain for GLUT4 (Fragment);Tether containing UBX domain for GLUT4	AAGSPSPLPAPDPAPK	(S329);(S500)	_AAGS[Phospho (STY)]PSPLPAPDPAPK_	0	2	1	1	0	0	2	0	0	0	1	1	1	1	0	0	0	0	1	2	1	0	1	0	0	1	2	0	0	0	1	1	1	0	2	2	0	2	0	0	0	1	0	0
J3KSM2;Q96A59	MARVELD3	MARVEL domain-containing protein 3	GLTWDAAAPPGPAPWEAPEPPQPQR	(T123);(T123)	_GLT[Phospho (STY)]WDAAAPPGPAPWEAPEPPQPQR_	1	1	0	0	1	1	1	0	0	0	1	1	0	1	0	0	0	0	1	0	1	0	1	1	1	1	0	1	0	0	1	1	0	0	1	1	0	1	1	0	0	1	1	1
J3KSM5;Q494U1	PLEKHN1	Pleckstrin homology domain-containing family N member 1 (Fragment);Pleckstrin homology domain-containing family N member 1	EGSPEPWLPLTDGR	(S124);(S559)	_EGS[Phospho (STY)]PEPWLPLTDGR_	1	1	1	0	1	0	1	0	0	0	1	1	0	0	0	0	0	0	0	0	1	1	0	1	1	0	1	0	1	0	0	0	0	1	1	1	1	1	0	1	0	0	1	0
J3KSS7;Q9NZ52	GGA3	ADP-ribosylation factor-binding protein GGA3	EQSDLDFFSPR	(S353);(S425)	_EQS[Phospho (STY)]DLDFFSPR_	0	0	0	0	0	0	1	0	0	1	0	1	0	0	0	0	0	0	0	1	1	0	0	0	0	0	0	0	0	0	0	0	1	0	1	2	0	1	0	0	0	1	0	0
J3KSY7;O15234	CASC3	Protein CASC3 (Fragment);Protein CASC3	STVTGERQSGDGQESTEPVENK	(S35);(S148)	_STVTGERQS[Phospho (STY)]GDGQESTEPVENK_	1	0	0	0	0	0	1	0	0	0	0	0	0	1	0	0	0	0	0	0	0	0	1	0	1	0	1	0	1	0	0	0	0	0	1	1	0	1	0	0	0	0	0	0
J3KTA1;Q96IG2	FBXL20	F-box and leucine-rich repeat protein 20, isoform CRA_a;F-box/LRR-repeat protein 20	VHAYFAPVTPPPSVGGSR	(T419,S423);(T417,S421)	_VHAYFAPVT[Phospho (STY)]PPPS[Phospho (STY)]VGGSR_	0	2	1	0	2	0	1	1	0	1	1	2	0	2	0	0	0	0	0	0	2	0	0	0	1	0	1	0	0	2	2	2	0	1	2	2	0	2	2	0	0	1	1	2
J3KTA1;Q96IG2	FBXL20	F-box and leucine-rich repeat protein 20, isoform CRA_a;F-box/LRR-repeat protein 20	VHAYFAPVTPPPSVGGSR	(T419);(T417)	_VHAYFAPVT[Phospho (STY)]PPPSVGGSR_	0	2	1	0	2	0	1	1	0	1	1	2	0	2	0	0	0	0	0	0	2	0	0	0	1	0	1	0	0	2	2	2	0	1	2	2	0	2	2	0	0	1	1	2
J3KTM6;J3QQV2;O15427	SLC16A3	Monocarboxylate transporter 4	LHKPPADSGVDLR	(S410);(S388);(S436)	_LHKPPADS[Phospho (STY)]GVDLR_	1	0	0	0	1	0	0	0	0	1	0	0	0	0	0	0	1	0	1	1	0	0	0	0	0	0	0	0	0	1	0	0	1	0	0	0	0	1	0	0	0	1	0	0
J3QKW2;J3QLS3;Q9Y2R9	MRPS7	28S ribosomal protein S7, mitochondrial;28S ribosomal protein S7, mitochondrial;28S ribosomal protein S7, mitochondrial	PVEELTEEEKYVR	(T59,Y64);(T88,Y93);(T59,Y64)	_PVEELT[Phospho (STY)]EEEKY[Phospho (STY)]VR_	1	0	0	0	0	1	0	1	0	0	0	1	0	0	0	1	0	0	1	0	1	0	0	0	0	0	0	0	1	0	0	0	1	0	0	0	0	1	0	0	0	1	0	0
J3QR07;Q96MU7	YTHDC1	YTH domain-containing protein 1	GISPIVFDR	(S308);(S308)	_GIS[Phospho (STY)]PIVFDR_	0	1	1	0	1	1	1	0	0	0	0	1	0	1	0	0	1	0	0	2	1	0	0	0	1	0	1	0	0	1	1	2	1	0	1	1	0	1	0	1	0	0	0	1
J3QRU1;P07947	YES1	Tyrosine-protein kinase;Tyrosine-protein kinase Yes	GAYSLSIR	(Y199);(Y194)	_GAY[Phospho (STY)]SLSIR_	4	5	4	4	4	3	5	4	5	4	4	5	1	2	1	0	4	0	4	3	4	4	4	5	5	1	3	4	2	2	5	5	1	4	5	5	1	4	4	2	3	5	4	4
J3QRU1;P07947	YES1	Tyrosine-protein kinase;Tyrosine-protein kinase Yes	GAYSLSIR	(S200);(S195)	_GAYS[Phospho (STY)]LSIR_	4	5	4	4	4	3	5	4	5	4	4	5	1	2	1	0	4	0	4	3	4	4	4	5	5	1	3	4	2	2	5	5	1	4	5	5	1	4	4	2	3	5	4	4
J3QRU1;P07947	YES1	Tyrosine-protein kinase;Tyrosine-protein kinase Yes	LIEDNEYTAR	(Y431);(Y426)	_LIEDNEY[Phospho (STY)]TAR_	4	5	4	4	4	3	5	4	5	4	4	5	1	2	1	0	4	0	4	3	4	4	4	5	5	1	3	4	2	2	5	5	1	4	5	5	1	4	4	2	3	5	4	4
J3QRU1;P07947	YES1	Tyrosine-protein kinase;Tyrosine-protein kinase Yes	WTAPEAALYGR	(Y451);(Y446)	_WTAPEAALY[Phospho (STY)]GR_	4	5	4	4	4	3	5	4	5	4	4	5	1	2	1	0	4	0	4	3	4	4	4	5	5	1	3	4	2	2	5	5	1	4	5	5	1	4	4	2	3	5	4	4
J3QSS1;P55017	SLC12A3	Solute carrier family 12 member 3	AELPTTETPGDATLCSGR	(T14,C16,S17);(T14,C16,S17)	_[Acetyl (Protein N-term)]AELPTTETPGDAT[Phospho (STY)]LC[Carbamidomethyl (C)]S[Phospho (STY)]GR_	10	16	9	14	8	12	21	15	9	12	13	22	10	12	9	2	11	0	7	4	9	9	9	7	16	3	7	7	0	2	13	13	6	11	15	14	4	14	7	7	3	14	5	14
J3QSS1;P55017	SLC12A3	Solute carrier family 12 member 3	AELPTTETPGDATLCSGR	(T14,C16);(T14,C16)	_[Acetyl (Protein N-term)]AELPTTETPGDAT[Phospho (STY)]LC[Carbamidomethyl (C)]SGR_	10	16	9	14	8	12	21	15	9	12	13	22	10	12	9	2	11	0	7	4	9	9	9	7	16	3	7	7	0	2	13	13	6	11	15	14	4	14	7	7	3	14	5	14
J3QSS1;P55017	SLC12A3	Solute carrier family 12 member 3	AELPTTETPGDATLCSGR	(C16,S17);(C16,S17)	_[Acetyl (Protein N-term)]AELPTTETPGDATLC[Carbamidomethyl (C)]S[Phospho (STY)]GR_	10	16	9	14	8	12	21	15	9	12	13	22	10	12	9	2	11	0	7	4	9	9	9	7	16	3	7	7	0	2	13	13	6	11	15	14	4	14	7	7	3	14	5	14
J3QSS1;P55017	SLC12A3	Solute carrier family 12 member 3	EEQATTIFQSEQGKK	(S823);(S824)	_EEQATTIFQS[Phospho (STY)]EQGKK_	10	16	9	14	8	12	21	15	9	12	13	22	10	12	9	2	11	0	7	4	9	9	9	7	16	3	7	7	0	2	13	13	6	11	15	14	4	14	7	7	3	14	5	14
J3QSS1;P55017	SLC12A3	Solute carrier family 12 member 3	TFGYNTIDVVPTYEHYANSTQPGEPR	(T55,T60,S73);(T55,T60,S73)	_T[Phospho (STY)]FGYNT[Phospho (STY)]IDVVPTYEHYANS[Phospho (STY)]TQPGEPR_	10	16	9	14	8	12	21	15	9	12	13	22	10	12	9	2	11	0	7	4	9	9	9	7	16	3	7	7	0	2	13	13	6	11	15	14	4	14	7	7	3	14	5	14
J3QSS1;P55017	SLC12A3	Solute carrier family 12 member 3	TFGYNTIDVVPTYEHYANSTQPGEPR	(T55);(T55)	_T[Phospho (STY)]FGYNTIDVVPTYEHYANSTQPGEPR_	10	16	9	14	8	12	21	15	9	12	13	22	10	12	9	2	11	0	7	4	9	9	9	7	16	3	7	7	0	2	13	13	6	11	15	14	4	14	7	7	3	14	5	14
J3QSS1;P55017	SLC12A3	Solute carrier family 12 member 3	TFGYNTIDVVPTYEHYANSTQPGEPR	(T60,S73);(T60,S73)	_TFGYNT[Phospho (STY)]IDVVPTYEHYANS[Phospho (STY)]TQPGEPR_	10	16	9	14	8	12	21	15	9	12	13	22	10	12	9	2	11	0	7	4	9	9	9	7	16	3	7	7	0	2	13	13	6	11	15	14	4	14	7	7	3	14	5	14
J3QSS1;P55017	SLC12A3	Solute carrier family 12 member 3	TFGYNTIDVVPTYEHYANSTQPGEPR	(T60);(T60)	_TFGYNT[Phospho (STY)]IDVVPTYEHYANSTQPGEPR_	10	16	9	14	8	12	21	15	9	12	13	22	10	12	9	2	11	0	7	4	9	9	9	7	16	3	7	7	0	2	13	13	6	11	15	14	4	14	7	7	3	14	5	14
J3QSS1;P55017	SLC12A3	Solute carrier family 12 member 3	TFGYNTIDVVPTYEHYANSTQPGEPR	(Y67);(Y67)	_TFGYNTIDVVPTY[Phospho (STY)]EHYANSTQPGEPR_	10	16	9	14	8	12	21	15	9	12	13	22	10	12	9	2	11	0	7	4	9	9	9	7	16	3	7	7	0	2	13	13	6	11	15	14	4	14	7	7	3	14	5	14
J3QSS1;P55017	SLC12A3	Solute carrier family 12 member 3	TFGYNTIDVVPTYEHYANSTQPGEPR	(S73);(S73)	_TFGYNTIDVVPTYEHYANS[Phospho (STY)]TQPGEPR_	10	16	9	14	8	12	21	15	9	12	13	22	10	12	9	2	11	0	7	4	9	9	9	7	16	3	7	7	0	2	13	13	6	11	15	14	4	14	7	7	3	14	5	14
J3QSS1;P55017	SLC12A3	Solute carrier family 12 member 3	VRPTLADLHSFLK	(T85,S91);(T85,S91)	_VRPT[Phospho (STY)]LADLHS[Phospho (STY)]FLK_	10	16	9	14	8	12	21	15	9	12	13	22	10	12	9	2	11	0	7	4	9	9	9	7	16	3	7	7	0	2	13	13	6	11	15	14	4	14	7	7	3	14	5	14
J3QSS1;P55017	SLC12A3	Solute carrier family 12 member 3	VRPTLADLHSFLK	(T85);(T85)	_VRPT[Phospho (STY)]LADLHSFLK_	10	16	9	14	8	12	21	15	9	12	13	22	10	12	9	2	11	0	7	4	9	9	9	7	16	3	7	7	0	2	13	13	6	11	15	14	4	14	7	7	3	14	5	14
J3QSS1;P55017	SLC12A3	Solute carrier family 12 member 3	VRPTLADLHSFLK	(S91);(S91)	_VRPTLADLHS[Phospho (STY)]FLK_	10	16	9	14	8	12	21	15	9	12	13	22	10	12	9	2	11	0	7	4	9	9	9	7	16	3	7	7	0	2	13	13	6	11	15	14	4	14	7	7	3	14	5	14
J3QSX6	ABLIM1	Actin-binding LIM protein 1	STSQGSINSPVYSR	(S110)	_STS[Phospho (STY)]QGSINSPVYSR_	2	2	2	1	1	0	3	0	0	0	3	1	0	1	0	0	0	0	1	0	3	2	0	2	4	0	2	0	1	0	0	0	0	3	2	3	3	3	0	4	0	2	3	0
J3QSX6	ABLIM1	Actin-binding LIM protein 1	TLSPTPSAEGYQDVR	(S89)	_TLS[Phospho (STY)]PTPSAEGYQDVR_	2	2	2	1	1	0	3	0	0	0	3	1	0	1	0	0	0	0	1	0	3	2	0	2	4	0	2	0	1	0	0	0	0	3	2	3	3	3	0	4	0	2	3	0
K7EJJ1;K7EPR4;Q9Y6Q5	AP1M2	AP-1 complex subunit mu-2 (Fragment);AP-1 complex subunit mu-2 (Fragment);AP-1 complex subunit mu-2	VLFELTGR	(T144);(T197);(T223)	_VLFELT[Phospho (STY)]GR_	0	0	1	1	1	0	0	0	0	0	0	0	0	1	0	0	0	0	0	0	0	0	0	0	1	1	1	0	0	0	0	1	0	0	1	0	0	1	0	0	0	0	0	0
K7EK33;K7EQ55;Q96EP5	DAZAP1	DAZ-associated protein 1	NIDPKPCTPR	(C85,T86);(C85,T86);(C85,T86)	_NIDPKPC[Carbamidomethyl (C)]T[Phospho (STY)]PR_	0	0	0	0	0	0	0	1	0	1	1	0	0	0	0	0	1	0	0	1	1	1	0	1	1	0	0	0	1	1	0	0	0	0	0	0	0	1	0	1	0	0	1	0
K7EKI8;O60437	PPL	Periplakin	GKYSPTVQTR	(S14);(S14)	_GKYS[Phospho (STY)]PTVQTR_	2	3	2	2	5	1	1	4	2	3	6	2	1	3	1	0	1	0	2	2	6	5	3	4	8	0	2	2	3	1	2	2	1	2	6	5	1	2	2	3	0	3	4	2
K7EKI8;O60437	PPL	Periplakin	NRPDSGVEEAWK	(S885);(S887)	_NRPDS[Phospho (STY)]GVEEAWK_	2	3	2	2	5	1	1	4	2	3	6	2	1	3	1	0	1	0	2	2	6	5	3	4	8	0	2	2	3	1	2	2	1	2	6	5	1	2	2	3	0	3	4	2
K7EKI8;O60437	PPL	Periplakin	SIVVIHPDTGR	(S1655);(S1657)	_S[Phospho (STY)]IVVIHPDTGR_	2	3	2	2	5	1	1	4	2	3	6	2	1	3	1	0	1	0	2	2	6	5	3	4	8	0	2	2	3	1	2	2	1	2	6	5	1	2	2	3	0	3	4	2
K7EKK6;K7ELS3;K7EPX7;K7ESA9;Q96BX8	MOB3A	MOB kinase activator 3A (Fragment);MOB kinase activator 3A (Fragment);MOB kinase activator 3A (Fragment);MOB kinase activator 3A (Fragment);MOB kinase activator 3A	AQASLNAGLDLR	(S38);(S38);(S38);(S38);(S38)	_AQAS[Phospho (STY)]LNAGLDLR_	1	1	0	0	1	1	1	0	0	1	1	1	0	0	1	0	0	0	0	0	1	1	1	1	1	0	1	1	1	0	1	0	0	1	1	0	0	1	0	0	1	1	1	1
K7EL01;Q5XUX1	FBXW9	F-box/WD repeat-containing protein 9	TWDDDSDPESETDPDAQAK	(S18);(S18)	_TWDDDS[Phospho (STY)]DPESETDPDAQAK_	1	1	1	1	1	1	1	1	0	1	1	1	1	1	0	0	0	0	1	0	1	1	1	1	1	0	0	0	0	0	1	1	0	1	1	1	0	1	0	0	0	1	0	1
K7EL20;K7ENA8;O75821	EIF3G	Eukaryotic translation initiation factor 3 subunit G (Fragment);Eukaryotic translation initiation factor 3 subunit G (Fragment);Eukaryotic translation initiation factor 3 subunit G	GIPLATGDTSPEPELLPGAPLPPPK	(S42);(S42);(S42)	_GIPLATGDTS[Phospho (STY)]PEPELLPGAPLPPPK_	0	1	2	1	3	0	2	0	0	1	1	2	0	1	0	0	0	0	0	0	2	2	0	1	3	1	3	0	1	1	0	3	0	2	3	2	0	2	0	0	0	3	1	0
K7ELL7;P14314	PRKCSH	Glucosidase 2 subunit beta	SLEDQVEMLR	(S168,M175);(S168,M175)	_S[Phospho (STY)]LEDQVEM[Oxidation (M)]LR_	3	2	0	1	0	0	0	2	0	0	3	2	0	2	0	0	0	0	0	0	0	1	3	0	2	0	0	0	0	1	2	0	0	5	1	3	2	0	0	0	0	2	2	3
K7ELL7;P14314	PRKCSH	Glucosidase 2 subunit beta	SLEDQVEMLR	(S168);(S168)	_S[Phospho (STY)]LEDQVEMLR_	3	2	0	1	0	0	0	2	0	0	3	2	0	2	0	0	0	0	0	0	0	1	3	0	2	0	0	0	0	1	2	0	0	5	1	3	2	0	0	0	0	2	2	3
K7EMR0;K7EP59;K7EQN8;Q15831	STK11	Serine/threonine-protein kinase STK11;Non-specific serine/threonine protein kinase;Serine/threonine-protein kinase STK11 (Fragment);Serine/threonine-protein kinase STK11	IDSTEVIYQPR	(S31);(S31);(S31);(S31)	_IDS[Phospho (STY)]TEVIYQPR_	1	1	1	1	1	1	1	1	1	1	1	1	1	1	1	0	1	0	1	1	1	1	1	1	1	0	1	1	0	1	1	1	0	1	1	1	1	1	1	1	0	1	1	1
K7EN45;Q13526	PIN1	Peptidyl-prolyl cis-trans isomerase (Fragment);Peptidyl-prolyl cis-trans isomerase NIMA-interacting 1	PFEDASFALR	(S65);(S138)	_PFEDAS[Phospho (STY)]FALR_	2	1	1	1	1	0	2	0	0	0	1	2	0	0	0	0	0	0	0	0	1	1	1	2	1	0	0	1	0	0	0	1	0	1	2	2	1	1	0	1	0	1	0	1
K7EPB2;P10644	PRKAR1A	cAMP-dependent protein kinase type I-alpha regulatory subunit (Fragment);cAMP-dependent protein kinase type I-alpha regulatory subunit	TDSREDEISPPPPNPVVK	(S83);(S83)	_TDSREDEIS[Phospho (STY)]PPPPNPVVK_	3	2	1	1	1	1	1	2	2	3	2	3	2	1	2	0	0	0	1	4	2	1	1	2	1	1	1	1	1	0	3	2	1	2	3	3	2	1	0	1	0	3	3	2
K7EQI9;Q86VR2	RETREG3	Reticulophagy regulator 3	AMDNHSDSEEELAAFCPQLDDSTVAR	(M157,S161,S163,C171);(M254,S258,S260,C268)	_AM[Oxidation (M)]DNHS[Phospho (STY)]DS[Phospho (STY)]EEELAAFC[Carbamidomethyl (C)]PQLDDSTVAR_	0	0	2	0	2	0	2	0	0	0	0	0	0	2	0	0	0	0	0	1	0	0	0	1	1	0	2	0	1	0	0	2	0	0	2	2	0	2	0	0	0	0	0	0
K7EQI9;Q86VR2	RETREG3	Reticulophagy regulator 3	AMDNHSDSEEELAAFCPQLDDSTVAR	(S161,S163,C171);(S258,S260,C268)	_AMDNHS[Phospho (STY)]DS[Phospho (STY)]EEELAAFC[Carbamidomethyl (C)]PQLDDSTVAR_	0	0	2	0	2	0	2	0	0	0	0	0	0	2	0	0	0	0	0	1	0	0	0	1	1	0	2	0	1	0	0	2	0	0	2	2	0	2	0	0	0	0	0	0
K7EQZ3;Q9GZP8	;IMUP	BPTI/Kunitz inhibitor domain-containing protein (Fragment);Immortalization up-regulated protein	PGVGAGHGGDPKLSPHK	(S97);(S29)	_PGVGAGHGGDPKLS[Phospho (STY)]PHK_	0	1	1	1	1	0	1	1	1	1	1	1	0	1	0	1	1	0	1	1	1	0	1	0	1	1	1	0	1	1	1	1	1	1	1	1	0	1	1	1	1	1	1	1
K7ERG4;P62316	SNRPD2	Small nuclear ribonucleoprotein Sm D2	SLLNKPK	(S2);(S2)	_[Acetyl (Protein N-term)]S[Phospho (STY)]LLNKPK_	0	1	0	0	0	0	0	0	0	1	1	0	0	0	0	0	1	0	1	1	1	1	0	1	0	0	1	0	1	1	0	0	0	0	1	0	0	1	1	0	1	0	1	0
M0QY76;P26651	ZFP36	Zinc finger protein 36, C3H type, homolog (Mouse), isoform CRA_a;mRNA decay activator protein ZFP36	QSISFSGLPSGR	(S192);(S186)	_QSIS[Phospho (STY)]FSGLPSGR_	1	0	0	0	0	0	0	0	0	0	1	1	1	0	0	0	0	0	1	1	1	1	0	1	1	0	1	0	0	0	1	0	1	0	0	1	0	1	0	1	0	1	1	0
M0QZ43;P23327	HRC	Sarcoplasmic reticulum histidine-rich calcium-binding protein	HQGHGIEEDEDVSDGHHHR	(S285);(S285)	_HQGHGIEEDEDVS[Phospho (STY)]DGHHHR_	2	1	7	3	0	1	1	3	0	5	3	5	2	5	2	0	2	0	2	1	3	1	5	1	1	1	3	1	1	0	3	5	0	3	6	3	1	1	3	6	0	1	3	3
M0QZ43;P23327	HRC	Sarcoplasmic reticulum histidine-rich calcium-binding protein	VGDEGVSGEEVFAEHGGQAR	(S119);(S119)	_VGDEGVS[Phospho (STY)]GEEVFAEHGGQAR_	2	1	7	3	0	1	1	3	0	5	3	5	2	5	2	0	2	0	2	1	3	1	5	1	1	1	3	1	1	0	3	5	0	3	6	3	1	1	3	6	0	1	3	3
M0QZR4	ARHGEF1	Rho guanine nucleotide exchange factor 1	DGDGVPGGGPLSPAR	(S919)	_DGDGVPGGGPLS[Phospho (STY)]PAR_	0	1	1	0	1	0	1	0	1	2	1	2	0	0	0	0	1	0	0	1	1	2	1	1	1	1	2	0	1	1	1	1	1	1	2	2	0	0	0	1	1	2	0	1
M0R0P8;M0R300;Q13459	MYO9B	Unconventional myosin-IXb;Unconventional myosin-IXb (Fragment);Unconventional myosin-IXb	VQEKPDSPGGSTQIQR	(S1290);(S1290);(S1290)	_VQEKPDS[Phospho (STY)]PGGSTQIQR_	0	1	1	1	6	0	1	1	1	5	2	3	0	1	0	0	2	0	0	2	2	4	1	2	4	0	2	0	5	0	2	1	0	2	1	3	0	2	0	0	0	1	0	0
M0R0S1;M0R2P6;Q8TBC3	SHKBP1	SH3KBP1-binding protein 1 (Fragment);SH3KBP1 binding protein 1, isoform CRA_c;SH3KBP1-binding protein 1	NRHSLVGPQQLGGR	(S139);(S144);(S144)	_NRHS[Phospho (STY)]LVGPQQLGGR_	0	1	0	0	0	0	1	1	1	1	1	1	0	0	0	0	0	0	1	1	1	0	1	0	0	0	0	0	0	0	1	1	0	1	1	1	0	0	0	1	0	1	0	1
M0R165;Q9UBC2	EPS15L1	Epidermal growth factor receptor substrate 15-like 1	TVFPGAVPVLPASPPPK	(S229);(S229)	_TVFPGAVPVLPAS[Phospho (STY)]PPPK_	1	2	1	0	3	0	2	1	1	1	2	2	0	1	0	0	1	0	1	2	2	2	0	2	3	0	2	1	2	1	1	1	0	1	4	1	0	2	0	1	1	1	1	1
O00151	PDLIM1	PDZ and LIM domain protein 1	VWSPLVTEEGK	(S90)	_VWS[Phospho (STY)]PLVTEEGK_	0	0	0	0	1	0	0	1	0	0	1	1	0	0	0	0	0	0	0	0	1	1	0	1	1	0	1	0	1	1	0	0	0	0	1	1	1	0	0	1	0	1	1	0
O00160	MYO1F	Unconventional myosin-If	SVGQRPVPGVGR	(S1023)	_S[Phospho (STY)]VGQRPVPGVGR_	0	1	0	0	1	0	0	2	3	3	2	3	0	0	0	0	2	0	2	3	2	1	1	1	2	2	2	0	3	3	3	1	2	1	0	0	0	0	1	2	3	3	2	1
O00160	MYO1F	Unconventional myosin-If	SVGQRPVPGVGRPK	(S1023)	_S[Phospho (STY)]VGQRPVPGVGRPK_	0	1	0	0	1	0	0	2	3	3	2	3	0	0	0	0	2	0	2	3	2	1	1	1	2	2	2	0	3	3	3	1	2	1	0	0	0	0	1	2	3	3	2	1
O00161	SNAP23	Synaptosomal-associated protein 23	AHQITDESLESTRR	(S20)	_AHQITDES[Phospho (STY)]LESTRR_	4	7	1	4	7	3	7	2	2	2	4	8	2	4	1	0	1	0	3	2	4	2	7	3	4	1	2	4	1	2	4	2	1	3	9	8	0	7	2	2	2	8	2	5
O00161	SNAP23	Synaptosomal-associated protein 23	ITNDAREDEMEENLTQVGSILGNLK	(M152,T157)	_ITNDAREDEM[Oxidation (M)]EENLT[Phospho (STY)]QVGSILGNLK_	4	7	1	4	7	3	7	2	2	2	4	8	2	4	1	0	1	0	3	2	4	2	7	3	4	1	2	4	1	2	4	2	1	3	9	8	0	7	2	2	2	8	2	5
O00161	SNAP23	Synaptosomal-associated protein 23	ITNDAREDEMEENLTQVGSILGNLK	(M152,S161)	_ITNDAREDEM[Oxidation (M)]EENLTQVGS[Phospho (STY)]ILGNLK_	4	7	1	4	7	3	7	2	2	2	4	8	2	4	1	0	1	0	3	2	4	2	7	3	4	1	2	4	1	2	4	2	1	3	9	8	0	7	2	2	2	8	2	5
O00161	SNAP23	Synaptosomal-associated protein 23	TTWGDGGENSPCNVVSK	(S110,C112)	_TTWGDGGENS[Phospho (STY)]PC[Carbamidomethyl (C)]NVVSK_	4	7	1	4	7	3	7	2	2	2	4	8	2	4	1	0	1	0	3	2	4	2	7	3	4	1	2	4	1	2	4	2	1	3	9	8	0	7	2	2	2	8	2	5
O00231	PSMD11	26S proteasome non-ATPase regulatory subunit 11	AQSLLSTDR	(S14)	_AQS[Phospho (STY)]LLSTDR_	1	3	2	3	3	0	3	3	0	3	4	4	1	2	0	0	3	0	4	4	2	2	2	2	4	1	2	0	0	3	3	3	3	3	4	3	0	3	0	0	1	4	1	1
O00264	PGRMC1	Membrane-associated progesterone receptor component 1	EGEEPTVYSDEEEPK	(S181)	_EGEEPTVYS[Phospho (STY)]DEEEPK_	2	2	2	2	3	2	2	2	2	2	2	2	2	2	2	0	2	0	2	1	2	2	2	3	2	2	2	2	1	3	2	2	1	2	3	2	1	2	2	2	0	2	2	1
O00264	PGRMC1	Membrane-associated progesterone receptor component 1	EGEEPTVYSDEEEPKDESAR	(S181)	_EGEEPTVYS[Phospho (STY)]DEEEPKDESAR_	2	2	2	2	3	2	2	2	2	2	2	2	2	2	2	0	2	0	2	1	2	2	2	3	2	2	2	2	1	3	2	2	1	2	3	2	1	2	2	2	0	2	2	1
O00299	CLIC1	Chloride intracellular channel protein 1	VLDNYLTSPLPEEVDETSAEDEGVSQR	(S156)	_VLDNYLTSPLPEEVDETS[Phospho (STY)]AEDEGVSQR_	11	11	8	5	12	5	9	5	3	10	7	13	3	10	3	2	6	0	5	11	7	6	10	8	10	0	7	7	6	6	6	4	3	6	11	12	2	11	1	3	3	11	8	7
O00299	CLIC1	Chloride intracellular channel protein 1	YLSNAYAR	(S211)	_YLS[Phospho (STY)]NAYAR_	11	11	8	5	12	5	9	5	3	10	7	13	3	10	3	2	6	0	5	11	7	6	10	8	10	0	7	7	6	6	6	4	3	6	11	12	2	11	1	3	3	11	8	7
O00401	WASL	Neural Wiskott-Aldrich syndrome protein	VIYDFIEK	(Y256)	_VIY[Phospho (STY)]DFIEK_	1	1	1	1	1	1	1	1	1	1	2	1	0	1	0	0	1	0	2	1	2	1	1	1	2	1	1	2	1	0	1	1	1	2	3	2	0	1	0	1	0	1	1	1
O00429	DNM1L	Dynamin-1-like protein	SKPIPIMPASPQK	(S616)	_SKPIPIMPAS[Phospho (STY)]PQK_	0	1	1	1	2	1	2	0	0	1	1	1	0	1	0	0	0	0	1	2	0	1	0	0	1	1	2	0	0	1	0	1	1	1	1	1	0	1	1	1	0	1	1	0
O00453	LST1	Leukocyte-specific transcript 1 protein	SWAQGSSEQELHYASLQR	(S50)	_SWAQGSS[Phospho (STY)]EQELHYASLQR_	0	0	0	0	0	1	0	1	1	0	1	0	0	0	0	0	2	0	2	1	2	0	0	0	1	1	2	0	1	0	0	0	1	0	0	0	0	0	0	0	1	0	0	0
O00476	SLC17A3	Sodium-dependent phosphate transport protein 4	EYIISSLK	(S195)	_EYIISS[Phospho (STY)]LK_	0	1	0	0	1	0	0	1	0	0	0	1	0	1	0	0	0	0	1	0	1	0	1	1	1	0	0	1	0	0	1	1	0	1	1	1	0	0	1	1	0	1	1	0
O00499	BIN1	Myc box-dependent-interacting protein 1	SPSPPDGSPAATPEIR	(S298,S303)	_SPS[Phospho (STY)]PPDGS[Phospho (STY)]PAATPEIR_	4	4	3	5	3	4	6	4	3	2	7	7	3	4	2	0	1	0	2	0	5	4	5	4	6	2	3	3	2	1	3	6	0	3	7	7	2	4	0	4	0	5	3	3
O00499	BIN1	Myc box-dependent-interacting protein 1	SPSPPDGSPAATPEIR	(S298)	_SPS[Phospho (STY)]PPDGSPAATPEIR_	4	4	3	5	3	4	6	4	3	2	7	7	3	4	2	0	1	0	2	0	5	4	5	4	6	2	3	3	2	1	3	6	0	3	7	7	2	4	0	4	0	5	3	3
O00499	BIN1	Myc box-dependent-interacting protein 1	SPSPPDGSPAATPEIR	(S303)	_SPSPPDGS[Phospho (STY)]PAATPEIR_	4	4	3	5	3	4	6	4	3	2	7	7	3	4	2	0	1	0	2	0	5	4	5	4	6	2	3	3	2	1	3	6	0	3	7	7	2	4	0	4	0	5	3	3
O00499	BIN1	Myc box-dependent-interacting protein 1	VNHEPEPAGGATPGATLPK	(T327)	_VNHEPEPAGGATPGAT[Phospho (STY)]LPK_	4	4	3	5	3	4	6	4	3	2	7	7	3	4	2	0	1	0	2	0	5	4	5	4	6	2	3	3	2	1	3	6	0	3	7	7	2	4	0	4	0	5	3	3
O00515	LAD1	Ladinin-1	LPSVEEAEVPK	(S64)	_LPS[Phospho (STY)]VEEAEVPK_	2	3	2	1	0	0	0	2	1	1	11	2	0	2	0	0	1	0	2	0	3	2	2	2	7	0	4	0	5	0	2	0	0	5	2	4	5	3	0	4	0	4	8	2
O00515	LAD1	Ladinin-1	NLSSTTDDEAPR	(S38)	_NLS[Phospho (STY)]STTDDEAPR_	2	3	2	1	0	0	0	2	1	1	11	2	0	2	0	0	1	0	2	0	3	2	2	2	7	0	4	0	5	0	2	0	0	5	2	4	5	3	0	4	0	4	8	2
O00515	LAD1	Ladinin-1	NSLSPVQATQK	(S123)	_NSLS[Phospho (STY)]PVQATQK_	2	3	2	1	0	0	0	2	1	1	11	2	0	2	0	0	1	0	2	0	3	2	2	2	7	0	4	0	5	0	2	0	0	5	2	4	5	3	0	4	0	4	8	2
O00515	LAD1	Ladinin-1	SASMKLPDNTVK	(S394,M395)	_SAS[Phospho (STY)]M[Oxidation (M)]KLPDNTVK_	2	3	2	1	0	0	0	2	1	1	11	2	0	2	0	0	1	0	2	0	3	2	2	2	7	0	4	0	5	0	2	0	0	5	2	4	5	3	0	4	0	4	8	2
O00560	SDCBP	Syntenin-1	SLYPSLEDLK	(Y4)	_[Acetyl (Protein N-term)]SLY[Phospho (STY)]PSLEDLK_	17	21	16	15	17	14	18	9	7	8	17	22	9	12	8	6	12	0	14	8	17	12	14	16	18	3	12	14	3	3	13	12	9	16	15	19	8	17	8	11	5	17	18	17
O00560	SDCBP	Syntenin-1	SLYPSLEDLK	(S6)	_[Acetyl (Protein N-term)]SLYPS[Phospho (STY)]LEDLK_	17	21	16	15	17	14	18	9	7	8	17	22	9	12	8	6	12	0	14	8	17	12	14	16	18	3	12	14	3	3	13	12	9	16	15	19	8	17	8	11	5	17	18	17
O00560	SDCBP	Syntenin-1	LYPELSQYMGLSLNEEEIR	(Y50,Y56,M57)	_LY[Phospho (STY)]PELSQY[Phospho (STY)]M[Oxidation (M)]GLSLNEEEIR_	17	21	16	15	17	14	18	9	7	8	17	22	9	12	8	6	12	0	14	8	17	12	14	16	18	3	12	14	3	3	13	12	9	16	15	19	8	17	8	11	5	17	18	17
O00560	SDCBP	Syntenin-1	LYPELSQYMGLSLNEEEIR	(Y50,M57)	_LY[Phospho (STY)]PELSQYM[Oxidation (M)]GLSLNEEEIR_	17	21	16	15	17	14	18	9	7	8	17	22	9	12	8	6	12	0	14	8	17	12	14	16	18	3	12	14	3	3	13	12	9	16	15	19	8	17	8	11	5	17	18	17
O00560	SDCBP	Syntenin-1	LYPELSQYMGLSLNEEEIR	(Y56,M57)	_LYPELSQY[Phospho (STY)]M[Oxidation (M)]GLSLNEEEIR_	17	21	16	15	17	14	18	9	7	8	17	22	9	12	8	6	12	0	14	8	17	12	14	16	18	3	12	14	3	3	13	12	9	16	15	19	8	17	8	11	5	17	18	17
O00560	SDCBP	Syntenin-1	LYPELSQYMGLSLNEEEIR	(M57,S60)	_LYPELSQYM[Oxidation (M)]GLS[Phospho (STY)]LNEEEIR_	17	21	16	15	17	14	18	9	7	8	17	22	9	12	8	6	12	0	14	8	17	12	14	16	18	3	12	14	3	3	13	12	9	16	15	19	8	17	8	11	5	17	18	17
O00560	SDCBP	Syntenin-1	MAPSIMK	(S285)	_MAPS[Phospho (STY)]IMK_	17	21	16	15	17	14	18	9	7	8	17	22	9	12	8	6	12	0	14	8	17	12	14	16	18	3	12	14	3	3	13	12	9	16	15	19	8	17	8	11	5	17	18	17
O00560	SDCBP	Syntenin-1	PSSINYMVAPVTGNDVGIR	(Y91,M92)	_PSSINY[Phospho (STY)]M[Oxidation (M)]VAPVTGNDVGIR_	17	21	16	15	17	14	18	9	7	8	17	22	9	12	8	6	12	0	14	8	17	12	14	16	18	3	12	14	3	3	13	12	9	16	15	19	8	17	8	11	5	17	18	17
O00560	SDCBP	Syntenin-1	PSSINYMVAPVTGNDVGIR	(Y91)	_PSSINY[Phospho (STY)]MVAPVTGNDVGIR_	17	21	16	15	17	14	18	9	7	8	17	22	9	12	8	6	12	0	14	8	17	12	14	16	18	3	12	14	3	3	13	12	9	16	15	19	8	17	8	11	5	17	18	17
O00560	SDCBP	Syntenin-1	VIQAQTAFSANPANPAILSEASAPIPHDGNLYPR	(Y46)	_VIQAQTAFSANPANPAILSEASAPIPHDGNLY[Phospho (STY)]PR_	17	21	16	15	17	14	18	9	7	8	17	22	9	12	8	6	12	0	14	8	17	12	14	16	18	3	12	14	3	3	13	12	9	16	15	19	8	17	8	11	5	17	18	17
O14520;Q5T5M1	AQP7	Aquaporin-7	LEDSVAYEDHGITVLPK	(S290);(S289)	_LEDS[Phospho (STY)]VAYEDHGITVLPK_	1	1	0	0	4	2	2	5	3	0	3	5	1	5	1	1	3	0	3	3	0	2	4	0	5	0	4	1	0	0	4	5	1	5	5	5	0	3	0	0	0	4	0	4
O14520;Q5T5M1	AQP7	Aquaporin-7	MGSHEPTISPLTPVSVSPANR	(M304,S320);(M303,S319)	_M[Oxidation (M)]GSHEPTISPLTPVSVS[Phospho (STY)]PANR_	1	1	0	0	4	2	2	5	3	0	3	5	1	5	1	1	3	0	3	3	0	2	4	0	5	0	4	1	0	0	4	5	1	5	5	5	0	3	0	0	0	4	0	4
O14520;Q5T5M1	AQP7	Aquaporin-7	MGSHEPTISPLTPVSVSPANR	(S320);(S319)	_MGSHEPTISPLTPVSVS[Phospho (STY)]PANR_	1	1	0	0	4	2	2	5	3	0	3	5	1	5	1	1	3	0	3	3	0	2	4	0	5	0	4	1	0	0	4	5	1	5	5	5	0	3	0	0	0	4	0	4
O14520;Q5T5M1	AQP7	Aquaporin-7	SSVHPAPPLHESMALEHF	(S336,M337);(S335,M336)	_SSVHPAPPLHES[Phospho (STY)]M[Oxidation (M)]ALEHF_	1	1	0	0	4	2	2	5	3	0	3	5	1	5	1	1	3	0	3	3	0	2	4	0	5	0	4	1	0	0	4	5	1	5	5	5	0	3	0	0	0	4	0	4
O14520;Q5T5M1	AQP7	Aquaporin-7	SSVHPAPPLHESMALEHF	(S336);(S335)	_SSVHPAPPLHES[Phospho (STY)]MALEHF_	1	1	0	0	4	2	2	5	3	0	3	5	1	5	1	1	3	0	3	3	0	2	4	0	5	0	4	1	0	0	4	5	1	5	5	5	0	3	0	0	0	4	0	4
O14545	TRAFD1	TRAF-type zinc finger domain-containing protein 1	LDSQPQETSPELPR	(S415)	_LDSQPQETS[Phospho (STY)]PELPR_	0	1	1	1	1	0	1	0	0	1	0	1	1	0	1	0	0	0	0	1	1	1	0	1	1	0	1	0	0	0	0	1	1	1	0	0	1	1	0	1	0	1	0	1
O14672	ADAM10	Disintegrin and metalloproteinase domain-containing protein 10	PLPGTLK	(T719)	_PLPGT[Phospho (STY)]LK_	4	5	3	4	5	2	3	4	3	4	5	3	3	4	4	3	4	0	4	4	5	3	3	4	4	3	4	4	4	4	3	4	2	4	4	4	3	4	4	4	4	4	3	4
O14672	ADAM10	Disintegrin and metalloproteinase domain-containing protein 10	PLPGTLKR	(T719)	_PLPGT[Phospho (STY)]LKR_	4	5	3	4	5	2	3	4	3	4	5	3	3	4	4	3	4	0	4	4	5	3	3	4	4	3	4	4	4	4	3	4	2	4	4	4	3	4	4	4	4	4	3	4
O14745	SLC9A3R1	Na(+)/H(+) exchange regulatory cofactor NHE-RF1	SADAAAGAPLPR	(S2)	_[Acetyl (Protein N-term)]S[Phospho (STY)]ADAAAGAPLPR_	20	18	13	14	12	11	21	14	8	8	15	16	6	19	2	1	8	0	10	7	12	8	24	10	15	4	7	11	8	6	10	13	1	14	20	22	4	7	2	17	1	14	10	15
O14745	SLC9A3R1	Na(+)/H(+) exchange regulatory cofactor NHE-RF1	EALAEAALESPRPALVR	(S280)	_EALAEAALES[Phospho (STY)]PRPALVR_	20	18	13	14	12	11	21	14	8	8	15	16	6	19	2	1	8	0	10	7	12	8	24	10	15	4	7	11	8	6	10	13	1	14	20	22	4	7	2	17	1	14	10	15
O14745	SLC9A3R1	Na(+)/H(+) exchange regulatory cofactor NHE-RF1	ENSREALAEAALESPRPALVR	(S269,S280)	_ENS[Phospho (STY)]REALAEAALES[Phospho (STY)]PRPALVR_	20	18	13	14	12	11	21	14	8	8	15	16	6	19	2	1	8	0	10	7	12	8	24	10	15	4	7	11	8	6	10	13	1	14	20	22	4	7	2	17	1	14	10	15
O14745	SLC9A3R1	Na(+)/H(+) exchange regulatory cofactor NHE-RF1	ENSREALAEAALESPR	(S269)	_ENS[Phospho (STY)]REALAEAALESPR_	20	18	13	14	12	11	21	14	8	8	15	16	6	19	2	1	8	0	10	7	12	8	24	10	15	4	7	11	8	6	10	13	1	14	20	22	4	7	2	17	1	14	10	15
O14745	SLC9A3R1	Na(+)/H(+) exchange regulatory cofactor NHE-RF1	ENSREALAEAALESPRPALVR	(S269)	_ENS[Phospho (STY)]REALAEAALESPRPALVR_	20	18	13	14	12	11	21	14	8	8	15	16	6	19	2	1	8	0	10	7	12	8	24	10	15	4	7	11	8	6	10	13	1	14	20	22	4	7	2	17	1	14	10	15
O14745	SLC9A3R1	Na(+)/H(+) exchange regulatory cofactor NHE-RF1	KGPSGYGFNLHSDK	(S162)	_KGPS[Phospho (STY)]GYGFNLHSDK_	20	18	13	14	12	11	21	14	8	8	15	16	6	19	2	1	8	0	10	7	12	8	24	10	15	4	7	11	8	6	10	13	1	14	20	22	4	7	2	17	1	14	10	15
O14745	SLC9A3R1	Na(+)/H(+) exchange regulatory cofactor NHE-RF1	SASSDTSEELNSQDSPPK	(S290)	_SAS[Phospho (STY)]SDTSEELNSQDSPPK_	20	18	13	14	12	11	21	14	8	8	15	16	6	19	2	1	8	0	10	7	12	8	24	10	15	4	7	11	8	6	10	13	1	14	20	22	4	7	2	17	1	14	10	15
O14745	SLC9A3R1	Na(+)/H(+) exchange regulatory cofactor NHE-RF1	SASSDTSEELNSQDSPPK	(S294)	_SASSDTS[Phospho (STY)]EELNSQDSPPK_	20	18	13	14	12	11	21	14	8	8	15	16	6	19	2	1	8	0	10	7	12	8	24	10	15	4	7	11	8	6	10	13	1	14	20	22	4	7	2	17	1	14	10	15
O14791	APOL1	Apolipoprotein L1	VQQNVPSGTDTGDPQSK	(S49)	_VQQNVPSGTDTGDPQS[Phospho (STY)]K_	7	6	3	3	6	5	8	2	2	1	4	5	3	7	3	8	7	0	6	9	4	6	4	3	7	10	11	4	6	1	3	5	10	1	7	3	6	6	5	0	1	3	0	4
O14791	APOL1	Apolipoprotein L1	VTEPISAESGEQVER	(S311,S314)	_VTEPIS[Phospho (STY)]AES[Phospho (STY)]GEQVER_	7	6	3	3	6	5	8	2	2	1	4	5	3	7	3	8	7	0	6	9	4	6	4	3	7	10	11	4	6	1	3	5	10	1	7	3	6	6	5	0	1	3	0	4
O14791	APOL1	Apolipoprotein L1	VTEPISAESGEQVER	(S311)	_VTEPIS[Phospho (STY)]AESGEQVER_	7	6	3	3	6	5	8	2	2	1	4	5	3	7	3	8	7	0	6	9	4	6	4	3	7	10	11	4	6	1	3	5	10	1	7	3	6	6	5	0	1	3	0	4
O14791	APOL1	Apolipoprotein L1	VTEPISAESGEQVER	(S314)	_VTEPISAES[Phospho (STY)]GEQVER_	7	6	3	3	6	5	8	2	2	1	4	5	3	7	3	8	7	0	6	9	4	6	4	3	7	10	11	4	6	1	3	5	10	1	7	3	6	6	5	0	1	3	0	4
O14908	GIPC1	PDZ domain-containing protein GIPC1	AFDMISQR	(S222)	_AFDMIS[Phospho (STY)]QR_	2	4	0	1	2	2	1	5	0	2	3	3	0	0	0	0	0	0	0	0	1	1	1	2	3	0	0	0	0	0	2	3	0	2	5	3	0	1	0	1	0	3	1	3
O14908	GIPC1	PDZ domain-containing protein GIPC1	SAGGRPGSGPQLGTGR	(S225)	_S[Phospho (STY)]AGGRPGSGPQLGTGR_	2	4	0	1	2	2	1	5	0	2	3	3	0	0	0	0	0	0	0	0	1	1	1	2	3	0	0	0	0	0	2	3	0	2	5	3	0	1	0	1	0	3	1	3
O14908	GIPC1	PDZ domain-containing protein GIPC1	SAGGRPGSGPQLGTGR	(S232)	_SAGGRPGS[Phospho (STY)]GPQLGTGR_	2	4	0	1	2	2	1	5	0	2	3	3	0	0	0	0	0	0	0	0	1	1	1	2	3	0	0	0	0	0	2	3	0	2	5	3	0	1	0	1	0	3	1	3
O14974	PPP1R12A	Protein phosphatase 1 regulatory subunit 12A	RLASTSDIEEK	(S507)	_RLAS[Phospho (STY)]TSDIEEK_	0	0	0	0	0	0	0	0	0	1	2	2	0	0	0	0	1	0	0	2	1	1	0	1	1	0	2	0	3	1	1	0	0	1	1	1	0	0	0	1	1	2	1	0
O15066	KIF3B	Kinesin-like protein KIF3B	RPVSAVGYK	(S631)	_RPVS[Phospho (STY)]AVGYK_	1	1	1	1	1	0	0	1	1	1	1	1	0	1	0	0	0	0	0	0	1	1	1	1	1	0	0	0	0	0	1	1	0	1	1	1	0	1	0	0	0	1	0	1
O15117	FYB1	FYN-binding protein 1	GSPAPLGVR	(S225)	_GS[Phospho (STY)]PAPLGVR_	1	2	0	0	1	0	1	0	0	3	0	3	0	0	0	0	3	0	1	6	4	2	0	2	2	3	7	0	4	2	0	1	3	0	1	1	0	1	1	1	0	3	0	1
O15117	FYB1	FYN-binding protein 1	GSYGYIK	(S558)	_GS[Phospho (STY)]YGYIK_	1	2	0	0	1	0	1	0	0	3	0	3	0	0	0	0	3	0	1	6	4	2	0	2	2	3	7	0	4	2	0	1	3	0	1	1	0	1	1	1	0	3	0	1
O15117	FYB1	FYN-binding protein 1	SPVNEDNQDGVTHSDGAGNLDEEQDSEGETYEDIEASK	(S457)	_SPVNEDNQDGVTHSDGAGNLDEEQDS[Phospho (STY)]EGETYEDIEASK_	1	2	0	0	1	0	1	0	0	3	0	3	0	0	0	0	3	0	1	6	4	2	0	2	2	3	7	0	4	2	0	1	3	0	1	1	0	1	1	1	0	3	0	1
O15173	PGRMC2	Membrane-associated progesterone receptor component 2	LLKPGEEPSEYTDEEDTK	(T211)	_LLKPGEEPSEYT[Phospho (STY)]DEEDTK_	2	2	2	2	2	1	2	2	2	2	2	2	1	2	2	0	2	0	2	2	2	3	1	3	2	2	2	1	2	3	1	2	2	2	4	2	0	2	2	2	0	3	1	1
O15173	PGRMC2	Membrane-associated progesterone receptor component 2	PGEEPSEYTDEEDTK	(T211)	_PGEEPSEYT[Phospho (STY)]DEEDTK_	2	2	2	2	2	1	2	2	2	2	2	2	1	2	2	0	2	0	2	2	2	3	1	3	2	2	2	1	2	3	1	2	2	2	4	2	0	2	2	2	0	3	1	1
O15231	ZNF185	Zinc finger protein 185	AIWIECLPSMPSPAGSQELSSR	(C262,M266,S268)	_AIWIEC[Carbamidomethyl (C)]LPSM[Oxidation (M)]PS[Phospho (STY)]PAGSQELSSR_	2	0	3	3	3	0	2	2	2	2	12	4	0	1	0	0	0	0	2	1	6	5	0	5	7	0	4	3	5	0	4	3	0	6	2	5	4	5	3	7	0	3	11	1
O15231	ZNF185	Zinc finger protein 185	ATSFSSAGEVPK	(S64)	_ATS[Phospho (STY)]FSSAGEVPK_	2	0	3	3	3	0	2	2	2	2	12	4	0	1	0	0	0	0	2	1	6	5	0	5	7	0	4	3	5	0	4	3	0	6	2	5	4	5	3	7	0	3	11	1
O15231	ZNF185	Zinc finger protein 185	GGQGDPAVPAQQPADPSTPER	(T447)	_GGQGDPAVPAQQPADPST[Phospho (STY)]PER_	2	0	3	3	3	0	2	2	2	2	12	4	0	1	0	0	0	0	2	1	6	5	0	5	7	0	4	3	5	0	4	3	0	6	2	5	4	5	3	7	0	3	11	1
O15231	ZNF185	Zinc finger protein 185	LQILTPR	(T289)	_LQILT[Phospho (STY)]PR_	2	0	3	3	3	0	2	2	2	2	12	4	0	1	0	0	0	0	2	1	6	5	0	5	7	0	4	3	5	0	4	3	0	6	2	5	4	5	3	7	0	3	11	1
O15231	ZNF185	Zinc finger protein 185	QSSPSGSEQLVR	(S453)	_QSS[Phospho (STY)]PSGSEQLVR_	2	0	3	3	3	0	2	2	2	2	12	4	0	1	0	0	0	0	2	1	6	5	0	5	7	0	4	3	5	0	4	3	0	6	2	5	4	5	3	7	0	3	11	1
O15231	ZNF185	Zinc finger protein 185	RESCGSSVLTDFEGK	(S465,C466)	_RES[Phospho (STY)]C[Carbamidomethyl (C)]GSSVLTDFEGK_	2	0	3	3	3	0	2	2	2	2	12	4	0	1	0	0	0	0	2	1	6	5	0	5	7	0	4	3	5	0	4	3	0	6	2	5	4	5	3	7	0	3	11	1
O15240	VGF	Neurosecretory protein VGF	QNALLFAEEEDGEAGAEDKRSQEETPGHR	(S420)	_QNALLFAEEEDGEAGAEDKRS[Phospho (STY)]QEETPGHR_	0	1	0	1	1	1	0	0	0	0	1	1	0	1	0	0	0	0	0	0	0	0	0	0	1	0	0	0	0	0	0	1	0	0	1	1	0	0	0	0	0	0	0	0
O15244	SLC22A2	Solute carrier family 22 member 2	MIYLQVQK	(Y544)	_MIY[Phospho (STY)]LQVQK_	1	1	0	0	0	0	0	0	1	0	0	1	1	1	0	0	0	0	0	0	1	0	0	0	1	0	0	0	0	0	1	0	0	0	1	1	0	1	0	0	0	1	1	1
O15374	SLC16A4	Monocarboxylate transporter 5	NLTVSQNQSEEFYNGPNR	(T253)	_NLT[Phospho (STY)]VSQNQSEEFYNGPNR_	0	1	0	0	0	0	2	1	0	1	0	1	0	1	0	0	1	0	0	0	0	1	0	0	1	0	1	0	0	0	1	0	1	1	1	1	0	0	0	0	0	1	1	1
O15400	STX7	Syntaxin-7	EFGSLPTTPSEQR	(T79)	_EFGSLPTT[Phospho (STY)]PSEQR_	1	1	0	0	1	0	0	0	2	0	0	2	1	0	0	0	0	0	0	1	1	0	1	0	0	0	0	0	0	0	0	2	0	1	1	2	0	0	0	1	0	1	0	1
O15439	ABCC4	ATP-binding cassette sub-family C member 4	DNEESEQPPVPGTPTLR	(T646)	_DNEESEQPPVPGT[Phospho (STY)]PTLR_	1	1	2	1	1	2	4	1	1	1	1	1	1	2	1	0	1	0	2	1	1	1	2	3	1	1	1	1	0	0	1	2	1	1	4	4	1	1	1	2	0	2	0	2
O15551	CLDN3	Claudin-3	STGPGASLGTGYDR	(S209)	_STGPGAS[Phospho (STY)]LGTGYDR_	1	1	0	1	1	1	1	0	0	0	1	1	1	1	1	0	1	0	1	0	1	1	1	1	1	0	1	1	0	0	1	1	0	1	1	1	1	1	0	1	0	1	1	0
O43149	ZZEF1	Zinc finger ZZ-type and EF-hand domain-containing protein 1	LPSSSGLPAADVSPATAEEPLSPSTPTR	(S1518)	_LPSSSGLPAADVSPATAEEPLS[Phospho (STY)]PSTPTR_	0	1	0	0	1	0	0	0	0	0	1	3	0	2	0	0	0	0	0	0	1	0	0	0	1	0	1	0	0	1	1	2	0	0	3	3	0	1	1	0	0	2	0	0
O43150	ASAP2	Arf-GAP with SH3 domain, ANK repeat and PH domain-containing protein 2	LLHEDLDESDDDMDEK	(S701,M705)	_LLHEDLDES[Phospho (STY)]DDDM[Oxidation (M)]DEK_	0	2	2	2	2	1	2	2	1	2	2	2	1	2	1	0	1	0	2	0	2	2	2	1	2	2	2	1	0	0	2	2	1	2	2	2	0	2	0	2	0	2	1	2
O43150	ASAP2	Arf-GAP with SH3 domain, ANK repeat and PH domain-containing protein 2	LLHEDLDESDDDMDEK	(S701)	_LLHEDLDES[Phospho (STY)]DDDMDEK_	0	2	2	2	2	1	2	2	1	2	2	2	1	2	1	0	1	0	2	0	2	2	2	1	2	2	2	1	0	0	2	2	1	2	2	2	0	2	0	2	0	2	1	2
O43318;Q9UG54	MAP3K7	Mitogen-activated protein kinase kinase kinase 7;Mitogen-activated protein kinase kinase kinase	SIQDLTVTGTEPGQVSSR	(S439);(S93)	_S[Phospho (STY)]IQDLTVTGTEPGQVSSR_	0	1	0	0	1	0	1	0	0	0	0	1	0	0	0	0	0	0	0	0	0	0	0	1	1	0	0	0	0	0	0	0	0	1	0	0	0	0	0	0	0	1	0	0
O43490	PROM1	Prominin-1	DHVYGIHNPVMTSPSQH	(Y852,M859,S863)	_DHVY[Phospho (STY)]GIHNPVM[Oxidation (M)]TSPS[Phospho (STY)]QH_	20	29	22	22	23	21	30	25	20	16	26	31	8	26	3	8	18	0	29	19	26	16	22	19	27	5	28	19	2	3	25	28	6	27	30	30	13	27	25	14	2	28	17	28
O43490	PROM1	Prominin-1	DHVYGIHNPVMTSPSQH	(Y852,M859)	_DHVY[Phospho (STY)]GIHNPVM[Oxidation (M)]TSPSQH_	20	29	22	22	23	21	30	25	20	16	26	31	8	26	3	8	18	0	29	19	26	16	22	19	27	5	28	19	2	3	25	28	6	27	30	30	13	27	25	14	2	28	17	28
O43490	PROM1	Prominin-1	DHVYGIHNPVMTSPSQH	(Y852)	_DHVY[Phospho (STY)]GIHNPVMTSPSQH_	20	29	22	22	23	21	30	25	20	16	26	31	8	26	3	8	18	0	29	19	26	16	22	19	27	5	28	19	2	3	25	28	6	27	30	30	13	27	25	14	2	28	17	28
O43490	PROM1	Prominin-1	DHVYGIHNPVMTSPSQH	(M859,T860)	_DHVYGIHNPVM[Oxidation (M)]T[Phospho (STY)]SPSQH_	20	29	22	22	23	21	30	25	20	16	26	31	8	26	3	8	18	0	29	19	26	16	22	19	27	5	28	19	2	3	25	28	6	27	30	30	13	27	25	14	2	28	17	28
O43490	PROM1	Prominin-1	DHVYGIHNPVMTSPSQH	(M859,S863)	_DHVYGIHNPVM[Oxidation (M)]TSPS[Phospho (STY)]QH_	20	29	22	22	23	21	30	25	20	16	26	31	8	26	3	8	18	0	29	19	26	16	22	19	27	5	28	19	2	3	25	28	6	27	30	30	13	27	25	14	2	28	17	28
O43490	PROM1	Prominin-1	DHVYGIHNPVMTSPSQH	(S863)	_DHVYGIHNPVMTSPS[Phospho (STY)]QH_	20	29	22	22	23	21	30	25	20	16	26	31	8	26	3	8	18	0	29	19	26	16	22	19	27	5	28	19	2	3	25	28	6	27	30	30	13	27	25	14	2	28	17	28
O43490	PROM1	Prominin-1	MDSEDVYDDVETIPMK	(M822,Y828,M836)	_M[Oxidation (M)]DSEDVY[Phospho (STY)]DDVETIPM[Oxidation (M)]K_	20	29	22	22	23	21	30	25	20	16	26	31	8	26	3	8	18	0	29	19	26	16	22	19	27	5	28	19	2	3	25	28	6	27	30	30	13	27	25	14	2	28	17	28
O43490	PROM1	Prominin-1	MDSEDVYDDVETIPMK	(M822,Y828)	_M[Oxidation (M)]DSEDVY[Phospho (STY)]DDVETIPMK_	20	29	22	22	23	21	30	25	20	16	26	31	8	26	3	8	18	0	29	19	26	16	22	19	27	5	28	19	2	3	25	28	6	27	30	30	13	27	25	14	2	28	17	28
O43490	PROM1	Prominin-1	MDSEDVYDDVETIPMK	(Y828,M836)	_MDSEDVY[Phospho (STY)]DDVETIPM[Oxidation (M)]K_	20	29	22	22	23	21	30	25	20	16	26	31	8	26	3	8	18	0	29	19	26	16	22	19	27	5	28	19	2	3	25	28	6	27	30	30	13	27	25	14	2	28	17	28
O43490	PROM1	Prominin-1	MDSEDVYDDVETIPMK	(Y828)	_MDSEDVY[Phospho (STY)]DDVETIPMK_	20	29	22	22	23	21	30	25	20	16	26	31	8	26	3	8	18	0	29	19	26	16	22	19	27	5	28	19	2	3	25	28	6	27	30	30	13	27	25	14	2	28	17	28
O43490	PROM1	Prominin-1	RMDSEDVYDDVETIPMK	(M822,Y828,M836)	_RM[Oxidation (M)]DSEDVY[Phospho (STY)]DDVETIPM[Oxidation (M)]K_	20	29	22	22	23	21	30	25	20	16	26	31	8	26	3	8	18	0	29	19	26	16	22	19	27	5	28	19	2	3	25	28	6	27	30	30	13	27	25	14	2	28	17	28
O43490	PROM1	Prominin-1	RMDSEDVYDDVETIPMK	(M822,Y828)	_RM[Oxidation (M)]DSEDVY[Phospho (STY)]DDVETIPMK_	20	29	22	22	23	21	30	25	20	16	26	31	8	26	3	8	18	0	29	19	26	16	22	19	27	5	28	19	2	3	25	28	6	27	30	30	13	27	25	14	2	28	17	28
O43490	PROM1	Prominin-1	RMDSEDVYDDVETIPMK	(Y828,M836)	_RMDSEDVY[Phospho (STY)]DDVETIPM[Oxidation (M)]K_	20	29	22	22	23	21	30	25	20	16	26	31	8	26	3	8	18	0	29	19	26	16	22	19	27	5	28	19	2	3	25	28	6	27	30	30	13	27	25	14	2	28	17	28
O43490	PROM1	Prominin-1	RMDSEDVYDDVETIPMK	(Y828)	_RMDSEDVY[Phospho (STY)]DDVETIPMK_	20	29	22	22	23	21	30	25	20	16	26	31	8	26	3	8	18	0	29	19	26	16	22	19	27	5	28	19	2	3	25	28	6	27	30	30	13	27	25	14	2	28	17	28
O43511	SLC26A4	Pendrin	SQEGQGSILETITLIQDCK	(T747,C752)	_SQEGQGSILETIT[Phospho (STY)]LIQDC[Carbamidomethyl (C)]K_	0	1	0	0	2	2	0	0	0	0	0	1	0	0	1	0	0	0	0	0	1	0	0	1	1	0	0	0	0	0	0	0	0	1	1	0	0	0	0	0	0	1	0	1
O43516	WIPF1	WAS/WASL-interacting protein family member 1	ALDDKPPPPPPPVGNRPSIHR	(S276)	_ALDDKPPPPPPPVGNRPS[Phospho (STY)]IHR_	3	4	0	1	4	1	2	3	3	11	3	8	1	0	1	5	10	0	6	13	10	3	2	7	4	4	7	2	11	2	3	2	10	4	4	2	0	4	3	3	2	7	3	4
O43516	WIPF1	WAS/WASL-interacting protein family member 1	ALPATPQLPSR	(T398)	_ALPAT[Phospho (STY)]PQLPSR_	3	4	0	1	4	1	2	3	3	11	3	8	1	0	1	5	10	0	6	13	10	3	2	7	4	4	7	2	11	2	3	2	10	4	4	2	0	4	3	3	2	7	3	4
O43516	WIPF1	WAS/WASL-interacting protein family member 1	FPVPSPGHR	(S154)	_FPVPS[Phospho (STY)]PGHR_	3	4	0	1	4	1	2	3	3	11	3	8	1	0	1	5	10	0	6	13	10	3	2	7	4	4	7	2	11	2	3	2	10	4	4	2	0	4	3	3	2	7	3	4
O43516	WIPF1	WAS/WASL-interacting protein family member 1	GSPPVPGGPR	(S203)	_GS[Phospho (STY)]PPVPGGPR_	3	4	0	1	4	1	2	3	3	11	3	8	1	0	1	5	10	0	6	13	10	3	2	7	4	4	7	2	11	2	3	2	10	4	4	2	0	4	3	3	2	7	3	4
O43516	WIPF1	WAS/WASL-interacting protein family member 1	GTALGGGSIR	(S234)	_GTALGGGS[Phospho (STY)]IR_	3	4	0	1	4	1	2	3	3	11	3	8	1	0	1	5	10	0	6	13	10	3	2	7	4	4	7	2	11	2	3	2	10	4	4	2	0	4	3	3	2	7	3	4
O43516	WIPF1	WAS/WASL-interacting protein family member 1	NLSLSSSTPPLPSPGR	(S340,S350)	_NLS[Phospho (STY)]LSSSTPPLPS[Phospho (STY)]PGR_	3	4	0	1	4	1	2	3	3	11	3	8	1	0	1	5	10	0	6	13	10	3	2	7	4	4	7	2	11	2	3	2	10	4	4	2	0	4	3	3	2	7	3	4
O43516	WIPF1	WAS/WASL-interacting protein family member 1	NLSLSSSTPPLPSPGR	(S350)	_NLSLSSSTPPLPS[Phospho (STY)]PGR_	3	4	0	1	4	1	2	3	3	11	3	8	1	0	1	5	10	0	6	13	10	3	2	7	4	4	7	2	11	2	3	2	10	4	4	2	0	4	3	3	2	7	3	4
O43516	WIPF1	WAS/WASL-interacting protein family member 1	QPSPGPTPPPFPGNR	(S214)	_QPS[Phospho (STY)]PGPTPPPFPGNR_	3	4	0	1	4	1	2	3	3	11	3	8	1	0	1	5	10	0	6	13	10	3	2	7	4	4	7	2	11	2	3	2	10	4	4	2	0	4	3	3	2	7	3	4
O43520	ATP8B1	Phospholipid-transporting ATPase IC	GYADLISSGR	(S1223)	_GYADLISS[Phospho (STY)]GR_	2	1	1	1	3	1	1	1	1	1	1	3	0	1	0	0	1	0	1	0	2	1	1	2	2	0	1	2	0	1	3	1	0	1	2	1	1	2	0	2	0	1	1	1
O43520	ATP8B1	Phospholipid-transporting ATPase IC	SAYAFSHQR	(S1207)	_S[Phospho (STY)]AYAFSHQR_	2	1	1	1	3	1	1	1	1	1	1	3	0	1	0	0	1	0	1	0	2	1	1	2	2	0	1	2	0	1	3	1	0	1	2	1	1	2	0	2	0	1	1	1
O43633	CHMP2A	Charged multivesicular body protein 2a	KAEAAASALADADADLEER	(S203)	_KAEAAAS[Phospho (STY)]ALADADADLEER_	3	6	4	4	3	1	6	5	2	4	5	5	2	6	0	0	3	0	3	2	4	4	5	3	6	0	1	3	0	0	4	5	0	5	5	6	0	3	2	3	0	5	4	6
O43633	CHMP2A	Charged multivesicular body protein 2a	RKTPEELLR	(T10)	_RKT[Phospho (STY)]PEELLR_	3	6	4	4	3	1	6	5	2	4	5	5	2	6	0	0	3	0	3	2	4	4	5	3	6	0	1	3	0	0	4	5	0	5	5	6	0	3	2	3	0	5	4	6
O43741	PRKAB2	5'-AMP-activated protein kinase subunit beta-2	SHNDFVAILDLPEGEHQYK	(S108)	_S[Phospho (STY)]HNDFVAILDLPEGEHQYK_	0	1	1	0	0	0	1	0	0	0	0	1	0	3	0	0	0	0	0	0	0	0	1	0	1	1	2	0	0	1	1	2	0	0	1	2	0	0	0	0	0	1	0	0
O60502	OGA	Protein O-GlcNAcase	LENEGSDEDIETDVLYSPQMALK	(S364,M378)	_LENEGS[Phospho (STY)]DEDIETDVLYSPQM[Oxidation (M)]ALK_	0	2	2	1	2	2	2	0	0	2	2	2	1	2	2	0	0	0	0	2	1	1	0	2	2	0	0	0	0	0	0	1	0	2	2	2	0	2	0	0	0	2	1	0
O60502	OGA	Protein O-GlcNAcase	LENEGSDEDIETDVLYSPQMALK	(S364)	_LENEGS[Phospho (STY)]DEDIETDVLYSPQMALK_	0	2	2	1	2	2	2	0	0	2	2	2	1	2	2	0	0	0	0	2	1	1	0	2	2	0	0	0	0	0	0	1	0	2	2	2	0	2	0	0	0	2	1	0
O60504	SORBS3	Vinexin	LCDDGPQLPTSPR	(C521,S530)	_LC[Carbamidomethyl (C)]DDGPQLPTS[Phospho (STY)]PR_	1	2	0	1	0	1	1	2	0	0	3	0	1	0	0	0	0	0	1	0	1	1	0	0	1	0	0	1	1	1	0	1	0	1	1	1	0	1	0	2	0	0	3	0
O60658	PDE8A	High affinity cAMP-specific and IBMX-insensitive 3',5'-cyclic phosphodiesterase 8A	IHSMTIEAPITK	(S386,M387)	_IHS[Phospho (STY)]M[Oxidation (M)]TIEAPITK_	3	4	3	3	3	2	3	4	4	1	5	6	2	3	1	0	2	0	2	1	5	2	5	4	5	0	1	2	0	0	5	5	0	5	4	4	0	3	2	3	0	5	4	6
O60658	PDE8A	High affinity cAMP-specific and IBMX-insensitive 3',5'-cyclic phosphodiesterase 8A	IHSMTIEAPITK	(S386)	_IHS[Phospho (STY)]MTIEAPITK_	3	4	3	3	3	2	3	4	4	1	5	6	2	3	1	0	2	0	2	1	5	2	5	4	5	0	1	2	0	0	5	5	0	5	4	4	0	3	2	3	0	5	4	6
O60658	PDE8A	High affinity cAMP-specific and IBMX-insensitive 3',5'-cyclic phosphodiesterase 8A	LVAEDAPSPAAPPLSSGGPR	(S27)	_LVAEDAPSPAAPPLS[Phospho (STY)]SGGPR_	3	4	3	3	3	2	3	4	4	1	5	6	2	3	1	0	2	0	2	1	5	2	5	4	5	0	1	2	0	0	5	5	0	5	4	4	0	3	2	3	0	5	4	6
O60658	PDE8A	High affinity cAMP-specific and IBMX-insensitive 3',5'-cyclic phosphodiesterase 8A	RLSGNEYVLSTK	(S457)	_RLS[Phospho (STY)]GNEYVLSTK_	3	4	3	3	3	2	3	4	4	1	5	6	2	3	1	0	2	0	2	1	5	2	5	4	5	0	1	2	0	0	5	5	0	5	4	4	0	3	2	3	0	5	4	6
O60664	PLIN3	Perilipin-3	LGSLSER	(S241)	_LGS[Phospho (STY)]LSER_	1	1	1	1	3	1	2	2	1	1	4	5	1	1	1	0	1	0	3	1	2	1	1	1	2	0	2	2	1	1	1	1	1	1	3	3	2	4	1	1	2	2	4	1
O60701	UGDH	UDP-glucose 6-dehydrogenase	RIPYAPSGEIPK	(S476)	_RIPYAPS[Phospho (STY)]GEIPK_	4	4	5	3	5	3	5	1	1	1	6	6	2	4	2	0	0	0	5	1	2	5	4	3	5	2	4	2	5	2	4	4	0	3	6	6	0	3	0	2	0	6	3	4
O60749	SNX2	Sorting nexin-2	AVNTQALSGAGILR	(S277)	_AVNTQALS[Phospho (STY)]GAGILR_	1	3	1	0	3	2	3	1	1	1	3	4	1	2	1	0	0	0	0	2	1	2	2	3	2	0	1	0	0	0	2	3	0	2	4	3	0	3	0	2	0	4	1	2
O60749	SNX2	Sorting nexin-2	SMSAPVIFDR	(M118,S119)	_SM[Oxidation (M)]S[Phospho (STY)]APVIFDR_	1	3	1	0	3	2	3	1	1	1	3	4	1	2	1	0	0	0	0	2	1	2	2	3	2	0	1	0	0	0	2	3	0	2	4	3	0	3	0	2	0	4	1	2
O60749	SNX2	Sorting nexin-2	SMSAPVIFDR	(S119)	_SMS[Phospho (STY)]APVIFDR_	1	3	1	0	3	2	3	1	1	1	3	4	1	2	1	0	0	0	0	2	1	2	2	3	2	0	1	0	0	0	2	3	0	2	4	3	0	3	0	2	0	4	1	2
O60784	TOM1	Target of Myb protein 1	AGLQSLEASGR	(S355)	_AGLQS[Phospho (STY)]LEASGR_	1	1	0	0	0	0	0	1	0	0	1	4	0	0	0	0	0	0	0	3	3	2	0	3	0	0	0	1	0	0	0	1	0	1	1	1	0	1	0	1	0	2	4	0
O60825	PFKFB2	6-phosphofructo-2-kinase/fructose-2,6-bisphosphatase 2	NYSVGSRPLK	(S483)	_NYS[Phospho (STY)]VGSRPLK_	1	2	1	1	1	1	0	1	1	1	2	2	1	1	0	0	1	0	1	2	1	1	1	1	1	1	1	0	0	0	1	1	0	1	2	1	0	0	0	0	0	1	0	2
O60832	DKC1	H/ACA ribonucleoprotein complex subunit DKC1	AGLESGAEPGDGDSDTTK	(S494)	_AGLESGAEPGDGDS[Phospho (STY)]DTTK_	2	2	1	2	2	0	1	2	2	2	2	2	0	1	0	2	2	0	2	2	2	2	1	2	2	2	2	2	2	2	1	1	2	2	1	2	1	2	1	1	1	2	2	2
O60832	DKC1	H/ACA ribonucleoprotein complex subunit DKC1	EVELVSE	(S513)	_EVELVS[Phospho (STY)]E_	2	2	1	2	2	0	1	2	2	2	2	2	0	1	0	2	2	0	2	2	2	2	1	2	2	2	2	2	2	2	1	1	2	2	1	2	1	2	1	1	1	2	2	2
O60885	BRD4	Bromodomain-containing protein 4	IHSPIIR	(S1117)	_IHS[Phospho (STY)]PIIR_	0	2	1	2	0	0	1	2	2	2	7	2	0	2	0	1	2	0	2	4	6	0	1	0	5	1	3	0	2	2	2	2	1	2	2	2	0	2	2	2	1	1	5	2
O60885	BRD4	Bromodomain-containing protein 4	PQQVIQHHHSPR	(S1045)	_PQQVIQHHHS[Phospho (STY)]PR_	0	2	1	2	0	0	1	2	2	2	7	2	0	2	0	1	2	0	2	4	6	0	1	0	5	1	3	0	2	2	2	2	1	2	2	2	0	2	2	2	1	1	5	2
O60927	PPP1R11	E3 ubiquitin-protein ligase PPP1R11	AFGESSTESDEEEEEGCGHTHCVR	(S77,C85,C90)	_AFGESSTES[Phospho (STY)]DEEEEEGC[Carbamidomethyl (C)]GHTHC[Carbamidomethyl (C)]VR_	1	1	1	1	0	0	2	1	0	0	1	2	0	0	0	0	2	0	2	1	2	1	1	0	4	1	2	0	1	1	1	2	0	0	1	1	0	1	0	1	0	1	2	1
O75083	WDR1	WD repeat-containing protein 1	SIQCLTVHK	(S322,C325)	_S[Phospho (STY)]IQC[Carbamidomethyl (C)]LTVHK_	2	6	4	3	3	2	9	3	3	5	5	9	1	3	0	0	3	0	4	4	4	2	5	1	5	1	6	2	2	1	4	3	2	3	10	4	0	3	2	1	1	6	1	4
O75113	N4BP1	NEDD4-binding protein 1	QFSLENVQEGEILHDAK	(S300)	_QFS[Phospho (STY)]LENVQEGEILHDAK_	0	0	0	0	1	1	0	0	0	1	0	1	1	1	1	0	0	0	0	0	0	0	0	0	1	0	0	0	0	0	0	1	0	1	1	1	0	1	0	0	0	1	0	0
O75131	CPNE3	Copine-3	EASRSSPVEFECINEK	(S243,C249)	_EASRSS[Phospho (STY)]PVEFEC[Carbamidomethyl (C)]INEK_	4	9	3	4	11	2	6	6	6	7	12	13	5	10	2	0	5	0	8	4	8	8	7	9	7	2	9	5	5	8	8	7	2	6	12	11	0	6	3	6	0	11	8	10
O75131	CPNE3	Copine-3	SSPVEFECINEK	(S243,C249)	_SS[Phospho (STY)]PVEFEC[Carbamidomethyl (C)]INEK_	4	9	3	4	11	2	6	6	6	7	12	13	5	10	2	0	5	0	8	4	8	8	7	9	7	2	9	5	5	8	8	7	2	6	12	11	0	6	3	6	0	11	8	10
O75131	CPNE3	Copine-3	VALNVSCANLLDK	(S14,C15)	_VALNVS[Phospho (STY)]C[Carbamidomethyl (C)]ANLLDK_	4	9	3	4	11	2	6	6	6	7	12	13	5	10	2	0	5	0	8	4	8	8	7	9	7	2	9	5	5	8	8	7	2	6	12	11	0	6	3	6	0	11	8	10
O75264	SMIM24	Small integral membrane protein 24	ARAEDEEETTFRMESNLYQDQSEDK	(M71,S73)	_ARAEDEEETTFRM[Oxidation (M)]ES[Phospho (STY)]NLYQDQSEDK_	12	15	11	11	10	8	11	11	8	9	10	11	7	12	5	8	8	0	10	7	8	6	11	9	14	8	9	12	12	3	11	13	5	11	14	16	8	11	6	10	1	12	6	12
O75264	SMIM24	Small integral membrane protein 24	EGESNLGLDLEEK	(S108)	_EGES[Phospho (STY)]NLGLDLEEK_	12	15	11	11	10	8	11	11	8	9	10	11	7	12	5	8	8	0	10	7	8	6	11	9	14	8	9	12	12	3	11	13	5	11	14	16	8	11	6	10	1	12	6	12
O75264	SMIM24	Small integral membrane protein 24	EGESNLGLDLEEKEPGDHER	(S108)	_EGES[Phospho (STY)]NLGLDLEEKEPGDHER_	12	15	11	11	10	8	11	11	8	9	10	11	7	12	5	8	8	0	10	7	8	6	11	9	14	8	9	12	12	3	11	13	5	11	14	16	8	11	6	10	1	12	6	12
O75264	SMIM24	Small integral membrane protein 24	MESNLYQDQSEDK	(M71,S73)	_M[Oxidation (M)]ES[Phospho (STY)]NLYQDQSEDK_	12	15	11	11	10	8	11	11	8	9	10	11	7	12	5	8	8	0	10	7	8	6	11	9	14	8	9	12	12	3	11	13	5	11	14	16	8	11	6	10	1	12	6	12
O75264	SMIM24	Small integral membrane protein 24	MESNLYQDQSEDK	(S73)	_MES[Phospho (STY)]NLYQDQSEDK_	12	15	11	11	10	8	11	11	8	9	10	11	7	12	5	8	8	0	10	7	8	6	11	9	14	8	9	12	12	3	11	13	5	11	14	16	8	11	6	10	1	12	6	12
O75264	SMIM24	Small integral membrane protein 24	MESNLYQDQSEDKR	(S73)	_MES[Phospho (STY)]NLYQDQSEDKR_	12	15	11	11	10	8	11	11	8	9	10	11	7	12	5	8	8	0	10	7	8	6	11	9	14	8	9	12	12	3	11	13	5	11	14	16	8	11	6	10	1	12	6	12
O75264	SMIM24	Small integral membrane protein 24	MESNLYQDQSEDKR	(Y76)	_MESNLY[Phospho (STY)]QDQSEDKR_	12	15	11	11	10	8	11	11	8	9	10	11	7	12	5	8	8	0	10	7	8	6	11	9	14	8	9	12	12	3	11	13	5	11	14	16	8	11	6	10	1	12	6	12
O75264	SMIM24	Small integral membrane protein 24	MESNLYQDQSEDK	(S80)	_MESNLYQDQS[Phospho (STY)]EDK_	12	15	11	11	10	8	11	11	8	9	10	11	7	12	5	8	8	0	10	7	8	6	11	9	14	8	9	12	12	3	11	13	5	11	14	16	8	11	6	10	1	12	6	12
O75363	BCAS1	Breast carcinoma-amplified sequence 1	EDSVPTGAEENVVCESPVEIIK	(C397,S399)	_EDSVPTGAEENVVC[Carbamidomethyl (C)]ES[Phospho (STY)]PVEIIK_	1	5	3	4	5	0	0	2	0	2	8	2	2	4	0	0	0	0	0	0	2	6	4	4	7	0	3	0	4	1	1	3	0	7	5	7	3	3	0	3	0	3	5	2
O75363	BCAS1	Breast carcinoma-amplified sequence 1	KDPEDTGAEKSPTTSADLK	(S314)	_KDPEDTGAEKS[Phospho (STY)]PTTSADLK_	1	5	3	4	5	0	0	2	0	2	8	2	2	4	0	0	0	0	0	0	2	6	4	4	7	0	3	0	4	1	1	3	0	7	5	7	3	3	0	3	0	3	5	2
O75363	BCAS1	Breast carcinoma-amplified sequence 1	QQSLGGFFK	(S552)	_QQS[Phospho (STY)]LGGFFK_	1	5	3	4	5	0	0	2	0	2	8	2	2	4	0	0	0	0	0	0	2	6	4	4	7	0	3	0	4	1	1	3	0	7	5	7	3	3	0	3	0	3	5	2
O75363	BCAS1	Breast carcinoma-amplified sequence 1	RQQSLGGFFK	(S552)	_RQQS[Phospho (STY)]LGGFFK_	1	5	3	4	5	0	0	2	0	2	8	2	2	4	0	0	0	0	0	0	2	6	4	4	7	0	3	0	4	1	1	3	0	7	5	7	3	3	0	3	0	3	5	2
O75369	FLNB	Filamin-B	APSVATVGSICDLNLK	(S2107,C2115)	_APS[Phospho (STY)]VATVGSIC[Carbamidomethyl (C)]DLNLK_	3	14	14	9	20	3	14	5	4	6	14	9	2	11	2	0	2	0	2	0	7	13	5	8	18	1	7	2	12	12	5	11	0	7	18	17	0	18	0	7	0	4	9	4
O75369	FLNB	Filamin-B	LVSPGSANETSSILVESVTR	(S2478)	_LVS[Phospho (STY)]PGSANETSSILVESVTR_	3	14	14	9	20	3	14	5	4	6	14	9	2	11	2	0	2	0	2	0	7	13	5	8	18	1	7	2	12	12	5	11	0	7	18	17	0	18	0	7	0	4	9	4
O75494;Q5JRI1	SRSF10	Serine/arginine-rich splicing factor 10;Serine/arginine-rich-splicing factor 10	SFDYNYR	(S133);(S133)	_S[Phospho (STY)]FDYNYR_	0	0	0	0	0	0	2	0	0	0	0	1	0	0	0	2	3	0	2	3	2	0	0	0	2	0	2	0	2	2	0	1	0	0	0	0	0	3	0	0	2	0	1	0
O75494;Q5JRI1	SRSF10	Serine/arginine-rich splicing factor 10;Serine/arginine-rich-splicing factor 10	SRSFDYNYR	(S131,S133);(S131,S133)	_S[Phospho (STY)]RS[Phospho (STY)]FDYNYR_	0	0	0	0	0	0	2	0	0	0	0	1	0	0	0	2	3	0	2	3	2	0	0	0	2	0	2	0	2	2	0	1	0	0	0	0	0	3	0	0	2	0	1	0
O75509	TNFRSF21	Tumor necrosis factor receptor superfamily member 21	LENSALLTVEPSPQDK	(S541)	_LENSALLTVEPS[Phospho (STY)]PQDK_	1	0	0	0	0	1	0	0	0	0	0	0	0	1	0	0	0	0	0	0	1	0	0	1	1	0	0	0	0	0	0	0	0	1	0	0	0	1	0	0	0	0	0	0
O75533	SF3B1	Splicing factor 3B subunit 1	LSSWDQAETPGHTPSLR	(T223,T227)	_LSSWDQAET[Phospho (STY)]PGHT[Phospho (STY)]PSLR_	0	0	0	0	1	0	0	0	0	0	6	0	0	0	0	0	0	0	0	0	5	1	0	0	5	0	3	0	4	0	0	0	0	2	1	2	2	5	0	0	0	1	3	0
O75822	EIF3J	Eukaryotic translation initiation factor 3 subunit J	AAAAAAAGDSDSWDADAFSVEDPVRK	(S11)	_[Acetyl (Protein N-term)]AAAAAAAGDS[Phospho (STY)]DSWDADAFSVEDPVRK_	1	2	3	1	4	2	2	2	2	1	4	2	3	4	0	1	1	0	2	2	2	3	4	3	3	3	4	2	2	2	2	2	1	4	4	4	3	2	0	2	1	3	3	2
O75822	EIF3J	Eukaryotic translation initiation factor 3 subunit J	VLTPEEQLADK	(T109)	_VLT[Phospho (STY)]PEEQLADK_	1	2	3	1	4	2	2	2	2	1	4	2	3	4	0	1	1	0	2	2	2	3	4	3	3	3	4	2	2	2	2	2	1	4	4	4	3	2	0	2	1	3	3	2
O75936	BBOX1	Gamma-butyrobetaine dioxygenase	SYEAGTEISR	(S351)	_S[Phospho (STY)]YEAGTEISR_	5	5	2	5	4	4	4	6	4	2	5	5	2	4	2	0	3	0	3	1	5	4	5	5	4	2	4	2	0	2	5	3	0	5	5	5	0	5	1	4	0	5	2	4
O75976	CPD	Carboxypeptidase D	SLLSHEFQDETDTEEETLYSSK	(T1368)	_SLLSHEFQDET[Phospho (STY)]DTEEETLYSSK_	0	1	1	0	0	0	1	0	0	1	0	2	0	1	0	0	0	0	0	0	0	0	0	0	0	0	0	0	0	0	1	0	0	0	2	1	0	0	0	0	0	2	0	2
O76082	SLC22A5	Solute carrier family 22 member 5	DGQERPTILK	(T550)	_DGQERPT[Phospho (STY)]ILK_	1	1	1	0	1	1	1	1	0	1	1	1	0	1	0	0	1	0	1	0	0	1	1	1	1	1	0	1	0	0	1	1	0	1	1	1	0	1	1	1	0	1	0	1
O94769	ECM2	Extracellular matrix protein 2	EALQSEEDEEVKEEDTEQK	(S213)	_EALQS[Phospho (STY)]EEDEEVKEEDTEQK_	1	1	1	1	0	1	1	1	0	1	1	2	2	2	0	0	0	0	0	0	0	1	1	0	2	0	0	0	0	0	1	2	0	1	2	1	0	1	0	0	0	2	0	1
O94769	ECM2	Extracellular matrix protein 2	LPIVNFDYSMEEK	(S75,M76)	_LPIVNFDYS[Phospho (STY)]M[Oxidation (M)]EEK_	1	1	1	1	0	1	1	1	0	1	1	2	2	2	0	0	0	0	0	0	0	1	1	0	2	0	0	0	0	0	1	2	0	1	2	1	0	1	0	0	0	2	0	1
O94804	STK10	Serine/threonine-protein kinase 10	LSEEAECPNPSTPSK	(C947,T952)	_LSEEAEC[Carbamidomethyl (C)]PNPST[Phospho (STY)]PSK_	2	2	1	2	3	1	3	2	2	4	2	4	1	1	0	0	1	0	2	3	3	3	2	2	3	1	6	1	4	0	2	1	3	2	3	3	0	1	0	1	0	4	1	1
O94804	STK10	Serine/threonine-protein kinase 10	QVAEQGGDLSPAANR	(S438)	_QVAEQGGDLS[Phospho (STY)]PAANR_	2	2	1	2	3	1	3	2	2	4	2	4	1	1	0	0	1	0	2	3	3	3	2	2	3	1	6	1	4	0	2	1	3	2	3	3	0	1	0	1	0	4	1	1
O94804	STK10	Serine/threonine-protein kinase 10	RDSFIGTPYWMAPEVVMCETMK	(S191,M199,M205,C206,M209)	_RDS[Phospho (STY)]FIGTPYWM[Oxidation (M)]APEVVM[Oxidation (M)]C[Carbamidomethyl (C)]ETM[Oxidation (M)]K_	2	2	1	2	3	1	3	2	2	4	2	4	1	1	0	0	1	0	2	3	3	3	2	2	3	1	6	1	4	0	2	1	3	2	3	3	0	1	0	1	0	4	1	1
O94826	TOMM70	Mitochondrial import receptor subunit TOM70	ASPAPGSGHPEGPGAHLDMNSLDR	(S91,M108)	_AS[Phospho (STY)]PAPGSGHPEGPGAHLDM[Oxidation (M)]NSLDR_	1	2	2	2	2	1	2	1	2	0	0	2	0	2	0	0	1	0	2	2	2	1	1	1	2	2	2	0	1	2	1	2	2	2	2	2	0	2	1	0	0	1	0	0
O94826	TOMM70	Mitochondrial import receptor subunit TOM70	ASPAPGSGHPEGPGAHLDMNSLDR	(S91)	_AS[Phospho (STY)]PAPGSGHPEGPGAHLDMNSLDR_	1	2	2	2	2	1	2	1	2	0	0	2	0	2	0	0	1	0	2	2	2	1	1	1	2	2	2	0	1	2	1	2	2	2	2	2	0	2	1	0	0	1	0	0
O94885	SASH1	SAM and SH3 domain-containing protein 1	LANGLHPVPMGPSGALPSPDAPCLPVK	(M1005,S1013,C1018)	_LANGLHPVPM[Oxidation (M)]GPSGALPS[Phospho (STY)]PDAPC[Carbamidomethyl (C)]LPVK_	2	1	2	2	2	0	1	1	0	1	3	5	2	2	0	0	0	0	2	0	4	3	2	3	4	1	4	0	3	0	3	2	0	2	5	2	2	3	1	3	0	4	3	2
O94885	SASH1	SAM and SH3 domain-containing protein 1	SLPVSICR	(S813,C819)	_S[Phospho (STY)]LPVSIC[Carbamidomethyl (C)]R_	2	1	2	2	2	0	1	1	0	1	3	5	2	2	0	0	0	0	2	0	4	3	2	3	4	1	4	0	3	0	3	2	0	2	5	2	2	3	1	3	0	4	3	2
O94885	SASH1	SAM and SH3 domain-containing protein 1	TCSFGGFDLTNR	(C406,S407)	_TC[Carbamidomethyl (C)]S[Phospho (STY)]FGGFDLTNR_	2	1	2	2	2	0	1	1	0	1	3	5	2	2	0	0	0	0	2	0	4	3	2	3	4	1	4	0	3	0	3	2	0	2	5	2	2	3	1	3	0	4	3	2
O94903	PLPBP	Pyridoxal phosphate homeostasis protein	IGSTIFGER	(S244)	_IGS[Phospho (STY)]TIFGER_	0	1	1	1	1	1	1	0	0	0	1	1	1	1	0	0	0	0	0	0	1	1	0	1	1	0	0	0	0	1	1	1	0	1	1	1	0	0	0	0	0	1	0	1
O95049	TJP3	Tight junction protein ZO-3	RRDSEEFGVK	(S203)	_RRDS[Phospho (STY)]EEFGVK_	0	1	2	2	1	0	2	1	1	1	1	1	0	1	0	0	1	0	1	1	2	1	1	1	2	0	1	0	0	1	1	2	1	1	2	2	0	1	0	1	1	1	2	1
O95049	TJP3	Tight junction protein ZO-3	SPGGGSEANGLALVSGFK	(S164)	_S[Phospho (STY)]PGGGSEANGLALVSGFK_	0	1	2	2	1	0	2	1	1	1	1	1	0	1	0	0	1	0	1	1	2	1	1	1	2	0	1	0	0	1	1	2	1	1	2	2	0	1	0	1	1	1	2	1
O95171	SCEL	Sciellin	GIQSLGSPIK	(S312)	_GIQSLGS[Phospho (STY)]PIK_	4	2	0	0	0	2	0	10	8	2	22	5	4	1	3	0	0	0	9	0	12	10	2	10	17	0	4	4	10	0	7	1	0	10	2	9	13	3	3	15	0	7	17	2
O95171	SCEL	Sciellin	GQSLDNLIK	(S389)	_GQS[Phospho (STY)]LDNLIK_	4	2	0	0	0	2	0	10	8	2	22	5	4	1	3	0	0	0	9	0	12	10	2	10	17	0	4	4	10	0	7	1	0	10	2	9	13	3	3	15	0	7	17	2
O95171	SCEL	Sciellin	HNSHDALDRK	(S68)	_HNS[Phospho (STY)]HDALDRK_	4	2	0	0	0	2	0	10	8	2	22	5	4	1	3	0	0	0	9	0	12	10	2	10	17	0	4	4	10	0	7	1	0	10	2	9	13	3	3	15	0	7	17	2
O95171	SCEL	Sciellin	LQPGGSLNANTSNTIASTSATTPVK	(T154)	_LQPGGSLNANTSNTIASTSATT[Phospho (STY)]PVK_	4	2	0	0	0	2	0	10	8	2	22	5	4	1	3	0	0	0	9	0	12	10	2	10	17	0	4	4	10	0	7	1	0	10	2	9	13	3	3	15	0	7	17	2
O95171	SCEL	Sciellin	PSSPVSSPNQLR	(S196,S200)	_PSS[Phospho (STY)]PVSS[Phospho (STY)]PNQLR_	4	2	0	0	0	2	0	10	8	2	22	5	4	1	3	0	0	0	9	0	12	10	2	10	17	0	4	4	10	0	7	1	0	10	2	9	13	3	3	15	0	7	17	2
O95171	SCEL	Sciellin	PSSPVSSPNQLR	(S196)	_PSS[Phospho (STY)]PVSSPNQLR_	4	2	0	0	0	2	0	10	8	2	22	5	4	1	3	0	0	0	9	0	12	10	2	10	17	0	4	4	10	0	7	1	0	10	2	9	13	3	3	15	0	7	17	2
O95171	SCEL	Sciellin	SLESLIYMSTR	(S289,M296)	_S[Phospho (STY)]LESLIYM[Oxidation (M)]STR_	4	2	0	0	0	2	0	10	8	2	22	5	4	1	3	0	0	0	9	0	12	10	2	10	17	0	4	4	10	0	7	1	0	10	2	9	13	3	3	15	0	7	17	2
O95171	SCEL	Sciellin	SSEQGLDEHINVSPK	(S475)	_SSEQGLDEHINVS[Phospho (STY)]PK_	4	2	0	0	0	2	0	10	8	2	22	5	4	1	3	0	0	0	9	0	12	10	2	10	17	0	4	4	10	0	7	1	0	10	2	9	13	3	3	15	0	7	17	2
O95197	RTN3	Reticulon-3	AEPSAATQSHSISSSSFGAEPSAPGGGGSPGACPALGTK	(S30,C34)	_[Acetyl (Protein N-term)]AEPSAATQSHSISSSSFGAEPSAPGGGGS[Phospho (STY)]PGAC[Carbamidomethyl (C)]PALGTK_	0	1	1	1	1	1	2	1	1	2	1	2	1	1	1	0	2	0	2	2	1	1	0	1	1	2	2	0	1	1	1	1	2	0	1	0	0	0	1	1	0	2	0	0
O95218	ZRANB2	Zinc finger Ran-binding domain-containing protein 2	ENVEYIEREESDGEYDEFGR	(S120)	_ENVEYIEREES[Phospho (STY)]DGEYDEFGR_	5	5	5	5	5	3	5	2	0	1	4	1	0	5	2	5	4	0	3	0	4	2	3	1	5	5	5	3	4	2	2	5	5	4	5	5	3	5	2	5	0	2	4	3
O95218	ZRANB2	Zinc finger Ran-binding domain-containing protein 2	ENVEYIEREESDGEYDEFGRK	(S120)	_ENVEYIEREES[Phospho (STY)]DGEYDEFGRK_	5	5	5	5	5	3	5	2	0	1	4	1	0	5	2	5	4	0	3	0	4	2	3	1	5	5	5	3	4	2	2	5	5	4	5	5	3	5	2	5	0	2	4	3
O95218	ZRANB2	Zinc finger Ran-binding domain-containing protein 2	EVEDKESEGEEEDEDEDLSK	(S153)	_EVEDKES[Phospho (STY)]EGEEEDEDEDLSK_	5	5	5	5	5	3	5	2	0	1	4	1	0	5	2	5	4	0	3	0	4	2	3	1	5	5	5	3	4	2	2	5	5	4	5	5	3	5	2	5	0	2	4	3
O95218	ZRANB2	Zinc finger Ran-binding domain-containing protein 2	YNLDASEEEDSNK	(S188)	_YNLDAS[Phospho (STY)]EEEDSNK_	5	5	5	5	5	3	5	2	0	1	4	1	0	5	2	5	4	0	3	0	4	2	3	1	5	5	5	3	4	2	2	5	5	4	5	5	3	5	2	5	0	2	4	3
O95218	ZRANB2	Zinc finger Ran-binding domain-containing protein 2	YNLDASEEEDSNKK	(S188)	_YNLDAS[Phospho (STY)]EEEDSNKK_	5	5	5	5	5	3	5	2	0	1	4	1	0	5	2	5	4	0	3	0	4	2	3	1	5	5	5	3	4	2	2	5	5	4	5	5	3	5	2	5	0	2	4	3
O95263	PDE8B	High affinity cAMP-specific and IBMX-insensitive 3',5'-cyclic phosphodiesterase 8B	RLSGNEYVFTK	(S517)	_RLS[Phospho (STY)]GNEYVFTK_	0	1	1	1	1	0	1	1	1	1	1	1	0	1	0	0	1	0	1	0	1	0	0	1	1	0	1	0	0	0	1	1	0	1	1	1	0	1	0	1	0	1	1	1
O95295	SNAPIN	SNARE-associated protein Snapin	AGAGSAAVSGAGTPVAGPTGR	(T14)	_[Acetyl (Protein N-term)]AGAGSAAVSGAGT[Phospho (STY)]PVAGPTGR_	1	1	1	1	1	1	1	1	1	1	1	1	1	1	1	1	1	0	1	2	1	2	0	2	2	1	1	1	1	1	1	1	1	1	1	1	1	1	1	1	0	1	1	0
O95398	RAPGEF3	Rap guanine nucleotide exchange factor 3	DTRLSNLLR	(S504)	_DTRLS[Phospho (STY)]NLLR_	2	3	1	3	2	0	3	3	3	3	3	3	0	2	1	0	3	0	3	1	3	0	3	1	3	1	2	2	0	0	3	3	1	3	3	3	1	2	2	3	1	3	2	3
O95398	RAPGEF3	Rap guanine nucleotide exchange factor 3	LENGCGNASPQMK	(C524,S528)	_LENGC[Carbamidomethyl (C)]GNAS[Phospho (STY)]PQMK_	2	3	1	3	2	0	3	3	3	3	3	3	0	2	1	0	3	0	3	1	3	0	3	1	3	1	2	2	0	0	3	3	1	3	3	3	1	2	2	3	1	3	2	3
O95398	RAPGEF3	Rap guanine nucleotide exchange factor 3	SHNPVPLSPLR	(S864)	_SHNPVPLS[Phospho (STY)]PLR_	2	3	1	3	2	0	3	3	3	3	3	3	0	2	1	0	3	0	3	1	3	0	3	1	3	1	2	2	0	0	3	3	1	3	3	3	1	2	2	3	1	3	2	3
O95436	SLC34A2	Sodium-dependent phosphate transport protein 2B	APETFDNITISR	(T669)	_APETFDNIT[Phospho (STY)]ISR_	1	1	0	1	2	1	2	1	2	1	1	2	1	1	1	0	1	0	2	0	2	2	2	2	2	1	0	2	1	1	1	2	0	1	2	2	1	1	1	1	1	2	2	2
O95466	FMNL1	Formin-like protein 1	NKPLEQSVEDLSK	(S184)	_NKPLEQS[Phospho (STY)]VEDLSK_	0	1	0	0	1	1	0	2	2	3	1	2	0	1	0	0	2	0	2	3	2	2	0	2	0	1	3	0	2	1	2	1	2	1	2	0	0	2	2	0	2	2	0	0
O95466	FMNL1	Formin-like protein 1	RDSELGPGVK	(S624)	_RDS[Phospho (STY)]ELGPGVK_	0	1	0	0	1	1	0	2	2	3	1	2	0	1	0	0	2	0	2	3	2	2	0	2	0	1	3	0	2	1	2	1	2	1	2	0	0	2	2	0	2	2	0	0
O95544	NADK	NAD kinase	SLHGPCPVTTFGPK	(S64,C69)	_S[Phospho (STY)]LHGPC[Carbamidomethyl (C)]PVTTFGPK_	2	1	1	1	1	0	0	0	1	7	3	1	0	2	0	1	3	0	2	9	8	4	0	1	2	1	3	3	2	2	2	2	2	1	2	1	0	1	1	1	1	4	1	1
O95544	NADK	NAD kinase	SLSASPALGSTK	(S48)	_SLS[Phospho (STY)]ASPALGSTK_	2	1	1	1	1	0	0	0	1	7	3	1	0	2	0	1	3	0	2	9	8	4	0	1	2	1	3	3	2	2	2	2	2	1	2	1	0	1	1	1	1	4	1	1
O95671	ASMTL	Probable bifunctional dTTP/UTP pyrophosphatase/methyltransferase protein	HDSIPAADTFEDLSDVEGGGSEPTQR	(S239)	_HDSIPAADTFEDLS[Phospho (STY)]DVEGGGSEPTQR_	0	2	1	1	1	0	0	1	1	2	1	2	0	0	0	1	1	0	1	1	1	0	1	0	1	1	1	0	0	0	1	1	0	1	2	2	0	2	0	1	0	2	0	2
O95716	RAB3D	Ras-related protein Rab-3D	YRTITTAYYR	(T86)	_YRT[Phospho (STY)]ITTAYYR_	0	1	0	0	0	0	1	0	0	2	1	2	0	0	1	0	1	0	0	0	1	0	0	0	1	0	0	0	0	0	0	1	0	0	0	0	0	1	0	0	0	0	0	2
O95817	BAG3	BAG family molecular chaperone regulator 3	SSTPLHSPSPIR	(T285,S289)	_SST[Phospho (STY)]PLHS[Phospho (STY)]PSPIR_	2	5	3	3	3	1	2	2	1	0	12	4	1	2	0	0	0	0	4	0	5	4	0	1	7	0	0	0	1	0	4	3	0	3	6	6	4	6	0	5	0	2	6	2
O95817	BAG3	BAG family molecular chaperone regulator 3	SSTPLHSPSPIR	(S289)	_SSTPLHS[Phospho (STY)]PSPIR_	2	5	3	3	3	1	2	2	1	0	12	4	1	2	0	0	0	0	4	0	5	4	0	1	7	0	0	0	1	0	4	3	0	3	6	6	4	6	0	5	0	2	6	2
O95817	BAG3	BAG family molecular chaperone regulator 3	VPPAPVPCPPPSPGPSAVPSSPK	(C373,S377)	_VPPAPVPC[Carbamidomethyl (C)]PPPS[Phospho (STY)]PGPSAVPSSPK_	2	5	3	3	3	1	2	2	1	0	12	4	1	2	0	0	0	0	4	0	5	4	0	1	7	0	0	0	1	0	4	3	0	3	6	6	4	6	0	5	0	2	6	2
O95817	BAG3	BAG family molecular chaperone regulator 3	VPPAPVPCPPPSPGPSAVPSSPK	(C373,S386)	_VPPAPVPC[Carbamidomethyl (C)]PPPSPGPSAVPSS[Phospho (STY)]PK_	2	5	3	3	3	1	2	2	1	0	12	4	1	2	0	0	0	0	4	0	5	4	0	1	7	0	0	0	1	0	4	3	0	3	6	6	4	6	0	5	0	2	6	2
O96013	PAK4	Serine/threonine-protein kinase PAK 4	LAAGRPFNTYPR	(T207)	_LAAGRPFNT[Phospho (STY)]YPR_	3	4	2	3	4	3	4	2	2	2	3	4	1	2	1	0	1	0	0	0	4	1	3	3	4	1	2	0	0	0	3	3	0	4	4	3	2	3	0	2	0	4	3	4
O96013	PAK4	Serine/threonine-protein kinase PAK 4	QWQSLIEESAR	(S41)	_QWQS[Phospho (STY)]LIEESAR_	3	4	2	3	4	3	4	2	2	2	3	4	1	2	1	0	1	0	0	0	4	1	3	3	4	1	2	0	0	0	3	3	0	4	4	3	2	3	0	2	0	4	3	4
O96013	PAK4	Serine/threonine-protein kinase PAK 4	RPLSGPDVGTPQPAGLASGAK	(S181)	_RPLS[Phospho (STY)]GPDVGTPQPAGLASGAK_	3	4	2	3	4	3	4	2	2	2	3	4	1	2	1	0	1	0	0	0	4	1	3	3	4	1	2	0	0	0	3	3	0	4	4	3	2	3	0	2	0	4	3	4
P00450	CP	Ceruloplasmin	NNEGTYYSPNYNPQSR	(S499)	_NNEGTYYSPNYNPQS[Phospho (STY)]R_	29	27	27	28	15	21	27	21	18	28	25	40	15	22	21	31	16	0	28	26	26	21	18	17	19	15	19	34	26	14	28	21	26	22	28	29	22	35	20	24	20	27	23	36
P00450	CP	Ceruloplasmin	QSEDSTFYLGER	(S725)	_QSEDS[Phospho (STY)]TFYLGER_	29	27	27	28	15	21	27	21	18	28	25	40	15	22	21	31	16	0	28	26	26	21	18	17	19	15	19	34	26	14	28	21	26	22	28	29	22	35	20	24	20	27	23	36
P00491	PNP	Purine nucleoside phosphorylase	HRPQVAIICGSGLGGLTDK	(C31,S33)	_HRPQVAIIC[Carbamidomethyl (C)]GS[Phospho (STY)]GLGGLTDK_	0	5	0	3	0	1	6	4	2	5	6	9	1	3	0	3	5	0	8	8	0	0	2	3	4	1	2	2	5	3	6	3	4	5	9	8	0	3	3	1	2	6	0	4
P00519	ABL1	Tyrosine-protein kinase ABL1	GQGESDPLDHEPAVSPLLPR	(S569)	_GQGESDPLDHEPAVS[Phospho (STY)]PLLPR_	0	1	1	1	0	0	0	0	0	0	1	0	0	0	0	0	0	0	0	0	0	0	0	0	0	0	0	0	0	0	0	1	0	0	1	1	0	1	0	0	0	1	0	1
P00558	PGK1	Phosphoglycerate kinase 1	ALESPERPFLAILGGAK	(S203)	_ALES[Phospho (STY)]PERPFLAILGGAK_	12	21	19	18	15	8	23	15	14	16	23	25	4	25	1	3	12	0	22	20	6	11	17	13	19	7	18	9	18	8	17	15	11	19	26	23	3	18	4	7	3	22	12	17
P00747	PLG	Plasminogen	IPSCDSSPVSTEQLAPTAPPELTPVVQDCYHGDGQSYR	(C352,S358,C377)	_IPSC[Carbamidomethyl (C)]DSSPVS[Phospho (STY)]TEQLAPTAPPELTPVVQDC[Carbamidomethyl (C)]YHGDGQSYR_	30	40	43	42	31	25	47	27	17	27	29	47	12	26	22	38	41	0	46	41	43	26	27	17	33	35	37	36	25	22	33	41	42	28	37	23	25	40	45	29	13	31	16	38
P00747	PLG	Plasminogen	QLGAGSIEECAAK	(S45,C49)	_QLGAGS[Phospho (STY)]IEEC[Carbamidomethyl (C)]AAK_	30	40	43	42	31	25	47	27	17	27	29	47	12	26	22	38	41	0	46	41	43	26	27	17	33	35	37	36	25	22	33	41	42	28	37	23	25	40	45	29	13	31	16	38
P00747	PLG	Plasminogen	VQSTELCAGHLAGGTDSCQGDSGGPLVCFEK	(S741,C745,C756,C766)	_VQS[Phospho (STY)]TELC[Carbamidomethyl (C)]AGHLAGGTDSC[Carbamidomethyl (C)]QGDSGGPLVC[Carbamidomethyl (C)]FEK_	30	40	43	42	31	25	47	27	17	27	29	47	12	26	22	38	41	0	46	41	43	26	27	17	33	35	37	36	25	22	33	41	42	28	37	23	25	40	45	29	13	31	16	38
P00918	CA2	Carbonic anhydrase 2	VVDVLDSIK	(S165)	_VVDVLDS[Phospho (STY)]IK_	5	8	6	8	6	5	8	7	5	8	7	10	2	2	1	5	4	0	7	3	6	2	5	7	9	0	5	6	0	0	8	6	5	7	7	7	0	7	1	4	0	8	4	7
P00966	ASS1	Argininosuccinate synthase	APNTPDILEIEFK	(T219)	_APNT[Phospho (STY)]PDILEIEFK_	6	12	9	9	9	5	11	8	7	10	12	13	4	10	3	1	4	0	7	1	7	6	12	10	14	2	10	2	1	2	9	9	4	11	14	11	0	9	2	4	0	13	4	10
P01008	SERPINC1	Antithrombin-III	ATEDEGSEQKIPEATNR	(S68)	_ATEDEGS[Phospho (STY)]EQKIPEATNR_	16	24	30	27	14	15	27	15	8	14	17	27	5	10	11	24	23	0	26	27	22	11	13	13	20	9	14	19	19	13	15	10	24	12	20	21	15	19	25	12	4	20	11	22
P01008	SERPINC1	Antithrombin-III	KATEDEGSEQKIPEATNR	(S68)	_KATEDEGS[Phospho (STY)]EQKIPEATNR_	16	24	30	27	14	15	27	15	8	14	17	27	5	10	11	24	23	0	26	27	22	11	13	13	20	9	14	19	19	13	15	10	24	12	20	21	15	19	25	12	4	20	11	22
P01009	SERPINA1	Alpha-1-antitrypsin	VFSNGADLSGVTEEAPLK	(S343)	_VFSNGADLS[Phospho (STY)]GVTEEAPLK_	10	18	23	17	11	12	32	17	15	17	19	23	2	20	7	19	25	0	32	22	27	10	18	8	15	11	18	14	19	16	16	17	26	18	23	20	12	21	27	12	15	19	15	20
P01024	C3	Complement C3	ASHLGLAR	(S742)	_AS[Phospho (STY)]HLGLAR_	52	58	53	23	57	50	92	21	40	32	42	72	15	63	29	76	50	0	95	76	37	34	42	32	59	63	79	37	46	36	25	30	85	33	70	49	33	59	55	18	32	46	17	64
P01024	C3	Complement C3	IHWESASLLRSEETK	(S1321)	_IHWESASLLRS[Phospho (STY)]EETK_	52	58	53	23	57	50	92	21	40	32	42	72	15	63	29	76	50	0	95	76	37	34	42	32	59	63	79	37	46	36	25	30	85	33	70	49	33	59	55	18	32	46	17	64
P01034	CST3	Cystatin-C	LVGGPMDASVEEEGVR	(M40,S43)	_LVGGPM[Oxidation (M)]DAS[Phospho (STY)]VEEEGVR_	6	8	7	7	5	6	6	5	2	6	5	7	4	5	4	1	3	0	7	0	7	3	7	5	5	4	1	7	4	3	8	5	0	7	7	6	6	5	4	6	5	6	5	7
P01034	CST3	Cystatin-C	LVGGPMDASVEEEGVRR	(M40,S43)	_LVGGPM[Oxidation (M)]DAS[Phospho (STY)]VEEEGVRR_	6	8	7	7	5	6	6	5	2	6	5	7	4	5	4	1	3	0	7	0	7	3	7	5	5	4	1	7	4	3	8	5	0	7	7	6	6	5	4	6	5	6	5	7
P01034	CST3	Cystatin-C	LVGGPMDASVEEEGVR	(S43)	_LVGGPMDAS[Phospho (STY)]VEEEGVR_	6	8	7	7	5	6	6	5	2	6	5	7	4	5	4	1	3	0	7	0	7	3	7	5	5	4	1	7	4	3	8	5	0	7	7	6	6	5	4	6	5	6	5	7
P01034	CST3	Cystatin-C	LVGGPMDASVEEEGVRR	(S43)	_LVGGPMDAS[Phospho (STY)]VEEEGVRR_	6	8	7	7	5	6	6	5	2	6	5	7	4	5	4	1	3	0	7	0	7	3	7	5	5	4	1	7	4	3	8	5	0	7	7	6	6	5	4	6	5	6	5	7
P01034	CST3	Cystatin-C	TQPNLDNCPFHDQPHLK	(T102,C109)	_T[Phospho (STY)]QPNLDNC[Carbamidomethyl (C)]PFHDQPHLK_	6	8	7	7	5	6	6	5	2	6	5	7	4	5	4	1	3	0	7	0	7	3	7	5	5	4	1	7	4	3	8	5	0	7	7	6	6	5	4	6	5	6	5	7
P01042	KNG1	Kininogen-1	DIPTNSPELEETLTHTITK	(S275)	_DIPTNS[Phospho (STY)]PELEETLTHTITK_	17	22	22	24	16	14	25	23	18	23	23	21	8	22	9	19	21	0	21	20	21	17	22	15	20	17	19	17	12	9	26	19	23	21	20	22	17	15	13	20	12	24	23	24
P01042	KNG1	Kininogen-1	ESNEELTESCETK	(S332,C340)	_ES[Phospho (STY)]NEELTESC[Carbamidomethyl (C)]ETK_	17	22	22	24	16	14	25	23	18	23	23	21	8	22	9	19	21	0	21	20	21	17	22	15	20	17	19	17	12	9	26	19	23	21	20	22	17	15	13	20	12	24	23	24
P01042	KNG1	Kininogen-1	ETTCSKESNEELTESCETK	(C328,S332,C340)	_ETTC[Carbamidomethyl (C)]SKES[Phospho (STY)]NEELTESC[Carbamidomethyl (C)]ETK_	17	22	22	24	16	14	25	23	18	23	23	21	8	22	9	19	21	0	21	20	21	17	22	15	20	17	19	17	12	9	26	19	23	21	20	22	17	15	13	20	12	24	23	24
P01042	KNG1	Kininogen-1	ETTCSKESNEELTESCETKK	(C328,S332,C340)	_ETTC[Carbamidomethyl (C)]SKES[Phospho (STY)]NEELTESC[Carbamidomethyl (C)]ETKK_	17	22	22	24	16	14	25	23	18	23	23	21	8	22	9	19	21	0	21	20	21	17	22	15	20	17	19	17	12	9	26	19	23	21	20	22	17	15	13	20	12	24	23	24
P01042	KNG1	Kininogen-1	IYPTVNCQPLGMISLMK	(C370,M375,S377,M379)	_IYPTVNC[Carbamidomethyl (C)]QPLGM[Oxidation (M)]IS[Phospho (STY)]LM[Oxidation (M)]K_	17	22	22	24	16	14	25	23	18	23	23	21	8	22	9	19	21	0	21	20	21	17	22	15	20	17	19	17	12	9	26	19	23	21	20	22	17	15	13	20	12	24	23	24
P01833	PIGR	Polymeric immunoglobulin receptor	NVDRVSIR	(S673)	_NVDRVS[Phospho (STY)]IR_	16	18	13	13	14	15	10	18	13	20	19	24	9	17	14	5	4	0	13	5	9	12	19	17	15	4	7	13	15	14	20	14	7	19	20	20	11	18	5	16	8	21	20	19
P01833	PIGR	Polymeric immunoglobulin receptor	QSSGENCDVVVNTLGK	(S275,C279)	_QSS[Phospho (STY)]GENC[Carbamidomethyl (C)]DVVVNTLGK_	16	18	13	13	14	15	10	18	13	20	19	24	9	17	14	5	4	0	13	5	9	12	19	17	15	4	7	13	15	14	20	14	7	19	20	20	11	18	5	16	8	21	20	19
P02538	KRT6A	Keratin, type II cytoskeletal 6A	FASFIDK	(S176)	_FAS[Phospho (STY)]FIDK_	4	7	4	7	8	1	4	10	14	8	13	8	1	6	1	4	4	0	8	7	16	13	9	7	17	4	8	4	6	3	17	5	2	9	9	12	3	7	8	3	4	5	8	4
P02538	KRT6A	Keratin, type II cytoskeletal 6A	SLYGLGGSK	(S60)	_S[Phospho (STY)]LYGLGGSK_	4	7	4	7	8	1	4	10	14	8	13	8	1	6	1	4	4	0	8	7	16	13	9	7	17	4	8	4	6	3	17	5	2	9	9	12	3	7	8	3	4	5	8	4
P02647	APOA1	Apolipoprotein A-I	THLAPYSDELR	(S191)	_THLAPYS[Phospho (STY)]DELR_	7	15	17	12	12	8	23	11	10	8	11	20	1	17	1	19	20	0	19	26	8	7	14	9	12	25	21	7	12	17	10	13	23	15	20	16	4	13	17	5	8	13	2	11
P02649	APOE	Apolipoprotein E	GEVQAMLGQSTEELR	(M143,S147)	_GEVQAM[Oxidation (M)]LGQS[Phospho (STY)]TEELR_	15	18	18	14	18	12	18	17	15	12	18	19	8	18	11	19	19	0	16	19	15	17	17	11	19	20	19	13	16	10	15	17	19	17	19	19	11	18	13	9	3	19	12	16
P02649	APOE	Apolipoprotein E	GEVQAMLGQSTEELR	(S147)	_GEVQAMLGQS[Phospho (STY)]TEELR_	15	18	18	14	18	12	18	17	15	12	18	19	8	18	11	19	19	0	16	19	15	17	17	11	19	20	19	13	16	10	15	17	19	17	19	19	11	18	13	9	3	19	12	16
P02671	FGA	Fibrinogen alpha chain	GSESGIFTNTK	(T557)	_GSESGIFTNT[Phospho (STY)]K_	22	30	18	7	17	19	35	9	8	12	18	22	2	30	3	32	30	0	23	24	12	11	18	7	37	37	26	9	15	19	9	9	29	15	36	28	7	10	4	5	10	14	4	23
P02671	FGA	Fibrinogen alpha chain	NPSSAGSWNSGSSGPGSTGNR	(S291)	_NPSS[Phospho (STY)]AGSWNSGSSGPGSTGNR_	22	30	18	7	17	19	35	9	8	12	18	22	2	30	3	32	30	0	23	24	12	11	18	7	37	37	26	9	15	19	9	9	29	15	36	28	7	10	4	5	10	14	4	23
P02671	FGA	Fibrinogen alpha chain	PGSSGPGSTGSWNSGSSGTGSTGNQNPGSPRPGSTGTWNPGSSER	(S364)	_PGSSGPGSTGSWNSGSSGTGSTGNQNPGSPRPGSTGTWNPGS[Phospho (STY)]SER_	22	30	18	7	17	19	35	9	8	12	18	22	2	30	3	32	30	0	23	24	12	11	18	7	37	37	26	9	15	19	9	9	29	15	36	28	7	10	4	5	10	14	4	23
P02671	FGA	Fibrinogen alpha chain	PGSTGTWNPGSSER	(S364)	_PGSTGTWNPGS[Phospho (STY)]SER_	22	30	18	7	17	19	35	9	8	12	18	22	2	30	3	32	30	0	23	24	12	11	18	7	37	37	26	9	15	19	9	9	29	15	36	28	7	10	4	5	10	14	4	23
P02671	FGA	Fibrinogen alpha chain	PNNPDWGTFEEVSGNVSPGTR	(T412)	_PNNPDWGT[Phospho (STY)]FEEVSGNVSPGTR_	22	30	18	7	17	19	35	9	8	12	18	22	2	30	3	32	30	0	23	24	12	11	18	7	37	37	26	9	15	19	9	9	29	15	36	28	7	10	4	5	10	14	4	23
P02679	FGG	Fibrinogen gamma chain	QVRPEHPAETEYDSLYPEDDL	(Y448)	_QVRPEHPAETEYDSLY[Phospho (STY)]PEDDL_	19	29	24	12	21	16	30	8	13	20	19	24	4	27	5	28	26	0	25	31	15	15	21	10	31	27	26	14	25	24	13	17	29	14	28	23	9	13	5	5	23	18	6	26
P02730	SLC4A1	Band 3 anion transport protein	YQSSPAKPDSSFYK	(S356)	_YQSSPAKPDS[Phospho (STY)]SFYK_	0	3	0	0	1	2	0	0	1	0	0	1	0	1	0	0	2	0	1	1	0	0	0	0	0	1	8	0	0	0	0	6	1	0	2	0	0	0	0	0	0	0	0	0
P02748	C9	Complement component C9	AEQCCEETASSISLHGK	(C254,C255,S260)	_AEQC[Carbamidomethyl (C)]C[Carbamidomethyl (C)]EETAS[Phospho (STY)]SISLHGK_	17	18	22	15	18	15	23	11	12	10	14	22	5	13	10	16	13	0	22	16	18	9	13	9	16	16	18	14	20	6	12	14	17	15	17	14	12	18	17	6	5	16	7	17
P02748	C9	Complement component C9	AEQCCEETASSISLHGK	(C254,C255,S261)	_AEQC[Carbamidomethyl (C)]C[Carbamidomethyl (C)]EETASS[Phospho (STY)]ISLHGK_	17	18	22	15	18	15	23	11	12	10	14	22	5	13	10	16	13	0	22	16	18	9	13	9	16	16	18	14	20	6	12	14	17	15	17	14	12	18	17	6	5	16	7	17
P02751	FN1	Fibronectin	TNTNVNCPIECFMPLDVQADREDSRE	(C2458,C2462,M2464,S2475)	_TNTNVNC[Carbamidomethyl (C)]PIEC[Carbamidomethyl (C)]FM[Oxidation (M)]PLDVQADREDS[Phospho (STY)]RE_	42	58	32	27	39	33	66	17	21	13	35	54	8	34	11	40	60	0	42	29	23	24	23	16	58	38	63	16	46	10	24	24	39	23	35	33	4	32	5	9	13	24	7	34
P02751	FN1	Fibronectin	TNTNVNCPIECFMPLDVQADREDSRE	(C2458,C2462,S2475)	_TNTNVNC[Carbamidomethyl (C)]PIEC[Carbamidomethyl (C)]FMPLDVQADREDS[Phospho (STY)]RE_	42	58	32	27	39	33	66	17	21	13	35	54	8	34	11	40	60	0	42	29	23	24	23	16	58	38	63	16	46	10	24	24	39	23	35	33	4	32	5	9	13	24	7	34
P02753;Q5VY30	RBP4	Retinol-binding protein 4;Retinol-binding protein	LIVHNGYCDGRSER	(C192,S196);(C190,S194)	_LIVHNGYC[Carbamidomethyl (C)]DGRS[Phospho (STY)]ER_	3	3	6	2	1	1	3	2	1	1	5	7	0	1	0	1	0	0	1	1	0	0	3	1	3	0	0	2	0	0	2	2	0	4	2	2	0	0	0	2	0	2	2	1
P02765	AHSG	Alpha-2-HS-glycoprotein	CDSSPDSAEDVR	(C132,S138)	_C[Carbamidomethyl (C)]DSSPDS[Phospho (STY)]AEDVR_	5	7	13	10	3	2	11	7	7	8	11	13	2	9	3	5	6	0	7	12	4	4	8	1	6	5	5	4	2	2	11	8	6	8	8	7	2	4	8	6	3	4	0	6
P02765	AHSG	Alpha-2-HS-glycoprotein	CDSSPDSAEDVRK	(C132,S138)	_C[Carbamidomethyl (C)]DSSPDS[Phospho (STY)]AEDVRK_	5	7	13	10	3	2	11	7	7	8	11	13	2	9	3	5	6	0	7	12	4	4	8	1	6	5	5	4	2	2	11	8	6	8	8	7	2	4	8	6	3	4	0	6
P02765	AHSG	Alpha-2-HS-glycoprotein	HTFMGVVSLGSPSGEVSHPR	(M321,S330)	_HTFM[Oxidation (M)]GVVSLGSPS[Phospho (STY)]GEVSHPR_	5	7	13	10	3	2	11	7	7	8	11	13	2	9	3	5	6	0	7	12	4	4	8	1	6	5	5	4	2	2	11	8	6	8	8	7	2	4	8	6	3	4	0	6
P02765	AHSG	Alpha-2-HS-glycoprotein	HTFMGVVSLGSPSGEVSHPR	(S330)	_HTFMGVVSLGSPS[Phospho (STY)]GEVSHPR_	5	7	13	10	3	2	11	7	7	8	11	13	2	9	3	5	6	0	7	12	4	4	8	1	6	5	5	4	2	2	11	8	6	8	8	7	2	4	8	6	3	4	0	6
P02787	TF	Serotransferrin	IECVSAETTEDCIAK	(C387,S389,C396)	_IEC[Carbamidomethyl (C)]VS[Phospho (STY)]AETTEDC[Carbamidomethyl (C)]IAK_	37	34	37	31	19	18	32	24	22	33	33	32	8	17	17	18	20	0	32	12	32	10	27	27	23	12	15	29	24	17	27	22	28	34	31	31	27	30	18	37	13	28	38	44
P04004	VTN	Vitronectin	IYISGMAPRPSLAK	(M359,S364)	_IYISGM[Oxidation (M)]APRPS[Phospho (STY)]LAK_	18	21	19	20	17	17	22	16	13	12	17	21	7	17	11	19	22	0	20	18	21	15	14	12	20	20	20	16	13	9	15	19	21	17	18	18	14	19	21	12	7	20	15	20
P04004	VTN	Vitronectin	IYISGMAPRPSLAK	(S364)	_IYISGMAPRPS[Phospho (STY)]LAK_	18	21	19	20	17	17	22	16	13	12	17	21	7	17	11	19	22	0	20	18	21	15	14	12	20	20	20	16	13	9	15	19	21	17	18	18	14	19	21	12	7	20	15	20
P04075	ALDOA	Fructose-bisphosphate aldolase A	GILAADESTGSIAK	(S36)	_GILAADES[Phospho (STY)]TGSIAK_	8	15	1	13	14	12	3	15	12	18	18	18	7	13	5	6	2	0	17	2	8	7	5	11	7	2	6	9	9	7	11	10	12	12	17	16	5	14	4	10	6	16	12	12
P04075	ALDOA	Fructose-bisphosphate aldolase A	GILAADESTGSIAK	(S39)	_GILAADESTGS[Phospho (STY)]IAK_	8	15	1	13	14	12	3	15	12	18	18	18	7	13	5	6	2	0	17	2	8	7	5	11	7	2	6	9	9	7	11	10	12	12	17	16	5	14	4	10	6	16	12	12
P04075	ALDOA	Fructose-bisphosphate aldolase A	LQSIGTENTEENR	(S46)	_LQS[Phospho (STY)]IGTENTEENR_	8	15	1	13	14	12	3	15	12	18	18	18	7	13	5	6	2	0	17	2	8	7	5	11	7	2	6	9	9	7	11	10	12	12	17	16	5	14	4	10	6	16	12	12
P04114	APOB	Apolipoprotein B-100	VRESDEETQIK	(S4048)	_VRES[Phospho (STY)]DEETQIK_	18	79	29	2	32	44	114	2	5	9	14	40	1	30	21	194	185	0	58	190	20	21	66	5	105	173	157	22	124	119	26	19	190	61	23	24	4	12	135	1	71	83	4	29
P04196	HRG	Histidine-rich glycoprotein	HHSHEQHPHGHHPHAHHPHEHDTHR	(S356)	_HHS[Phospho (STY)]HEQHPHGHHPHAHHPHEHDTHR_	6	12	12	10	7	5	20	10	10	14	14	17	0	14	2	19	18	0	20	19	12	4	16	6	9	17	9	6	6	15	12	11	18	11	14	16	3	5	18	7	15	11	7	18
P04264	KRT1	Keratin, type II cytoskeletal 1	SLVNLGGSK	(S66)	_S[Phospho (STY)]LVNLGGSK_	11	11	10	13	12	9	12	13	12	12	13	14	5	11	8	9	10	0	12	12	11	12	12	10	13	8	10	10	10	10	12	6	9	11	12	13	10	12	11	8	10	11	11	12
P04264	KRT1	Keratin, type II cytoskeletal 1	SGGGFSSGSAGIINYQR	(S21)	_SGGGFSSGS[Phospho (STY)]AGIINYQR_	11	11	10	13	12	9	12	13	12	12	13	14	5	11	8	9	10	0	12	12	11	12	12	10	13	8	10	10	10	10	12	6	9	11	12	13	10	12	11	8	10	11	11	12
P04406	GAPDH	Glyceraldehyde-3-phosphate dehydrogenase	GALQNIIPASTGAAK	(S210)	_GALQNIIPAS[Phospho (STY)]TGAAK_	13	13	12	10	17	9	18	11	8	14	18	18	5	12	6	6	13	0	15	21	16	14	14	16	17	9	21	12	9	3	12	11	15	12	20	20	3	17	8	6	5	18	14	8
P04406	GAPDH	Glyceraldehyde-3-phosphate dehydrogenase	IISNASCTTNCLAPLAK	(S151,C152,C156)	_IISNAS[Phospho (STY)]C[Carbamidomethyl (C)]TTNC[Carbamidomethyl (C)]LAPLAK_	13	13	12	10	17	9	18	11	8	14	18	18	5	12	6	6	13	0	15	21	16	14	14	16	17	9	21	12	9	3	12	11	15	12	20	20	3	17	8	6	5	18	14	8
P04406	GAPDH	Glyceraldehyde-3-phosphate dehydrogenase	IISNASCTTNCLAPLAK	(C152,T153,C156)	_IISNASC[Carbamidomethyl (C)]T[Phospho (STY)]TNC[Carbamidomethyl (C)]LAPLAK_	13	13	12	10	17	9	18	11	8	14	18	18	5	12	6	6	13	0	15	21	16	14	14	16	17	9	21	12	9	3	12	11	15	12	20	20	3	17	8	6	5	18	14	8
P04406	GAPDH	Glyceraldehyde-3-phosphate dehydrogenase	LVINGNPITIFQERDPSK	(S83)	_LVINGNPITIFQERDPS[Phospho (STY)]K_	13	13	12	10	17	9	18	11	8	14	18	18	5	12	6	6	13	0	15	21	16	14	14	16	17	9	21	12	9	3	12	11	15	12	20	20	3	17	8	6	5	18	14	8
P04792	HSPB1	Heat shock protein beta-1	AQLGGPEAAKSDETAAK	(S199)	_AQLGGPEAAKS[Phospho (STY)]DETAAK_	6	13	13	10	11	3	12	11	10	10	18	21	6	10	4	6	8	0	13	8	14	13	10	15	19	3	10	4	6	5	12	9	5	16	20	18	5	16	9	12	2	17	13	7
P04792	HSPB1	Heat shock protein beta-1	GPSWDPFR	(S15)	_GPS[Phospho (STY)]WDPFR_	6	13	13	10	11	3	12	11	10	10	18	21	6	10	4	6	8	0	13	8	14	13	10	15	19	3	10	4	6	5	12	9	5	16	20	18	5	16	9	12	2	17	13	7
P04792	HSPB1	Heat shock protein beta-1	GPSWDPFRDWYPHSR	(S15)	_GPS[Phospho (STY)]WDPFRDWYPHSR_	6	13	13	10	11	3	12	11	10	10	18	21	6	10	4	6	8	0	13	8	14	13	10	15	19	3	10	4	6	5	12	9	5	16	20	18	5	16	9	12	2	17	13	7
P04792	HSPB1	Heat shock protein beta-1	PLPPAAIESPAVAAPAYSR	(S65)	_PLPPAAIES[Phospho (STY)]PAVAAPAYSR_	6	13	13	10	11	3	12	11	10	10	18	21	6	10	4	6	8	0	13	8	14	13	10	15	19	3	10	4	6	5	12	9	5	16	20	18	5	16	9	12	2	17	13	7
P04792	HSPB1	Heat shock protein beta-1	QLSSGVSEIR	(S82,S86)	_QLS[Phospho (STY)]SGVS[Phospho (STY)]EIR_	6	13	13	10	11	3	12	11	10	10	18	21	6	10	4	6	8	0	13	8	14	13	10	15	19	3	10	4	6	5	12	9	5	16	20	18	5	16	9	12	2	17	13	7
P04792	HSPB1	Heat shock protein beta-1	QLSSGVSEIR	(S82)	_QLS[Phospho (STY)]SGVSEIR_	6	13	13	10	11	3	12	11	10	10	18	21	6	10	4	6	8	0	13	8	14	13	10	15	19	3	10	4	6	5	12	9	5	16	20	18	5	16	9	12	2	17	13	7
P04792	HSPB1	Heat shock protein beta-1	QLSSGVSEIR	(S86)	_QLSSGVS[Phospho (STY)]EIR_	6	13	13	10	11	3	12	11	10	10	18	21	6	10	4	6	8	0	13	8	14	13	10	15	19	3	10	4	6	5	12	9	5	16	20	18	5	16	9	12	2	17	13	7
P05023	ATP1A1	Sodium/potassium-transporting ATPase subunit alpha-1	LNIPVSQVNPR	(S653)	_LNIPVS[Phospho (STY)]QVNPR_	14	19	13	12	16	14	21	10	10	11	15	19	6	16	6	0	12	0	19	6	15	12	9	13	15	2	12	14	5	14	12	13	3	6	19	14	3	16	7	6	3	15	9	11
P05060	CHGB	Secretogranin-1	ADEPQWSLYPSDSQVSEEVK	(S149)	_ADEPQWSLYPSDSQVS[Phospho (STY)]EEVK_	13	15	10	15	12	9	12	9	1	8	17	17	7	17	5	3	7	0	6	4	13	7	12	11	16	0	7	6	10	0	14	15	0	13	15	16	8	15	4	11	0	14	11	16
P05060	CHGB	Secretogranin-1	APRPQSEESWDEEDK	(S377,S380)	_APRPQS[Phospho (STY)]EES[Phospho (STY)]WDEEDK_	13	15	10	15	12	9	12	9	1	8	17	17	7	17	5	3	7	0	6	4	13	7	12	11	16	0	7	6	10	0	14	15	0	13	15	16	8	15	4	11	0	14	11	16
P05060	CHGB	Secretogranin-1	APRPQSEESWDEEDKR	(S377,S380)	_APRPQS[Phospho (STY)]EES[Phospho (STY)]WDEEDKR_	13	15	10	15	12	9	12	9	1	8	17	17	7	17	5	3	7	0	6	4	13	7	12	11	16	0	7	6	10	0	14	15	0	13	15	16	8	15	4	11	0	14	11	16
P05060	CHGB	Secretogranin-1	APRPQSEESWDEEDK	(S377)	_APRPQS[Phospho (STY)]EESWDEEDK_	13	15	10	15	12	9	12	9	1	8	17	17	7	17	5	3	7	0	6	4	13	7	12	11	16	0	7	6	10	0	14	15	0	13	15	16	8	15	4	11	0	14	11	16
P05060	CHGB	Secretogranin-1	ERADEPQWSLYPSDSQVSEEVK	(S149)	_ERADEPQWSLYPSDSQVS[Phospho (STY)]EEVK_	13	15	10	15	12	9	12	9	1	8	17	17	7	17	5	3	7	0	6	4	13	7	12	11	16	0	7	6	10	0	14	15	0	13	15	16	8	15	4	11	0	14	11	16
P05060	CHGB	Secretogranin-1	GHPQEESEESNVSMASLGEK	(S311,S317)	_GHPQEES[Phospho (STY)]EESNVS[Phospho (STY)]MASLGEK_	13	15	10	15	12	9	12	9	1	8	17	17	7	17	5	3	7	0	6	4	13	7	12	11	16	0	7	6	10	0	14	15	0	13	15	16	8	15	4	11	0	14	11	16
P05060	CHGB	Secretogranin-1	GQPRSQEESEEGEEDATSEVDK	(S259,S263)	_GQPRS[Phospho (STY)]QEES[Phospho (STY)]EEGEEDATSEVDK_	13	15	10	15	12	9	12	9	1	8	17	17	7	17	5	3	7	0	6	4	13	7	12	11	16	0	7	6	10	0	14	15	0	13	15	16	8	15	4	11	0	14	11	16
P05060	CHGB	Secretogranin-1	LLRDPADASEAHESSSR	(S93)	_LLRDPADAS[Phospho (STY)]EAHESSSR_	13	15	10	15	12	9	12	9	1	8	17	17	7	17	5	3	7	0	6	4	13	7	12	11	16	0	7	6	10	0	14	15	0	13	15	16	8	15	4	11	0	14	11	16
P05060	CHGB	Secretogranin-1	MAHGYGEESEEERGLEPGK	(M397,S405)	_M[Oxidation (M)]AHGYGEES[Phospho (STY)]EEERGLEPGK_	13	15	10	15	12	9	12	9	1	8	17	17	7	17	5	3	7	0	6	4	13	7	12	11	16	0	7	6	10	0	14	15	0	13	15	16	8	15	4	11	0	14	11	16
P05060	CHGB	Secretogranin-1	MAHGYGEESEEERGLEPGK	(S405)	_MAHGYGEES[Phospho (STY)]EEERGLEPGK_	13	15	10	15	12	9	12	9	1	8	17	17	7	17	5	3	7	0	6	4	13	7	12	11	16	0	7	6	10	0	14	15	0	13	15	16	8	15	4	11	0	14	11	16
P05060	CHGB	Secretogranin-1	RDHHSTHYRASEEEPEYGEEIK	(S335)	_RDHHSTHYRAS[Phospho (STY)]EEEPEYGEEIK_	13	15	10	15	12	9	12	9	1	8	17	17	7	17	5	3	7	0	6	4	13	7	12	11	16	0	7	6	10	0	14	15	0	13	15	16	8	15	4	11	0	14	11	16
P05060	CHGB	Secretogranin-1	RNYPSLELDK	(S391)	_RNYPS[Phospho (STY)]LELDK_	13	15	10	15	12	9	12	9	1	8	17	17	7	17	5	3	7	0	6	4	13	7	12	11	16	0	7	6	10	0	14	15	0	13	15	16	8	15	4	11	0	14	11	16
P05060	CHGB	Secretogranin-1	SQEESEEGEEDATSEVDK	(S259,S263)	_S[Phospho (STY)]QEES[Phospho (STY)]EEGEEDATSEVDK_	13	15	10	15	12	9	12	9	1	8	17	17	7	17	5	3	7	0	6	4	13	7	12	11	16	0	7	6	10	0	14	15	0	13	15	16	8	15	4	11	0	14	11	16
P05060	CHGB	Secretogranin-1	SQEESEEGEEDATSEVDK	(S259)	_S[Phospho (STY)]QEESEEGEEDATSEVDK_	13	15	10	15	12	9	12	9	1	8	17	17	7	17	5	3	7	0	6	4	13	7	12	11	16	0	7	6	10	0	14	15	0	13	15	16	8	15	4	11	0	14	11	16
P05060	CHGB	Secretogranin-1	SQREDEEEEEGENYQK	(S160)	_S[Phospho (STY)]QREDEEEEEGENYQK_	13	15	10	15	12	9	12	9	1	8	17	17	7	17	5	3	7	0	6	4	13	7	12	11	16	0	7	6	10	0	14	15	0	13	15	16	8	15	4	11	0	14	11	16
P05060	CHGB	Secretogranin-1	SQEESEEGEEDATSEVDK	(S263)	_SQEES[Phospho (STY)]EEGEEDATSEVDK_	13	15	10	15	12	9	12	9	1	8	17	17	7	17	5	3	7	0	6	4	13	7	12	11	16	0	7	6	10	0	14	15	0	13	15	16	8	15	4	11	0	14	11	16
P05109	S100A8	Protein S100-A8	ALNSIIDVYHK	(S11)	_ALNS[Phospho (STY)]IIDVYHK_	2	5	5	2	3	1	5	11	13	12	13	11	1	6	1	5	10	0	12	11	10	8	6	8	10	6	6	3	5	12	11	4	9	6	7	7	2	5	8	8	10	11	9	8
P05154	SERPINA5	Plasma serine protease inhibitor	AAAATGTIFTFR	(T371)	_AAAATGTIFT[Phospho (STY)]FR_	12	18	15	18	14	10	15	15	16	17	18	19	9	17	9	10	13	0	15	10	13	14	17	14	16	9	13	11	9	4	19	16	14	15	18	18	7	14	10	13	9	18	11	17
P05164	MPO	Myeloperoxidase	DYLPLVLGPTAMR	(T470,M472)	_DYLPLVLGPT[Phospho (STY)]AM[Oxidation (M)]R_	0	3	0	0	1	2	0	9	10	11	8	15	1	0	0	0	5	0	11	3	8	5	1	10	9	4	9	0	11	11	3	4	4	2	1	0	0	0	0	1	4	10	2	3
P05186	ALPL	Alkaline phosphatase, tissue-nonspecific isozyme	TYNTNAQVPDSAGTATAYLCGVK	(S110,C119)	_TYNTNAQVPDS[Phospho (STY)]AGTATAYLC[Carbamidomethyl (C)]GVK_	2	5	1	3	1	2	4	4	3	2	4	6	2	3	1	0	2	0	3	1	3	1	3	2	3	0	0	2	0	0	4	3	2	3	6	6	1	3	1	1	0	5	2	5
P05387	RPLP2	60S acidic ribosomal protein P2	KEESEESDDDMGFGLFD	(S102,S105,M109)	_KEES[Phospho (STY)]EES[Phospho (STY)]DDDM[Oxidation (M)]GFGLFD_	1	1	4	1	4	1	1	0	0	1	1	4	1	4	0	1	0	0	0	1	1	4	0	4	2	2	3	0	1	0	1	4	0	0	4	4	0	4	0	1	0	3	1	1
P05387	RPLP2	60S acidic ribosomal protein P2	KEESEESDDDMGFGLFD	(S102,M109)	_KEES[Phospho (STY)]EESDDDM[Oxidation (M)]GFGLFD_	1	1	4	1	4	1	1	0	0	1	1	4	1	4	0	1	0	0	0	1	1	4	0	4	2	2	3	0	1	0	1	4	0	0	4	4	0	4	0	1	0	3	1	1
P05387	RPLP2	60S acidic ribosomal protein P2	KEESEESDDDMGFGLFD	(S105,M109)	_KEESEES[Phospho (STY)]DDDM[Oxidation (M)]GFGLFD_	1	1	4	1	4	1	1	0	0	1	1	4	1	4	0	1	0	0	0	1	1	4	0	4	2	2	3	0	1	0	1	4	0	0	4	4	0	4	0	1	0	3	1	1
P05455	SSB	Lupus La protein	FASDDEHDEHDENGATGPVK	(S366)	_FAS[Phospho (STY)]DDEHDEHDENGATGPVK_	1	2	2	2	2	2	2	0	0	2	1	2	0	1	0	1	2	0	2	2	1	2	1	2	2	2	2	1	2	1	1	2	2	1	2	2	1	2	0	0	0	1	0	1
P05546	SERPIND1	Heparin cofactor 2	GGETAQSADPQWEQLNNK	(S37)	_GGETAQS[Phospho (STY)]ADPQWEQLNNK_	9	5	4	2	8	7	13	1	1	1	2	8	0	4	2	14	13	0	11	12	3	3	2	1	8	12	10	3	6	3	2	2	13	2	3	4	4	6	7	0	4	2	0	7
P06396	GSN	Gelsolin	VPEARPNSMVVEHPEFLK	(S51,M52)	_VPEARPNS[Phospho (STY)]M[Oxidation (M)]VVEHPEFLK_	14	24	22	19	18	13	27	18	15	19	21	27	8	23	8	10	23	0	19	11	10	17	19	11	18	19	16	13	11	9	21	18	12	21	26	18	8	14	10	16	3	19	14	20
P06396	GSN	Gelsolin	VPEARPNSMVVEHPEFLK	(S51)	_VPEARPNS[Phospho (STY)]MVVEHPEFLK_	14	24	22	19	18	13	27	18	15	19	21	27	8	23	8	10	23	0	19	11	10	17	19	11	18	19	16	13	11	9	21	18	12	21	26	18	8	14	10	16	3	19	14	20
P06702	S100A9	Protein S100-A9	LGHPDTLNQGEFK	(T31)	_LGHPDT[Phospho (STY)]LNQGEFK_	10	10	7	6	5	1	6	18	17	20	19	16	4	8	3	7	17	0	20	18	19	9	11	10	16	12	14	4	10	19	18	7	11	10	10	10	4	11	10	16	17	18	15	10
P06702	S100A9	Protein S100-A9	LTWASHEK	(S90)	_LTWAS[Phospho (STY)]HEK_	10	10	7	6	5	1	6	18	17	20	19	16	4	8	3	7	17	0	20	18	19	9	11	10	16	12	14	4	10	19	18	7	11	10	10	10	4	11	10	16	17	18	15	10
P06702	S100A9	Protein S100-A9	MHEGDEGPGHHHKPGLGEGTP	(M94,T113)	_M[Oxidation (M)]HEGDEGPGHHHKPGLGEGT[Phospho (STY)]P_	10	10	7	6	5	1	6	18	17	20	19	16	4	8	3	7	17	0	20	18	19	9	11	10	16	12	14	4	10	19	18	7	11	10	10	10	4	11	10	16	17	18	15	10
P06702	S100A9	Protein S100-A9	MHEGDEGPGHHHKPGLGEGTP	(T113)	_MHEGDEGPGHHHKPGLGEGT[Phospho (STY)]P_	10	10	7	6	5	1	6	18	17	20	19	16	4	8	3	7	17	0	20	18	19	9	11	10	16	12	14	4	10	19	18	7	11	10	10	10	4	11	10	16	17	18	15	10
P06702	S100A9	Protein S100-A9	PGLGEGTP	(T113)	_PGLGEGT[Phospho (STY)]P_	10	10	7	6	5	1	6	18	17	20	19	16	4	8	3	7	17	0	20	18	19	9	11	10	16	12	14	4	10	19	18	7	11	10	10	10	4	11	10	16	17	18	15	10
P06702	S100A9	Protein S100-A9	VIEHIMEDLDTNADKQLSFEEFIMLMAR	(M63,T68,S75)	_VIEHIM[Oxidation (M)]EDLDT[Phospho (STY)]NADKQLS[Phospho (STY)]FEEFIMLMAR_	10	10	7	6	5	1	6	18	17	20	19	16	4	8	3	7	17	0	20	18	19	9	11	10	16	12	14	4	10	19	18	7	11	10	10	10	4	11	10	16	17	18	15	10
P06727	APOA4	Apolipoprotein A-IV	ENADSLQASLRPHADELK	(S174)	_ENADS[Phospho (STY)]LQASLRPHADELK_	16	21	26	18	19	11	27	19	15	12	15	26	4	25	7	20	24	0	24	15	13	6	19	10	19	27	23	12	7	15	11	19	26	18	27	23	14	16	22	4	4	21	3	14
P06727	APOA4	Apolipoprotein A-IV	ISASAEELR	(S259)	_ISAS[Phospho (STY)]AEELR_	16	21	26	18	19	11	27	19	15	12	15	26	4	25	7	20	24	0	24	15	13	6	19	10	19	27	23	12	7	15	11	19	26	18	27	23	14	16	22	4	4	21	3	14
P06733	ENO1	Alpha-enolase	SGKYDLDFK	(S254)	_S[Phospho (STY)]GKYDLDFK_	14	18	6	9	11	9	17	12	8	16	18	21	8	15	4	2	9	0	10	13	11	12	10	13	19	3	9	10	15	11	14	9	5	17	16	18	7	16	2	9	6	16	17	15
P06733	ENO1	Alpha-enolase	TIAPALVSK	(S79)	_TIAPALVS[Phospho (STY)]K_	14	18	6	9	11	9	17	12	8	16	18	21	8	15	4	2	9	0	10	13	11	12	10	13	19	3	9	10	15	11	14	9	5	17	16	18	7	16	2	9	6	16	17	15
P07355	ANXA2	Annexin A2	STVHEILCK	(S2,C9)	_[Acetyl (Protein N-term)]S[Phospho (STY)]TVHEILC[Carbamidomethyl (C)]K_	20	24	18	17	29	9	19	26	24	23	32	23	6	19	8	12	19	0	27	13	31	26	15	24	31	22	24	21	24	28	27	15	14	20	22	24	21	30	18	25	14	23	32	21
P07355	ANXA2	Annexin A2	STVHEILCK	(T3,C9)	_[Acetyl (Protein N-term)]ST[Phospho (STY)]VHEILC[Carbamidomethyl (C)]K_	20	24	18	17	29	9	19	26	24	23	32	23	6	19	8	12	19	0	27	13	31	26	15	24	31	22	24	21	24	28	27	15	14	20	22	24	21	30	18	25	14	23	32	21
P07355	ANXA2	Annexin A2	AEDGSVIDYELIDQDAR	(S184)	_AEDGS[Phospho (STY)]VIDYELIDQDAR_	20	24	18	17	29	9	19	26	24	23	32	23	6	19	8	12	19	0	27	13	31	26	15	24	31	22	24	21	24	28	27	15	14	20	22	24	21	30	18	25	14	23	32	21
P07355	ANXA2	Annexin A2	LSLEGDHSTPPSAYGSVK	(S12)	_LS[Phospho (STY)]LEGDHSTPPSAYGSVK_	20	24	18	17	29	9	19	26	24	23	32	23	6	19	8	12	19	0	27	13	31	26	15	24	31	22	24	21	24	28	27	15	14	20	22	24	21	30	18	25	14	23	32	21
P07355	ANXA2	Annexin A2	LSLEGDHSTPPSAYGSVK	(T19)	_LSLEGDHST[Phospho (STY)]PPSAYGSVK_	20	24	18	17	29	9	19	26	24	23	32	23	6	19	8	12	19	0	27	13	31	26	15	24	31	22	24	21	24	28	27	15	14	20	22	24	21	30	18	25	14	23	32	21
P07355	ANXA2	Annexin A2	LSLEGDHSTPPSAYGSVK	(Y24)	_LSLEGDHSTPPSAY[Phospho (STY)]GSVK_	20	24	18	17	29	9	19	26	24	23	32	23	6	19	8	12	19	0	27	13	31	26	15	24	31	22	24	21	24	28	27	15	14	20	22	24	21	30	18	25	14	23	32	21
P07355	ANXA2	Annexin A2	LSLEGDHSTPPSAYGSVK	(S26)	_LSLEGDHSTPPSAYGS[Phospho (STY)]VK_	20	24	18	17	29	9	19	26	24	23	32	23	6	19	8	12	19	0	27	13	31	26	15	24	31	22	24	21	24	28	27	15	14	20	22	24	21	30	18	25	14	23	32	21
P07355	ANXA2	Annexin A2	RAEDGSVIDYELIDQDAR	(S184)	_RAEDGS[Phospho (STY)]VIDYELIDQDAR_	20	24	18	17	29	9	19	26	24	23	32	23	6	19	8	12	19	0	27	13	31	26	15	24	31	22	24	21	24	28	27	15	14	20	22	24	21	30	18	25	14	23	32	21
P07357	C8A	Complement component C8 alpha chain	RHLVCNGDQDCLDGSDEDDCEDVR	(C115,C121,S125,C130)	_RHLVC[Carbamidomethyl (C)]NGDQDC[Carbamidomethyl (C)]LDGS[Phospho (STY)]DEDDC[Carbamidomethyl (C)]EDVR_	10	8	5	5	8	7	16	2	5	4	6	11	3	7	3	12	12	0	12	7	10	3	2	4	9	9	8	8	9	6	3	6	10	4	12	5	4	10	9	2	3	9	1	9
P07384	CAPN1	Calpain-1 catalytic subunit	RPTELLSNPQFIVDGATR	(S93)	_RPTELLS[Phospho (STY)]NPQFIVDGATR_	4	9	12	5	17	3	11	5	3	10	16	11	0	7	1	3	4	0	11	6	11	10	1	8	12	2	9	3	13	4	5	6	6	7	10	10	1	9	2	2	1	10	12	5
P07476	IVL	Involucrin	QPTPLPPPCQK	(T38,C44)	_QPT[Phospho (STY)]PLPPPC[Carbamidomethyl (C)]QK_	0	0	0	0	0	0	0	2	1	3	7	1	0	0	0	0	0	0	2	0	3	2	0	3	4	0	0	0	1	0	1	0	0	3	1	3	2	1	0	1	0	1	4	0
P07814	EPRS1	Bifunctional glutamate/proline--tRNA ligase	EYIPGQPPLSQSSDSSPTR	(S886)	_EYIPGQPPLSQSSDSS[Phospho (STY)]PTR_	0	0	2	0	3	1	2	1	1	1	1	2	1	2	0	0	1	0	1	2	0	1	1	2	2	3	3	0	0	2	1	2	1	1	3	2	0	1	0	0	1	2	1	0
P07900	HSP90AA1	Heat shock protein HSP 90-alpha	ESEDKPEIEDVGSDEEEEK	(S263)	_ESEDKPEIEDVGS[Phospho (STY)]DEEEEK_	9	17	19	15	17	9	18	11	8	15	19	20	4	17	5	3	12	0	15	19	15	14	12	16	19	8	18	6	17	14	11	16	14	17	22	17	2	17	5	6	13	17	9	9
P07900	HSP90AA1	Heat shock protein HSP 90-alpha	ESEDKPEIEDVGSDEEEEKK	(S263)	_ESEDKPEIEDVGS[Phospho (STY)]DEEEEKK_	9	17	19	15	17	9	18	11	8	15	19	20	4	17	5	3	12	0	15	19	15	14	12	16	19	8	18	6	17	14	11	16	14	17	22	17	2	17	5	6	13	17	9	9
P07900	HSP90AA1	Heat shock protein HSP 90-alpha	EVSDDEAEEKEDKEEEK	(S231)	_EVS[Phospho (STY)]DDEAEEKEDKEEEK_	9	17	19	15	17	9	18	11	8	15	19	20	4	17	5	3	12	0	15	19	15	14	12	16	19	8	18	6	17	14	11	16	14	17	22	17	2	17	5	6	13	17	9	9
P07900	HSP90AA1	Heat shock protein HSP 90-alpha	PEIEDVGSDEEEEK	(S263)	_PEIEDVGS[Phospho (STY)]DEEEEK_	9	17	19	15	17	9	18	11	8	15	19	20	4	17	5	3	12	0	15	19	15	14	12	16	19	8	18	6	17	14	11	16	14	17	22	17	2	17	5	6	13	17	9	9
P07900	HSP90AA1	Heat shock protein HSP 90-alpha	PEIEDVGSDEEEEKK	(S263)	_PEIEDVGS[Phospho (STY)]DEEEEKK_	9	17	19	15	17	9	18	11	8	15	19	20	4	17	5	3	12	0	15	19	15	14	12	16	19	8	18	6	17	14	11	16	14	17	22	17	2	17	5	6	13	17	9	9
P07900	HSP90AA1	Heat shock protein HSP 90-alpha	YYTSASGDEMVSLK	(M474,S476)	_YYTSASGDEM[Oxidation (M)]VS[Phospho (STY)]LK_	9	17	19	15	17	9	18	11	8	15	19	20	4	17	5	3	12	0	15	19	15	14	12	16	19	8	18	6	17	14	11	16	14	17	22	17	2	17	5	6	13	17	9	9
P07900	HSP90AA1	Heat shock protein HSP 90-alpha	YYTSASGDEMVSLK	(S476)	_YYTSASGDEMVS[Phospho (STY)]LK_	9	17	19	15	17	9	18	11	8	15	19	20	4	17	5	3	12	0	15	19	15	14	12	16	19	8	18	6	17	14	11	16	14	17	22	17	2	17	5	6	13	17	9	9
P07948	LYN	Tyrosine-protein kinase Lyn	DSLSDDGVDLK	(S13)	_DSLS[Phospho (STY)]DDGVDLK_	5	8	4	3	7	3	5	6	8	7	6	8	3	2	0	0	4	0	3	5	8	5	6	6	8	2	7	3	4	6	5	7	0	7	7	7	1	5	1	5	4	7	5	6
P07948	LYN	Tyrosine-protein kinase Lyn	GKDSLSDDGVDLK	(S11,S13)	_GKDS[Phospho (STY)]LS[Phospho (STY)]DDGVDLK_	5	8	4	3	7	3	5	6	8	7	6	8	3	2	0	0	4	0	3	5	8	5	6	6	8	2	7	3	4	6	5	7	0	7	7	7	1	5	1	5	4	7	5	6
P07948	LYN	Tyrosine-protein kinase Lyn	GKDSLSDDGVDLK	(S11)	_GKDS[Phospho (STY)]LSDDGVDLK_	5	8	4	3	7	3	5	6	8	7	6	8	3	2	0	0	4	0	3	5	8	5	6	6	8	2	7	3	4	6	5	7	0	7	7	7	1	5	1	5	4	7	5	6
P07948	LYN	Tyrosine-protein kinase Lyn	GKDSLSDDGVDLK	(S13)	_GKDSLS[Phospho (STY)]DDGVDLK_	5	8	4	3	7	3	5	6	8	7	6	8	3	2	0	0	4	0	3	5	8	5	6	6	8	2	7	3	4	6	5	7	0	7	7	7	1	5	1	5	4	7	5	6
P07948	LYN	Tyrosine-protein kinase Lyn	NTERTIYVR	(T30)	_NTERT[Phospho (STY)]IYVR_	5	8	4	3	7	3	5	6	8	7	6	8	3	2	0	0	4	0	3	5	8	5	6	6	8	2	7	3	4	6	5	7	0	7	7	7	1	5	1	5	4	7	5	6
P07948	LYN	Tyrosine-protein kinase Lyn	VENCPDELYDIMK	(C468,Y473)	_VENC[Carbamidomethyl (C)]PDELY[Phospho (STY)]DIMK_	5	8	4	3	7	3	5	6	8	7	6	8	3	2	0	0	4	0	3	5	8	5	6	6	8	2	7	3	4	6	5	7	0	7	7	7	1	5	1	5	4	7	5	6
P08183	ABCB1	ATP-dependent translocase ABCB1	FDTLVGER	(T522)	_FDT[Phospho (STY)]LVGER_	7	15	7	9	13	7	16	8	7	7	9	20	5	9	5	0	4	0	7	4	13	5	12	9	16	0	10	11	0	6	11	9	0	11	17	17	3	11	5	5	2	15	4	11
P08183	ABCB1	ATP-dependent translocase ABCB1	SEIDALEMSSNDSR	(M653,S658)	_SEIDALEM[Oxidation (M)]SSNDS[Phospho (STY)]R_	7	15	7	9	13	7	16	8	7	7	9	20	5	9	5	0	4	0	7	4	13	5	12	9	16	0	10	11	0	6	11	9	0	11	17	17	3	11	5	5	2	15	4	11
P08183	ABCB1	ATP-dependent translocase ABCB1	SEIDALEMSSNDSRSSLIR	(M653,S661)	_SEIDALEM[Oxidation (M)]SSNDSRSS[Phospho (STY)]LIR_	7	15	7	9	13	7	16	8	7	7	9	20	5	9	5	0	4	0	7	4	13	5	12	9	16	0	10	11	0	6	11	9	0	11	17	17	3	11	5	5	2	15	4	11
P08183	ABCB1	ATP-dependent translocase ABCB1	SEIDALEMSSNDSR	(S658)	_SEIDALEMSSNDS[Phospho (STY)]R_	7	15	7	9	13	7	16	8	7	7	9	20	5	9	5	0	4	0	7	4	13	5	12	9	16	0	10	11	0	6	11	9	0	11	17	17	3	11	5	5	2	15	4	11
P08183	ABCB1	ATP-dependent translocase ABCB1	SEIDALEMSSNDSRSSLIR	(S661)	_SEIDALEMSSNDSRSS[Phospho (STY)]LIR_	7	15	7	9	13	7	16	8	7	7	9	20	5	9	5	0	4	0	7	4	13	5	12	9	16	0	10	11	0	6	11	9	0	11	17	17	3	11	5	5	2	15	4	11
P08238	HSP90AB1	Heat shock protein HSP 90-beta	EISDDEAEEEK	(S226)	_EIS[Phospho (STY)]DDEAEEEK_	10	20	22	19	20	11	22	15	14	20	20	23	9	20	10	5	19	0	20	22	17	15	20	17	21	15	19	11	20	14	16	20	14	21	22	22	4	20	4	9	15	20	10	15
P08238	HSP90AB1	Heat shock protein HSP 90-beta	EISDDEAEEEKGEKEEEDK	(S226)	_EIS[Phospho (STY)]DDEAEEEKGEKEEEDK_	10	20	22	19	20	11	22	15	14	20	20	23	9	20	10	5	19	0	20	22	17	15	20	17	21	15	19	11	20	14	16	20	14	21	22	22	4	20	4	9	15	20	10	15
P08238	HSP90AB1	Heat shock protein HSP 90-beta	IEDVGSDEEDDSGK	(S255)	_IEDVGS[Phospho (STY)]DEEDDSGK_	10	20	22	19	20	11	22	15	14	20	20	23	9	20	10	5	19	0	20	22	17	15	20	17	21	15	19	11	20	14	16	20	14	21	22	22	4	20	4	9	15	20	10	15
P08238	HSP90AB1	Heat shock protein HSP 90-beta	IKEKYIDQEELNK	(Y276)	_IKEKY[Phospho (STY)]IDQEELNK_	10	20	22	19	20	11	22	15	14	20	20	23	9	20	10	5	19	0	20	22	17	15	20	17	21	15	19	11	20	14	16	20	14	21	22	22	4	20	4	9	15	20	10	15
P08238	HSP90AB1	Heat shock protein HSP 90-beta	PKIEDVGSDEEDDSGK	(S255)	_PKIEDVGS[Phospho (STY)]DEEDDSGK_	10	20	22	19	20	11	22	15	14	20	20	23	9	20	10	5	19	0	20	22	17	15	20	17	21	15	19	11	20	14	16	20	14	21	22	22	4	20	4	9	15	20	10	15
P08473	MME	Neprilysin	GKSESQMDITDINTPK	(S4,S6,M8)	_GKS[Phospho (STY)]ES[Phospho (STY)]QM[Oxidation (M)]DITDINTPK_	31	36	31	33	26	26	35	29	23	30	30	37	21	30	18	3	21	0	37	14	31	25	36	28	37	5	20	28	11	33	32	32	3	32	36	36	15	34	16	21	9	33	28	34
P08473	MME	Neprilysin	GKSESQMDITDINTPK	(S4,S6)	_GKS[Phospho (STY)]ES[Phospho (STY)]QMDITDINTPK_	31	36	31	33	26	26	35	29	23	30	30	37	21	30	18	3	21	0	37	14	31	25	36	28	37	5	20	28	11	33	32	32	3	32	36	36	15	34	16	21	9	33	28	34
P08473	MME	Neprilysin	GKSESQMDITDINTPK	(S4,M8)	_GKS[Phospho (STY)]ESQM[Oxidation (M)]DITDINTPK_	31	36	31	33	26	26	35	29	23	30	30	37	21	30	18	3	21	0	37	14	31	25	36	28	37	5	20	28	11	33	32	32	3	32	36	36	15	34	16	21	9	33	28	34
P08473	MME	Neprilysin	GKSESQMDITDINTPK	(S4)	_GKS[Phospho (STY)]ESQMDITDINTPK_	31	36	31	33	26	26	35	29	23	30	30	37	21	30	18	3	21	0	37	14	31	25	36	28	37	5	20	28	11	33	32	32	3	32	36	36	15	34	16	21	9	33	28	34
P08473	MME	Neprilysin	GKSESQMDITDINTPK	(S6,M8)	_GKSES[Phospho (STY)]QM[Oxidation (M)]DITDINTPK_	31	36	31	33	26	26	35	29	23	30	30	37	21	30	18	3	21	0	37	14	31	25	36	28	37	5	20	28	11	33	32	32	3	32	36	36	15	34	16	21	9	33	28	34
P08473	MME	Neprilysin	GKSESQMDITDINTPK	(S6)	_GKSES[Phospho (STY)]QMDITDINTPK_	31	36	31	33	26	26	35	29	23	30	30	37	21	30	18	3	21	0	37	14	31	25	36	28	37	5	20	28	11	33	32	32	3	32	36	36	15	34	16	21	9	33	28	34
P08473	MME	Neprilysin	SESQMDITDINTPK	(S6,M8)	_SES[Phospho (STY)]QM[Oxidation (M)]DITDINTPK_	31	36	31	33	26	26	35	29	23	30	30	37	21	30	18	3	21	0	37	14	31	25	36	28	37	5	20	28	11	33	32	32	3	32	36	36	15	34	16	21	9	33	28	34
P08473	MME	Neprilysin	SESQMDITDINTPK	(S6)	_SES[Phospho (STY)]QMDITDINTPK_	31	36	31	33	26	26	35	29	23	30	30	37	21	30	18	3	21	0	37	14	31	25	36	28	37	5	20	28	11	33	32	32	3	32	36	36	15	34	16	21	9	33	28	34
P08473	MME	Neprilysin	SESQMDITDINTPKPK	(M8,T15)	_SESQM[Oxidation (M)]DITDINT[Phospho (STY)]PKPK_	31	36	31	33	26	26	35	29	23	30	30	37	21	30	18	3	21	0	37	14	31	25	36	28	37	5	20	28	11	33	32	32	3	32	36	36	15	34	16	21	9	33	28	34
P08559;P29803;Q5JPU3	PDHA1;PDHA2;PDHA1	Pyruvate dehydrogenase E1 component subunit alpha, somatic form, mitochondrial;Pyruvate dehydrogenase E1 component subunit alpha, testis-specific form, mitochondrial;Pyruvate dehydrogenase E1 component subunit alpha, somatic form, mitochondrial	YHGHSMSDPGVSYR	(S293,M294);(S291,M292);(S12,M13)	_YHGHS[Phospho (STY)]M[Oxidation (M)]SDPGVSYR_	0	2	2	2	0	0	2	1	0	2	1	2	0	2	0	0	2	0	1	3	1	0	2	0	0	1	0	0	0	3	1	2	0	1	1	2	0	0	0	0	0	1	2	1
P08559;P29803;Q5JPU3	PDHA1;PDHA2;PDHA1	Pyruvate dehydrogenase E1 component subunit alpha, somatic form, mitochondrial;Pyruvate dehydrogenase E1 component subunit alpha, testis-specific form, mitochondrial;Pyruvate dehydrogenase E1 component subunit alpha, somatic form, mitochondrial	YHGHSMSDPGVSYR	(S293);(S291);(S12)	_YHGHS[Phospho (STY)]MSDPGVSYR_	0	2	2	2	0	0	2	1	0	2	1	2	0	2	0	0	2	0	1	3	1	0	2	0	0	1	0	0	0	3	1	2	0	1	1	2	0	0	0	0	0	1	2	1
P08572	COL4A2	Collagen alpha-2(IV) chain	GDEGPIGHQGPIGQEGAPGRPGSPGLPGMPGR	(S1475,M1481)	_GDEGPIGHQGPIGQEGAPGRPGS[Phospho (STY)]PGLPGM[Oxidation (M)]PGR_	4	10	4	6	0	3	2	5	5	1	8	10	3	6	2	0	1	0	4	0	2	2	8	2	8	0	2	4	0	0	6	4	0	10	9	9	2	6	0	4	0	9	1	9
P08575	PTPRC	Receptor-type tyrosine-protein phosphatase C	NRNSNVIPYDYNR	(S975)	_NRNS[Phospho (STY)]NVIPYDYNR_	2	2	1	1	1	1	1	4	3	6	3	2	0	1	0	0	3	0	6	6	6	1	3	3	1	1	5	2	3	4	1	1	1	1	1	1	0	1	1	1	5	2	1	1
P08727	KRT19	Keratin, type I cytoskeletal 19	QSSATSSFGGLGGGSVR	(S22)	_QSSATSSFGGLGGGS[Phospho (STY)]VR_	3	17	9	17	19	1	9	8	6	11	7	16	1	20	1	2	7	0	7	4	10	9	13	5	18	3	12	1	3	14	6	14	3	21	22	21	1	20	3	3	2	12	2	6
P08729	KRT7	Keratin, type II cytoskeletal 7	SIHFSSPVFTSR	(S2)	_[Acetyl (Protein N-term)]S[Phospho (STY)]IHFSSPVFTSR_	0	7	6	7	10	1	4	1	0	0	1	7	1	13	0	0	1	0	0	0	1	2	2	5	12	0	8	0	0	0	2	5	0	10	13	12	0	11	0	1	0	4	1	2
P09210	GSTA2	Glutathione S-transferase A2	FLQPGSPR	(S202)	_FLQPGS[Phospho (STY)]PR_	5	7	7	3	3	4	7	8	7	7	8	8	2	6	2	1	5	0	7	2	6	6	7	6	8	1	4	4	0	6	8	6	2	8	8	8	1	6	3	3	1	8	4	7
P09429;Q5T7C4	HMGB1	High mobility group protein B1	KHPDASVNFSEFSK	(S35);(S35)	_KHPDAS[Phospho (STY)]VNFSEFSK_	2	3	4	4	2	0	3	3	3	5	7	3	0	3	1	3	4	0	5	7	5	2	2	2	4	4	4	2	3	4	4	3	5	3	3	3	2	3	4	5	0	4	4	0
P09543	CNP	2',3'-cyclic-nucleotide 3'-phosphodiesterase	NQWQLSADDLK	(S170)	_NQWQLS[Phospho (STY)]ADDLK_	8	9	9	8	8	7	12	7	9	8	11	11	5	6	1	0	7	0	10	6	10	5	9	6	11	5	8	3	4	7	8	9	1	7	11	11	0	8	4	5	5	10	8	8
P09543	CNP	2',3'-cyclic-nucleotide 3'-phosphodiesterase	NQWQLSADDLKK	(S170)	_NQWQLS[Phospho (STY)]ADDLKK_	8	9	9	8	8	7	12	7	9	8	11	11	5	6	1	0	7	0	10	6	10	5	9	6	11	5	8	3	4	7	8	9	1	7	11	11	0	8	4	5	5	10	8	8
P09543	CNP	2',3'-cyclic-nucleotide 3'-phosphodiesterase	SHTFLPK	(S9)	_S[Phospho (STY)]HTFLPK_	8	9	9	8	8	7	12	7	9	8	11	11	5	6	1	0	7	0	10	6	10	5	9	6	11	5	8	3	4	7	8	9	1	7	11	11	0	8	4	5	5	10	8	8
P10412	H1-4	Histone H1.4	SETAPAAPAAPAPAEK	(S2)	_[Acetyl (Protein N-term)]S[Phospho (STY)]ETAPAAPAAPAPAEK_	1	3	0	2	1	1	2	3	2	1	3	2	1	1	2	3	1	0	2	2	3	3	1	3	3	1	2	1	3	1	2	2	2	2	2	1	3	2	2	3	0	2	3	2
P10412	H1-4	Histone H1.4	SETAPAAPAAPAPAEKTPVK	(T18)	_[Acetyl (Protein N-term)]SETAPAAPAAPAPAEKT[Phospho (STY)]PVK_	1	3	0	2	1	1	2	3	2	1	3	2	1	1	2	3	1	0	2	2	3	3	1	3	3	1	2	1	3	1	2	2	2	2	2	1	3	2	2	3	0	2	3	2
P10412	H1-4	Histone H1.4	SETAPAAPAAPAPAEKTPVKK	(T18)	_[Acetyl (Protein N-term)]SETAPAAPAAPAPAEKT[Phospho (STY)]PVKK_	1	3	0	2	1	1	2	3	2	1	3	2	1	1	2	3	1	0	2	2	3	3	1	3	3	1	2	1	3	1	2	2	2	2	2	1	3	2	2	3	0	2	3	2
P10451	SPP1	Osteopontin	AIPVAQDLNAPSDWDSRGK	(S215,S219)	_AIPVAQDLNAPS[Phospho (STY)]DWDS[Phospho (STY)]RGK_	49	71	76	49	35	24	70	63	33	53	64	56	26	51	19	30	66	0	37	44	49	38	71	35	63	21	35	42	43	15	64	61	26	82	69	77	33	38	44	45	26	80	61	89
P10451	SPP1	Osteopontin	AIPVAQDLNAPSDWDSRGKDSYETSQLDDQSAETHSHK	(S215,S219)	_AIPVAQDLNAPS[Phospho (STY)]DWDS[Phospho (STY)]RGKDSYETSQLDDQSAETHSHK_	49	71	76	49	35	24	70	63	33	53	64	56	26	51	19	30	66	0	37	44	49	38	71	35	63	21	35	42	43	15	64	61	26	82	69	77	33	38	44	45	26	80	61	89
P10451	SPP1	Osteopontin	AIPVAQDLNAPSDWDSR	(S215)	_AIPVAQDLNAPS[Phospho (STY)]DWDSR_	49	71	76	49	35	24	70	63	33	53	64	56	26	51	19	30	66	0	37	44	49	38	71	35	63	21	35	42	43	15	64	61	26	82	69	77	33	38	44	45	26	80	61	89
P10451	SPP1	Osteopontin	AIPVAQDLNAPSDWDSRGK	(S219)	_AIPVAQDLNAPSDWDS[Phospho (STY)]RGK_	49	71	76	49	35	24	70	63	33	53	64	56	26	51	19	30	66	0	37	44	49	38	71	35	63	21	35	42	43	15	64	61	26	82	69	77	33	38	44	45	26	80	61	89
P10451	SPP1	Osteopontin	AIPVAQDLNAPSDWDSRGKDSYETSQLDDQSAETHSHK	(S219,S224)	_AIPVAQDLNAPSDWDS[Phospho (STY)]RGKDS[Phospho (STY)]YETSQLDDQSAETHSHK_	49	71	76	49	35	24	70	63	33	53	64	56	26	51	19	30	66	0	37	44	49	38	71	35	63	21	35	42	43	15	64	61	26	82	69	77	33	38	44	45	26	80	61	89
P10451	SPP1	Osteopontin	ANDESNEHSDVIDSQELSK	(S254,S258,S263)	_ANDES[Phospho (STY)]NEHS[Phospho (STY)]DVIDS[Phospho (STY)]QELSK_	49	71	76	49	35	24	70	63	33	53	64	56	26	51	19	30	66	0	37	44	49	38	71	35	63	21	35	42	43	15	64	61	26	82	69	77	33	38	44	45	26	80	61	89
P10451	SPP1	Osteopontin	ANDESNEHSDVIDSQELSKVSR	(S254,S258,S263,S270)	_ANDES[Phospho (STY)]NEHS[Phospho (STY)]DVIDS[Phospho (STY)]QELSKVS[Phospho (STY)]R_	49	71	76	49	35	24	70	63	33	53	64	56	26	51	19	30	66	0	37	44	49	38	71	35	63	21	35	42	43	15	64	61	26	82	69	77	33	38	44	45	26	80	61	89
P10451	SPP1	Osteopontin	ANDESNEHSDVIDSQELSK	(S254,S258)	_ANDES[Phospho (STY)]NEHS[Phospho (STY)]DVIDSQELSK_	49	71	76	49	35	24	70	63	33	53	64	56	26	51	19	30	66	0	37	44	49	38	71	35	63	21	35	42	43	15	64	61	26	82	69	77	33	38	44	45	26	80	61	89
P10451	SPP1	Osteopontin	ANDESNEHSDVIDSQELSKVSR	(S254,S258,S270)	_ANDES[Phospho (STY)]NEHS[Phospho (STY)]DVIDSQELSKVS[Phospho (STY)]R_	49	71	76	49	35	24	70	63	33	53	64	56	26	51	19	30	66	0	37	44	49	38	71	35	63	21	35	42	43	15	64	61	26	82	69	77	33	38	44	45	26	80	61	89
P10451	SPP1	Osteopontin	ANDESNEHSDVIDSQELSK	(S254,S263)	_ANDES[Phospho (STY)]NEHSDVIDS[Phospho (STY)]QELSK_	49	71	76	49	35	24	70	63	33	53	64	56	26	51	19	30	66	0	37	44	49	38	71	35	63	21	35	42	43	15	64	61	26	82	69	77	33	38	44	45	26	80	61	89
P10451	SPP1	Osteopontin	ANDESNEHSDVIDSQELSKVSR	(S254,S263,S270)	_ANDES[Phospho (STY)]NEHSDVIDS[Phospho (STY)]QELSKVS[Phospho (STY)]R_	49	71	76	49	35	24	70	63	33	53	64	56	26	51	19	30	66	0	37	44	49	38	71	35	63	21	35	42	43	15	64	61	26	82	69	77	33	38	44	45	26	80	61	89
P10451	SPP1	Osteopontin	ANDESNEHSDVIDSQELSK	(S254)	_ANDES[Phospho (STY)]NEHSDVIDSQELSK_	49	71	76	49	35	24	70	63	33	53	64	56	26	51	19	30	66	0	37	44	49	38	71	35	63	21	35	42	43	15	64	61	26	82	69	77	33	38	44	45	26	80	61	89
P10451	SPP1	Osteopontin	ANDESNEHSDVIDSQELSKVSR	(S254,S270)	_ANDES[Phospho (STY)]NEHSDVIDSQELSKVS[Phospho (STY)]R_	49	71	76	49	35	24	70	63	33	53	64	56	26	51	19	30	66	0	37	44	49	38	71	35	63	21	35	42	43	15	64	61	26	82	69	77	33	38	44	45	26	80	61	89
P10451	SPP1	Osteopontin	ANDESNEHSDVIDSQELSK	(S258,S263)	_ANDESNEHS[Phospho (STY)]DVIDS[Phospho (STY)]QELSK_	49	71	76	49	35	24	70	63	33	53	64	56	26	51	19	30	66	0	37	44	49	38	71	35	63	21	35	42	43	15	64	61	26	82	69	77	33	38	44	45	26	80	61	89
P10451	SPP1	Osteopontin	ANDESNEHSDVIDSQELSK	(S263)	_ANDESNEHSDVIDS[Phospho (STY)]QELSK_	49	71	76	49	35	24	70	63	33	53	64	56	26	51	19	30	66	0	37	44	49	38	71	35	63	21	35	42	43	15	64	61	26	82	69	77	33	38	44	45	26	80	61	89
P10451	SPP1	Osteopontin	ANDESNEHSDVIDSQELSKVSR	(S263,S270)	_ANDESNEHSDVIDS[Phospho (STY)]QELSKVS[Phospho (STY)]R_	49	71	76	49	35	24	70	63	33	53	64	56	26	51	19	30	66	0	37	44	49	38	71	35	63	21	35	42	43	15	64	61	26	82	69	77	33	38	44	45	26	80	61	89
P10451	SPP1	Osteopontin	ANDESNEHSDVIDSQELSKVSR	(S270)	_ANDESNEHSDVIDSQELSKVS[Phospho (STY)]R_	49	71	76	49	35	24	70	63	33	53	64	56	26	51	19	30	66	0	37	44	49	38	71	35	63	21	35	42	43	15	64	61	26	82	69	77	33	38	44	45	26	80	61	89
P10451	SPP1	Osteopontin	DSYETSQLDDQSAETHSHK	(S224,Y225,S234)	_DS[Phospho (STY)]Y[Phospho (STY)]ETSQLDDQS[Phospho (STY)]AETHSHK_	49	71	76	49	35	24	70	63	33	53	64	56	26	51	19	30	66	0	37	44	49	38	71	35	63	21	35	42	43	15	64	61	26	82	69	77	33	38	44	45	26	80	61	89
P10451	SPP1	Osteopontin	DSYETSQLDDQSAETHSHK	(S224,S234)	_DS[Phospho (STY)]YETSQLDDQS[Phospho (STY)]AETHSHK_	49	71	76	49	35	24	70	63	33	53	64	56	26	51	19	30	66	0	37	44	49	38	71	35	63	21	35	42	43	15	64	61	26	82	69	77	33	38	44	45	26	80	61	89
P10451	SPP1	Osteopontin	DSYETSQLDDQSAETHSHK	(S234)	_DSYETSQLDDQS[Phospho (STY)]AETHSHK_	49	71	76	49	35	24	70	63	33	53	64	56	26	51	19	30	66	0	37	44	49	38	71	35	63	21	35	42	43	15	64	61	26	82	69	77	33	38	44	45	26	80	61	89
P10451	SPP1	Osteopontin	DSYETSQLDDQSAETHSHKQSR	(S234)	_DSYETSQLDDQS[Phospho (STY)]AETHSHKQSR_	49	71	76	49	35	24	70	63	33	53	64	56	26	51	19	30	66	0	37	44	49	38	71	35	63	21	35	42	43	15	64	61	26	82	69	77	33	38	44	45	26	80	61	89
P10451	SPP1	Osteopontin	EFHSHEFHSHEDMLVVDPK	(S275,S280,M284)	_EFHS[Phospho (STY)]HEFHS[Phospho (STY)]HEDM[Oxidation (M)]LVVDPK_	49	71	76	49	35	24	70	63	33	53	64	56	26	51	19	30	66	0	37	44	49	38	71	35	63	21	35	42	43	15	64	61	26	82	69	77	33	38	44	45	26	80	61	89
P10451	SPP1	Osteopontin	EFHSHEFHSHEDMLVVDPK	(S275,S280)	_EFHS[Phospho (STY)]HEFHS[Phospho (STY)]HEDMLVVDPK_	49	71	76	49	35	24	70	63	33	53	64	56	26	51	19	30	66	0	37	44	49	38	71	35	63	21	35	42	43	15	64	61	26	82	69	77	33	38	44	45	26	80	61	89
P10451	SPP1	Osteopontin	EFHSHEFHSHEDMLVVDPK	(S275,M284)	_EFHS[Phospho (STY)]HEFHSHEDM[Oxidation (M)]LVVDPK_	49	71	76	49	35	24	70	63	33	53	64	56	26	51	19	30	66	0	37	44	49	38	71	35	63	21	35	42	43	15	64	61	26	82	69	77	33	38	44	45	26	80	61	89
P10451	SPP1	Osteopontin	EFHSHEFHSHEDMLVVDPK	(S275)	_EFHS[Phospho (STY)]HEFHSHEDMLVVDPK_	49	71	76	49	35	24	70	63	33	53	64	56	26	51	19	30	66	0	37	44	49	38	71	35	63	21	35	42	43	15	64	61	26	82	69	77	33	38	44	45	26	80	61	89
P10451	SPP1	Osteopontin	EFHSHEFHSHEDMLVVDPK	(S280,M284)	_EFHSHEFHS[Phospho (STY)]HEDM[Oxidation (M)]LVVDPK_	49	71	76	49	35	24	70	63	33	53	64	56	26	51	19	30	66	0	37	44	49	38	71	35	63	21	35	42	43	15	64	61	26	82	69	77	33	38	44	45	26	80	61	89
P10451	SPP1	Osteopontin	EFHSHEFHSHEDMLVVDPK	(S280)	_EFHSHEFHS[Phospho (STY)]HEDMLVVDPK_	49	71	76	49	35	24	70	63	33	53	64	56	26	51	19	30	66	0	37	44	49	38	71	35	63	21	35	42	43	15	64	61	26	82	69	77	33	38	44	45	26	80	61	89
P10451	SPP1	Osteopontin	FRISHELDSASSEVN	(S303,S308,S310)	_FRIS[Phospho (STY)]HELDS[Phospho (STY)]AS[Phospho (STY)]SEVN_	49	71	76	49	35	24	70	63	33	53	64	56	26	51	19	30	66	0	37	44	49	38	71	35	63	21	35	42	43	15	64	61	26	82	69	77	33	38	44	45	26	80	61	89
P10451	SPP1	Osteopontin	FRISHELDSASSEVN	(S303,S308)	_FRIS[Phospho (STY)]HELDS[Phospho (STY)]ASSEVN_	49	71	76	49	35	24	70	63	33	53	64	56	26	51	19	30	66	0	37	44	49	38	71	35	63	21	35	42	43	15	64	61	26	82	69	77	33	38	44	45	26	80	61	89
P10451	SPP1	Osteopontin	FRISHELDSASSEVN	(S303,S310)	_FRIS[Phospho (STY)]HELDSAS[Phospho (STY)]SEVN_	49	71	76	49	35	24	70	63	33	53	64	56	26	51	19	30	66	0	37	44	49	38	71	35	63	21	35	42	43	15	64	61	26	82	69	77	33	38	44	45	26	80	61	89
P10451	SPP1	Osteopontin	FRISHELDSASSEVN	(S303)	_FRIS[Phospho (STY)]HELDSASSEVN_	49	71	76	49	35	24	70	63	33	53	64	56	26	51	19	30	66	0	37	44	49	38	71	35	63	21	35	42	43	15	64	61	26	82	69	77	33	38	44	45	26	80	61	89
[truncated: 1,579 more rows]
[truncated: 76 more columns]
