# Supplementary material for: Data-Independent Acquisition Phosphoproteomics of Urinary Extracellular Vesicles Enables Renal Cell Carcinoma Grade Differentiation
Source: Mol Cell Proteomics. 2023 Mar 29;22(5):100536. doi: 10.1016/j.mcpro.2023.100536 (PMC10165457; doi:10.1016/j.mcpro.2023.100536)
Supplement: Supplementary Data 6 [file mmc7.xlsx]

## Sheet: GPF DIA Phosphosites
Supplementary Data 6. Quantified phosphosites using GPF library.
Accession	pSite	Position	[1] 072021_DIA_Urine_EV_Phosphoproteome_Control_01.htrms.EG.TotalQuantity (Settings)	[2] 072321_DIA_Urine_EV_Phosphoproteome_Control_02.htrms.EG.TotalQuantity (Settings)	[3] 072321_DIA_Urine_EV_Phosphoproteome_Control_03.htrms.EG.TotalQuantity (Settings)	[4] 072321_DIA_Urine_EV_Phosphoproteome_Control_04.htrms.EG.TotalQuantity (Settings)	[5] 072021_DIA_Urine_EV_Phosphoproteome_Control_05.htrms.EG.TotalQuantity (Settings)	[6] 072021_DIA_Urine_EV_Phosphoproteome_Control_06.htrms.EG.TotalQuantity (Settings)	[7] 072521_DIA_Urine_EV_Phosphoproteome_Control_07.htrms.EG.TotalQuantity (Settings)	[8] 072321_DIA_Urine_EV_Phosphoproteome_Control_08.htrms.EG.TotalQuantity (Settings)	[9] 072521_DIA_Urine_EV_Phosphoproteome_Control_09.htrms.EG.TotalQuantity (Settings)	[10] 072321_DIA_Urine_EV_Phosphoproteome_Control_10.htrms.EG.TotalQuantity (Settings)	[11] 072321_DIA_Urine_EV_Phosphoproteome_Control_11.htrms.EG.TotalQuantity (Settings)	[12] 072521_DIA_Urine_EV_Phosphoproteome_Control_12.htrms.EG.TotalQuantity (Settings)	[13] 072021_DIA_Urine_EV_Phosphoproteome_Control_13.htrms.EG.TotalQuantity (Settings)	[14] 072521_DIA_Urine_EV_Phosphoproteome_Control_14.htrms.EG.TotalQuantity (Settings)	[15] 072021_DIA_Urine_EV_Phosphoproteome_Control_15.htrms.EG.TotalQuantity (Settings)	[16] 072321_DIA_Urine_EV_Phosphoproteome_CKD_01.htrms.EG.TotalQuantity (Settings)	[17] 072321_DIA_Urine_EV_Phosphoproteome_CKD_02.htrms.EG.TotalQuantity (Settings)	[18] 072021_DIA_Urine_EV_Phosphoproteome_CKD_03.htrms.EG.TotalQuantity (Settings)	[19] 072321_DIA_Urine_EV_Phosphoproteome_CKD_04.htrms.EG.TotalQuantity (Settings)	[20] 072321_DIA_Urine_EV_Phosphoproteome_CKD_05.htrms.EG.TotalQuantity (Settings)	[21] 072021_DIA_Urine_EV_Phosphoproteome_CKD_06.htrms.EG.TotalQuantity (Settings)	[22] 072021_DIA_Urine_EV_Phosphoproteome_CKD_07.htrms.EG.TotalQuantity (Settings)	[23] 072321_DIA_Urine_EV_Phosphoproteome_CKD_08.htrms.EG.TotalQuantity (Settings)	[24] 072021_DIA_Urine_EV_Phosphoproteome_CKD_09.htrms.EG.TotalQuantity (Settings)	[25] 072021_DIA_Urine_EV_Phosphoproteome_CKD_10.htrms.EG.TotalQuantity (Settings)	[26] 072321_DIA_Urine_EV_Phosphoproteome_CKD_11.htrms.EG.TotalQuantity (Settings)	[27] 072021_DIA_Urine_EV_Phosphoproteome_CKD_12.htrms.EG.TotalQuantity (Settings)	[28] 072021_DIA_Urine_EV_Phosphoproteome_CKD_13.htrms.EG.TotalQuantity (Settings)	[29] 072021_DIA_Urine_EV_Phosphoproteome_CKD_14.htrms.EG.TotalQuantity (Settings)	[30] 072521_DIA_Urine_EV_Phosphoproteome_CKD_15.htrms.EG.TotalQuantity (Settings)	[31] 072321_DIA_Urine_EV_Phosphoproteome_Clear_Cell_Low_Grade_01.htrms.EG.TotalQuantity (Settings)	[32] 072521_DIA_Urine_EV_Phosphoproteome_Clear_Cell_Low_Grade_02.htrms.EG.TotalQuantity (Settings)	[33] 072521_DIA_Urine_EV_Phosphoproteome_Clear_Cell_Low_Grade_03.htrms.EG.TotalQuantity (Settings)	[34] 072321_DIA_Urine_EV_Phosphoproteome_Clear_Cell_Low_Grade_04.htrms.EG.TotalQuantity (Settings)	[35] 072521_DIA_Urine_EV_Phosphoproteome_Clear_Cell_Low_Grade_05.htrms.EG.TotalQuantity (Settings)	[36] 072521_DIA_Urine_EV_Phosphoproteome_Clear_Cell_Low_Grade_06.htrms.EG.TotalQuantity (Settings)	[37] 072021_DIA_Urine_EV_Phosphoproteome_Clear_Cell_Low_Grade_07.htrms.EG.TotalQuantity (Settings)	[38] 072021_DIA_Urine_EV_Phosphoproteome_Clear_Cell_Low_Grade_08.htrms.EG.TotalQuantity (Settings)	[39] 072521_DIA_Urine_EV_Phosphoproteome_Clear_Cell_Low_Grade_09.htrms.EG.TotalQuantity (Settings)	[40] 072321_DIA_Urine_EV_Phosphoproteome_Clear_Cell_Low_Grade_10.htrms.EG.TotalQuantity (Settings)	[41] 072521_DIA_Urine_EV_Phosphoproteome_Clear_Cell_Low_Grade_11.htrms.EG.TotalQuantity (Settings)	[42] 072521_DIA_Urine_EV_Phosphoproteome_Clear_Cell_Low_Grade_12.htrms.EG.TotalQuantity (Settings)	[43] 072021_DIA_Urine_EV_Phosphoproteome_Clear_Cell_Low_Grade_13.htrms.EG.TotalQuantity (Settings)	[44] 072521_DIA_Urine_EV_Phosphoproteome_Clear_Cell_Low_Grade_14.htrms.EG.TotalQuantity (Settings)	[45] 072521_DIA_Urine_EV_Phosphoproteome_Clear_Cell_Low_Grade_15.htrms.EG.TotalQuantity (Settings)	[46] 072021_DIA_Urine_EV_Phosphoproteome_Clear_Cell_High_Grade_01.htrms.EG.TotalQuantity (Settings)	[47] 072521_DIA_Urine_EV_Phosphoproteome_Clear_Cell_High_Grade_02.htrms.EG.TotalQuantity (Settings)
A0A7I2YQI1	A0A7I2YQI1_Y672.	Y672.	3124.42	297.478	534.304	539.611	1458.65	1352.91	1630.76	1	1324.94	326.898	1	834.754	2.46625	1	3.13625	4148.97	1581.81	1505.9	148.48	7385.9	2122.22	1	183.971	503.793	572.998	1316.19	3315.23	1	3002.22	2257.18	396.467	813.514	3895.7	1	637.299	565.874	3.31091	642.139	1220.82	583.927	831724	482.316	1	402.311	1	644.886	1584.82
B8A4K4	B8A4K4_S16.	S16.	2041.78	3615.9	2403.55	1750.39	2485.55	4610.03	1078.63	8201.83	3746.06	942.488	18076.1	1907.22	1.70005	1571.41	1.04983	1.42507	301.829	1246.21	5762.3	1716.82	52938.3	7672.55	6021.95	3613.37	5500.49	1	370.759	12524.2	2448.01	5.16939	2144.3	1944.07	1	1715.83	975.725	396.084	139340	2740.47	11065.4	19017.2	94.0536	2218.47	43900.8	865.045	1269.74	2536.13	6344.74
B8A4K4	B8A4K4_S94.	S94.	17350.8	11799.9	11396.4	6473.56	40345.8	31652.3	5092.65	32942.9	23576.9	17161.6	39925.9	4139.06	97537.1	8048.16	142191	4350.3	7293.4	1286.59	15375.9	4589	171624	31160.7	18592.4	29350.8	25221	2134.92	8119.88	50666.9	66628.5	1.28859	9989.61	7695.93	1501.72	8307.95	4923.5	2534.47	1359649	13583.8	72864.7	46105.4	89.4397	11553.3	78151.6	2530.57	6958.41	25109.2	26975.2
B8A4K4	B8A4K4_Y12.	Y12.	3149.61	4235.85	2624.92	2143.02	9409.86	2477.59	526.409	2949.48	4003.73	3832	6677.93	2144.57	4030.63	2290.74	5720.52	1184.44	592.106	1389.63	735.619	1	8926.42	3360.36	4655.2	2494.76	3567.76	1	1121.07	4747.15	2150.52	1135.58	2383.82	1586.55	1	2173.37	900.414	182.044	8577.5	1327.44	1	6806.92	170.716	2031.47	10851.9	176.052	1802.31	2316.15	5840.51
B8A4K4	B8A4K4_Y91.	Y91.	6036.49	6760.11	4310.75	2866.93	12007.8	5294.91	1350.02	7352.95	9741.96	11693.9	9921.33	3083.81	35643.3	4631.09	29357.7	1.01223	2394.22	2092.3	3578.56	225.372	29960	11773.2	5878.9	11563.2	4553.1	1	3414.41	12235.1	27361.5	1.19505	4817.16	2452.52	1	3696.83	1319.97	599.475	30938.6	3919.83	9004.7	11570.9	141.901	3518.15	16926	1920.92	4210.92	8331.31	8060.84
B9A064	B9A064_Y194.	Y194.	80276.4	330.909	2066.15	2214.28	1673.82	344610	1	1	1	2661.65	379.469	2099.7	253.519	810.366	278.397	19004.6	852.014	1415.93	6639.4	1	1	4106.37	755.253	2428.96	1	1.34881	1	37725.2	39647.1	10444.9	745.404	356.157	6915.1	659.888	449.893	1045.41	548271	4478.25	1	275.784	138.071	812.339	1	1369.05	2074.36	4109.06	607.552
C9JWG0	C9JWG0_S2.	S2.	5404.03	11931.3	3410.68	6409.54	19775	13378.3	10589.3	26205.6	1040419	13090.5	5763.3	11203.7	9343.05	20155.9	8686.64	1.93747	7491.8	437.187	5399.82	66372.6	8629.26	13336.9	11925.3	55812.1	4473.56	136708	22626.1	21857.7	2080	1146619	10352	13122.5	13674.1	13116.9	16964.6	8900.75	7.00991	5775.38	13400	73797.3	75.9988	16139.6	2411.13	16798.7	17010.8	8385.02	8718.85
E5RIL1	E5RIL1_S245.	S245.	1812.43	1469.63	5195.72	2769.49	47152.9	44621	1013.48	3999.06	1	1520.27	75.0682	606.265	15692.3	35368.4	8.05596	50196.3	2329.36	1505.61	1003.56	1466.52	5544.59	629.057	1	1	1056.82	2253.42	15334.5	5076.64	1	1	88.1456	2825.84	1	3511.24	5263.5	6623.42	38501.3	2187.4	4829.81	6780.56	216.879	154.249	1171.64	1	1509.44	320.202	7317.82
E5RJP2	E5RJP2_S6.	S6.	4373.4	5917.34	1	3271.75	1153.02	4447.67	3306.57	3972.18	4049.94	1540.82	6309.09	1658.3	11415.1	3868.61	1949.61	1.3059	1	780.29	811.621	1	1289.2	1313.52	4602.17	1	2467.74	1	1	1186.08	1061.1	8194	1	1	1	4612.59	1	5396.27	21161.9	8954.65	1	10680.5	31.4397	3427.17	9018.71	2327.89	3524.5	13148	7715.99
E7EV09	E7EV09_S81.	S81.	1639.09	1044.26	6993.39	2970.74	7283.07	636.136	318.232	34001.9	314122	5277.94	12862.1	2421.77	11896.7	18422.7	2188.84	2.70871	6886.55	223.355	622.892	17042.2	1781.15	27917.9	25086.2	25484.5	6438.63	65997	41754.7	1	315410	79.5367	11546.6	16314.8	3125	29187.4	4437.58	12045.4	219363	326.99	2.19863	7314.02	87.0727	7355.08	16217.5	3478.54	20959.8	12934.4	1131.26
E9PC69	E9PC69_S390.	S390.	10.1091	1215.24	4007.66	1939.42	38695.6	3.12333	493.106	1	1877.67	842.304	1053.83	156.121	233.92	1	206.814	1	3855.81	1340.2	1460.99	78936.3	1481.43	2454.16	140.409	3691.54	482.818	2.50279	8910.04	5.75153	34511.4	90462.9	80.1091	3889.83	438.993	680.069	628.565	410.911	181102	13887.9	1	1221.83	57.4167	671.413	4355.8	77.8945	1	2.85476	3034.17
E9PC69	E9PC69_S40.	S40.	981.676	1297.64	3309.12	3057.15	15027.2	3.29794	3580.61	2530.04	6214.81	12181.5	8168.51	6431.85	5.42719	3317.02	7.48599	2.19	7423.01	2051.76	6972.51	82474.1	9211.71	15103.5	1209.83	17112.5	3676.64	321401	91900.3	1710.09	58124.5	594597	3497.3	3818.9	32537.4	1206.94	3580.68	1965.45	91.4552	3270.49	16177.5	3132.55	8615795	6203.94	8911.56	1093.43	1197.07	1	4194.4
E9PC69	E9PC69_S409.	S409.	376.821	376.888	3004.31	1673.96	8685.7	1	821.584	143.25	1	3504.88	3357.07	2911.78	1693.53	3532.44	1	5200.68	504.32	1613.74	268.25	14979.5	1044.79	12125.7	894.056	2932.29	2201.51	22266.5	20078.8	1	11904	1.53527	2108.4	1303.14	3016.87	977.574	2933.57	3188.63	5117.95	925.457	1271.94	5013.34	39012.1	4677.33	4535.83	717.151	1	541.885	3120.44
E9PC69	E9PC69_S455.	S455.	2287.53	3771.9	4041.67	3247.99	27269.9	1	837.517	1394.22	1	25302.9	19624.9	1903.95	1116.24	370.526	2321.85	1	2817.25	712.879	1	75551.4	10414.1	35587.2	740.079	26894.8	11404.5	2932.68	13907	594.763	824656	5.34988	2281.69	4342.62	1	7033.5	808.823	3266.71	151203	7939.77	2051.38	34457.2	103.247	5400.37	21338.7	798.739	241.678	16865.8	2572.99
E9PC69	E9PC69_S524.	S524.	7916.35	5042.33	4545.92	6036.15	25428.5	22273.4	2551.19	3385.31	1565.54	1922.25	18280.7	2099.45	65048.3	1868.09	69404.6	2108.32	4618.67	1579.97	1210.45	17400.8	19097.8	21151.8	4116.99	13868.2	9204.81	2499.91	7356.72	10479.9	18387.3	1082.47	3877.44	3587.81	11150.5	4932.44	5089.82	5794.22	237142	7543.94	37126.3	29949.2	220.091	4963.94	37983	3970.7	839.728	13680.8	12030.6
E9PC69	E9PC69_T208.	T208.	7904.6	9571.85	39513	39066.2	60584.4	9685.01	52560.1	1696343	1811370	176512	55142.9	8278.26	27956.6	26251.3	30939.4	152858	410821	2791840	60431.2	650766	56813.6	95198.4	35881.4	71361.8	12819.4	10901360	310614	15637	99936.9	218301000	54548.2	659340	353539	40243.9	27386.4	16610.1	20109.4	44364.1	1746298	245077	458890900	47464.7	47774.9	7872.62	56483.1	17610.5	22717.8
E9PGZ1	E9PGZ1_S202.	S202.	152440	13313.9	7108.14	7427.81	8918.9	32.8297	1825.27	20433.4	5645.19	202.538	25277.8	14986	354966	19511.5	348.145	10766.4	2403.61	1970.24	969.296	880.584	1631.26	24402.3	55803.4	349932	15494.2	42131.3	14630	68498.6	35213	2.58336	31665.7	5319.64	3576.23	34775.2	24943.9	60371.2	321951	4670.3	2512.23	16038.4	185.062	25973.6	183.808	28271	36281.9	1.21381e+06	11359.5
F8WDE9	F8WDE9_T6.	T6.	1	135.282	178.418	194.544	289.365	277.803	1	1779.47	286279	47452.9	776.757	2227.81	4315.77	227.083	1547.79	2.32525	30530	365.389	480.825	165176	2085.97	43873.5	1	22286.3	338.86	49828.6	100933	292.72	7229.3	41551	4025.87	728.796	22133.9	491.247	274.283	176.384	1.14595	6.53361	1.33127	3926.6	189512	8645	2077.11	105.559	1	1	74.4729
H0Y7T8	H0Y7T8_S55.	S55.	2295.87	629.686	4654.01	1805.33	14053.4	2499.61	3259.74	666.035	1	1085.2	578.015	1749.41	10646.9	3919.66	1.04443	1.54251	357.951	1895.24	256.603	8866.3	292.589	1545.04	1400.54	2845.54	1740.03	1677.32	4049.82	1	22569	13921.8	532.646	4771.2	1355.36	1897.17	2977.54	1965.9	2.20312	4209.51	1	1	740772	1158.53	859.464	1053.24	445.986	2874.27	4740.29
H0YJK1	H0YJK1_S262.	S262.	1408.42	1295.12	4133.01	2479.42	35649.1	1	1024.66	1378.32	504.099	5692.64	12206.2	1069.24	8895.41	4090.6	9.76688	1.69093	5543.16	1523	143.871	36632.4	2377.58	15933.2	1377.25	8255.54	6834.89	50713.6	37369.4	1	129110	7704.81	1404.61	2739.4	40345.3	3272.97	3734.38	3194.58	8.49121	2937.65	1	8706.31	761505	2027.14	22725.8	431.25	1	5314.78	3779.37
H3BS66	H3BS66_S11.	S11.	5128.81	615.162	436.084	64.7048	379.692	18784.7	2764.64	528.941	2290.78	138.22	401.918	437.321	245.401	858.492	168898	21761	1868.89	711.437	1857.48	1244.68	2297.89	1736.82	678.852	10529.5	709.714	20229.8	976.299	781.061	1794.6	43580.6	467.338	378.966	5437.45	202.096	165.592	336.363	166277	2236.39	13606.1	780.684	154992	205.939	3676.91	225.308	1	26684.1	789.218
H3BS66	H3BS66_S17.	S17.	59674.6	22943.6	26252.7	5983.42	16210.3	51525.6	21691.2	27745.2	21903.2	5394.32	19590.4	13611.8	182842	28664.6	70355	158595	32263	1.55657e+06	10274	15336.9	100368	34895.1	36139	49775.5	61173.4	32567.9	17064.3	118116	30988.8	1608.97	30883.9	39746.4	24706.6	11446.2	15478.4	52871.4	218576	33915.9	158896	37037.8	262611	23268.5	115564	29955.6	44181.8	89452.5	85593.7
H3BS66	H3BS66_S22.	S22.	130449	69669.9	55664.2	27298.8	49126.4	126638	59604.3	92295.5	152223	18308	41925.9	43638	511080	77085.4	316777	238839	116577	122515	34884.2	53863.6	264201	79607.7	85542.1	168516	126350	83725.1	57078.2	231867	125538	142196	81138.6	85977.8	81257.3	36717.9	52266.7	94814.1	565701	76253.9	283281	127619	556884	65514.3	304229	98409.6	108084	310846	203537
H3BS66	H3BS66_S27.	S27.	168186	102472	67071.7	36303.1	70835.4	200045	93043.9	94806	172723	17189.3	59292.2	62725.5	986844	122424	441607	260843	136213	1.77517e+06	40821.7	36680.2	248971	109882	112955	215517	132187	74165.4	73189.3	173529	104927	81762.8	103447	110503	158204	48563.1	70889.6	126426	844892	103377	267270	194717	163352	70608.3	253648	100548	130341	560516	313539
H3BS66	H3BS66_S6.	S6.	38340.3	18299.1	6125.01	3912.98	24108.1	17.463	14102.3	7094.6	7472.79	794.483	7482.56	12835.7	277.426	11830.1	256.474	1744.82	5473.95	3143.78	7586.68	2	14106.5	11307.1	9960.69	42126.2	9161.47	6553.31	3734.48	4718.3	10309.3	1089.64	10399.9	6265.53	2	4702.37	16740.2	14006.2	192.616	13511.8	31362.5	13099.5	337783	9606.59	6706.45	5182.68	9992.52	257482	37672.7
H3BS66	H3BS66_Y10.	Y10.	30078.8	5109.94	2198.71	1150.18	6987.14	27711.9	2931.73	910.066	3972.37	71.68	2649.71	3101.05	188093	2342.7	824787	6411.75	687.148	1372.35	3759.64	510.894	6166.81	1	1798.61	1543.38	5026.59	10204	2200.4	57201.9	123658	1956.37	2950.43	4777.73	8379.61	2290.21	2666.59	4362.22	1759091	12158.5	29052.6	6666.82	93626.1	2860.88	6999	5830.68	1459.9	77377	12681.2
H7C270	H7C270_S181.	S181.	1	480.82	750.48	1	1	1	637.909	1	430.745	474.506	817.461	969.933	1.08715	324.64	1.0057	2.44998	2485.59	1321.86	1	1	137.246	1	646.717	1	136.773	1	1	1	1.23636	1636.21	1657.52	2968.01	1	271.544	642.371	658.632	4.68873	1	2778.93	272.487	61.7444	1803.36	169.233	1867.12	394.477	1	3312.55
H7C270	H7C270_T75.	T75.	39426.7	20577.6	10729.2	20217.5	8615.92	32365.6	8260.82	76164.4	5752872	26150.8	17171.9	7453.35	86746.6	18212.3	64763.5	10432.5	49911.4	346.035	9638.18	36280.1	44179	27849.1	32219.6	53991	20772.1	14587.4	12942.6	62108.4	1391.81	29444.6	38214.2	44732.4	3010.45	29780.4	11570.8	14597.6	434762	29902.4	184000	78139.7	96.1521	30476.8	56897.9	37273.2	36503	47690	58930.5
H7C560	H7C560_S365.	S365.	223.88	1229.58	3342.81	8423.41	481.766	1	1202.83	16.6253	181.953	1	1	493.56	1	3077.52	1	4.91066	1.07685	97121.4	1	1300.83	404.955	1	1692.42	1006.32	1047.93	9.48418	2340.44	1	1	142.089	392.386	1.05739	1.32824	2011.87	1102.73	860.12	1.39048	392.229	4.55028	1.77349	90.6167	1	1	1	1	610.275	1159.36
H7C560	H7C560_S486.	S486.	9589.03	6461.61	13215.8	10914	110694	38501	8947.24	5295.55	36.3972	14797.9	1821.82	6263.13	40491.1	31038.6	25539.9	1.14399	3442.64	10320870	1721.95	47904.1	12629.6	10676.3	17351.5	39272.4	836.701	176988	58532.9	5695.88	19008.5	53811	8847.42	6760.22	6081.78	1520.63	22633.7	5541.31	160196	10654.4	3948.27	1	875196	7183.27	1034.59	932.218	6580.26	1366.12	13127.4
I3L2J0	I3L2J0_S1405.	S1405.	1	1656.2	2005.48	663.552	871.713	1	2089.74	1	2.26369	76.5348	691.295	377.222	1	324.238	1	9392.37	795.709	580.526	276.12	20742.3	814.469	1	1	1	846.794	5962.52	2698.64	1	39187.9	12162.3	101.472	2912.38	13294.2	503.608	550.649	848.166	2.43198	6076.78	1	1902.01	106.007	547.448	5436.14	314.082	1	1	1282.96
K7EJ46	K7EJ46_S4.	S4.	4084.82	2536.47	1	408.142	2396.99	2713.93	1729.08	18.3954	181.898	1	1	445.972	9662.22	683.847	4477.34	4.98921	1.07681	845593	154.106	2626.49	10141.9	888.891	3800.56	34921.5	5774.67	12.4417	4826.5	15462	413.577	142.089	2429.64	1	1.32798	1041.31	77.9787	102.137	15405.9	9609.52	3.1045	1.96227	835401	1	11041.8	808.96	1	3312.29	451.944
K7EKN5	K7EKN5_S395.	S395.	34159.2	4846.37	6147.33	7125.68	71471.4	1094.71	4649.95	387.335	2009.46	1743.03	990.576	1033.85	236.273	6128.37	213.316	2680.83	291.503	2311.72	785.049	2	4909.32	13.5917	3505.93	44884.4	8352.24	6609.26	599.302	5371.35	3.78605	2.30177	2747.96	4774.68	2	3247.07	6135.35	1801.33	2387.6	7871.16	2	6311.26	3.07204e+06	4676.83	4084.79	2338.5	2508.31	38230.4	7518.57
M0QZ80	M0QZ80_S168.	S168.	5926.53	2113.68	407.175	4523.28	841.275	29433.4	1362.68	99622.5	147675	1350.54	15065.1	29742.9	53229	9105.49	86629.3	4507.79	1	365.655	796.943	93.4773	19.7287	6781.55	8230.39	111434	1027.07	58505.1	837.268	21158.1	15211.4	64.3909	45878.6	5510.84	4843.65	35342.5	10117.6	22042.1	6746.46	5985.93	1159.24	51129.9	103.48	69994.4	4069.38	11237.4	53174.2	607.86	4613.92
O00159	O00159_S384.	S384.	10758	10287.3	10742.8	12587.7	60520.5	22786.7	10352.6	28199.9	19541.4	20522.7	8281.67	10735.7	60139.8	12771.3	79529.5	4.24882	5662.02	1669.15	6117.32	948.563	44264.7	41778	16430.7	70893	13085.9	20344.3	27769.7	15730.6	7160.95	86291.2	9070.61	14459.2	1	4970.89	6632.59	5771.91	2.25261	11718.3	38835.7	35229.9	60007.4	5914.15	9385.45	6038.17	6557.12	11024.4	22569.2
O00159	O00159_S991.	S991.	1148.4	2418.64	484.191	1063.52	9244.49	2670.68	739.109	1	38.9146	425.473	1	261.756	958.589	117.975	1	2.37757	1	350.352	1	1	5238.49	1	1	211.985	1612.7	5.13375	170.284	1509.89	1	39.8102	173.264	427.951	1415.47	1	444.12	138.332	6.35579	984.827	1.34825	1	76.9039	337.883	1128.8	291.96	1	2792.2	1278.76
O00159	O00159_T762.	T762.	868.932	1718.22	184.739	1	9311.55	3489.83	1403.79	382.835	1	372.438	435.142	2052.22	2822.07	1	4435.34	1.41162	1095.31	1867.63	1	1	3092.22	1	1	1594.56	954.775	4.05558	1	1	1	1.35652	1	395.5	1	101.381	1	282.271	2019.12	1645.46	1	620.531	31.8036	2586.51	703.125	508.173	1	573.627	2003.82
O00178	O00178_S44.	S44.	1	577.417	1395.68	1004.33	19334.5	1072.67	4292.77	2.10061	72.5841	2736.25	1	1159.56	768.441	966.016	2446.94	2745.7	2394.36	441676	1	1742.58	244.279	1978.69	434.034	558.721	1002.96	18759.5	14919.3	654.425	1	69434.2	1	12262	11300.2	183.23	6815.06	2707.85	7815.68	3223.38	2.45505	1	528529	3341.76	340.66	1	354.103	1	1365.66
O00178	O00178_S47.	S47.	1	577.417	1395.68	1004.33	19334.5	1072.67	4292.77	2.10061	72.5841	2736.25	1	1159.56	768.441	966.016	2446.94	2745.7	2394.36	441676	1	1742.58	244.279	1978.69	434.034	558.721	1002.96	18759.5	14919.3	654.425	1	69434.2	1	12262	11300.2	183.23	6815.06	2707.85	7815.68	3223.38	2.45505	1	528529	3341.76	340.66	1	354.103	1	1365.66
O00193	O00193_S17.	S17.	33320.1	13426.1	17744.9	7367.91	6781.93	14286.4	30171.5	725.541	2.57068	827.165	13343.2	2021.95	3095.28	21468.6	1591.05	46670.6	19636.2	835.865	2117.49	33106.3	8207.61	20790.7	15350.7	2975.28	13435.9	37354.4	42007.9	14544	173179	14917.8	4055.39	24239.7	21023.9	58925.6	21440.4	80093.5	2547045	17975.4	13936.8	13996.1	44.9682	2081.5	49791.2	393.45	51377.8	255239	23234.8
O00337	O00337_S11.	S11.	9171.22	151502	91350.6	95217.6	3991.18	11732.7	285384	163172	201942	5426.25	36141.8	66983.2	2.29402	162003	2.44649	60692.3	81590.5	3559.47	42127.4	20482.5	89139.6	5090.84	231210	11259.6	71472.1	25511.1	3569.62	15616.1	2	2965.95	202882	208426	40779.8	91718.7	117130	300914	4.46839	8433.39	54861.3	362937	490037	102951	96367.6	171801	177870	2	335279
O00337	O00337_S43.	S43.	7189.6	9920.3	2057.55	1594.96	474.076	3964.1	5304.4	11485.5	4496.19	166.914	2054.26	2757.65	36838.5	8387.66	11457.2	1	564.361	1172.13	344.253	1	1343.96	4467.59	7262.47	8214.96	4965.39	1	1	33668.4	1	5372.63	11959.5	11978.6	1	5378.07	6547.87	15885.9	1.9427	3081.91	1	23399.1	30.402	5554.72	1	7436.18	5462.68	48020.8	6382.56
O00522	O00522_S109.	S109.	1	1384.98	1	227.561	377.477	69.298	175.302	18.3923	181.928	1	216.81	185.84	1	1	1	3.09193	1.0767	167.238	1	1	2029.92	1	1.13223	262.806	488.896	12.4383	1	126.888	1	142.085	1	18538.2	1	1	86.9306	1	1	90.9221	3.31133	1.96233	90.6258	3229.62	353.153	1198.7	1	128.798	1048.18
O00522	O00522_T151.	T151.	16875.3	8197.84	10777.4	14421.6	32964.1	32369.8	13077.7	16490.8	24322.1	6430.16	5464.4	10833.8	31889.3	4692.65	52716	1	3533.18	1303.09	3364.92	1	30350.5	7818.44	4796.02	14307.4	19632.5	3639.2	7829.41	21122.3	1	7077.28	13637.5	22677.7	1	6366.4	10287.9	5885.7	22995.8	8819.79	22669.5	9688.6	93.049	18837.5	25094.9	16498.5	11413.7	11870.4	74996.3
O00559	O00559_S36.	S36.	1	420.363	1345.68	1075.08	26888.1	1	9693.54	1	28.6188	161.277	481.478	841.792	1	16354.6	1	70186.5	12619.8	742241	6835.4	4768.01	654.62	894.572	1792.24	1	3567.85	466506	48751.3	1	1	31.0856	431.021	12698.5	111267	144.929	9293.6	3396.69	4.04009	4716.62	27787.7	1	60.7329	1548.1	226.474	12.4743	4316.09	1	2863.67
O00629	O00629_S60.	S60.	1132.43	2083.33	4733.13	2121.89	15810.2	3405.92	2037.44	819.823	784.057	5014.77	30172.6	3530.87	13569.7	5805.52	10977.7	5669.12	2256.54	1222.29	1	103255	2576.91	55315.5	1827.88	7220.17	2405.73	2917.76	4001.53	1710.13	9122.81	10504.7	2079.25	2779.75	7523.2	6208.69	5197.39	5051.85	6306.03	12236.9	4138.04	8553.03	120.628	1955.96	16223.7	351.493	1891.53	2517.69	7664.1
O14617	O14617_S400.	S400.	32000.2	441.87	392.237	499.743	1	4711.77	1	1	2514.71	976.89	938.591	1108.46	485645	1054.1	188.286	1	368.663	1190.08	1	2658.2	1	1	1188.9	2.0712	897.914	1.13362	1	1	3.17909	16383	958.054	505.118	2087.24	837.577	1537.36	936.884	90.3498	4608.56	1	988.404	109.145	2005.83	1	559.889	187.053	16.7765	256.596
O15021	O15021_S1577.	S1577.	2393.12	1	1000.09	658.802	763.318	1	203.551	1	1	1	17674.3	207.779	3730.76	939.831	1.20602	1225.59	1	833.398	868.793	355.638	5269.12	5328.62	2682.88	3108.25	7881.79	1	1652.88	1	16591.7	2.53326	1435.3	293.274	1017.8	2818.28	1296.99	3593.61	582074	601.49	3592.93	1833.6	41.8773	650.667	28871.5	535.809	1	6720.13	990.237
O15021	O15021_S524.	S524.	1	61.2357	4221.28	2526.87	1	1	1266.36	158.436	1	1	11290.6	497.341	56.9855	1012.77	94.8863	14789.8	1	1380.4	1	1	6644.7	1	279.921	1	5081.82	4905.16	1	1	1537.01	1.34999	433.051	2384.74	3795.15	950.462	2346.86	1946.42	81.8374	1	2692.55	1	113.57	811.614	7529.71	391.781	155.064	1.18104	3833.57
O15021	O15021_S580.	S580.	1	1344.5	5040.65	2526.42	12815.1	5.14066	620.152	495.388	1	1	10985.7	343.492	134.196	586.267	221.197	1.32571	1	946.835	318.072	1	3601.28	23110.3	530.805	20973.9	4619.24	1.4911	1	1	45610.3	3134.95	1230.14	2375.21	126.374	2833.84	1709.49	2246.32	5047597	11853.2	1	2060.14	132.454	436.028	1	338.12	1	3293.89	3448.06
O15021	O15021_S836.	S836.	1	984.344	3036.76	2501.44	5584.95	1	872.402	1	1	1	55736.6	992.192	3.27129	1134.67	2.68955	1	727.951	1442.18	2870	1	7774.53	34317.5	1	5154.99	15529.8	1	9330.75	2282.33	40267.7	2095.14	4393.1	1422.6	808.595	6955.4	2540.29	4923.96	287086	8306.57	6573.93	14531.5	337.282	1663.79	113089	1	1058.07	5911.65	1
O15021	O15021_T1310.	T1310.	2729.81	1991.66	1269.05	1657.06	2478.05	1	28.9259	45082	53832.1	2287.42	152672	3883.86	29047	1325.67	1	43122.9	537.915	1361.74	2935.28	13155	137133	39624.7	2653.28	8058.36	71146.7	1218.93	2626.45	3736.57	55885	1	2099.5	2437.12	2918.2	1292.21	1443.28	4283.22	2050080	556.955	2277.45	39617.6	72.5597	4892.93	328679	1695.98	3488.22	11824.8	1320.51
O15027	O15027_S1964.	S1964.	1	597.26	1901.03	2726.69	2497.06	1325.77	2863.6	835.685	47.3749	6686.97	479.509	1731.63	1833.61	293.761	1	1.44852	4239.25	280.563	1220.52	19336	1893.54	4579.59	1	7442.22	2270.71	3.42909	19926.9	343.779	1092.8	52.9036	504.344	7219.48	5924.05	664.841	1175.2	1398.62	1.88997	6324.3	1.93239	2157.62	104.712	2146.94	1441.68	1	1	408.964	830.999
O15027	O15027_S2083.	S2083.	4378.02	5980.83	6566.46	4085.94	6786.86	1499.69	6629.97	6049.35	4722.02	3437.33	12852	3366.7	2643.85	2884.88	794.698	1.10973	1	1264.69	2621.48	4426.06	12587.5	12751.3	948.896	17630.5	9133.45	1.05961	18091.6	1	294007	3.61616	3698.61	6178.35	799.489	7838.9	3935.87	4895.72	12470.3	14718.7	1	1135.64	87.8041	3212.23	11698.8	1021.74	1174.75	5093.83	1603.6
O15194	O15194_S157.	S157.	2701.01	2361.04	692.68	1801.9	2489.05	2628.76	1795.27	2722.61	9210.69	1750.89	1461.34	2319.97	2216.02	1439.47	4033.89	1.25298	1591.49	1230.51	1639.09	367.38	8356.81	418.428	1959.36	747.912	2589.72	1	921.942	5106.02	1	4.84029	2943.7	2519.77	1	1558.57	1429.28	1120.65	560.088	3725.5	9472.31	3472.18	63915.4	3512.26	5189.43	3384.98	1710.57	2146.89	5845.77
O15234	O15234_S35.	S35.	355218	1736.04	804.724	1481.92	134337	46.8088	2429.94	107.11	1	1	1532.95	348.079	273.726	3415.5	232.379	5713.39	475.524	563.209	1	1	274.439	153114	1691.89	13521.2	2799.74	161723	14735.2	13559.4	88215.4	1.26961	183.145	2658.99	3175.06	2811.13	1856.18	1689.56	97.7529	11171	2408.67	911.987	72.4116	443.502	6434.15	738.035	1361.88	971319	2539.76
O15393	O15393_S61.	S61.	97678	32585.7	20089	18040.9	83968.1	187046	37120.3	32867	23000.9	38921	13442.9	46789.7	223694	7679.69	423520	75746.1	57779.6	1031.55	23244.2	27347	103824	17543.5	36189.2	19028.6	23555.4	1970.78	19063.5	58641.1	40084.5	136658	11729	26843.7	13149.3	7913.13	30329.2	19991.2	85851.1	46969.3	70130.1	31280	131398	29893.5	118580	31600.4	30995.1	97584.9	112397
O15393	O15393_T58.	T58.	27607.6	20546.2	16054.8	16718	17040	87176.3	18130.6	41703.9	36625.8	16234.2	13693.8	12487	127064	9506.51	175457	41528.4	29834.5	1151.29	6870.95	15440.9	39302.6	21925.9	18865.7	22901.3	15466.6	1	15988.9	55109.1	18045.6	41240.6	25411.5	25178.9	11571.2	12838.8	11456	10109.5	92235.6	30840	45164.6	23583.6	302385	19573.3	39728.7	38693.6	27059.5	44224.6	64239.5
O15427	O15427_S410.	S410.	1176.67	1	1	15.8785	3586.8	715.909	1	1	397.595	740.056	243.06	188.614	7.23218	173.031	12146.3	6465.99	9539.77	1928.02	10658.7	107478	1	1223.9	1	3346.45	3297.44	3628.74	1	13451.5	1.23237	204644	1	141.062	20877.5	1	1	184.546	9831.6	2305.22	634.96	76.1238	85.7161	75.645	1389.23	329.498	1	3151.98	465.953
O15455	O15455_S75.	S75.	22173.1	23169.5	5110.69	213.786	2783.25	3054.95	4175.3	47126.6	2	174928	2546.66	1482.03	9905.43	2	1836.92	13577.6	144621	2859.75	2	4385.99	16573.6	31397.8	8642.86	6654.98	10126.1	2	5613.03	79436.1	54722	3.49539	2	4118.52	2	75081.5	64.4673	7355.21	1.25013e+06	1203.08	7542.51	30161.3	103.195	7947.34	320852	215030	4419.72	485320	21250.5
O15455	O15455_S79.	S79.	22173.1	23169.5	5110.69	213.786	2783.25	3054.95	4175.3	47126.6	2	174928	2546.66	1482.03	9905.43	2	1836.92	13577.6	144621	2859.75	2	4385.99	16573.6	31397.8	8642.86	6654.98	10126.1	2	5613.03	79436.1	54722	3.49539	2	4118.52	2	75081.5	64.4673	7355.21	1.25013e+06	1203.08	7542.51	30161.3	103.195	7947.34	320852	215030	4419.72	485320	21250.5
O15455	O15455_T78.	T78.	22173.1	23169.5	5110.69	213.786	2783.25	3054.95	4175.3	47126.6	2	174928	2546.66	1482.03	9905.43	2	1836.92	13577.6	144621	2859.75	2	4385.99	16573.6	31397.8	8642.86	6654.98	10126.1	2	5613.03	79436.1	54722	3.49539	2	4118.52	2	75081.5	64.4673	7355.21	1.25013e+06	1203.08	7542.51	30161.3	103.195	7947.34	320852	215030	4419.72	485320	21250.5
O15455	O15455_T86.	T86.	3772.95	1394.3	834.039	212.786	1	1	2709.99	4290.95	1	8300.13	415.059	451.331	344.39	1	598.689	1	2198.23	1681.69	1	224.63	3770.76	2134.19	920.81	431.168	1338.7	1	1018.34	3792.61	10269.5	1.86329	1	586.041	1	7262.89	63.4673	881.626	13654.6	109.443	439.519	158.062	64.4655	1789.81	9325.21	8828.88	1	8786.27	1742.06
O15455	O15455_Y74.	Y74.	22173.1	23169.5	5110.69	213.786	2783.25	3054.95	4175.3	47126.6	2	174928	2546.66	1482.03	9905.43	2	1836.92	13577.6	144621	2859.75	2	4385.99	16573.6	31397.8	8642.86	6654.98	10126.1	2	5613.03	79436.1	54722	3.49539	2	4118.52	2	75081.5	64.4673	7355.21	1.25013e+06	1203.08	7542.51	30161.3	103.195	7947.34	320852	215030	4419.72	485320	21250.5
O43237	O43237_S155.	S155.	1584.91	1930.61	4121.6	1802.1	13015.6	5142.28	4015.25	1286.25	7884.4	2248.74	8730.02	4427.54	10748.2	4826.37	6387.68	24530.7	2096.37	1173.88	1335.04	4753.2	5375.09	7056.55	1314.71	7732.35	8180.57	106924	45209.7	2134.26	4311.4	130342	2624.76	5090.62	10398.3	2857.04	8161.2	5287.24	2.48565	6224.45	13688.9	21182.2	96.958	3229.81	14248.9	1070.18	575.655	475.955	4405.73
O43432	O43432_S494.	S494.	141.881	547.206	1242.83	665.511	5211.18	177.423	486.443	1	1193.04	1	67.8941	216.744	1	107.105	1	6167.19	1	780.028	1	1292.45	150.363	514.916	829.742	237.537	1570.1	2440.44	3109.29	321.965	1	2.95888	255.736	1137.97	1952.6	234.804	1606.79	1212.03	3020.41	1154.47	1	311.585	75194.3	242.953	494.902	135.977	1	495.293	597.856
O43488	O43488_S210.	S210.	5905.09	9739.79	9553.6	6436.3	1624.46	5036.05	11371.5	261692	274.689	19586.6	23109.8	11062.9	8572.23	22815	14532.1	44964.7	25114.1	114.676	5891.76	52310.6	15214.5	5558.66	34597.7	54946.4	7138.33	92575	1064.71	9602.92	22725	3708060	39118.6	24471.5	1	36084.7	27422.2	27954.8	2434.53	8045.6	155447	71337.4	1939695	94764.2	14492.1	31482.8	39428.3	19095.3	22722
O43488	O43488_T214.	T214.	2650.07	4419.01	1205	795.558	887.636	1	2849.09	45554.8	102.328	2945.32	3975.27	5096.46	941.482	2442.52	3076.58	1.81709	1252.61	214.357	400.824	4860.64	7925.47	1	1713.86	19766.3	3476.48	1629.88	1	5458.49	3163.16	310203	16055.5	3014.36	636.349	9919.43	6377.58	4842.39	2.83844	3181.25	8398.96	13060.7	95.0054	17007.8	4133.57	5802.32	8423.02	8250.76	6119.99
O43493	O43493_S298.	S298.	6867.32	6430.23	18514	3876.43	18287.8	37294.6	19482.2	117961	28280.4	114.722	17021.1	4598.85	102381	529671	19256	1350.48	5811.18	744.279	7568.44	59.7043	3928.22	8347.74	958805	7842.35	9229.23	4587.98	16809.4	1918.53	1284.98	2.6357	110140	16935.9	772.941	347867	20031.4	219202	70310.5	8810.06	1	14309.9	38.7113	26466.7	758.724	19522.9	1750547	78166.7	18014.2
O43493	O43493_S71.	S71.	103.471	636.045	464.958	1	124.049	141.126	67.2966	3536.75	1	214.448	1632.56	48.5691	309.972	13060.2	235.815	3067.82	54.4676	451.882	1	85.1782	1	133.75	13344.6	118.704	420.837	13176	1	111.105	101.578	1	4843.4	405.943	309.588	16183.1	614.096	11605.7	216.426	57.4043	1	1	4.29757	1179.59	1	551.246	53899.6	218.824	356.429
O43566	O43566_S88.	S88.	1	1	1	1	1	1	1	1.72938	282.763	1272.57	1	239.853	1	1	1	4440.31	6955.81	133.415	1	107465	1	1	1	1	1	13987	1	1	1	114.462	1	1	16791	1	1	1	1.89897	1	3.26173	1	88.1679	1	1	1	1	1	1
O43581	O43581_S52.	S52.	29557.3	7552	12551	11184.7	26946.2	153254	4656.63	6064.47	8010.4	14741.8	1886.86	9417	495473	4679.37	418391	4622.05	9473.53	1140.21	3784.15	2840.92	19265.4	8929.82	13231.2	3275.84	13473.2	6026.11	9783.85	9588.23	68760.8	8707.26	1335.08	6076.11	733.439	1534.49	2012.24	1706.84	36678.7	11594	20207	11710.5	104756	3740.81	9840.92	10147	9000.97	45985.1	19238.1
O43581	O43581_T58.	T58.	65953.4	14028.6	10606.2	12895.5	43711.4	285955	11464.6	7601.02	17333.5	31670.4	2165.48	15822.4	1393989	14531.3	2246427	26414.7	13072.4	1889.94	2737.48	682.402	24441.4	19962.1	16548.5	16354.6	37674.7	3304.22	3108.58	37814.3	23036.7	8994.41	5671.97	14500.2	257.13	4466.27	3960.3	5458.6	469541	22853.4	18313	9450.35	145.131	6023	19563.2	24814.4	18138.4	140184	40653.3
O43598	O43598_S238.	S238.	2186.13	1	208.073	266.428	365.553	5939.22	1	6623.65	3.02596	3758.29	5781.83	3991.41	24294.7	5208.33	28354.6	1534.21	1	1276.37	1	552.995	1	491.41	1	4819.5	931.82	953.216	1	1	1.90018	5.2286	17065.1	798.283	2794.08	4925.75	8742.84	4252.01	2.74365	929.354	1281.5	12442.5	101.252	22239.7	11980.7	629.797	12695.5	1	781.922
O43639	O43639_S90.	S90.	9270.17	3033.72	1335.25	1582.36	8053.31	9328.19	2217.01	1600.21	1142.63	2298.72	2158.82	723.42	20246.3	626.294	23625.6	7796.26	1018.83	1940.78	773.812	2081.55	9404.96	5036.78	2869.81	15723.7	5495.08	1200.58	3520.62	7300.28	1790.46	2934.5	2285.7	2828.4	507.774	4040.2	1721.51	3568	15843.5	4282.69	2219.16	4589.85	191.687	2608.57	8830.96	2284.77	2310.27	11712.7	4979.07
O43765	O43765_T81.	T81.	123117	340.731	1	444.949	50345.2	33515.6	630.27	265.645	1	1115.31	342.478	549.772	5073428	1143.4	4143917	19954.7	314.834	1355.38	27.5657	143.359	1	1	1	108788	491.708	654.104	253.656	1.10715	4.23379	58042.8	94.6057	141.757	1	1	750.908	366.871	92.3504	3087.78	1	401.26	84.702	1239.41	773.155	1	1010.57	3.82193	1185.58
O43847	O43847_S94.	S94.	6711.03	10787.5	5593.88	10860.1	28014.7	1	24929	2714.45	1098.58	7981.25	3690.51	11736.4	11269.9	39012.2	4.42389	10942.9	15872	1924.26	15952.1	201350	7922.37	20130.3	10398.6	6110.95	8245.2	69624.6	32238.8	11888.5	13714	100849	4233.97	29557.5	35364.5	8493.26	30671.2	24028.9	103822	26500.7	16881	9271.47	19206200	14263.6	12724.4	5565.69	31653.3	80177.6	20451.9
O60229	O60229_S1768.	S1768.	15533.3	12155.2	3404.27	16601.4	26625.9	59491.3	1396.17	18338.4	20989.6	12247.7	6945.94	11401.7	88864.4	7027.42	14493.9	2200.72	2159.15	2509.8	2354.96	289.687	36968	7612.26	28845.8	26170.5	23651.4	1	2156.41	19174.2	77836.9	132312	8669.1	18214.2	2532.14	12344.3	9879.64	10062.7	3.46951	8078.67	3218.82	31990.7	61.4704	20884	26735.4	19011.5	8755.09	32920.9	24320.4
O60229	O60229_T1741.	T1741.	6041.67	6099.64	1024.44	4188.76	7368.68	28943.9	3159.58	3458.23	30762.8	1581.95	1580.56	2791.06	5738.17	656.849	3587.81	2.38358	4229.73	580.54	1256.67	1	17250.6	1863.79	6557.78	4888.99	7399.48	1.78996	1	5156.39	9518.56	25184.3	1287.74	9987.77	1	3057.61	3283.38	2840.76	9867.9	2311.75	12131	9325.68	97.3688	5403.47	10819.2	6112.95	2682.9	5697.03	9234.85
O60229	O60229_T1882.	T1882.	52529.7	20295.8	10872.2	59145.3	83581.4	128182	27194.8	13835.3	38457.5	34348.8	6448.4	24966	164502	3459.19	127260	2534.79	20953.1	5021.22	11304.7	2	91913	34524.9	44880.3	88185.2	44926.6	1718.68	10417.2	75476.7	1679.42	130126	27911	46284.4	2	20029.1	40280.6	19865.5	165617	37578.6	45841.9	47385.2	155346	51292.8	63223.1	27470.3	32185.8	87718.6	39804
O60256	O60256_S227.	S227.	200	29265.7	38610	29665.1	67262.4	4338.06	56826.5	7161.35	41.9989	22814.8	12443.8	48768.2	2	50305.3	38.1133	698492	65031.7	376322	52487.5	621197	6558.05	591.731	6811.12	3453.93	34932.3	181707	122641	1318.73	11565.9	28.1864	53907.6	5464.31	51138.1	6741.11	77194.1	31436.9	8.30733	49089.6	4980.8	7381.93	81014.8	5488.56	1597.28	2040.72	13830.1	196.403	65641.8
O60437	O60437_S14.	S14.	1816463	7527.04	19428.2	7525.1	3537010	738916	701.705	53186.7	48403.5	6701.18	85448.4	8670.18	27134430	15396.3	8221743	1.01331	1	974.104	14052.2	54295.4	203989	9240903	12949.9	7421723	82845.3	1.64003	36126	1257990	3585911	3860.22	18970.4	16122.5	1	22960.5	21018.8	27033.8	46030120	66634.3	52015.7	84390.3	60.5991	10741.3	4952.48	4469.64	19579.8	3945730	5979.55
O60437	O60437_S1655.	S1655.	10301.2	15723.8	15966.7	9867.69	24742.6	4301.53	5210.8	19495.8	11623.3	20908.6	27042.7	5985.15	1	14984.7	1	5754.95	2266.03	1080.02	2484.83	5967.5	76537.5	62782.5	13769.6	40529.3	39767.4	190.019	10549.3	9604.93	38338.8	41521.2	8923.2	7616.08	1241.8	9029.56	10436.7	10906.7	1.39263	9672.53	23174.7	38658.9	123032	15671.8	57253.1	14316.1	8430.54	1	24507.5
O60437	O60437_S885.	S885.	1	539.68	1	216.326	1842	358.485	1	806.94	379.238	284.054	675.184	266.328	1	4355.74	1	1	1	1494.26	1	1	2545.86	2894.43	907.968	1351.87	3070.56	1	420.991	1	1.7412	1	1	1	1443.27	1	1227.74	999.363	9037.97	1	1	1511.47	33.5799	360.506	2305.72	546.133	730.557	1379.8	1
O60486	O60486_S25.	S25.	1	517.101	915.341	1463.37	712.359	1	827.604	2614.77	19.4475	10750.3	985.261	727.967	1	4416.26	1	1.31548	13150.9	400.23	2446.25	28734.8	10703.3	1	1	1	138.522	2823.78	5330.63	1	22028.7	33921.1	4776.72	1823.95	1409	1	899.315	540.429	3.64199	92.4258	1910.66	366.045	911142	1449.29	1	1	491.595	1	1224.14
O60613	O60613_S152.	S152.	116.601	259.345	510.173	575.696	993.36	270.532	171.935	18.388	181.855	1	869.995	554.298	315.652	645.769	1	3.1114	1.07732	169.847	1	1	548.53	468.058	1.1325	1108.46	505.318	12.4404	67.2015	1	1	142.08	4358.03	2834.51	1	248.373	580.559	1314.47	1.39015	679.718	2.88407	1.96213	90.6197	3998.45	1447.4	1220.55	1	1056.07	1387.44
O60716	O60716_S244.	S244.	21569.7	5171.78	10368.6	7010.65	38751.6	12090.1	3354.35	5194.98	2634.35	4702.16	4882.75	2512.34	135409	4520.78	32.6003	14.1274	219.395	909.057	885.36	307.388	20313.7	9617.11	4700.26	19664.3	16236.9	1.89809	5623.37	14039.6	4602.95	1683.6	3814.74	8435.86	4.53866	7082.14	6056.19	7062.09	1738929	19749.5	1	6227.06	158691	5084.27	43160.5	3848.41	4718.12	76092.9	7619.65
O60716	O60716_S322.	S322.	3669.7	2101.65	1672.67	1496.17	11216	22461.6	8652.71	2	338.039	570.933	787.012	461.795	1680.21	960.946	750.85	3.3548	7998.05	2023.65	15664.6	212.279	20027.8	420.643	2	2061	3542.84	3515.68	9884.51	74182.2	10944.2	1518.5	896.707	5410.37	9999.02	695.212	2001.38	974.485	723033	16252.6	5440.32	518.079	123.669	814.412	6841.47	168.886	630.28	904.061	4514.66
O60716	O60716_S325.	S325.	2954.68	6012.5	13657.8	4788.16	79258.5	2288.23	9576.17	1338.68	1799.98	5522.69	1848.56	1554.39	3396.24	13120.3	2.3206	2.41278	4818.47	1688.92	719.65	2	27592.1	4364.48	1166.79	3174.96	13644.9	160996	82577.4	985.548	2.03187	8346.64	2027.39	25674	3327.42	2202.15	20958.6	8453.43	13912.9	27962.9	2	2690.43	141.348	3067.96	25170.6	3024.13	2886.16	1146.23	12918.6
O60716	O60716_S328.	S328.	1555.82	2968.17	6504.07	1972.28	26774.7	1656.51	5687	1	1	2683.33	212.339	677.263	1	3919.16	1	1	2322.79	736.322	94.4147	1	17927.2	2449.89	659.629	568.28	7494.92	70849.1	37011.4	289.917	1	5.41085	388.469	14595.9	1	1136.25	8759.23	3447.8	1.57924	13865.7	1	1	106.014	1330.04	14915.7	1898.57	1022.8	195.309	7561.57
O60841	O60841_S107.	S107.	4280.21	2094.6	4399.03	1754.94	11035.4	717.172	794.771	4295.51	387.04	7527.92	3056.47	573.77	6473.75	6827.45	2117.66	95597.8	2207.78	3124.95	168.196	1545.53	1391.92	3712.57	3184.65	966.268	10502.6	36218.7	17924.5	719.614	125693	54277.7	1718.72	2726.11	19440	1548.98	1286.03	3698.19	21311.5	1239.9	2271.59	1695.92	75451	2502.81	26299.8	3116.55	1198.13	11061.4	7849.73
O60841	O60841_S113.	S113.	15775.6	8063.77	26984.8	9921.7	36457.5	8081.03	11565	11110.2	388.04	20418.1	10938	1355.98	16824.3	16926.8	11124.9	165488	4378.78	5100.15	4503.01	543.022	13138.2	11028.6	4138.85	6132.49	27646.5	53402.4	27642.9	20523.5	535468	109499	3054.57	18918	55301.9	9713.59	4932.17	5500.63	197343	14412.1	8631.57	11773.1	75524.1	5144.69	70776.9	8993.39	6302.82	7716.2	28054.2
O60841	O60841_S214.	S214.	51732.8	12273.7	58973.8	18256.8	136678	33033.6	26417.7	8757.42	9013.73	45666.7	28982.3	10497.8	90393.5	52056.2	51177	597431	26421.7	6517.37	18923.7	354885	88986.2	85283.1	21675.3	96494.8	68043	436933	183773	36997.6	3.12074e+06	1.34898e+06	17368.9	42579.4	178703	12161.7	15626.2	14410	339620	21134.9	33813.5	16724.2	3.22143e+06	14365.2	142626	10866.9	11757.9	138956	69624.1
O75167	O75167_S510.	S510.	815.748	1221.78	844.696	652.151	1716.87	3.50319	234.451	1127.9	894.105	778.509	3087.08	774.768	3.54399	1009.45	40489.2	1.73667	366.798	2062.28	5.79829	1224.45	3847.02	1	2513.1	1639.13	1744.16	10133.7	341.186	14900.5	1173.69	1	769.689	191.073	3618.3	2660.9	824.345	1723.64	17.0235	182.655	1	1992.91	250251	1128.61	6087.51	1171.39	329.531	1	2166.61
O75167	O75167_S548.	S548.	1	7307.88	2888.14	2671.35	1	1	1682.88	1120.56	1	6676.5	12154.3	1350.17	1.13756	1816.82	3.54145	1.30864	5898.66	1303.65	1	1	1	1	10459.6	1	1	1	1	1	1.1506	3.46718	3623.26	3612.57	1	6288.24	2963	5919.76	10.1174	1	1	7478.93	86.8882	3671.09	1	5575.49	3969.74	1	12357.8
O75376	O75376_S115.	S115.	4.39361	201.742	1492.99	426.358	11847.5	244.282	2997.4	1	1	3422.56	1	281.444	1	438.251	1	1	1	1861.51	277.214	13198.8	8310.09	2310.38	1	2242.21	844.94	5193.62	40442.4	1	98001.8	398910	361.875	2737.91	2075.44	1	1386.64	264.459	1.91477	5475.78	1	162.741	1010223	109.647	454.882	1	1	276.344	90.0752
O75396	O75396_S12.	S12.	1	1	1	11.5837	4815.81	1	638.95	1	99435.8	2613.64	1	861.607	593.656	2081.48	1	1.19968	3172.23	374.289	717.327	18960.1	1	1	200.25	3216.98	113.277	77830.6	24614.6	191.63	9430.62	1025114	425.245	1636.62	8422.63	1	854.677	2.98259	2.35968	1	4464.97	1	340094	664.526	1	1	225.854	147.558	1
O75592	O75592_S2751.	S2751.	1024.52	1365.41	3079.17	1136	4250.8	961.482	231.289	922.436	1	738.705	5245.59	146.056	1.12857	908.275	1	1	1	1115.59	1209.66	7154.82	11693	3540.64	959.023	1032.35	6302.45	1	7440.87	1	54239	1.24028	1	1500.07	1	1604.06	1267.03	1063.63	16705.4	1195.53	1	531.763	28.6833	124.703	745.855	1	1	612.144	770.851
O75674	O75674_S316.	S316.	264997	95890.9	61160.6	79447.2	175525	221993	52945.2	430784	23069440	69254.8	61362.3	35341.9	546360	102401	279557	88653.6	59248.9	10671750	25525.3	50437.3	71841.6	91198.6	268868	133984	96611.2	141854	30282.8	413954	12823.5	36791.1	94102.7	312049	8923.1	199934	59490.2	161120	1505704	41808.1	110016	342531	1113950	80525.4	111323	227112	208294	378466	126766
O75674	O75674_S6.	S6.	1	87.5306	4137.92	340.046	1	1	9160.39	1	1	51.0334	2332.43	2840.34	1	1247.72	1	1.29653	9025.84	1571.98	4132.23	1906.49	1	1	1969.45	1	1	5244.11	1	1	1	6368.83	628.296	9530.71	1496.85	1	3572.17	8081.52	1.99071	1	1	1	33.1743	4415.71	1	5112.1	1	1	18868.7
O75821	O75821_S42.	S42.	5508.86	50415	366799	127917	148891	2584.23	45684.8	2022435	1444787	242033	481004	10589.4	32019	178208	22242.2	1117339	392375	8892801	30968.4	486446	110621	112524	50995.4	104409	80113.6	3954418	235160	16518	423732	48908260	118199	2560111	517379	387721	65745.3	244585	452944	90205.1	582207	1317374	485387	116842	640322	54835.1	326523	135293	104562
O75955	O75955_S315.	S315.	32061.5	12804.5	3122.37	9345.28	39274.1	23233.2	8892.9	12022.9	9319.02	1527.33	3678.26	5146.73	51209.3	25894.3	32092.2	772.953	10311	1564.35	5776.42	1	33799.7	5343.5	11549.8	1449.58	10547.9	1	3202.81	27139.3	3424.79	2168.76	12484.8	15263.8	688.816	6728.77	7855.74	14506.4	62049.2	14594.5	95039.9	9126.04	2039418	15367.4	16721.1	10273.5	10549.6	55167.6	42071.3
O75955	O75955_S93.	S93.	2296.49	2705.75	992.235	2126.17	2925.27	4024.37	2076.38	1254.73	2667.64	611.718	251.413	1605.53	1.58854	1601.59	1.45268	1.30082	828.783	2047.26	1118.44	1	5296.41	1	1970.4	247.012	2959.69	1	754.091	1363.98	1.09262	1	1815.72	4457.81	1	1166.93	1656.89	2164.57	3.52088	728.194	2724.47	2318.08	47317.5	3323.19	5295.51	3828.4	907.613	1	12193.5
O75970	O75970_S1078.	S1078.	1	586.64	1260.51	4526.93	1	432.371	3529.74	1	1	1528.43	230.122	2142.56	5.44254	706.403	35.4257	2.01235	519.486	1292.55	137.548	1	1	1	1029.03	1	1	1	79.4246	1	1	1	2052.96	2385.78	1	304.051	3071.36	1554.92	24.6702	175.941	1	744.677	49.0651	4835.71	1	1531.24	1	1	6977.68
O94956	O94956_S320.	S320.	45802	28721.2	32724.7	20880.1	72470	227153	61886.6	30768.7	41874.2	5836.33	8654.5	16026.5	1.01686e+06	24274.2	738007	8425.26	23658.8	2922.66	23470.6	841.477	90164.4	48569.9	38306.8	24147	13243.4	2.47034	7914.9	108748	2.98961	3.08512	31742	39765.8	62074.3	13865.7	14705.7	8471.97	1.33402e+06	53854.1	45974.8	21372.4	172.25	32687.5	42901.8	13787.7	26881.7	187983	49823.6
O94979	O94979_S1194.	S1194.	1	9618.92	19040.1	13760.6	41689	993.187	19707.7	12172.3	2.83499	6881.51	15933.9	5026.44	1	20420.4	1	2.40181	9770.43	445.794	5213.5	52661.9	8681.67	2983.06	7572.83	5278.17	7908.49	11020.9	16758.5	1	9054.13	356437	14625.7	23635.8	20865	12969.3	25149.2	11800.7	1.87464	32400.7	19953.3	14882.4	57.4552	5119.57	2233.4	2594.18	13182.1	1	15402.9
O94979	O94979_S527.	S527.	1229.88	2722.96	7285.64	4531.67	45721.8	10271.5	11771.5	2	47.2396	3853.62	771.073	1773.35	10248.7	6591.22	8287.62	11798.7	10494.5	1005.01	1858.86	92411.5	1106.04	8014.61	689.806	8259.66	3003.57	24284.7	43146.8	2	3861.06	46.5638	2512.02	34800.6	18949.9	4641.57	12080.3	3022.18	10.1574	43832	11660.7	2	157.901	4040.81	1097.09	230.142	1212.1	3848.02	12897
O94979	O94979_S532.	S532.	316.748	791.008	4631.09	1105.27	12745.3	11022.3	3048.14	1130.96	37.1816	4138.72	1142.11	1234.31	10213.9	2117.13	8305.88	11798.7	7146.15	1059.07	1203.06	66948.4	775.574	8396.89	299.791	8382.34	2034.85	13719.3	26379.1	2	1958.54	21.5188	836.318	11021.9	14793.3	868.925	3256.67	1440.68	9.59882	12720.2	18790.1	1035.68	189.118	2014.14	1097.09	2	552.482	1460.8	2708.05
O94979	O94979_S799.	S799.	30158.2	31438.2	116093	42301.9	495936	58468.2	88716.9	27332.7	19025.5	35424.7	24627.7	15376	5105.29	66013.1	59143.5	17700.4	33127.2	12822260	50731.2	255558	59340.8	148092	27764.7	120962	101492	245161	320370	16078.2	246656	24877.1	24914.7	144513	76066.2	47085.8	94016.7	48628.7	318122	236894	154508	39292.4	166.215	15414.9	74984.1	19288.7	34982	70428.4	116138
O95394	O95394_S64.	S64.	11616.2	7408.04	238.374	5500.54	16380.6	24585.4	8262.01	1	1	13843.2	125.044	8550.71	1.52567	2099.5	1.43159	1277.58	1932.74	1186.35	1923.75	10021.3	2143.34	4877.67	3240.41	291.832	4386.27	1	23446.8	8534.36	16760.3	4846.93	4350.78	6679.22	1	2247.47	15398.3	8328.33	3.18815	6616.4	1	1	122.309	4667.2	14773.8	5054.01	6758.6	15625.2	20030
O95425	O95425_S245.	S245.	3554.05	2552.36	3183.26	1957.88	6008.45	3679.25	5461.09	278989	195.771	9444.93	3417.35	2103.1	5958.13	2619.28	1645.98	8672.01	13050	1875.17	3195.62	23952.1	7723.24	9829.63	6632.95	6989.48	4087.3	976.146	23739	3518.58	127100	1319.66	2169.22	1569.97	1594.93	3416.05	5884.93	13036.7	30543.7	5668.98	4454.2	8733.13	52534.9	2633.75	19371.3	794622	4267.54	24711.8	2730.67
O95747	O95747_S339.	S339.	7192.39	2535.88	6630.28	2192.41	12617.3	5565.15	4377.3	13405.7	277.369	3709.44	5905.69	4495.04	18949	17548.2	4370.15	2718.23	1	319.98	215.913	13217.2	5709.51	10486.9	25347	17660.7	3733.81	197838	24317.3	6090.45	20685.8	60019.3	3837.68	7404.22	3133.82	8202.59	12708.4	14930.5	56562.9	1581.45	3666.07	5454.46	64.4544	13370.1	6307.38	5822.43	1654.95	12009.4	10379.3
O95757	O95757_S48.	S48.	1	476.101	305.467	1	3861.06	821.057	157.538	1	393.611	590.377	1375.81	5951.64	7296.92	1474.94	1.04428	1.27358	1	609.348	1	1	1026.9	2733.86	637.458	15371.9	856.116	1	561.184	1308.35	1	2.55746	1278.19	597.309	1	94.7826	3268.07	2358.83	1.38125	1	1	1009.7	31.3481	1977.95	1	308.441	1	1	607.727
P01614	P01614_S18.	S18.	76727.1	1403.83	6290.4	10811.4	1025.46	14103.8	3499.45	194125	235.82	26930.3	10849.8	2035.35	9306.95	7646.96	24187.3	643933	17197.5	194.194	14775.6	1652.39	1391.81	6040.92	14870	1035.07	945.806	842647	23350.5	14298.8	28633.8	147647	28895.1	25481.8	232911	13831	3657.95	7153.81	288388	5865.24	39342.6	59791	6359509	7732.88	10411.1	26115.5	51316.5	4041.95	2605.7
P01614	P01614_S19.	S19.	76727.1	1403.83	6290.4	10811.4	1025.46	14103.8	3499.45	194125	235.82	26930.3	10849.8	2035.35	9306.95	7646.96	24187.3	643933	17197.5	194.194	14775.6	1652.39	1391.81	6040.92	14870	1035.07	945.806	842647	23350.5	14298.8	28633.8	147647	28895.1	25481.8	232911	13831	3657.95	7153.81	288388	5865.24	39342.6	59791	6359509	7732.88	10411.1	26115.5	51316.5	4041.95	2605.7
P01614	P01614_T25.	T25.	76727.1	1403.83	6290.4	10811.4	1025.46	14103.8	3499.45	194125	235.82	26930.3	10849.8	2035.35	9306.95	7646.96	24187.3	643933	17197.5	194.194	14775.6	1652.39	1391.81	6040.92	14870	1035.07	945.806	842647	23350.5	14298.8	28633.8	147647	28895.1	25481.8	232911	13831	3657.95	7153.81	288388	5865.24	39342.6	59791	6359509	7732.88	10411.1	26115.5	51316.5	4041.95	2605.7
P01614	P01614_T27.	T27.	76727.1	1403.83	6290.4	10811.4	1025.46	14103.8	3499.45	194125	235.82	26930.3	10849.8	2035.35	9306.95	7646.96	24187.3	643933	17197.5	194.194	14775.6	1652.39	1391.81	6040.92	14870	1035.07	945.806	842647	23350.5	14298.8	28633.8	147647	28895.1	25481.8	232911	13831	3657.95	7153.81	288388	5865.24	39342.6	59791	6359509	7732.88	10411.1	26115.5	51316.5	4041.95	2605.7
P01857	P01857_S137.	S137.	19434.6	372.346	8496.32	386.605	1	16823.9	7610.41	1360.32	1107.86	47910.3	2185.97	1316.42	1.82001	960.401	4.26358	65982.6	21385.2	1937.54	16069.5	10849.7	16176.2	15670.8	882.182	3608.82	520.812	16535.6	7278.35	2590.05	265710	26454.7	36164.2	819.865	49151.4	239.502	6668.63	1	15972	745.196	17257.4	6401.3	119.792	3423.37	36267.3	1	629.214	1	194.273
P02511	P02511_S19.	S19.	381.891	4758.07	7599.37	23802.3	1	1	9017.9	2611.3	1199.38	1136.87	21614.1	104882	1	63215	1	591.973	10484	872.754	8470.52	3142.43	180.214	1	42885.8	1	1	11439.2	1	1	1.17518	12366.7	32425.3	34162.1	1	23488.4	157153	22581.7	2.73758	1	21692.8	3399.81	46902.8	76449.3	1	12522.6	30599.4	1	10221.4
P02511	P02511_S59.	S59.	19455	24276.2	23121.7	47546.3	53431	14864.1	25840.3	1.57521e+06	442566	1971.95	94785.6	116413	128344	143303	73591.9	2577.96	4433.38	473801	10817.2	421.947	71199.9	102060	253322	264082	50943.3	14496.9	30773.9	79682.5	1554.64	142.532	156196	441908	2.66087	172557	252108	75091.9	2852.74	22582.7	369694	145433	98.3771	200631	48347.4	31829.7	155599	37819.3	56950.7
P02511	P02511_S76.	S76.	1418.49	1092.42	580.954	615.859	10715.8	3741.01	161.064	1	2.74087	177.172	330.789	7741.3	30010	5526.27	5044.37	1.03789	1	936.769	1	1	4028.34	889.332	3658.47	6989.91	10658.1	1	2814.22	1814.45	1	1491.69	745.856	147.754	1	1000.8	3017.99	735.763	1.84185	2173.97	1	1	40.7418	381.311	4270.47	188.27	1	4555.42	1058.37
P02545	P02545_S22.	S22.	18199.4	13893.7	8264.76	14531.2	111776	19259.9	3456.99	15079.8	36715.6	171.743	80410.4	6186.54	562718	109218	506170	1.71124	1801.81	816.712	1	27543	13778.5	95818.4	9870.39	26960.8	26793.8	11492.6	43639.2	5276.73	1.41475	13414.6	5345.01	12156.8	1	11772.2	18210.9	19125.3	46.1085	20601.9	1	37048.5	74466	7547.61	25386.7	3886.01	26858.2	78345.4	2861.16
P02545	P02545_S390.	S390.	44376.7	52658.2	44567.8	61843.4	423386	207118	52558.9	159049	172131	30491.9	434812	52734.2	162594	204224	322595	139606	29455.3	75702	19505.3	64161.3	354116	557822	34574.6	275755	166287	297870	314831	23534.9	85686.3	12239772	59913.1	84403.8	28860.9	51312.6	78663.6	86648.2	52877	235183	71356.9	350768	83021.8	116740	280710	31680.2	67187	90429.4	30192.1
P02545	P02545_S392.	S392.	27734.7	35560	27563.2	24531.4	162320	85328.2	40316.5	99165.8	110124	28423.7	292073	39653.4	147609	109219	100148	86804.4	27179.9	74271	14767.2	43048.4	265780	365298	17185.1	206020	114487	149332	216909	13431.4	78775.7	10076520	36586.7	52428.8	5335.96	24129.9	37453.5	48193.3	34570.1	112935	68917.2	229898	82839.1	78228.4	216070	19720.3	40124.7	38152.7	20758.7
P02545	P02545_S458.	S458.	189.976	441.6	1	1	3073.02	1	1	1255.27	1	2152.57	1082.67	95.6097	1	1158.47	1.09298	1	1	1035.47	1	1	258.689	4554.27	1	3003.58	279.654	1025.62	2710.78	1	462.158	159188	374.593	789.99	1	173.228	585.756	1	1440.04	2081.37	1	2762.38	137.291	450.6	1774.92	1	1	1	1
P05062	P05062_S36.	S36.	94599.1	31983.7	13363.9	15615	32086.9	92739.4	10997.2	161439	32123.2	12622.5	112434	120055	318873	54104	417250	11949.1	2220.09	3124.58	5533.5	700.515	12794.4	53930	71880.9	226883	20873.6	2044.63	1886.17	13681.3	682.272	189554	160246	26963.4	18909.8	116814	92951.4	58227.2	53654	27226.6	3616.84	97940.1	163343	357858	39649.2	43634.1	144089	89444.5	28579.6
P05062	P05062_T39.	T39.	40598.1	14979.4	6532.81	7955.11	13488.6	43391.8	5766.54	66775.6	14779.5	5620.57	41973.7	51236.5	141863	24655.9	201066	12002.8	193.236	3118.91	2964.78	984.41	5451.73	24507.7	25569.3	104477	10425.8	1047.79	1198.79	11759.4	2361.82	138934	65835.5	15360.2	10517.3	45744.8	40033.7	36249.1	12827.4	12057.2	600.731	40023.6	1.37405e+06	116127	10487.5	18646.6	69461.3	39339.2	10778
P05067	P05067_S385.	S385.	336418	284769	93035.6	308943	559156	413641	9701.33	336218	367965	50181.8	161571	203912	753169	530818	650759	49919.3	43536.2	15307130	37276.2	62388.5	516059	517952	200263	355935	380160	57607.4	90887.8	68204.2	89229.4	4821.13	481520	412721	35392.1	241356	115037	224221	62588.4	146072	16547.8	194209	42050.9	384921	328336	155534	193858	1090931	535804
P05783	P05783_S34.	S34.	21380.5	37767.1	45662.9	40710.1	265069	15529.7	8437.93	10272.8	456.006	2933.15	3146.16	24597.2	113720	120379	140199	7622.37	3879.2	1434.98	138.438	108.029	2676.17	26934	48098.1	24929.2	30398.5	9324.51	1800.24	6283.88	1708.52	8344.35	6057.73	16176.5	951.722	245843	171657	281542	14140.5	15224.2	2480.19	42548.4	53.2413	12036.2	8541.11	13697.2	159126	63035.1	30379
P05783	P05783_S42.	S42.	8107.37	4655.6	2986.93	5660.44	66687	807.684	2684.73	3720.28	1	437.258	163.6	2405.59	12213.7	28886.2	7674.05	6680.22	339.419	1444.17	1	1872.37	1001.41	3174.62	1067.67	3786.97	6268.13	1935.96	1	632.815	11658	1.0206	2205.75	1947.5	1908.68	34491.1	33924.5	28077.2	2830.66	1552.18	3105.4	5898.93	58.6669	5014.27	634.031	5046.54	11593.1	1877.25	1951.76
P06744	P06744_S61.	S61.	1	1	495.764	106.476	1	4.93718	6598.09	625.445	1307.26	698.434	344.717	1060.21	143.986	1	241.588	1.46138	1270.11	861.846	2041.94	18515.7	261.211	6.43595	1	4.36674	1	2.82826	1	3.29784	2.79955	26811.6	429.654	838.509	3598.76	213.699	469.161	347.323	94.7452	1	3495.45	189.855	3592166	1286.36	1036.44	41.0317	1	2.10518	506.212
P06744	P06744_T148.	T148.	4547	7205.12	8500.43	4925.16	8940.59	28464.8	24577.1	18722.1	21964	23352.7	6863.3	11020.8	33410.2	1	32350.9	1	38663.3	2463.38	20211.6	355347	2429.53	30966	6519.19	27396.5	4894.06	102549	101624	7674.8	3714.08	115377	13371.2	12425.2	80757.5	9884.02	9972.3	10123.2	3.16286	15016.5	11952.6	14259.3	28.9701	12263	3566.66	5246.21	10467.2	19062.5	11135.4
P06748	P06748_S125.	S125.	349.367	2682.17	393865	3332.55	14869.1	1594.96	129031	1	1	1	326.516	248.069	1.39265	6278.99	3.37314	568183	31437.8	852.026	402.423	56595.7	1	330.008	102.645	1	2541.25	3765.62	5830.18	1	1289.53	1.52656	8148.37	44773.2	119703	2158.81	5208.35	5542.43	9.30471	12524.3	12690.7	303.221	329280	2304.1	4280.89	94.9934	1347.77	1	4297.93
P06748	P06748_S70.	S70.	1	681.423	1121.73	686.643	1	12.4059	177.138	1.47481	109.46	813.551	726.375	92.9045	1	719.108	1	59964.2	4363.09	357.683	443.647	9192.69	396.642	1	1	1	1322.9	23806.7	22722.8	1	7994.82	139.79	589.433	1	6991.04	1	1	904.507	1.24552	46.1951	2.34492	1017.33	75.7258	1	1	1	115.611	1	259.351
P07339	P07339_S42.	S42.	170.522	1	1	1	1	15893.6	1	3926.85	13542.8	157.408	1	1917.94	7256.33	1	16796.2	1.7115	1	580.456	1	6938.95	1	1	1	4050.5	1	1	1	1	1.06271	6.75057	3875.99	1	1	784.03	72.3605	3014.38	2.43537	1	1	1	79.0786	6333.12	1	1	5159.45	1	1
P07741	P07741_S66.	S66.	782.021	1175.22	1117.95	2021.61	6656.5	11604	8511.94	4536.01	6812.87	5187.94	1471.43	3646.62	3766.28	2080.99	22516	89214.4	2727.17	567.372	5140.13	75311.8	1335.66	2031.55	1772.84	7611.7	1008	1.49501	345.237	24597	14944.7	60397.6	3286.51	2090.38	4769.09	3860.3	3260.3	3109.61	3646.95	10530.3	13995	6002.93	68.6894	4431.58	6253.42	1655.23	4392.16	1782.14	3938.88
P07910	P07910_S240.	S240.	1	392.42	3621.1	662	3782.75	3901.35	2056.24	1	36.0199	1	1	108.462	1050.24	4740.03	1641.62	1.51493	1908.11	301.307	741.694	620.944	335.754	5455.38	1	3730.17	764.861	84449.1	39842.9	514.718	258785	55.7844	1	10441.6	7355.98	162.96	2140.51	576.803	8.20369	3494.5	1068.2	1	104.76	159.479	2038.09	270.531	1038.6	1	1651.69
P07910	P07910_S247.	S247.	11797.3	12971.4	88593.1	29551.7	121530	154067	66000.6	1740.39	189.908	2162.32	8096.08	4551.9	55037.9	119333	39058.3	21067.4	32092.9	2.3213e+06	48133.2	14067.1	24972.8	73904.3	17875.9	32281.6	21660.1	1.31245e+06	530800	11938.5	2.78752e+06	196.811	7978.01	136362	175565	7474.25	95867.2	22186	333720	98180.9	10804.2	19550.5	374898	6312.75	31576.3	1568.63	37639.1	66873.8	51411.4
P07947	P07947_S200.	S200.	1283.44	773.755	423.038	747.117	1695.72	1846.27	1404.3	1606.91	6795.31	1363.79	1	1082.55	1242.09	443.875	1.78159	1.41138	1592.2	1309.47	758.171	1132.57	2229.69	246.063	595.86	2464.59	321.668	562.906	618.077	1	1.16703	15605.6	798.735	1445.42	370.059	81.6	1223.91	718.587	4142.14	88.7929	1	732.576	236550	1569.93	1	1	416.774	819.341	1987.46
P07947	P07947_Y199.	Y199.	2273	5128.48	3106.32	2735.87	11545.3	6424.06	5561.88	8479.67	19087.2	5081.49	2044.6	2613.93	12402.5	4066.45	14053.5	1	3568.75	1166.43	4530.37	6788.2	13014.4	2187.87	2441.72	6845.19	3998.4	4092.63	2134.23	7225.99	2878.05	22271.1	6611.8	6551.98	654.054	2894.95	3777.93	4075.57	1.93653	3942.41	6753.27	10460	44.1133	4798.76	4887.08	5015.93	3823.08	13399	8546.15
P07947	P07947_Y431.	Y431.	315927	80258.9	46490	47303.9	294046	635377	65984.8	64193.2	121196	43953.7	31586.4	46947.5	2719389	63325.3	3124021	46808.6	43354.2	3403200	48512.8	15305.4	102558	88526.1	82252.1	170903	64878.2	6632.61	25271.1	318813	36419.5	140178	82025.7	74027.4	26070.9	45215.3	35206.3	46933	1126085	64550.5	231719	130939	1192916	86358.3	92706.7	93501.2	54370.6	214741	149694
P07947	P07947_Y451.	Y451.	18593.2	9663.84	5092.94	6134.15	23128.5	20047.4	6705.17	11915.4	54048.3	4758.85	4963.7	6381.24	27550.2	3193.72	44404.8	1	5914.96	925.628	5994.5	60.8764	23891.2	11742.6	10988.5	21103.8	8889.71	1	2308.93	27536.4	3186.1	15430.9	8205.9	8057.46	528.613	8314.39	2164.84	4623.76	18867.8	7795	44382.2	20332.2	32307.6	10650.4	16699.7	12920.5	2065.96	21359.8	21372.7
P09601	P09601_T88.	T88.	1	1	1	1	1	2626.57	320.32	2496.59	913.793	239.742	30633	2.25069	145.233	1	206.467	14896.5	237.74	1160.86	1	773.276	4171.38	10209.5	102.884	2889.14	888.128	6393.7	1	1201.83	144809	1.01214	362.743	1	1661.9	677.911	1	1	95.8366	704.283	1526.25	7032.91	135.96	686.926	82178.2	1	1	2.20333	1
P09651	P09651_S6.	S6.	7.39078e+06	31869.9	109748	47954.7	1.94745e+07	18737226	228442	12619.3	52217.1	43606	19669.6	32808.6	1.68476e+06	66569.7	1.93685e+06	73675.9	81801.7	4683.78	50606.8	349440	30312.3	4.04326e+07	11323.2	1.08524e+07	48279.5	704317	761937	1.26275e+06	2.65868e+06	772488	21327.9	154524	547796	27844.5	53424.2	52141.8	209914	2.65647e+06	131448	36472	19733193	31859.7	51904.6	11631.4	50916.6	7.82978e+06	62677.5
P09651	P09651_S95.	S95.	10.9158	4601.49	14177.2	18789.9	3391.29	53396.2	4636.99	5001.83	10792.6	78150.2	18581.1	7775.27	171.85	2359.3	188.42	1.20317	28333	886.664	4433.34	195164	24471.2	88760.2	2436.91	92191.5	4119.24	29963.1	29253.6	4140.77	291795	212577	11963	4919.38	157571	4271.58	955.859	3494.93	93.1332	217199	40309.8	27591.3	103790	16727.9	33745.2	2068.77	1889.29	1.50955	8970.41
P10636	P10636_S537.	S537.	156114	9443.69	8529.88	4157.01	10448.1	142278	6977.08	12479.4	3278.47	1829.63	7136.47	7240.64	9320620	8386.39	6837327	1.13122	832.081	797.926	300.195	1	1232.35	20030.8	20815.1	123874	16978.7	1.50585	7016.32	57954.6	8243.06	1.06008	22472.5	4601.55	1	28818.1	9706.43	30370	11029260	6284.59	1290.14	14930.1	322456	19750.1	6314.15	16864.5	15792.5	1018954	18066.1
P10636	P10636_T566.	T566.	191926	18376.2	11237.3	6426.26	14025.2	328569	11877	12045.4	9167.1	437.688	11402.8	7421.6	11108580	7638.89	8257469	2330.09	1707.39	1004.07	2603.66	58283.5	4304.7	35856.8	23633.3	120584	19780.3	34201.7	10862	114457	28372	165096	15234.4	7640.65	3769.47	23789.2	12389.7	26787.7	6443294	9284.63	7734.15	26971.9	148762700	17457.6	5421.07	29443	17884.7	835649	16777.3
P10644	P10644_S83.	S83.	174365	91140.4	148707	91843.7	135324	182558	59497.8	156012	304544	266147	99232.3	102014	607699	215521	261191	1	6879.66	988.709	10325.7	540139	89559.9	195600	126314	337802	99663.9	1	49862.3	58451.4	142008	29382	169089	78726.5	8882.71	191040	90733.7	242628	352823	119278	1	208818	46318.5	186008	22973.2	105073	196872	481675	113723
P10645	P10645_S182.	S182.	2415.99	535.495	3649.32	1	5337.13	1	1	2172.74	1256.1	72.0302	130.889	1093.19	1559.31	2049.6	4743.09	1	1	1866.04	121.679	631.876	1071.71	1	8153.43	27197.1	114.181	1	347.268	19776	1	1.11991	45.8526	1	1	762.021	21598.8	4670.76	62922.9	1	6817.56	637.752	96.0554	947.405	1593.83	1	1	1	1
P12081	P12081_S27.	S27.	1	687.861	1539.57	1237.01	8038.18	1623.99	447.805	2107.34	1.17765	430.96	3272.43	1921.46	6835.84	3870.16	3193.54	1.56953	220.245	606.452	76.3812	1304.9	1724.24	6032.63	2055.51	4172.26	2069.25	21312.7	7921.76	281.858	1	72844.4	1647.34	2120.95	1096.24	1357.21	3737.55	2039.53	2725.21	1248.13	1	1	424224	2059.15	5508.53	385.781	1546.24	1	2278.72
P12694	P12694_S318.	S318.	1	675.281	1431.47	61.4552	18565.5	5248.44	4871.39	498.661	2180.22	1	347.877	826.311	2120.53	5054.05	1983.69	12743.6	282.719	658.289	1378.01	1	879.437	971.722	1.88619	1063.02	244.937	1	5649.25	314.163	1.46107	58132.8	177.846	4153.27	1	650.413	4461.94	1428.69	1.90135	11433.7	994.28	282.86	8885.81	81.0906	274.558	218.169	1594.46	1	1988.27
P13569	P13569_S599.	S599.	1	89.6461	1	797.258	1	1	1673.49	274.451	1893.07	3205.42	240.592	2068.64	1	339.334	1	2679.59	1583.17	1750.55	1224.32	717.387	1890.37	1	803.87	1	97.3682	1761.22	1	455.074	1	1.57436	377.026	6116.63	1181.23	1	1421.36	560.992	1.90978	1	5320.13	176.129	52142.7	1965.13	1	2056.77	314.836	1	2174.26
P13798	P13798_S187.	S187.	10908	878.644	231.137	994.039	3431.57	3175.92	286.325	3028.16	3312.03	7595.75	10562.9	1986.49	34017.2	1724.86	75788.8	2119.66	1105.89	1346.01	1	1965.72	624.046	1468.95	2218.78	4900.79	661.517	1	924.948	97.5782	7282.12	6096.54	11657.7	1693.99	1003.02	3788.13	1632.59	174.519	2.59002	2742.75	1844.83	12952.3	338836	3560.82	14801.2	1111.54	6990.35	3544.16	520.899
P14314	P14314_S168.	S168.	11531	2320.37	3057.36	1467.85	296.646	170.881	403.088	5539.14	13.1113	2	806.709	255.549	3545.97	19807.9	322.595	2.20144	266.931	2867.82	441.756	2	137.026	172.593	21674.9	2530.44	2642.85	3.62897	222.706	3016.73	1198.44	7468.63	7912.28	1389.63	317.996	21468.3	1478.32	35765	103032	530.106	2	405.431	118279	4565.1	1638.31	16936.6	12138.1	46785.4	10530.2
P14317	P14317_S238.	S238.	386.542	1027.91	1227.2	2	7.9733	2	2	3.17973	2725.15	2	963.903	1084.33	2	11128.6	2	5930.19	11181.5	966.492	2	10323.3	2710.24	9063.24	984.893	234.265	315.129	5468.86	29867	2138.05	27197.2	95.5214	2	496.733	7941.69	16753.8	1428.26	6186.06	8050.67	2	3.89189	2	154.063	581.264	2	278.264	2165.18	3054.07	994.386
P14598	P14598_S346.	S346.	4440.63	1543.27	187.881	1895.64	2571.96	257.014	269.948	2	1589.27	84383.6	650.909	11864.7	12375	333.564	3396.72	49607.5	50409.6	2825.52	4478.86	386234	5196.04	25204.3	2	19234.9	93.9654	60109.7	87760.2	296.562	555804	207857	3344.56	770.014	89026.7	3290.27	713.154	802.888	32625.8	2	12874.6	6079.98	6596995	17710.2	2968.76	2	286.091	2	89.3405
P14598	P14598_S349.	S349.	640.381	2	2	2	844.349	1006.59	59.9665	2	9824.96	133519	2	16306	6711.76	887.597	910.204	42376.6	76589	3065.89	2761.74	609135	8400.25	17781	461.92	24790.6	2	40224.6	131769	1660.11	692601	263141	2447.27	2	134147	335.652	2	2	3.89728	2	21757	5008	10970872	34172.5	8251.6	2	2	2	2
P14625	P14625_S306.	S306.	12269.3	801.614	5291.12	2703.68	49687.7	12831.1	667.101	3410.86	6297.08	12769.5	125683	5820.94	88460.2	10877	36952.3	141472	4358.72	4767.7	93.2966	12802.3	7479.23	308798	1117.66	107710	6778.29	14697.5	6613.09	4687.05	23082.7	1670.89	10158.3	1420.8	8591.48	2644.82	4061.57	3074.04	127382	10938.4	6839.79	25637.6	244.594	4028.41	261193	3011.8	789.547	7106.6	4120.73
P15311	P15311_S366.	S366.	6729.74	965.75	106.811	1	6355.17	4152.55	104.117	3272.03	2908.61	2612.17	20772.3	394.163	30548.5	2376.32	29.2187	1.95652	623.006	1849.95	166.304	5865.46	638.535	24289.6	3536.43	6395.53	2723.69	2190.57	1929.88	1	2246.71	8257.33	1345.09	884.232	4435.15	1129.65	4143.53	5421.4	23951.1	330.777	1	5530.78	61.8078	1528.88	23621.4	457.786	4307.86	7445.84	767.906
P15311	P15311_S535.	S535.	7445.67	1513.96	652.976	637.72	4648.22	1321.2	679.213	1.49543	85.4314	1	5511.39	1095.25	7320.31	7883.09	1	1.2768	1	520.234	1	349.893	1217.99	2347.01	7627.21	1	3826.42	11.3565	1254.79	4025.82	1	138.756	327.949	2584.13	1	2858.67	2914.46	40190.9	19524.7	1	2.25368	10664.8	65.3458	1814.02	2672.4	2237.3	19569.2	15675.9	1167.18
P15311	P15311_S536.	S536.	7146.22	1734.05	1239.24	879.284	4717.96	1240.92	543.709	1.12547	80.519	408.001	8013.21	1384.18	12541.9	10465.3	472.746	2.14976	1.02486	521.678	1	1340.31	759.556	2638.95	6770.61	187.604	1120.11	7.1068	1516	3722.17	1.00095	152510	631.237	4323.59	1	2322.35	1508.67	60242.4	15630.5	250.553	1.30847	16672.8	71.3722	1877.11	3962.23	1898.63	29420	19168.2	1008.59
P15311	P15311_S539.	S539.	7699.45	1242.24	818.102	1272.97	10071.9	14542.5	253.869	467.597	24.9683	477.794	4549.33	438.532	13310	4219.41	1.03654	1.87108	1	379.081	1	1	780.06	2913.58	14139.7	556.824	6291.17	2.49613	1724.57	1297.87	1777.23	12.765	497.98	1749.06	1	2336.83	4127.73	23030.5	89368.9	400.786	857.551	4470.79	95.7333	793.526	9818.81	201.956	11457.5	12234.2	1955.26
P15311	P15311_T533.	T533.	20199.7	6243.94	2048.02	9061.24	6919.09	4588.34	956.683	45655.7	1118552	1	8497.64	2679.71	21595.4	8234.3	598.364	3.60315	1284.07	12945.6	231.497	371.853	3458.17	2701.05	81984.3	3417.31	11651.1	6.41953	2100.56	6085.79	1	119.709	8687.27	51539.7	1.07454	32021.2	9938.6	18255.2	246892	989.225	3.41102	42594.1	78.3972	13379.9	10514.6	18913.4	83991.3	53839.4	7948.05
P15311	P15311_T57.	T57.	1	391.609	806.884	169.273	1138.17	163.284	544.265	22215.2	127.684	1012.71	1120.79	336.459	1	1	267.906	4.75601	1188.73	188.519	373.139	440.411	1089.56	580.991	1.1542	117.939	263.448	10494	236.889	393.421	954.771	5785544	419.587	18432.6	1.30006	1	757.133	743.232	2219.47	715.15	15415.6	1058.96	1910949	1790.33	573.83	871.689	354.212	114.439	1254.4
P15311	P15311_Y424.	Y424.	107040	20957.9	6601.35	11820	16869.9	58257.9	2927.75	49259.6	1953369	27699	23625.5	7891.28	143128	15192.3	35062.6	24470.5	3539.1	294.837	635.017	6592.87	100554	25792.2	42907.4	47234.5	56944.4	73087	25502	74163.9	16607.6	38.4954	21620	13385.9	6145.72	40595.8	10935.1	13801.7	1594318	6070.61	1	43788.2	91.8024	14464	59171.8	22957.1	68351.2	143965	10298
P15374	P15374_S94.	S94.	5733.29	4875.98	7996.02	3938.43	12465.8	4464.52	1607.37	7076.03	1878.3	8298.85	1119.02	2996.43	23790.8	2704.49	19533.7	1.28594	1	2073.89	1	12118.4	4422.68	6926.44	6790.51	29125	4034.36	1	657.196	1	7882.29	1.01061	751.365	3737.34	1	5248.91	2526.48	5381.47	3619.37	2930.17	1	8182.23	83.7081	6113.32	2958.57	1	7321.37	14350	7646.71
P15941	P15941_S1234.	S1234.	26378.6	24928	27127.6	24971.6	29938.8	115284	20895.6	26756	12808.7	4290.58	15413.7	37158.2	2999813	52564.9	985238	14404.6	871.652	1466.02	10182.2	489.632	46255.7	15548.8	35949.7	33717.9	19713.4	4065.35	24524	5983.46	6211.64	1.28286	15920.8	29948.4	11857.7	41950.3	73502.5	86655.6	539664	26869.4	26397	9847.28	106.287	18791.5	2605.18	22267	284764	426812	22749.6
P15941	P15941_T1218.	T1218.	2446.32	45325.9	44563.5	90225.9	26383.6	213388	42528.5	38386.5	26622.8	2312.83	12442	95523.2	796.737	71110.5	28.6262	30640.2	33808.2	2970.42	22905.2	284.801	48017.9	1762.13	36289.7	68128.7	33310.4	18778.1	38752.4	12430.3	4063.93	2.28298	13204.9	60079.8	9849.37	59606.9	126385	174939	1525.53	53902.3	51641.6	35558.9	115867	36318.4	13176.3	32912.7	468793	964.959	79601.8
P15941	P15941_T1221.	T1221.	2	23948.5	22313.4	43951.7	5596.63	62907.3	29153.5	19981.8	18918.1	751.991	5224.95	55778.7	7.66769	35248.7	1342.58	4643.82	20629.2	2439.88	10463.8	748.498	30486.3	2	17245.8	9847.98	17620.5	2431.12	24943.2	9395.06	682.427	2.48886	5652.09	39612	3288.88	39520.9	85604.4	114191	15346.5	21088.1	35403.3	13640.9	25793.1	15565.8	17855.9	20113.9	252110	2357.8	32043.6
P15941	P15941_Y1198.	Y1198.	945.288	724.061	660.29	1161.99	1177.54	23291	220.423	10259	134029	73.5985	923.923	3129.91	5444.34	2060.21	6633.35	3.07117	1	360.97	335.99	1	2834.98	1	1	681.997	226.529	29.4404	2498.01	5837.36	1	55.5531	1	4804.12	1	7770.61	2576.38	8608.39	3300.47	1370.82	1.88508	2821.7	62.9364	3183.6	1519.92	466.309	50706.7	1885.03	603.949
P15941	P15941_Y1210.	Y1210.	837.411	1557.55	2252.74	6216.52	2	1991.01	1648.33	4997.25	7797.33	193.309	1475.9	15908	154.057	8955.86	208.274	4190.43	737.356	2897.35	4082.61	173.858	2467.62	202.635	2843.84	2	853.298	3.21991	2763.54	718.29	2.73264	2.18998	1653.55	2677.99	96.2098	4620.51	8509.74	25781.5	115.838	432.26	4194.38	2402.25	166.559	4290.82	381.785	759.949	61410.1	2.74352	3364.35
P15941	P15941_Y1216.	Y1216.	1	1160.84	592.446	1912.47	27.6314	4678.31	528.833	1921.54	1842.82	1	892.113	3017.72	4.21723	3115.81	20.6551	2745.06	1	2014.46	1197.75	1	1048.85	198.384	1	1	580.896	1.29979	1582.1	120.732	1.25201	1	1078.94	968.672	1	1587.02	5274.41	6679.18	61.0947	3.48865	5298.15	1318.29	91.2195	462.625	857.818	478.406	13184	1	1120.41
P15941	P15941_Y1219.	Y1219.	437.688	7957.15	7410.34	12026.3	4770.55	106360	8401.97	6455.52	4194.24	168.248	2089.63	19701.5	1536.93	18356	34436.3	2148.82	4959.53	2475.88	4825.46	189.163	8671.94	199.732	6103.43	596.72	3260.68	1094.3	11687.8	2	3.30169	2.327	2217.96	9792.89	3448.04	15482.9	23360	46621.8	66.5082	1696.38	19271.2	6242.9	370.038	5654.23	4611.06	5128.71	94777.6	2.95518	7459.13
P15941	P15941_Y1236.	Y1236.	345016	48249.2	29961.8	59222.4	119152	4774700	21360.4	7637	35818.5	3742.89	3495.8	102680	75454580	123877	149164500	31060.3	9393.13	1040.2	18722.2	321.249	1	33059.5	42480	116962	2831.95	1542.5	18623	241141	1.54326	1.51286	16862.9	36462.6	10834.3	45895.4	85377.3	143768	27985130	77907	31066.4	29322.3	102.605	37979.2	1	20254.2	321658	697747	27381
P16070	P16070_S254.	S254.	699.543	1835.93	697.533	855.599	171.256	259.111	4645.59	3339.32	768.34	1177.02	1401.92	2369.09	95.4173	1177.93	131494	41241.7	6237.11	2460.51	18232.9	37797	13038.5	2959.15	377.475	1574.65	4853.13	45807	80673	442.675	3552.79	2.35465	1074.19	2562.71	39453.3	6001.04	949.229	1529.49	9587.41	11973	759.097	554.832	192.772	511.855	3816.71	3583.34	183.275	3876.47	558.922
P16333	P16333_S85.	S85.	102969	59674.1	56328.1	72903	111893	69107.4	52164.6	58762.3	31222.1	91980.2	108399	68278.6	443.992	87843.8	512.813	29947.6	54329	1017452	20446.4	306670	148798	159607	101375	239915	100737	50706.4	161117	37078.8	724636	94062.5	128634	77570.5	84045.3	66242.4	113554	113701	2.85195	83153.5	50847.4	81476.5	41.1217	127426	82701.3	74577.3	68612.9	57654.3	168919
P16333	P16333_Y105.	Y105.	5956.52	2934.95	1008.79	857.615	2442.61	2038.62	1694.82	2482.75	38.8879	1476.02	1201.38	2589.69	21967.8	971.674	13816.7	2.76116	1392.36	1252.41	2	520.487	4779.96	2	1791.4	2624.52	3473.8	5.08005	475.766	7024.63	88222.5	29.4255	2935.14	3955.26	407.737	6536.67	4715.19	5054.35	25012.9	2751.39	2.55803	3771.48	106.809	6808.57	4581.63	4394.92	6310.69	7591.86	6200.87
P16949	P16949_S16.	S16.	748.511	109.805	1	1	1	1	318	1.53008	160595	587.738	1	115.243	1	1056.37	1	1.43864	1	190.695	234.07	1	198.57	1	1	1	1	11.57	23.8194	1	1	118205	108.717	1	1	1846.25	23.4202	3124.63	5771	50.0686	1.65632	1	248438	372.319	662.712	720.397	2128.78	1	1021.8
P16949	P16949_S25.	S25.	2	204.534	72.554	2	2	2	133.333	7.14032	96872.2	1601.12	1252.76	253.189	2	7152.18	134.47	4.59585	2362.16	568.376	2	1530.06	2	2	2	2	32.5843	22.5388	114.634	2	660840	7986834	1018.77	2	2	3424.09	35.4383	6971.95	152538	2	5.77009	2.15814	111960570	2	896.425	2	2979.38	5119.56	358.492
P16949	P16949_S38.	S38.	1214.52	9997.77	6235.22	1	1	686.653	6142.38	19133.4	55.0886	17938.7	15370.4	725.201	1	18302.3	1	124617	21381.7	367.347	114.47	20714.5	227.264	417.374	6369.99	694.185	301.534	6.0773	292.397	1	178368	58633960	20104.8	10107.2	3012.41	40108.9	1183.76	17614.7	62300.4	1	82818.1	7310.32	149357500	19253.5	2889.43	25785.1	28001.6	8537.52	400.93
P16949	P16949_S63.	S63.	37.1052	5118.78	407.567	185.814	31.2396	38.9573	126.464	1756.2	1	519.476	546.751	255.831	197.069	817.901	218.305	1.30644	1	991.114	1	1	60.4329	56.8597	1483.24	24.053	1	3.1828	1	26.2278	260178	13166.7	904.093	120.309	1	4445.1	277.115	1975.3	149.282	1	1	6685.65	27.1782	194.562	544.759	5716.56	3660.16	128.489	1235.65
P17252	P17252_S226.	S226.	11020.5	10532.8	6521.85	5187.65	57804.9	8439.07	7837.19	61.0375	314.252	2158.39	3267.17	4923.39	19340.5	5081.31	10771.8	1.93179	1.05136	1966608	2188.34	891.856	19243.6	4582.08	3019.8	28878.1	9955.38	93917.6	19508	2748.18	7197.95	131.046	6658.87	1	1	3472.24	8886.49	4836.8	2328.93	7198.4	1.71395	3146.03	327930	4668.12	20404.3	483.575	1665.99	24527.8	7437.04
P17812	P17812_S419.	S419.	1182.08	5404.85	8139.5	1001.76	56956.9	15541.2	3160.81	1437.98	228.366	2144.49	378.655	5761.93	39905	27003.3	1	2.44264	1	893.786	317.616	729.454	2864.8	1525.26	4065.77	10387.1	8827.7	31525.5	56167.2	4975.94	1	1	4398.57	11756.5	3823.35	11239.9	15662.4	6974.97	2.65729	2514.12	1963.02	3553.52	62.7011	5107.36	700.341	520.421	5705.52	9343.43	4674.68
P17936	P17936_S127.	S127.	674281	6785.86	1403.88	5896.51	223760	672502	5956.18	1	409.68	1	3274.56	10497.3	17142750	829.08	7452110	1	1754.7	985.502	215.049	221.461	43953.6	566453	569.943	11.5021	3338.34	2.34641	7731.32	259244	5.72899	1.18715	1156.63	5920.29	1	1173.98	1708.12	1143.28	574714	10767.8	1	1722.12	54.1236	7607.69	46199	6939.1	1545.06	520271	8640.88
P17936	P17936_S180.	S180.	671693	314579	120375	296157	479550	755751	89023.6	40055.8	51982.1	10175.6	165200	79784.9	925803	71915.4	705636	2.59437e+06	432146	1.26327e+07	81965.3	180973	530294	611813	53323.6	50232.7	251036	1.95811e+06	926181	607428	14057.7	7474.46	60871.6	152415	1.02852e+06	45296.5	65338.1	42568.3	1.26984e+06	171874	691967	146069	303.406	145944	215540	214392	61789.3	653133	356899
P18754	P18754_S11.	S11.	4.41425	11525.5	59623	18332.4	1	4.10992	9425.38	4131.19	23458.6	35766.3	2160.25	2827.41	274.436	44233.5	228.955	1792.46	4602	800.956	2356.38	59753.7	73835	1	3114.18	10.1004	3602.79	246028	76337.9	9212.56	28262	1378677	1255.26	51352	4329	10279.7	28474.5	30031.3	104.071	1	3776.1	6028.67	19554750	7872.75	36109.8	5700.5	21234.2	33.488	21334
P19338	P19338_S145.	S145.	16790.1	4444.62	16373.3	132.791	22653.4	1986.88	622.804	232.015	2	405.395	76.535	523.676	10801.4	4133.18	2.46856	3243.48	219.268	2737.31	2	1594.91	14852	31087.4	2	86.9245	23740.1	468.863	58357.8	2263.26	36646.7	2.85995	882.478	13538.4	2	2961.65	3558.62	2360.45	378858	4609.85	2	1078.99	128.684	134.918	23681	345.049	2	25458.6	21314.5
P19338	P19338_S153.	S153.	16790.1	4444.62	16373.3	132.791	22653.4	1986.88	622.804	232.015	2	405.395	76.535	523.676	10801.4	4133.18	2.46856	3243.48	219.268	2737.31	2	1594.91	14852	31087.4	2	86.9245	23740.1	468.863	58357.8	2263.26	36646.7	2.85995	882.478	13538.4	2	2961.65	3558.62	2360.45	378858	4609.85	2	1078.99	128.684	134.918	23681	345.049	2	25458.6	21314.5
P20711	P20711_S182.	S182.	15911.5	3868.33	5724.29	7924.58	7424.26	21151	8807.16	26095.1	13834.6	1375.57	10057	11982.8	78524.4	7245.87	98576.6	1.81688	5327.41	858.959	10730.4	2989.95	12897	7360.4	24357.5	34605.8	7592.03	1	2394.67	7286.23	1	19570.8	12564.8	7346.83	1	11738.3	17374.2	11801.6	6.25469	6299.93	1036.51	7068.81	60.0949	35032.4	1600.16	10021.3	7298.3	4746.99	10703
P20810	P20810_S179.	S179.	21578.7	7263.85	7364.37	4117.06	14570	37.7347	684.936	22012.5	43095.8	163.433	623274	1839.06	6870.84	3567.28	1.14353	1.1095	796.509	1200.43	17445	3972.55	187753	434027	2378.48	4973.84	208851	8650.13	9091.28	8121.71	476440	1	25623.6	2700.38	1	19640.3	695.431	20479.9	653250	93915.2	227486	169702	167.617	5136.49	386525	2150.69	551.213	1	39711.9
P20810	P20810_S289.	S289.	754.143	481.236	2	318.335	2	2	620.483	60076.4	477.672	2	196504	2	4741.54	2	1740.98	4288.56	7221.94	375.83	4115.97	28331.1	77608.7	99107.8	2760.81	169.964	12935.3	26.259	16950.7	1989.09	55935.9	265.608	27816.2	13075.1	2.89889	23813.2	3249.09	17300.1	2.37538e+06	6109.69	63315.7	576283	169.91	5262.1	102.705	4715.12	2	4066.36	5292.42
P20810	P20810_S621.	S621.	384.05	1	606.006	75.7418	1598.78	1	1	2.00855	92.6728	1	11490.3	1	1	1389.85	648.433	3.51777	1	361.807	136.774	1	1011.47	7101.34	1	1769.96	1882.49	6.93669	203.468	287.573	48437.1	60.6795	1	1	1	4250.37	226.038	3163.64	180117	776.102	2.91542	3519.1	71.8076	400.714	29393.2	1	1	1712.35	267.701
P20810	P20810_S91.	S91.	1391.35	989.437	1	297.894	1	4.91906	1	6661.27	1402.72	1	32233.2	111.188	192.44	1	168.76	1	1	1224.94	275.849	1	3422.49	18535.5	851.614	1	6099.72	2.18121	1	1543.63	275595	1.93974	1223.74	204.51	1	1776.65	358.248	1061.15	3831332	1637.31	1	5974.41	98.3059	912.016	30359.4	668.823	1	3.52082	1380.75
P20810	P20810_T181.	T181.	4127.11	7225.55	7543.68	4226.31	13570.8	997.183	684.945	21917.1	44007.5	163.321	262005	1866.25	6864.22	3592.91	1.11201	1.10976	728.308	1927.59	17636	4092.95	89299.7	160092	2267.81	9378.7	105646	1	9030.16	6308.72	282138	1.65372	25465.3	2698.77	1	16567.4	697.268	20466	189699	84962.9	226750	71773.1	209.138	5321.91	287203	1975.36	1	390.092	39624.4
P21291	P21291_S159.	S159.	8311.59	2907.31	2345.25	4132.14	14654.4	1	6920	5176.97	68898.9	2294.53	2967	1071.66	1	3558.07	1362.66	124208	3972.96	183.494	701.913	35314.6	4966.23	3306.18	2368.37	3830.25	3867.11	34933.8	8902.18	5344.75	9127.37	280047	3923.18	13131.5	23719.5	4808.3	4736.44	5236.48	25871.1	9218.69	19027.4	7364.33	147263	3322.18	3787.82	3573.3	3556.81	8875.49	8579.22
P21291	P21291_T46.	T46.	7436.41	4894.22	4291.33	5367.68	14585.2	13840.6	1939.86	4251.12	3939.26	1944.88	1934.73	2478.03	12545	1588.07	10656.4	2472.15	2910.45	2061.16	387.122	1050.62	12110.7	686.028	4734.01	6333.2	5927.09	6002.03	1582.32	8563.29	1.04607	1116.48	3167.77	5823.06	2185.05	617.151	3155.65	2170.51	3146.83	4369.43	1687.2	5001.39	26524.5	4163.89	3878.62	3318.28	3345.36	3749.41	8559.99
P21359	P21359_S2188.	S2188.	1	1	1306.89	1	864.459	1	183.189	1	1	233.983	1	417.291	1	3930.44	2.29486	36773.2	1529.93	870.553	1	823.584	472.563	1	1	303.678	568.655	3633.56	1841.67	1	1.14167	6075.13	254.655	646.166	2320.93	1	3274.55	1759.93	14.4855	1	3753.77	1	68411.4	2773.72	1	338.169	1	1	416.572
P22234	P22234_S27.	S27.	248.746	14282	551.785	802.996	576.317	5547.43	1071.25	10326.2	16662.8	1	27591.5	1121.13	1952.19	1	11008.8	13761.5	605.781	1281.67	2393.78	3709.83	20540.8	6355.56	504.273	17132.3	3350.54	1	1647.38	3327.76	6024.59	4.30688	1706.99	1872.01	1082.88	2692.18	50.5314	195.013	5312.78	2825.49	1	55667.4	1635769	1958.78	29157.7	4877.49	1244.13	1	853.91
P22681	P22681_S483.	S483.	1532.94	1181.98	776.929	777.802	7935.68	978.288	5779.94	1.48927	133.583	1674.45	4145.53	10731.5	1158.74	2192.32	809.976	31770.3	2325.81	357.599	1205.14	30442.5	2647.83	252.376	566.536	203.427	478.137	418430	62654.4	4729.31	1	70.1837	950.092	20851.1	603685	894.771	8219.73	1456.39	5138.6	1065.41	23692.4	5609.27	68.2645	11484.6	1001.29	990.972	2707.71	1180.26	5197.03
P22694	P22694_S326.	S326.	5170.44	1	1	1	31642.1	41745.8	1	1	10.484	1	1	627.202	78695.6	1	59043.7	1.83815	1	2617594	1	1	9331.28	265.538	1338.28	20306.9	5500.23	1.18124	7526.15	10467	1	6.57672	1	1	1	1	1	1	3.24869	4386.42	1	1	86.2963	1	745.736	1	1	6360.23	1
P23193	P23193_S100.	S100.	101941	30621.4	49493.1	30537.6	557929	431738	116009	2177.22	11767.2	3376.02	17948.9	7952.36	4223520	18300.6	3077852	421213	37046.8	1424.22	41288.3	132482	14258	96437	4719.1	24090	28450.5	1275792	300248	263313	279193	9164.82	5207.57	67916.9	254483	15137.3	23308.2	9461.92	27009380	444296	23116.7	15134.3	52.8908	3332.53	40904.5	8887.13	13463.6	369439	51155.4
P23327	P23327_S119.	S119.	52666.2	23397.8	318050	54709.3	282.368	80712.8	15442.6	8091.22	1	1632.04	1866.6	15591.2	187287	15350.9	2436113	5412.41	12447.9	4655134	4507.99	1	6172.11	17903.9	51768.4	1554.46	961.456	4099.64	1246.59	296012	6132.48	1.26758	23887.4	58107.7	1830.36	5380.39	11362.6	4635.96	2299154	1547.19	105998	124487	102.661	242.614	1965.43	6872.02	4758.99	102880	50727.7
P23327	P23327_S285.	S285.	146.788	1	1	1	124.066	141.172	117.978	1	1	1	1	1	310.044	1	235.856	19613.7	1	394.126	1	388.834	1073.29	133.758	1	104.457	1	38532.8	1	111.1	101.598	1	35.2796	1	1262.65	1	1	1	216.384	57.399	990.419	49.7377	2.2852	1	215.514	1	1	218.854	1
P23396	P23396_T209.	T209.	94010.2	90614.4	123162	114319	1017357	206405	79005.7	1410891	657144	623155	1340984	146744	569765	435316	830517	440891	519144	25915680	495170	1245179	312559	2019525	88445.5	1544643	414700	2148697	1213400	531769	261282	158556	293527	148036	1762545	235173	95978.4	126774	580886	278799	733405	4528178	268386	166704	16585770	65640.4	84958.5	111016	87366.8
P23588	P23588_S283.	S283.	7173.33	1553.73	1208.52	1257.35	707.24	1680.75	331.579	461.838	1	13583.4	22127.4	807.45	2019.79	1954.89	1.69604	2344.75	3889.29	1877.93	98.7223	9239.9	4342.93	3372.91	6291.87	3744.74	3276.45	773.674	2844.04	377.612	220701	12428.3	2628.34	229.777	2278.78	879.004	1409.52	6443.99	26531.6	2514.98	748.154	2280.48	212.207	2494.78	1250.54	860.673	1282.35	18777.1	3187.72
P23588	P23588_S359.	S359.	4176.19	3651.06	832.385	1307.19	263.397	2090.78	132.505	3134.1	1	226.339	69188.7	439.01	2664.92	1	606.502	1	686.12	1318.76	1	2088.18	5178.07	11584.3	3035.82	338.451	9872.84	1	1	1572.72	27434.3	1.14945	820.073	894.312	1	2027.07	1122.87	2244.68	112801	3077.96	1	14788.2	28.5446	972.033	84623.3	972.179	926.5	17265.2	3676.33
P23588	P23588_S450.	S450.	42077.2	9476.31	23652.1	14939.9	11179.4	137421	15426.9	19246	7023.21	29125.9	55902	9334.63	160857	17943.4	302158	469026	38628.3	1620.88	5824.22	33208.9	39371	60547.3	9487.05	23777.1	24235.5	112889	79845.4	37537.1	837150	164598	13833.7	9685.34	18159.6	9901.86	7694.14	13495.4	2958348	25176.8	8341.97	34610	1461231	12048.5	85945.2	11305.2	5358.77	44952.5	24804.7
P23588	P23588_S464.	S464.	60.2525	15300	20294.1	4877.9	16115.8	23737.2	23108	4879.78	6106.98	18387.4	107991	8847.86	282.124	28846.6	224.1	203043	49918.1	1170.85	11078.5	45326.8	95123.5	2232.4	11013.3	45163.8	64074.8	985194	178594	102184	4773287	240080	16422.8	10052	6584.99	15265.5	7745.58	20648.5	135.417	41562.9	19195.4	31130.8	2407966	17407.6	467095	4277.12	10125.5	92.3919	16588.6
P23588	P23588_S602.	S602.	2354.15	511.25	1176.98	923.41	521.202	1	173.206	1	2.75466	1	2877.61	191.549	4766.69	9554.81	516.706	2.28766	1	1020.33	1	1	1	1654.83	7129.42	1	2118.19	5551.9	3943.04	270.56	1	4.31975	1	195.417	1	2502.19	2503.17	11132.9	51418.2	278.109	1	191.283	61.4999	1	2512.67	117.433	4066.16	8190.06	1391.81
P24001	P24001_S67.	S67.	23744.8	5397.7	9013.55	10497.9	6151.35	84534.4	13745.6	8177.98	52945.9	450.162	621.873	9493.57	134647	15602	88138.5	2230.56	7419.45	1291.22	3104.74	3143.99	56270.3	7030.99	1528.48	21377.7	4081.12	8256.27	3075.34	90008.4	19546.8	164797	12526.3	10913.8	9628.72	11708.2	6846.25	7429.82	31160.3	10292.6	57683.8	24995.2	1437670	18287.3	19990.3	18973.3	3845.05	16939.1	12059.9
P24534	P24534_S106.	S106.	13671	5080.07	8151.31	5007.22	34633.2	12144.7	9993.14	2958.57	32.8293	8754.26	4155.35	2777.42	28822.2	12640	5114.95	64173.2	1609.77	196173	369.475	26363.5	5189.75	9714.7	18832.6	20222.6	9264.53	226817	66941.7	13702.1	119795	55.6228	5452.37	6947.81	10785.5	17066.9	12456.1	10121.5	155682	5809.45	1.64193	26926.2	104.802	9100.15	96842.7	5761.87	2413.07	24034	10003.1
P24821	P24821_S72.	S72.	41788.8	8645.67	35701.2	21688	67467.8	483779	22920.7	2455.63	24166.4	1485.52	10254.1	7279.79	200120	43437	129458	69030.3	192879	1506.63	26157.5	43931.9	32812.1	30720.5	15960.4	1	18513.5	25353.1	27975.4	74733.8	32025.7	1.71814	8829.45	12085.2	11939.1	1848.3	17548.8	8030.25	5.10312	9913.4	2485.07	6375.46	76.0146	10358.7	5942.76	13270.5	43776	97346.1	51479.5
P26045	P26045_S425.	S425.	37029.8	13431.4	8701.13	10353	63882.2	1	17571.6	7577.4	6340.98	7417.68	3459.38	5600.04	99909.5	7284.59	1813266	4279.97	4463.6	1333.74	5037.9	334.021	17542	10455.5	11320.2	53096.3	12243.9	4901	4114.24	10419	5740.45	1641.73	6665.67	10854.4	1017.56	6729.42	12645.2	5878.43	25.178	14753.9	10651	7817.64	148687	9844.13	9234.97	4852.01	7063.62	35479.9	21068.8
P26045	P26045_S489.	S489.	3135.53	2114.52	1340.9	1494.14	10305.8	8777.72	3545.58	592.801	1	466.731	1	1369.79	12379.5	2122.37	11990.4	1603.66	2821.39	1866.15	1	346.33	2679.89	1759.24	1596.82	8866.16	2136.67	1493.51	2784.43	2025.62	1	1.36453	1956.65	2332.09	1	1428.28	2841.76	2014.84	1.86379	1875.55	1	163.427	214.21	2115.62	1	555.572	1420.01	2563.51	1387.15
P26651	P26651_S192.	S192.	4822.04	1	107.05	188.603	78.6979	5888.57	1	879.895	7767.25	110.892	25613.7	5116.3	10210.4	1656.39	6954.35	5969.91	3711.55	636.108	1431.74	174563	21458.6	34353.8	1	15943.1	13697	12499	34360.8	1	19047	18016.4	5715.79	414.742	46243.3	7424.58	97.2476	9419.47	65034.8	2855.64	9073.81	62968	96.7489	1529.96	187318	296.317	1	1	770.611
P27361	P27361_T88.	T88.	1558.73	14313.9	19215.6	24701.3	64622.4	10773.5	11068.6	37516.2	4000.88	29566.1	21138	19248.6	2	30066.8	2.0415	3751.68	30840.4	518084	10854.6	159965	10507.6	15690.8	13852.1	26074.7	17569.7	121403	37728.6	1442.71	67474.5	43505.1	22194.2	18700.4	25575	16868.6	40725.6	16925.1	91.553	37313.3	52642.1	20512	6172748	24799.2	20727.4	11841.1	14801.9	4482	20539
P27361	P27361_T93.	T93.	1557.73	9493.36	12384.8	17294.6	53156.7	10772.5	4759.25	19048.5	3956.25	8832.13	14350.1	14742.1	1	19909.6	1.0415	3750.26	9537.88	517802	3625.76	32079.8	4914.67	15689.8	6976.5	26073.7	10968.4	36310.1	19251.3	1441.71	55618.5	23156.5	12809.5	11432.1	12062	9575.01	28440.2	10311.7	83.1391	19340.7	17682	12028.2	2678482	17669.5	20726.4	7191.6	8740.59	3477.31	10854.1
P27361	P27361_Y90.	Y90.	1	3711.25	8001.34	9665.3	1588.37	1	2444.84	2872.42	1.32682	8065.66	6200.48	4544.93	515.907	19858.5	1.33556	8215.19	3853.84	902.021	306.525	14680.9	4674.88	54.943	2380.7	1	2657.55	25092.3	15907.2	1	6354.72	17101.3	3905.81	5762.02	5360.66	7204.09	10527.3	5839.03	2.76343	4182.79	6282.15	6192.67	1406160	5090.44	1	1863.28	1920.78	1	10216.3
P27448	P27448_S288.	S288.	1	854.296	2562.69	901.016	1	1	851.184	1	1	775.444	5482.38	3195.08	1	4963.08	1	1	1463.33	633.099	1	13768	1	1	4148.65	267.36	1188.25	21958	6905.38	1	1.26038	4.78128	2195.75	1899.08	3614.39	4376.34	5884.6	4176.5	2.18566	1	1	1	50575.2	5216.02	1	1	1932.26	1	2809.95
P27708	P27708_S1796.	S1796.	1	4525.32	14399.5	16136.2	1	1.26082	8481.56	1	6208.53	8716.41	1925.46	10288.3	6.67973	27938.4	6.29139	1063.2	12342.9	1359.3	4253.2	17049.7	1	1	3681.94	1	1	48395.5	16360.2	1	1.16481	1453.81	6144.86	10514.1	1	7773.92	21959.3	9549.7	92800.3	1	1	1	1753564	6112.57	1	849.049	3098.72	1	11437.5
P27797	P27797_S231.	S231.	21849.3	3662.78	25640.8	22142.9	2816.59	8768.85	1466.84	8420.85	919.574	2465.55	5256.26	5817.15	886.427	7034.27	99462.9	155.657	1347.33	914.273	190.369	1195.87	795.71	8080.86	4691.84	7884.58	3678.25	780.187	1	131831	1.01253	1.71934	24850.1	5993.75	1	3633.23	2994	6452.84	339936	8149.17	1	18547.9	73656	27216.5	9894.41	12251.7	3926.61	23888.3	13056.5
P27816	P27816_S2218.	S2218.	38116.8	23864.7	28597.3	9852.55	11542.6	8838.66	11187.3	5778.83	5077.22	1	29310.8	362.547	20067.5	5499	1.43737	9102.94	3964.95	1006.74	3061.76	794.287	88078	11910.5	6015.63	6988.12	70047.1	14559.4	9405.31	25589	50960.1	55835.5	2614.93	5717.64	917.912	39829.7	7457.27	6623.92	2293664	18872.7	1	4498.71	116.232	1772.11	107144	17351.9	7183.34	62230.5	24916
P27816	P27816_T538.	T538.	44336.4	22117.2	21883.1	11020	58144.4	8695.69	8395.4	11004.8	1500545	3827.5	83471.1	3444.29	19650.4	94597.2	12341.7	2.25793	2625.13	365.608	1912.62	8175.84	15495.1	85109.2	29577.2	9744.48	24258.6	39957.3	22024	10175.4	17059.4	7056553	7520.4	21801.8	2028.71	81238.7	28724.2	33418.7	104724	20602.5	2.01531	95483.6	97.1138	7078.36	68724.6	5753.07	61349.6	59253.7	29633.3
P27816	P27816_T588.	T588.	1	2891.05	1	1	1	132.238	1	1	2.48687	1	33309.9	386.397	875.846	623.277	1	2.03314	1	1288.14	1	444.371	582.973	6501.3	1	1	5542.46	1	396.53	1	1	5.01072	304.297	1	1	2812.55	1	217.572	175132	559.016	1	21225.4	50.9093	195.2	87566.5	467.666	247.84	2406.92	177.126
P27824	P27824_S553.	S553.	7808.31	2525.31	8218.09	5251.55	34203	6.68118	3137.32	2355.17	7763.71	13708.5	1316.3	7356.58	551236	19417.3	224.205	4294.5	2429.89	1110.11	245.07	28303.1	133.998	2482.91	1	40224.4	2140.16	17227.4	19436.8	12.3796	5546.37	1.08771	1865.55	3780.22	6946.4	2156.19	6280.19	5785.94	90.2415	8160.6	3057.66	1754.26	77.7	8634.19	389.626	426.759	2462.88	3.00617	1781.51
P27824	P27824_S582.	S582.	33944.8	73256.2	229417	131073	403650	1	31205.8	56887.5	105814	115019	32360.8	44198.1	1.8777	557519	2.64748	19142.5	29334.2	1282.5	4273.36	403410	47372.2	97146.7	49263.5	236544	76162.2	77082.5	250185	23185.3	123477	1.64216	31740.4	98732.7	75397.3	32161.5	168604	160683	2.60182	62264.1	1	38894.6	157.452	67601.9	22680.4	11532.1	74465	71864.6	71191.7
P29590	P29590_S162.	S162.	1	3532.36	30966	2041.42	10619	921.987	6247.45	2011.63	83.8738	4650.35	190.608	1311.85	618.936	14443.8	810.476	85739.5	26606.2	843065	1426.67	134759	3358.4	13899.6	1118.62	1332.85	3603.42	11493.1	61517.4	185.435	63768.8	59525.7	238.623	30556	84861.1	2677.09	8127.49	3257.91	7019.58	16838	1694.01	494.083	87.5889	858.508	341.577	1071.57	1283.29	2327.92	4681.2
P29590	P29590_S171.	S171.	1	3532.36	30966	2041.42	10619	921.987	6247.45	2011.63	83.8738	4650.35	190.608	1311.85	618.936	14443.8	810.476	85739.5	26606.2	843065	1426.67	134759	3358.4	13899.6	1118.62	1332.85	3603.42	11493.1	61517.4	185.435	63768.8	59525.7	238.623	30556	84861.1	2677.09	8127.49	3257.91	7019.58	16838	1694.01	494.083	87.5889	858.508	341.577	1071.57	1283.29	2327.92	4681.2
P29590	P29590_S174.	S174.	1	3532.36	30966	2041.42	10619	921.987	6247.45	2011.63	83.8738	4650.35	190.608	1311.85	618.936	14443.8	810.476	85739.5	26606.2	843065	1426.67	134759	3358.4	13899.6	1118.62	1332.85	3603.42	11493.1	61517.4	185.435	63768.8	59525.7	238.623	30556	84861.1	2677.09	8127.49	3257.91	7019.58	16838	1694.01	494.083	87.5889	858.508	341.577	1071.57	1283.29	2327.92	4681.2
P29590	P29590_S47.	S47.	1	1904.48	20061.6	2441.31	28601.1	4001.09	4758.31	1	2186.55	4518.48	753.846	4171.73	2428.14	29939	1	1.11587	3841.73	947.253	767.968	7895.7	942.708	10394.7	1	10112.5	3432.58	17557	34814.9	1	15951.3	5.39598	2549.14	15467.1	21467.2	2487.22	12434.3	8186.73	1.83719	20848.5	1	2003.16	108.488	3542.84	1	1	6874.22	1	1689.3
P29692	P29692_S499.	S499.	22556.5	8554.26	11996.3	4103.48	26030.5	66202.4	6652.52	1546.71	1	1166.31	5344.84	2618.26	1394133	6922.3	2748145	14645.3	645.726	973.909	1461.63	2347.76	1816.15	1857.42	4100.29	5062.48	12546	3249.7	4458.45	21781.9	27713.3	15777.2	2308.09	3409.85	4859.81	9373.46	4270.96	11451.1	95.9925	11627.2	1	11756.8	88.7377	4758.61	23812.3	4473.09	3068.65	108347	6219.31
P29692	P29692_S528.	S528.	7891.06	167370	379175	7077.42	24882.7	9507.38	114936	26157.3	97.5266	260995	83429.5	53645.5	13205.2	374547	27743.9	454101	95948.2	1211.54	1010.74	223899	20740.6	27632.1	11504.3	46968	24094.2	200805	18355.4	13054.1	267615	201487	182981	171839	187492	468022	161936	382113	92191.9	26911.5	71331.5	187690	416548	173111	442337	4260.47	179979	81339.9	243114
P29692	P29692_T513.	T513.	6705.82	10332.2	14178.1	5902.12	19264.8	9320.27	2120.41	25278.7	48.609	20388.2	16384.4	2725.7	7010.8	21166.1	21759.9	16019.8	1849.29	397.414	644.119	14223.3	19084.8	26240.6	8730.83	43629.2	21860.3	30380.1	15822.5	9693.24	231608	58487.4	608.482	10657.4	5910.03	42257.7	9228.17	29468.4	92187.2	20730.1	16158.6	182052	101.8	5831.09	435556	2962.26	14204.2	14051.9	10928.7
P29972	P29972_S192.	S192.	171184	54170.6	61382.5	71973.7	59225.9	89032	49607.8	79004	171.275	16662.6	32692.3	25884.2	388558	87636.6	352194	121345	52116.3	1.11058e+06	14693.9	33178	125792	74703.7	115482	93700.6	98341.5	31025.3	28105.7	220823	523.893	166.277	84022.9	17547.5	4120.56	33178.4	26618.6	49029.8	3.18692e+06	88746	83003.6	98291.6	858970	41695.7	107510	48057.3	40192.5	293515	174468
P29972	P29972_Y183.	Y183.	53208.2	19446.8	31555.2	20128.6	27930	90494.9	21278	40776.5	40978.7	9526.49	14221.6	15161.1	115565	26928.6	153037	33766	20286.1	4652766	11519.7	17119.7	46896.5	51841	64379.8	51287.3	20252.5	4444.01	12007.7	188885	5551.89	5.26437	27914.6	17600.7	3187.28	11354.2	13759	30148.3	535313	18803.9	30818.1	88947	875440	23665.4	22332.6	51030.8	18108.8	55820	71540.7
P30622	P30622_S195.	S195.	3134.22	2258.72	7767.87	4659.54	5763.37	3807.21	2424.04	4518.64	2862.15	1	14163	654.978	7131.35	512.338	22690.2	4.48451	6481.83	802.92	494.739	6999.59	12388.1	30040.8	1	4067.65	18728.1	7589.07	18361.3	664.471	50516.5	1	1607.06	5979.39	1.77734	6046.95	1133.35	5046.48	977989	12499	37.4764	16423	59.2341	1277.17	26883.8	1	1	8342.81	7503.87
P30622	P30622_S200.	S200.	4864.56	2224.29	2621.6	857.383	4881.48	12848.3	3068.98	2	4705.14	2	11973.4	2	3730.99	2	8144.34	20916	2271.97	2906.95	421.126	1329.42	54746.9	15457.1	2.11392	941.665	23271	2.09849	8018.86	4813.28	33199.6	2.48287	313.572	4556.56	2.32758	2079.18	1248.93	1606.02	409910	9753.38	1704.78	3457.69	123.247	212.265	37667	1082.78	2	5799.19	6474.88
P30622	P30622_S204.	S204.	2349.68	1614.08	3526.09	1099.57	3700.45	7494.85	4586.43	598.081	2	2561.82	7195.64	2	2.26967	2	2.91258	84370	1493.48	2819.58	370.638	1007.57	45327.3	8647.3	2	796.788	16340.3	2.09849	5559.34	2	29766.2	3.19591	162.675	3240.64	9970.85	3026.68	658.401	2510.96	370504	10524.7	2	1047.79	158.156	64.1392	28871.8	3635.21	2	4233.58	7926.38
P31943	P31943_S104.	S104.	1	2193.5	27890.8	2320.41	5887.54	2093.26	48896.8	1049.64	1916.36	7210.21	1332.62	3405.49	4.5861	2243.19	35.38	13759.5	66632.7	2007.52	2020.22	109114	1946	9165.84	214.053	10171.1	1299.24	25979.5	6835.43	2965.64	31869.5	67444.2	19566.5	20711.1	101385	592.04	16548.5	1479.53	57.1578	15858.5	102109	4184.3	8259575	20663.7	448.074	557.714	1435.75	1	2557.44
P33241	P33241_S102.	S102.	1	11.4918	271.593	1	1	1	339.899	5.1723	24483.2	18018.4	883.465	3489.88	5151.51	236.581	12679.7	271850	10858.8	1254.81	2979.59	40504.2	7273.15	1089.47	564.76	345.801	403.244	8413.99	12105.5	1	199160	34461	1456.43	1	1	3682.26	59.8587	2048.23	6.96407	1	2176.21	1137.96	4037209	6859.24	14553.5	126.472	1	756.379	1
P33241	P33241_S195.	S195.	651.726	48.4327	549.408	1	1	1	1	399.957	1	42478.7	256.169	1032.89	59.8929	550.249	61822.6	8200.65	10506.5	838.914	1	9162.81	1666.62	8117.16	398.476	1	223.425	2429.31	3716.6	1	649125	10687.5	2864.85	1	1	2727.2	1	1356.84	14.8045	64.1331	1	5485.44	48.7788	5409.75	10269.2	488.148	237.185	1	1
P33241	P33241_S243.	S243.	24135.4	2920.07	7464.8	484.078	600.83	1564.76	373.221	12708.4	617662	60282.1	38001.3	15518	19394.7	26262.9	2700.98	3.77742	170669	1282.19	1953.56	905454	108797	353166	50267.9	33034.7	18476	57414.8	137599	4539.98	2.52985e+06	1.65424e+07	29430.7	959.503	26701.7	190822	1169.34	66917.8	4929990	201.624	28703.8	103565	205.065	54055.8	83735	15368	13590	77264.2	1040.68
P35221	P35221_S641.	S641.	12191.8	6483.23	31501.8	10491.1	127503	11485.5	20588.6	5361.52	127.078	8045.32	22162.4	3761.08	27233.8	38875.8	15875.3	243828	6033.46	6327689	4425.9	4581.44	22309.2	36254.7	14893.9	22722.3	11624.7	1126939	118854	17597.2	41669	124.726	4677.41	45824.7	27602.1	8877.05	34594.5	18512.1	41043.5	36339.1	31046.3	18441.3	218740	9875.46	44502.7	8405.48	9526.32	19910.1	26207.5
P35236	P35236_S122.	S122.	1	1	1	1	1	1	167.86	1	14886.6	36740.4	150.871	2976.49	1	1	1	25669.8	19242.7	1286.99	3099.85	200062	1206.98	11590.9	1	12285.2	1	14157.9	14255.5	1	32215.1	125981	2645.97	291.753	18554.2	1	1	1	1.89825	1	2540.27	754.039	137337	4042.26	724.165	1	1	1	1
P35241	P35241_S533.	S533.	33791.3	9342.5	1	255.824	22678.4	26402.3	1095.91	7500.75	1922.8	1	2979.34	2307.75	9706.49	3387.16	1.03732	20430.7	1	353.451	1	1	4672.91	1	28460.4	1867.71	13814.4	1.50211	835.447	14063.1	1	3.11949	1318.58	6196.01	405.305	6539.56	7952.99	17756.5	295214	288.296	1	3207.12	108.824	6739.48	3043.09	7991.39	17789.3	55396.9	12677.9
P35241	P35241_T299.	T299.	2230.56	5313.77	1773.34	3464.55	2951.18	844558	1546.95	8652.83	4898.01	1113.06	2843.13	4652.68	1.75146e+06	890.643	10305.9	3.74396	2	2743.32	319.108	2	20559.2	317.976	4906.85	288.113	10224.7	8662.68	1686.09	7180.43	2.14803	25864.7	2427.86	6378.22	2	2338.47	2296.38	2222.44	66.055	1418.75	2	8773.08	8590.62	3394.33	4019.78	4784.23	7559.3	2	11232
P35325	P35325_S60.	S60.	59216.6	240.101	2	238.126	656.097	277.201	563.503	43637.4	1.07471e+06	24597.6	1.17633e+06	1239.36	1841.73	418.656	71333	11082.7	2503.49	2.08759e+07	1.03248e+06	1.10792e+06	11043584	525277	2	234395	828291	6025.89	16850.3	786730	4.04169e+06	1240.13	33126.4	39.7615	5669.41	7365.06	1800.58	1339.45	11343929	9346.13	423896	13668.5	225390	6896.34	103774470	361.81	2	2	2
P35325	P35325_T58.	T58.	706641	307.303	1391.39	1058.85	2987.38	3089.91	984.672	479101	7.55052e+06	198911	7.4927e+06	4377.26	7622.93	1099.12	283337	7358.63	1987.75	1.05818e+08	3.01146e+06	1.13005e+07	56782418	5.7721e+06	480.918	1.39773e+06	1.40329e+06	2714.34	260199	5.23495e+06	36566351	4762.53	341831	34.7883	4209.19	18831	60045.4	345.75	73407761	132466	2779586	599222	1.06031e+06	37484.5	690548910	533.233	333.998	1638.99	1471.81
P35606	P35606_S781.	S781.	16282	19144.3	38027.1	38458.3	330583	42605.6	14278.2	12492.8	31029.5	37176.3	21611.3	28664.4	74226.1	190375	47664.4	2.06034	43546.9	4730.43	8166.3	19348.9	28867.2	50699.8	16249.6	75901.4	42969.1	14906.4	37709.9	3827.63	2753.43	2192.3	21827.6	93768.7	35574.6	30945.1	163672	64604.7	4.59292	113028	9137.5	22320.9	138.162	24784.6	27346.5	4660.1	35573.2	44203.5	44268.6
P35637	P35637_S347.	S347.	1	889.6	1	1	304.15	160.797	176.386	494.626	1	126.773	49235.7	46.126	1	1	1	7935.94	1180.27	1630.56	483.658	7665.57	5169.33	5209.16	1	1	2737.21	15587.5	9722.78	1	13545.7	1	459.459	1	19952.7	1188.58	33.151	265.131	1873.99	4514.38	1307.37	5686.88	75.3477	1	21310.2	1	1	1	1
P36871	P36871_S117.	S117.	52149.5	68171.4	14558.2	152020	125818	306140	111691	220978	458681	261408	83151.1	136169	573263	27107.3	230831	603891	264515	54621900	414920	1897301	28703.9	128107	10149.5	222797	52212.9	1387934	265696	74543	2585053	3195239	112032	76596.3	220246	83222	219933	171143	419509	114586	223261	66322.4	9068986	71658.5	376146	49959.3	169690	106781	346475
P36871	P36871_S505.	S505.	3665.24	816.667	1	1030.26	207.476	9135.79	1	3024.76	734.832	251.174	1714.22	7118.41	187216	1	247849	2.08117	1	1861.32	1.01323	1	1	1	1	7796.67	688.447	1	1	2958.43	1.15061	1	2169.26	1015.44	1	1864.05	6954.48	1501.96	56.5964	2106.37	1	914.815	23.0822	8709.36	1	1288.85	1856.72	4118.8	1078.17
P40763	P40763_S733.	S733.	1	1186.25	155.616	2516.41	7946.86	3410.1	1374.1	1306.98	3968.15	11878.4	1515.92	6704.81	1321.3	578.205	488.349	1	11339.3	2139.38	2623.3	70651.8	4352.23	7731.46	1	14197.7	2144.56	4916.82	18964.7	1	31910	5143.35	5092.07	1554.85	5696.67	743.337	4636.02	1999.54	2.2454	4291.62	4382.71	1716.81	61.9072	12410.4	2223.05	1	383.956	1	1339.11
P40763	P40763_S759.	S759.	848.079	1599.96	3152.67	2159.37	20572.1	16237.8	8733.21	16097.6	468818	4890.08	4250.04	5942.5	21769.1	11311.6	20413.1	4.49826	16014.1	338.37	10887	42778.7	2250.37	21720.2	3840.88	16079.7	4113.42	677094	127956	2	28223	583276	11246.2	21087.5	107338	3960.9	18078.4	5921.38	3.91899	5666.52	54858.9	819.427	155.775	8216.83	735.387	3026.62	5420.01	1132.68	4681.61
P40925	P40925_S241.	S241.	1	4931.66	1204.72	3070.88	17940	3.34229	17667.1	2155.38	3618.45	1177.29	3430.09	10214.1	194.205	3152.26	228826	16246.3	1724.81	1289.24	13852.6	722.31	615.484	3.05689	1562.02	1	2868.45	2.23513	2497.33	9387.7	1.18015	6059.48	5612.94	4510.77	7896.15	4889.07	10037.9	4664.51	95.8214	9353.46	20682	3009.98	77564.6	10814	1	3948.2	2240.49	2.26717	13488.9
P42167	P42167_T74.	T74.	16394.3	1785.37	2434.15	1355.01	819.075	1	4578.8	478.836	1202.68	1	13877.9	1	1.08386	1547.69	1.3615	1	578.822	983.795	1	1	2070.98	2755.11	745.482	1	14243	1	9353.34	2369.51	63682.2	3.1018	1	5541.99	1	2026.04	2584.73	9767.59	1293652	6440.76	1	3609.62	56.623	108.833	33822.4	852.902	17740.9	142780	2074.66
P42224	P42224_S727.	S727.	88.3884	252.972	1	1	990.54	165.888	1	219673	181.953	1	359.13	373.424	102.541	880.465	365.384	4.90967	1.0771	176208	1	1630.61	88.3891	503.19	1	200.775	190.599	12.44	1447.35	142.379	1733.36	142.089	1	3673.15	15725.4	881.69	2732	666.229	1.39062	401.8	3.3225	1.9624	90.6137	1201.28	1124.1	232.882	1	1	309.521
P42331	P42331_S222.	S222.	1	1	533.125	1	191.843	258.507	83.8066	1001.42	26271.9	188034	255.771	12701.1	4700.38	575.7	789.958	1	48930.4	1329.99	1671.15	1000080	1666.36	9321.04	1	4051.25	167.581	99415.3	91837.6	4546.17	390591	706856	10353.5	209.521	41775.4	1	1	624.234	4948.8	1	1	1231.24	5418432	30812.2	886.403	1720.57	1	822.021	719.543
P42566	P42566_S324.	S324.	1	159.889	101.259	469.549	1008.99	58.1053	87.5016	16.108	212.261	1069.78	3955.63	210.863	166.419	1525.32	1	3.07061	1	191.597	1	915.215	733.911	2512	1.07666	1839.26	210.168	12.7855	286.59	1	1	130.492	1	8608.01	2696.83	758.829	388.538	1350.81	2.07203	215.978	3.19097	10892.5	80.418	1369.16	3494.56	206.685	1807.51	1	72.427
P42566	P42566_S656.	S656.	42.1433	1	212.616	1	1	1	114.382	610.77	2.46961	261.06	1	24.9002	1	246.669	1	12217	926.107	1057.89	1	350.118	1	183.209	308.892	292.81	1	5588.06	1	1	1	3.00834	139.716	251.76	1960.12	1	22.3335	109.921	1415.5	1	1770.43	544.443	60141.5	60.2163	1	263.25	1	1	313.418
P42566	P42566_S662.	S662.	2754.71	11493.6	1393.67	1813.82	9490.92	1877.58	1078.9	38583.3	739.083	10087.4	2724.11	1951.68	5206.06	5390.44	1920.71	17585	7280.09	2670.47	3195.23	3123.89	8074.05	5774.37	1475.57	4943.61	5994.71	6328.73	3928.14	1515.63	7718.45	6317.84	1953.07	27757.5	8965.88	1714.49	3697.09	5766.3	1418.82	5104.73	2399.55	18366.3	139287	3067.51	12407.4	4210.69	7896.94	724.529	3328.63
P42566	P42566_S680.	S680.	16548.1	20347.9	5205.7	8967.85	24026.7	5508.02	10610	248226	2253674	96914	14505.8	4516.1	20846.9	16085.8	11057.1	12637.6	38127.2	202.922	14986.5	18516.2	45547.8	17526.1	17958.7	32513.4	8421.46	320132	13771.6	16242	76339.8	4052916	10159	124918	29806.8	14004.1	14867.3	13881.4	16600.8	9412.91	60463.4	89484.8	2114499	11995.6	31930.2	14935.6	31876.8	11451.2	14321.4
P42858	P42858_S1788.	S1788.	5540	1783.3	2075.65	1522.22	17547.4	5274.11	5379.14	1642.33	1179.12	6648.3	2960.48	3977.09	12912.7	7614.74	3321.54	2011.13	3687.84	2687.59	2228.3	4180.04	2388.74	10573.8	1277.85	14084.2	4106.07	34114	39053.7	624.605	1269.68	63147.8	3311.4	6663.16	10822.6	2545.56	6314.82	3484.07	4.60708	2756.38	4153.51	2687.16	861035	5004.75	1787.19	756.529	1326.6	393.682	2491.72
P43005	P43005_S220.	S220.	31974	15348	4281.78	9238.2	17949.4	31132.6	8699.73	7385.23	4254.02	1	5043.97	1677.3	16216.5	3022.67	8703.03	187.832	9182.72	1200.53	8508.4	1	7755.73	15464	26207.3	1509.71	1066.01	1	5417.6	3410.52	1.13214	1	14449.6	5906.38	1	7501.78	981.95	4819.13	2871.47	36016.8	1307.47	17121.6	58.5377	12668	1	21867.4	49095.5	26312.5	23544.9
P43005	P43005_T233.	T233.	25088.8	467.629	141.815	8942.59	24543.5	4107.17	676.655	28117.5	205654	1	410.151	11299.4	78819.7	1165.77	44205.9	3457.18	427.201	323681	5662.64	157.266	13566.6	18605.7	55776.2	6040.05	13391.4	11.471	8873.5	52350.2	1	73.7402	343.74	6791.34	1	213.93	333.788	1049.81	213126	19550.6	1561.99	28556.8	42.8126	1054.84	14519.6	14265.9	3710.78	31557.2	20268.2
P43243	P43243_S188.	S188.	1	12416	24774.5	50114.3	1	1	16788.8	3440.43	1695.24	13553.6	7140.19	10421.6	1	82175.1	1	103350	37199.5	829.746	2885.74	29236.5	1450.06	1	19469.4	1	9674.05	277072	2803.31	1	2.03475	39821.1	14819.4	54600.6	384697	10951.1	37355.4	47586.1	2.42903	610.84	28553.7	20128.7	318245	17890.5	1	6213.99	25582.1	1	23030.5
P43243	P43243_S766.	S766.	20028.7	12299.1	40001.2	21418.7	55205	100890	100526	19019.8	13307.3	2551.84	15808.3	8004.42	120827	51225.4	180924	17197.5	25794.3	943040	6963.66	46387.2	6527.31	54985.1	12514.1	25118.9	11445.7	239966	130329	67792.7	866744	83390.3	11859.1	48340.3	139421	7798.83	25208.2	19477.3	705912	46228.2	6376.22	13158	2985321	7598.99	19540.2	15151.2	51386.4	93198.7	18897.3
P43250	P43250_S450.	S450.	5378.09	5186.38	2420.76	2994.22	8183.82	4115.81	3636.84	37220.8	10108750	17444.6	4439.08	1731.34	7165.89	4438.56	6742.07	2.9222	45437.4	146.998	13808.5	39409.2	40303.3	9144.26	7726.03	17319.2	3764.82	1319897	22370.9	7317.3	7213.85	76.2762	5607.77	25525.6	89772.9	5292.36	3543.7	3081.72	14404.7	2989.39	66834.9	34489.2	80.0015	11487.9	7323.14	8060.43	7854.38	5444.01	9301.17
P46379	P46379_S113.	S113.	4788.23	6471.78	9335.42	8900.06	117250	147553	22974	3431.17	6840.42	1752.78	5639.51	14026.6	260090	21206	862290	15461.3	8234.81	1218.28	20882.5	72022.1	2281.66	25608.1	4781.71	56820.4	21956.6	79205.7	223340	10075.7	9314.23	2074.16	6393.76	24083.2	26494	6094.88	29113.2	12983.5	20.5545	28378.7	10556.6	5192.09	28.8545	17142.5	6837.95	3084.77	6172.71	11143.5	16046.1
P46379	P46379_S958.	S958.	355.698	2361.43	8468.24	3838.23	87217	15986.4	18729.4	256.381	4680	4977.98	6993.31	12957.4	49698.2	18589.3	3838.79	9103.57	18425.7	4296.47	9011.19	22166.6	2364.11	14478.7	2207.99	44388	15975.1	49476.1	192318	458.689	1202.02	618.478	10201.7	23390.2	15072.6	9109.07	17297	8003.06	5.54986	19194.6	1859.12	1957.01	308.534	14770.1	2719.59	2852.55	8986.08	13112.7	12895.1
P46459	P46459_S202.	S202.	3534.5	4174.15	3493.78	3386.26	9871.25	1	2990.05	22157.5	87906.5	5615.66	8798.97	7095.71	1	7225.54	841.488	1.17998	2217.71	616.913	1535.92	2471.92	12673.6	13178.9	9404.04	34616.6	8443.51	23908.8	7193.39	1178.02	9676.57	311269	11240.5	5326.04	1432.3	9520.81	17459.7	9318.03	3.07633	4221.65	1	8784.46	64598.4	13746.5	4028.13	3683.15	7035	6423.6	5608.81
P47736	P47736_S515.	S515.	4744.61	2135.53	3634.37	1665.47	6316.75	163.992	2738.31	183.388	3670.68	1	1337.53	801.221	1	2287.39	1	2902.69	1	1275.83	1309.63	1	2050.24	401.336	731.416	375.573	2853.82	1	1	341.208	1.6629	29269.7	1677.52	2470.93	1	5320.88	6725.05	3595.67	17107.2	898.571	1	589.614	29.4449	1121.95	1321.66	840.175	2541.03	5655.74	4004.16
P47736	P47736_S530.	S530.	15609.6	4530.06	10865.6	7664.53	17659.6	24554.8	14161	3222.36	1050.26	1267.82	2798.49	2972.3	1	7007.7	2.08931	2955.44	770.562	769.946	6264.79	587.7	4140.03	4905.19	9748.39	5297.43	5657.35	2828.16	2537.52	11062.7	1	5551.4	4987.38	5133.22	4512.06	8115.96	11258.7	7446.91	32083.1	2350.1	1797.97	3438.35	674641	5337.26	9406.99	4774	4637.22	21375.9	12681.7
P48307	P48307_S174.	S174.	5594.48	9044.14	1248.41	2145.03	18725.8	21679.3	1108.69	5273.16	12404.5	5046.62	2179.16	1162.42	36404.3	4849.49	77348.5	243841	47983.5	1896.72	905.71	77816.9	46467.7	15277.7	694.923	7510.99	8911.53	29877.4	16936.9	5660.98	26664.5	8883.21	6414.83	3472.35	129085	819.704	1424.65	54.5868	15.3936	4311.52	27191.6	2540.36	1081183	4213.15	14103.1	4094.59	733.834	11140.4	25588.7
P48637	P48637_S415.	S415.	4497.93	357.071	1	1	415.557	1	1	18039.2	68.5428	7354.02	9675.83	596.33	799.796	1	33576.3	68856.5	5741.94	471.643	154.542	1	1	6750.24	198.414	15689.8	26.1568	3.17876	65.624	1	15007.5	150150	11961	1	4237.62	3647.44	207.413	1356.72	37186.8	3831.51	1	45175.4	103.154	954.008	21979.8	339.301	2468.45	1	1
P49327	P49327_T2202.	T2202.	20763.3	22430.2	167669	49725.4	1246185	70485.1	43116.7	33624.6	75590.8	103115	66289.6	78325.9	412594	476039	397733	1	37469.3	7066.1	16419.7	24216.1	45202.7	214199	39233.5	238738	85955	171272	130113	11121.8	30168	96535.3	41228.2	40961.2	27253.3	56071.6	104207	62205.7	6.6357	43150.9	150298	45320.7	3590648	73615.7	9318.47	6501.44	41089.7	175503	56458.9
P49768	P49768_S39.	S39.	12693.3	15847.8	2441.07	8946.54	23491.5	1.73481	16614	10140.2	26234.3	5315.25	7489.17	16558.7	56.6457	19882.8	94.2955	124005	32602	1380.21	9804.71	43978.3	13368.8	3023.35	10532.1	14887.4	20503.1	4122.11	10546.1	9548.64	49194.4	14783.5	18176.5	32943.9	38598.7	2635.05	13225.4	21673.4	6.31836	14527.4	82585.1	10663.6	86.1793	18781.4	15561.7	12164.6	20535.8	1	37082.2
P49841	P49841_S25.	S25.	19905.1	13921	5006.63	10905.8	24093	41075.8	7787.07	11228.8	14315.3	8820.91	4999.37	8201.33	69376.2	4967.8	39283.5	6194.59	9641.79	2893.27	6325.95	217054	31821.2	12784.2	16497.1	20764.6	13999.8	14063.5	10286.5	19374.8	32510.2	13826.9	8924.08	12896	18212.4	7792.04	8624.4	6944.9	38590.2	14346.5	2972.75	20245.4	389.93	11145.1	17716.9	10557.3	6922.02	39999.9	33609.6
P49841	P49841_T309.	T309.	3872.23	2969.33	1	364.332	2189.3	3257.01	240.291	1944.1	769.311	396.172	904.446	856.328	16897.1	906.202	7287.5	1.30855	940.734	873.543	1	1	3971.03	3527.07	1	3624.57	4020.87	1	1	1465.38	1	1	4487.82	3159.71	1	785.091	958.238	452.992	11904.5	4625.27	16978	3606.8	72.4642	4928.72	4992.31	4461.9	808.735	3696.23	2732.51
P49841	P49841_Y216.	Y216.	538767	453103	722847	496585	1771571	891881	605880	676004	936560	254722	270793	255622	1950415	460252	1504466	25905.1	508259	14394020	141011	1850525	915688	586794	419408	803110	634563	1590638	933292	894707	1658359	8309499	482426	1042229	352215	528253	523468	459281	1184297	796516	867508	563767	26530580	442130	505956	575812	468149	1425566	1171561
P49908	P49908_S266.	S266.	3021198	139200	103158	129754	937605	2191772	2.09727e+06	237299	396356	90017.3	51408.3	93780.6	624803	235178	860736	69333570	2088137	56825030	2557075	1.78828e+06	727349	219979	199260	78408.5	135536	44246590	4053449	2.03904e+06	764225	3.2359e+06	74382.6	233271	8436544	42692	78278	57732.3	4475366	70876.2	14927303	338042	147136040	56058.2	150953	478768	79968.4	320300	767824
P49908	P49908_S293.	S293.	78490.7	9468.12	5745.19	6164.04	51955.3	183891	116261	12078.9	17214.5	3933.09	3661.31	5996.61	47556.7	12487.9	76855.3	3209631	154660	1145.85	105781	169885	39382.1	18200.8	9191.77	6138.78	6086.78	1686851	230205	101867	92323.7	16404.4	4769.22	17634.3	556670	3031.64	6283.77	3765.68	185278	3451.12	545609	20245.5	102.53	3651.45	1903.05	38549.3	2887.41	25274.9	40149
P50479	P50479_S53.	S53.	249.1	2997.2	8661.39	7203.12	3649.68	1	6517.11	969.363	2449.86	1323.24	3452.51	2480.57	1	1576.12	1	5071.07	1	1318.63	1339.01	2985.86	310.829	1867	3469.9	1694.19	3093.78	2286.93	10840.3	1	1	1	2391.81	12175.6	4643.33	1680.19	6568.42	10552.8	2.0792	58749.9	2391.44	15216.3	223.311	1672.61	1	1349.03	877.194	1	6627.6
P50851	P50851_S1135.	S1135.	977.372	931.819	1917.31	930.204	21874.2	4404.37	1456.42	402.935	38.6875	682.473	67.9738	592.136	8317.16	12749.4	7577.94	1.28035	1	607.035	204.619	295.862	904.832	204.643	218.661	763.212	1515.94	1.6364	5271.23	1	1	34.337	302.736	3858.01	580.574	803.197	5698.62	1441.13	3.47596	1444.2	1.13982	374.091	99.7945	822.069	1	1	847.53	1116.78	1005.01
P50851	P50851_S1261.	S1261.	1240.89	2030.05	551.979	2242.06	91053.3	89605.6	736.532	924.523	770.341	353.443	3017.5	1862.32	589153	4386.65	1289374	3015.68	93.7762	743.798	211.115	1709.37	49.0275	44209.4	543.531	88103.7	1718.05	1.08552	3655.83	1369.17	20764.3	4519.36	60.2757	3453.98	937.295	840.691	2406.58	2431.21	110033	7424.43	5574.32	4674.93	50.3632	837.823	1834.52	101.596	406.809	10735	660.077
P50851	P50851_S1488.	S1488.	4242.94	6268.61	9249.82	10438.7	65142.4	15981.9	5474.69	16151.2	770361	6144.87	6454.2	3939.88	17068.8	18429.8	20397.5	2.2848	12609	13936890	1388.98	61332.3	5958.61	42487.3	2251.65	20792.1	6687.03	63339.5	24486.2	1	1.04768	236445	5315.76	23209.5	14178.9	5159.43	6573.65	6426.24	10.7502	18306.8	82891.8	16609	100.159	5240.26	7910.14	2314.05	8057.77	4094.55	6090.46
P50851	P50851_S2053.	S2053.	3828.48	2338.5	7677.33	3057.66	19264.2	8073.16	18694.3	1207.59	77.9649	3142.69	369.293	601.846	5191.43	5639.23	5917.96	64926.5	12219.8	849364	7911.44	1669.65	5686.23	5185.15	4660.63	3948.22	2153.84	9211.44	8156.4	2317.01	61373.8	73.5706	1118.57	7996.51	1	3210.48	4572.51	2337.94	4499.69	8313.77	26046.3	676.12	113964	589.616	110218	1437.83	2188.34	3319.52	5352.72
P51606	P51606_S402.	S402.	20616.8	5045.46	717.169	2044.33	63702.1	90352.1	7916.66	26956.8	5612.83	1620.12	8371.68	80814.2	1226001	8164.63	2079794	1.79091	5684.69	1324.19	23946	73147.2	516.231	5922.84	17220.4	125243	11390.9	629.119	1185.01	34081.6	1879.07	9608.8	22233.6	6823.17	1	5572.49	53559.9	13318.2	32.9473	11688.5	4389.54	17691	112272	31937.5	1533.51	9840.29	22514.4	41064.5	7286.23
P51608	P51608_S80.	S80.	94558	33670.7	22232.9	19175.9	38976.5	101381	54200	26999.2	19269.3	5164.98	46493.5	3787.19	59491	15708.1	180527	95412.2	20751.2	1424.62	20315	81896.7	175332	37540.6	7745.61	32382.5	60875.1	35861.3	36598.3	73488.3	210402	67921.4	9903.2	30086	61491.7	8900.06	8032.79	4537.33	1301591	49075.3	24156.7	49635.2	129.534	9770.82	68374.2	38981.8	15631	254007	46469.4
P51610	P51610_S666.	S666.	1	1017.58	966.114	2908.88	821.211	1	56.5494	4.72965	275.01	1315.27	11329.7	2518.17	1124.79	2115.14	1538.18	24962	23095.9	180.198	173.271	161752	795.028	6362.82	587.14	782.363	770.915	108147	2426.72	1	2693.05	132.051	2772.2	14606.8	37960.1	8955.86	755.325	3858.77	3437.65	6100.19	3.22582	38967.2	76.6304	6811.86	4134.72	3014.41	6457.94	1360.51	933.628
P51812	P51812_S386.	S386.	1580.53	1341.56	2726.73	2738.45	9784.53	6562.44	4423.39	897.224	1.65419	5892.24	1932.42	7766.48	20451.8	3219.82	13287.4	1.64976	8668.2	1201.79	2684.23	27641.3	4014.4	6765.64	3204.61	15783.8	1784.95	67667.3	39487.1	1762.96	2372.45	34651.5	2835	3382.61	17840.6	1806.03	4708.55	3035.26	3270.66	5218.42	3909.2	2015.31	423571	5713.38	422.397	859.592	2922.18	1554.03	3046.56
P51991	P51991_S116.	S116.	2	6415.27	17860.6	20661.3	5518.24	8.26332	7993.95	3472.26	12236.8	51347.2	23730	5832.49	92.1047	1841.3	240.969	15919	27181.8	2390.78	2660.88	128984	34387.8	10009.6	1353.52	5010.69	6557.94	90316.8	33410.4	1482.82	44706	293086	16435	6342.75	375792	7030.95	1004.35	4816.98	169361	102777	56832.7	50266.9	218.031	9966	66808.8	1650.77	2341.17	3.3658	12470.3
P51991	P51991_S14.	S14.	18998.9	1150.3	330.65	1411.29	1895.35	1044.34	152.535	13052.1	357.616	4978.17	1165.61	59.2735	29338	359.659	20057.4	1.28901	3102.75	1317.81	943.173	16144.4	1927.06	51780.5	1994.65	20702.3	1114.77	1.55734	6202.52	136883	58752.8	120242	1074.68	1132.98	63685.3	930.512	337.362	579.703	789817	7383.49	1	7849.08	111135	886.48	3355.26	1027.96	262.729	956107	5258.31
P52564	P52564_S218.	S218.	191.108	1215.75	2694.48	1784.34	8458.09	3369.85	1517.71	32.9687	451.31	26664.4	1751.94	3175.87	9231.28	2335.27	4928.37	27087.1	44264	351.434	1156.39	139789	7633.02	31745.5	141.362	38733	2948.56	315702	80134.4	1174.52	69901.4	219.428	4251.01	815.435	21646.1	900.85	1599.07	1423.43	4.46507	4120.66	14320.1	2.29817	166.112	3866.39	10331.2	305.042	2	2722.54	1751.91
P52565	P52565_S24.	S24.	16498.9	2334.12	798.66	653.902	1965.14	828.084	242.514	44575.4	106.322	8376.67	4619.76	1001.04	7084.36	3465.85	2290.97	2.80657	593.726	357.671	1	7319.5	3724.82	5483.15	22381.4	17166.4	2412.74	3.94401	1	3518.64	7385.42	83.2194	8137.9	3259.89	1	13893.5	1058.02	5254.05	30677.7	622.508	2.81007	31920.2	62.5129	11295.1	21956.8	5906	16936.7	56983.1	2285.32
P52565	P52565_S34.	S34.	5570.42	6240.28	3172.3	2027.97	870.594	142.27	1840.01	10120.1	2	4490.69	3193.36	3196.59	3038.37	7388.78	3.68584	2.31963	2	1960.53	2	4448.39	10485.8	1093.24	13276.4	21880.2	5474.53	2.16126	2	2	2.41157	2.50915	12010.3	2457.48	2	12341.2	3466.85	11449.2	17.1039	789.97	2	10157.3	210.766	14303.3	11736.3	6520.07	14194.1	14347.7	5068.26
P52701	P52701_S226.	S226.	1	483.148	663.96	1	1170.1	578.299	1512.36	1	1	760.523	1	54.1226	1	1	1.04556	5360.85	468.686	1867.63	1	4087.25	349.615	921.667	1	791.272	75.852	4732.51	12730	1	58145	1.26425	107.292	1102.84	243.05	121.5	325.069	97.1794	1.87561	1817.19	1	392.795	33.517	1	295.154	1	413.522	1	130.302
P53602	P53602_S96.	S96.	1	5196.22	6625.15	7989.88	3854	1	14441.4	5766.31	3895.35	16059.2	4222.48	26691.7	1122.96	3282.61	1	4047.06	1337.81	1867.73	4658.23	15135.9	6315.03	1310.39	6234.04	34085.6	15521.1	1673.85	4778.93	1	27807	108464	8660.11	5698.92	10744.9	6129.2	5357.83	11665.5	1.8334	21791.8	89592.7	12981.4	21316.6	18009.9	11645.2	2119.83	3127.51	943.594	17098
P54646	P54646_S377.	S377.	1786.39	14281.8	253.901	395.48	4197.41	5670.9	21594	417.555	3419.27	344.83	466.766	2299.06	1642.57	1512.74	4654.28	3506.99	421.339	746.285	10721.6	271.636	683.817	432.311	1021.25	552.159	574.135	1404.36	454.202	1762.52	1.10507	1165.31	635.346	10230.3	362.846	870.038	10113.8	3579.84	5193.38	1315.36	1	21396.5	111.884	2950.93	258.026	4978.01	1550.53	4470.39	12462.2
P55017	P55017_S17.	S17.	415117	131682	24188.8	50697.2	91929.3	2.19165e+06	71681.4	2.82554e+06	2.9189e+06	73179.2	46901.1	182321	572316	188741	705091	22137.6	145715	826261	29751	23945.9	102116	145968	84929.3	29983.7	52878.4	5358.44	37788.3	147047	18137.6	31.1646	74539.1	444175	26992.4	190301	35134	119696	738365	122897	121064	133522	1.31634e+06	69868.4	96696.2	474078	228623	227574	539159
P55017	P55017_S73.	S73.	450232	324476	92303.6	194253	100147	1.81511e+06	278604	7.11866e+06	7.47366e+06	219228	125673	347234	708028	395916	524016	163376	602381	1.38307e+07	30279.2	65172	304020	426828	233229	108631	182540	192537	120005	164681	46651.8	1462718	334361	389410	35898	453549	104531	244818	900073	290234	663569	507473	8.16082e+06	167449	289220	655229	525678	429444	997129
P55017	P55017_S823.	S823.	15935.5	16580.2	6678.15	18772.3	15064.3	56708.9	14562.2	18249.8	86901.5	4602.69	12523.7	3364.4	119706	3316.9	53936.1	1	31544.9	2169.43	2348.71	4160.42	15827.1	66371.5	11794.6	26980.5	19855.4	1	4481.8	14438.7	1	1.40088	23314.1	57067.9	1	3211.72	8260.32	1256.77	44133.4	23617.2	11628	33445.4	20.1513	8085.36	49738.1	4760.5	6322.86	56875.2	7243.92
P55017	P55017_S91.	S91.	2	358166	84933.4	166215	2	2	274875	1.83804e+06	7.99963e+06	402070	107908	449900	2	431009	2	726293	885252	370.205	357510	182040	15151.4	1163.9	110277	2000.81	11628	1.17341e+06	187.794	2	2.08262	8.62587e+06	371843	2.35079e+06	358993	187789	158361	258196	5397.82	742.508	800869	22606.1	2.03954e+07	128132	2	654082	924096	2	1.8e+06
P55017	P55017_T14.	T14.	408598	146252	32009.7	71703.1	85311.7	3.58805e+06	82011.6	2.8934e+06	3.20553e+06	78749	52610.1	191949	611048	188170	740634	23850.3	165482	823951	32458.8	27186.2	88496.9	268694	142681	64603.9	98913.1	3054.71	43215.9	141100	19293.7	30.8942	140236	468445	21049.9	191028	44520	165897	572736	109550	120470	183775	1.3126e+06	72726.2	142866	451465	216970	216661	492287
P55017	P55017_T55.	T55.	149216	40664.4	17422.3	18118	29017	371026	39113	4.34223e+06	5.16367e+06	84619.5	23661.2	113962	256024	150337	158974	51239	174548	4.85573e+06	7389.57	16009.1	79417.7	148315	108905	44055.8	25508.3	8135.82	19814.7	70760.4	14059.1	296977	54247.3	268815	509.792	129814	21543.7	85219	333622	32453.7	304683	95228.5	4.58451e+06	90235.2	128996	362422	251429	91384.9	170267
P55017	P55017_T60.	T60.	349337	140708	94035.8	78334.2	102746	1.50411e+06	125911	6.65774e+06	7.59335e+06	130006	54744.4	269376	407163	311634	295932	168276	610330	1.36333e+07	17732.1	66447.1	144151	254958	237652	59094.6	89969.1	202876	125984	168552	41604.1	1665705	168079	389728	37592.4	458061	63059.7	217534	954487	105686	680685	521152	8.09299e+06	170122	297831	659810	530911	192586	517746
P55017	P55017_T85.	T85.	2	87022.9	17970.6	47192.9	2	2	58606.3	968186	343654	31968.9	29027.4	22535.7	2	49547.1	2	62718.8	323768	370.205	6438.02	52340.8	965.507	2	24906.7	194.251	1136.67	136930	187.794	2	2.06371	419689	59209.1	816387	50076.3	25007.5	16395.5	24447.3	3.10632	169.435	73430.3	138543	1.86481e+06	24698.7	704.005	51242.6	91259.4	2	79170.7
P55017	P55017_Y67.	Y67.	13635.1	8949.31	2382.8	9879.56	2227	63901.5	12210.5	24433.6	51.262	2899.04	3172.16	2301.94	49354.3	4708.66	26568.7	3837.59	19872.5	421.426	248.779	960.193	4132.47	28092.8	2542.65	5521.98	4042.92	4.77848	2085.89	6278.75	1	46.8305	9389.22	15413.1	430.707	4414.84	2311.47	1203.11	43802.1	7390.24	24042.2	21221.4	59259.9	2685.11	10551.5	1021.68	11462.9	16242.2	4974.69
P55072	P55072_S197.	S197.	1	312.721	876.276	1007.34	10241.1	3395.08	1845.42	809.825	1	988.628	536.743	1093.86	2614.19	1298.69	227.601	1	898.807	1244.41	1132.71	4069.66	694.007	3997.83	1	2633.77	677.172	10969.7	10212.9	2398.53	1.08921	1.50734	610.281	728.028	2829.08	507.433	1776.82	634.013	2.42479	2026.27	809.364	806.131	122.522	1651.51	343.996	265.216	1	426.058	1124.66
P55196	P55196_S1042.	S1042.	5039.32	4534.92	10051.8	3644.17	22517.9	22922	6241.52	5669.82	2481.1	334.312	6656	3352.7	22288.1	6256.78	15087.2	7408.03	1216.11	1401.68	2986.59	4803.51	8821.92	15427.2	4267.22	11496.9	9497.72	6987.22	14474.9	9135.42	8092.17	48702.1	4396.32	7003.04	5605.02	4627.3	9321.42	4345.72	43087.9	12677.4	14033.5	13607.4	93.9109	5270.83	19152.1	3563.35	6515.85	13922.2	9485.77
P55196	P55196_S1066.	S1066.	112.72	1845.3	3809.44	4800.55	1	1	1660.85	1022.78	245.111	1	4514.27	695.224	1	786.119	1	12125.1	7219.62	154.494	1007.13	3254.19	96.4102	1	1	1	1370.38	43022	301.523	1	1	126.222	2292.11	2824.67	2220.51	2976.27	752.771	1994.85	2.05953	685.099	2.65619	6655.52	71.5779	524.241	1	700.921	709.059	1	3215.75
P55196	P55196_S1141.	S1141.	52042.2	4160.48	2385.56	1663.45	60745.3	121559	1001.86	1141.36	5341.87	2578.09	10666.8	6549.73	13070160	9716.95	1302792	11977.4	75.1978	1388.41	3008.57	2045.85	7805.78	134418	5347.68	113740	37830.2	1	49426.9	673.379	5500.04	23211.2	2726.76	881.034	1232.44	11408	11943.6	9843.99	1970967	4431.69	9082.47	14264.6	1468081	12073.6	17418.5	1179.31	3930.83	487548	1687.5
P55196	P55196_S1678.	S1678.	78.6011	225.109	93.5927	372.803	628.549	102.098	58.5499	12.5141	284.556	1	35425.3	420.776	1219.24	2063.41	21.4308	2.51928	1.03935	174.775	110433	172741	8611.21	22579.4	1	4369.48	3210.81	16.4807	4865.25	1	1943.74	129.286	2448.59	2501.45	1786731	3935.6	1798.98	5289.64	10586.6	595.681	42442.7	82381.7	1352544	2453.77	37904.4	1	2389.36	1	210.367
P55196	P55196_S383.	S383.	3961.3	410.641	699.647	1	4167.31	3314.82	101.021	7619.75	1	428.021	13241.2	1097.88	16984.3	1233.18	2735.38	1.0014	1	1056.74	3138.85	9013.33	19246.5	70958.2	705.364	38883.8	6001.42	1	6342.42	6949.7	526403	1.42444	7871.6	1	1	1111.76	1233.15	1603.45	42314.5	534.628	1	12685.7	45.2234	1002.88	106134	1916.3	368.433	10536.6	823.824
P55196	P55196_T1311.	T1311.	4269.44	1247.43	869.847	1450.64	293.572	618.888	1	1	4732.14	1	71311	150.768	1596.07	270.349	6236.92	1272.06	2982.15	1278.68	1126.71	1746.98	41676.9	28136.7	1	1587.65	21011.2	1.32454	1482.44	441.882	741.418	3.26264	974.007	1	432.261	4162.54	86.0349	1344.85	387668	5652.41	1	58804	36865.9	513.17	140134	188.897	250.862	1263.69	770.222
P56524	P56524_S570.	S570.	2649.27	3380.75	5789.37	4480.17	22156.5	7200.13	8078.8	1	1	6181.82	1699.21	5772.14	18825.4	7082.63	5361.88	1	1918.79	1647.49	791.632	14675.7	2642.78	7034.22	2615.47	16647.2	6315.44	1	34845.9	1	1	1.01215	6366.56	6891.73	4724.3	3991.49	17878.1	7747.18	1.93363	9789.57	1	3368.44	39.9685	6816.03	1356.53	981.383	3127.59	1794.53	6000.88
P57737	P57737_S21.	S21.	1	2667.28	2645.59	1593.62	1	1	1120.34	2059.89	34182.3	26210.7	2108.57	14391.3	1	6965.29	519.082	11627.4	13099.7	779.46	2307.44	43202	828.264	1	2306.58	1	463.598	90158.1	6524.02	1	1.47718	356407	7223.66	5201.92	10822.1	443.979	6251.14	4625.61	2.74229	1	1289.02	1	3062521	14606.3	382.979	1706.95	1963.44	1	3357.44
P57737	P57737_S465.	S465.	1	236.242	1	1	134.526	181.296	1	2852.89	102.1	2344.54	527.271	1436.27	1644.05	377.105	374.953	3233.22	2315.34	385.053	352.969	9476.77	449.989	2701.52	15.5643	5545.54	494.363	4.44779	4097.31	1	3698.97	62615.3	2115.64	840.358	1	1338.22	1516.63	718.417	1.87343	57.3412	2.49616	1	19.9722	3545.2	1	261.378	401.504	93.2526	356.236
P58107	P58107_S2693S3224S3758S4292S4825.	S2693S3224S3758S4292S4825.	5921.75	3291.42	6763.9	11588.8	164044	16714.4	1578.5	24130.4	206205	1755.14	4009.22	16199.6	98268.9	25439.8	59978.6	3056.39	4657.78	8726447	1587.72	16221.5	7761.94	9507.68	13100	45389.7	12873.5	8388.06	15851.5	3096.37	1903.32	36.8011	30093.7	6124.83	2389.56	20529.6	63070.4	9961.2	14.4058	9050.09	3899.51	17572.5	104.561	16768.9	6933.3	3490.38	31670.8	7391.34	2638.88
P59666	P59666_Y80.	Y80.	1	1	208.581	1	315.603	13989.5	1	22934.2	24259.4	26727.6	1134.2	1189.08	2.03454	1	23.0943	1.4421	19106.4	1871.49	65007.4	78766	38208.9	13345.5	1	35132.2	263.654	82440.3	44357.7	1	817301	366774	3304.65	171.238	42047	239.607	44.172	70.5978	41.0264	119.269	52557.1	1330.93	13973530	1259.62	3121.24	333.965	1	1	1
P59666	P59666_Y85.	Y85.	1	67.2329	1	1	1	9126.15	1	10545.9	8688.41	10708.2	423.104	301.269	13.6985	1	28.8975	4081.06	7619.54	1862.06	23991.3	35267.3	17688	4380.25	29.8486	16172.9	1	40058.9	26020.2	608.1	813126	156988	1422.13	1	13241	46.5215	1	1	4.86531	1	14022.9	444.27	7586943	717.509	1	604.754	1	1	1
P60484	P60484_S103.	S103.	1483.38	957.286	1192.13	1551.67	3496.15	2779.05	2040.71	2818.69	45.3323	1302.19	609.144	904.398	7754.11	1861.04	11812.5	3289.1	1511.53	425.811	430.159	4563.78	2497.07	1005.25	1797.4	4611.6	1333.15	31895.9	3722.37	1586.93	1.09745	160138	1607.19	3484.06	1746.02	726.803	2223.28	1737.13	4.87163	1437.25	1.33413	4064.32	80.271	1540.77	1430.35	895.95	1651.6	1174.98	2717.65
P60866	P60866_T9.	T9.	21253	20284.1	11547.3	6378.69	22816	5974.02	2655.32	213524	85367.8	1084.92	542978	3380.91	13795.5	1239.5	81374.4	360727	6129.95	1814.93	129080	299608	557215	254358	962.435	177714	126826	9476.63	16972.7	371246	187473	1.32401	51720.5	7823.78	115472	34804.8	947.333	7334.92	308823	121268	747425	673678	22.8751	13372	6086436	7049.75	1	5605.57	13762.2
P60981	P60981_S3.	S3.	669273	1057163	34603.4	1135689	4513497	3474332	1591854	1135687	1164122	592406	322632	406152	6190694	764816	9377474	829478	484711	175299000	635603	251473	1383199	1003587	1133001	967841	719087	6308469	2098354	2331667	7995721	5889631	8437.49	74598.4	681801	3132359	1013229	2391055	13616130	3690371	15954.1	768637	108569300	480531	817942	870466	2028569	3501138	2890540
P62136	P62136_T285.	T285.	4049.19	4887.48	5541.69	7957.23	9219.86	6624.63	3860.01	4821.03	52043.9	10515.1	10325.1	2341.2	18809.6	3518.53	12812	10024.3	29787.9	1245.79	3390.29	28888.7	19194.9	35235.9	1	20401	6165.77	36664.2	9771.29	17307	195328	229068	6088.75	12784.3	16029	3776.03	3742.75	7241.64	14585.8	36914	3533.76	21084.2	40.3198	4215.91	25801	9787.5	4267.41	8535.1	4908.31
P62316	P62316_S2.	S2.	1	399.883	1	228.476	1	1	92.3982	1072.97	1	2386.56	2543.95	397.346	1.00834	1	1.02379	1.59561	939.957	1776.52	534.54	14175.2	5772.17	5449.05	288.827	1469.17	359.281	1312.31	1857.88	1	58566	810675	681.658	244.508	6240.83	1	216.429	529.753	1.89759	599.448	11815.2	1680.09	2014144	1693.33	8661.72	383.658	1	1	184.861
P62995	P62995_T60.	T60.	3780.53	61288.4	126996	105390	2188.03	1637.1	424051	16083.5	15614.4	21967.6	330498	61781.5	28462.5	84890.3	1444.99	6.95453e+06	255406	6532.93	401138	6249532	1.47544e+06	5051.36	38677.9	12551.7	496195	2.12631e+06	646996	3002.34	24800.6	1.06494e+06	28094	245102	1.17624e+06	23551.8	89919.1	152178	63799.5	905.792	591507	313541	443927	66726.9	901317	24525.1	46107.1	25867.9	168181
P63165	P63165_S2.	S2.	21379.2	8038.72	15863.9	3626.98	49745	32322.2	10044.6	4571.31	8221.4	21096.6	3495.41	2078.21	784101	5942.36	529667	43289.2	11900.4	3135.06	9466.77	131732	7846.85	37390.9	3112.71	21224.9	5989.4	35697.5	30758.5	88480.8	479282	272091	5591.06	11890.8	31460.1	7839.7	7126.54	3403.72	7935818	37694.7	9477.41	12541.8	495192	3935.19	16502.1	5131.84	4275.01	38786.8	13547.3
P78344	P78344_S395.	S395.	274.125	552.363	1	431.703	9124.85	1	1361.34	1	519.314	73.9039	1	352.576	1.01444	1	1.03435	712.763	1	1854.07	1	2261.33	1	256.908	1	1	909.911	1	4708.32	361.308	847.307	1382.42	1	885.662	1	1056.01	1121.35	520.174	1663.04	6332.05	1	196.717	43.7253	189.86	1	132.581	1	992.221	993.222
P78344	P78344_T508.	T508.	7506.07	9701.45	14060.5	8729.3	54855	3339.17	21338	5322.81	71412.2	31161.9	2422.27	3525.79	15459.6	4851.1	6846.44	1.87669	9330.69	784.101	6140.41	442276	13306.6	32989.4	4557.79	21074.9	13080.5	23930.2	72171.7	2591.02	39490.6	123684	2676.43	26898.5	32520.6	14049.5	11125.6	9971.81	3148.92	55990.4	16380.7	9530.65	591075	6168.14	8989.07	1795.68	4975.79	17389.2	20104.5
P84077	P84077_S147.	S147.	1	2567.43	1529.33	1	163.415	204.061	3627.07	4288.77	3821.73	2343.93	1968.31	2397.54	1	1615.46	1.03685	3431.22	1554.85	1114.69	1945.51	5496.48	4330.39	1	774.019	336.74	1660.64	1	249.779	1	1.45872	42571.4	3558.94	2745.7	2399.09	1010.27	2701.25	2648.72	618.624	106.72	2435.07	3780.55	38.8308	4598.17	8675.8	3240.6	2836.01	176.839	6099.72
P84103	P84103_S5.	S5.	5981.96	1145.49	336.515	433.333	1	3.88956	1684.57	1131.65	541.975	1601.79	8720.59	962.373	6.10487	588.803	35.1053	69183.7	2584.8	1644.78	4245.5	109406	90000.4	3185.16	535.527	1	13757.1	30491.8	16393.7	14723.5	41904	204180	1290.43	290.387	40835	112.066	473.148	1171.26	116105	2004.76	4443.25	6115.69	372768	535.687	100380	970.483	1	3854.98	1479.75
P86791	P86791_S266.	S266.	2	4453.85	8739.77	11717.4	2	2	14156.8	4683.83	623.343	6739.99	4732.3	9044.74	2.12095	7564.28	2.2222	114306	22649.5	3069.2	9664.53	548415	2	990.158	8020.22	2	2	21766.9	2	2	525.054	191427	4334.53	28234.3	29789.3	1871.33	7369.02	4512.65	3.50464	2	44202.3	833.537	121178	9352.02	53765.4	4344.23	6815.54	309.546	17143.4
Q00536	Q00536_S105.	S105.	1	4508.79	1851.32	2763.3	1843.34	1	3054.18	1	12.2108	2453.32	1121.07	2312.3	1	1209.91	1	1	642.609	394.06	1	1	6228.53	1	325.453	210.752	3319.6	1	1179.34	1	1.02851	4.71074	3058.44	3214.77	1	1199.15	2097.68	1544.15	3.27446	1806.05	1	6320.6	97.0998	2553.55	1	4403.98	1	1	8453.28
Q00610	Q00610_T398.	T398.	1	5169.34	11652.8	11883.6	57514.5	1	29472.3	5651.8	15091.9	2064.98	2219.72	5189.52	1	14403	1	1	4721.74	2270.64	3808.89	7183.58	3470.82	2842.21	2383.23	14514.5	4704.73	2334.61	16037.8	334.417	2303.06	3509.2	4778.09	12973.8	1354.7	4181.33	16743.3	7380.81	3.08704	17293	2486.58	6602.44	39.0039	6647.71	2349.3	2092.23	4279.85	1	9156.13
Q01082	Q01082_S2130.	S2130.	31412.9	5122.69	15741.1	4307.64	10782.8	14196.3	26915.7	1922.27	2085.14	6851.25	2554.58	1855.47	21312.9	18336	1964.35	1.71919	3129.11	1137.54	2099.02	8177.97	5052.85	9007.66	7451.52	7410.87	5042.9	1828.81	9546.95	5606.68	20087.2	1.39301	4336.57	13050.1	206.88	9195.35	18716.8	11733.8	28960.9	7258.39	1	7848.26	219.93	3897.95	1303.67	3347.8	8103.77	112459	7254.98
Q01082	Q01082_S2140.	S2140.	19206.9	4217.7	9685.32	4498.58	35107.1	9671.07	1708.46	2885.02	1036.36	4528.44	11329.9	1451.62	32050.3	14002.8	19479.9	2075.03	4746.89	1484.75	1095.4	30402.8	3562.88	48178.9	3039.95	15687.8	10588.2	5992.95	22129.3	2906.67	1268.03	752.004	5112.74	4014.51	5419.98	9336.35	8137.29	6579.63	57419.3	2445.37	1213.47	11537.7	214.56	3194.47	6463.65	8619.28	5434.66	67629.6	2272.22
Q01082	Q01082_S2167.	S2167.	203767	3607.64	11888.3	4591.16	84714.3	145171	27768.8	1993.01	2615.88	4669.38	5220.44	3696.45	1.54708e+06	23577	242545	40072.6	14426.4	2293.48	17265.5	78274.8	54036.6	17074.8	3763.11	9993.51	19916.6	4093.73	41911.9	38713.8	10045.2	34596.2	3548.36	12190.2	12488	5768.06	25791	8889.25	1.35621e+07	14637.1	6120.3	5058.41	270.352	2108.49	20715.7	11846.7	5430.07	854860	3854.67
Q01082	Q01082_S2171.	S2171.	6368.97	1430.55	4146.56	3202.89	65478.7	113703	20787.8	1064.63	2614.88	3613.35	257.664	2569.43	22143.7	12728.3	40954.9	40070.7	7636.7	1453.61	8462.39	57737.8	31072.5	3167.95	1344.28	1034.19	7023.46	4092.73	31472.4	15268.5	4670.37	31858.3	1470.04	8921.03	12487	571.641	16875.9	750.92	50589.9	9157.59	6119.3	787.202	137.923	1054.26	10057.7	2066.62	1401.7	2566.72	2893.14
Q01082	Q01082_S2360.	S2360.	1	3035.54	1945.63	732.33	1	1	1361.2	1	4.23728	1415.77	9096.03	488.634	370.243	627.989	1	6939.18	1144.63	285.676	352.602	9414.62	12083.9	1	931.038	1	6785.22	5401.65	1	1	1	530642	1587.07	1373.06	1213.84	893.644	845.808	1225.1	3007.42	1	3373.55	3858.65	60.5101	1347.03	1	6427.85	614.157	1	2669.33
Q01082	Q01082_T2189.	T2189.	2476.46	3529.88	9551.87	2827.25	26288.7	2774.73	6349.8	565.503	1	393.988	131.394	317.354	424.823	2603.25	6820.62	20035.3	4742.9	1618.9	1377.64	3184.08	9453.72	3069.14	488.322	985.141	4076.61	13517.8	15274.2	1240.26	610.423	2245.08	1	5336.26	25578.1	2658.46	2427.23	1626.68	17280.3	3730.37	4061.6	1031.47	116.305	216.402	1467.34	2058.55	1021.29	6788.58	12121.1
Q01082	Q01082_T2197.	T2197.	1	1	483.552	1	178.518	1	264.222	489.005	791.069	862.297	529.841	1	1	189.806	1	2485.36	1567.06	2245.38	837.381	10792.7	55471.8	4591.59	1	4104.83	412.068	2331.45	1021.8	1	17165.6	26214.5	1	1	1	1	1	1	3.49782	205.497	1912.15	1	6260554	1	12148.7	1	1	1	1
Q01432	Q01432_S94.	S94.	188.693	868.46	983.472	1341.96	7577.83	3984.49	947.818	1970.3	1.86793	182142	1243.49	22228.8	11893.5	719.478	2500.55	3745.58	40849.8	839.836	4039.8	164134	38478.7	197062	610.807	72262.8	5346.83	59347	164259	655.625	145883	1995.35	13163.1	8360.01	75349.9	383.756	809.409	273.602	1957.56	5328.29	2054.49	19959.9	115368	27339.2	5178.25	202.759	1	4555.9	698.516
Q01433	Q01433_S136.	S136.	5169.91	5895.89	4824.05	4327.57	4190.02	21261.7	1583.54	8915.79	3447.99	804.094	4895.98	12249	69332	16185.5	47538.8	1.03517	1	959.471	316.657	1	2530.62	4471.77	14343.5	23016.1	8206.51	1	209.925	6149.87	1	1.10133	10890.1	4030.78	1	9216.22	21853	17656.3	3.40884	2328.52	107007	7003.29	36.657	18594.9	647.453	6164.3	19989.7	14754.7	4875.74
Q02241	Q02241_S160.	S160.	1	6007.69	1186.49	4295.53	1704.87	5797.79	568.579	10266.5	107.688	1	67.7436	2005.55	5355.4	2522.07	14220.9	3.72892	3361.69	191.525	1	1	6289.35	1176.49	1	21098.7	1160.31	8026.7	952.194	3545.81	7714.65	145.963	5091.26	21135.1	1	667.392	630.023	1617.6	1.39062	651.363	3.91406	8649.05	74.7961	2600.48	6104.07	11169.3	5041.84	547.186	1177.66
Q02241	Q02241_S717.	S717.	168.274	1607.19	1	347.843	1	759.536	205.133	1	119.082	1	1	214.232	1.85325	127.204	2.47377	1	1	1472.79	1	1	580.689	239.316	1	1	510.365	1	139.121	1	1.14958	1.71665	955.535	529.655	1	603.307	1	213.436	2.44062	1	1186.91	1196.71	68.496	122.968	15.578	1795.47	468.525	1	75.0961
Q03154	Q03154_T14.	T14.	737.565	1248.7	645.423	1106.78	718.249	3319.29	109.045	7851.46	3638.01	1	6060.92	5652.56	19746.7	2848.12	3548.34	1.37526	1	1199.16	1	1	464.069	1732.04	5630.02	6723.73	3563.43	1.05535	773.824	1	1.45459	4.90705	12086.9	898.442	1	8294.51	11206.2	4431.99	1498.67	1397.39	1	2935.33	89.3823	8447.88	1207.67	1	3691.67	1362.05	2974.76
Q04323	Q04323_S141.	S141.	6643.74	8693.46	3822.96	3373.41	24619.9	16448.1	3781.7	25424.7	9868.19	35900	26673.9	6649.28	67597.6	11401	72750.2	28326.2	6782.61	1349.49	813.309	538287	18037.2	41249.8	2472.83	64343.3	17614.5	87378.6	35613.4	5230.84	1655880	191245	20356	9909.9	22064.3	22890.1	8948.8	25851.2	515952	35638.6	1215.17	41931.2	2824788	7451.27	279729	3175.86	7695.89	54816.4	19670.6
Q04637	Q04637_S1209.	S1209.	197.265	731.977	2383.76	590.783	8513.97	410.741	447.232	614.625	472.547	114.296	6968.9	4515.33	2050.58	17119.9	4223.23	1166.59	1	2140.89	1	6432.61	230.985	213.855	1085.99	564.49	1189.77	1667.23	16591.4	908.231	1.0787	1509.61	339.286	7246.63	1917.6	4457.02	12501	1948.92	4495.77	168.349	1	1849.98	83.7473	979.935	1266.36	406.861	1	8870.49	340.259
Q04726	Q04726_S203.	S203.	1514.14	597.759	1550.23	873.375	2172.93	3291.06	3436.78	1	779.825	835.737	550.244	1364.87	3.03451	1156.58	24317.2	3042.61	2611.63	1441.67	5842.31	2710.84	1241.02	6926.97	208.247	2685.27	1246.09	583.419	18052.9	466.594	44225	1	217.695	5019.72	682.411	566.169	2079.87	924.195	131181	17802.6	1	273.453	101732	469.818	826.307	167.622	1	5483.05	847.692
Q04759	Q04759_S287.	S287.	31998.8	8192.11	1050.67	5017.61	33097.4	28595	15647.1	20686.9	921798	2674.02	1926.62	2774.41	21536.7	3219.71	20658.4	2.40086	10221.9	1342361	13496.2	1	22842.7	3614.16	5070.09	6693.9	7279.07	5.26518	1157.77	33906.9	1	60.6832	5352.25	24249.3	1003	4540.83	7173.48	5252.01	42170.8	5885.58	26103.9	10916.5	104.806	20639.2	6819.2	13600	7939.19	25194.6	14140.2
Q04759	Q04759_S640.	S640.	10947.5	17011.3	801.406	6593.73	25443.2	11643.3	11831.9	11239.1	3760.88	2466.07	3166.65	3162.98	1.07955	5080.71	1	1.46838	2834.13	1131.34	5160.85	1	14783.5	1142.83	4517.51	2525.36	8664.21	1	1512.98	2193.76	579.029	16140.9	5713.69	8787.64	1	3658.95	5460.04	3348.14	2.9935	5542.34	1	6920	31.6427	15340.8	4366.72	9883.94	7158.68	1	15227.7
Q04759	Q04759_S649.	S649.	2632.93	867.893	1	231.801	2269.73	1	1309.6	3.00006	306.987	1	526.829	211.997	453.123	110.807	2440.9	1.93278	1	153330	305.038	1	1614.29	1830.58	402.751	6502.84	433.221	19.3758	157.616	3338.32	1060.85	107.237	1	2322.26	1.36992	1	1052.85	547.513	25856.6	293.36	3.00541	1	77.0686	4046.09	1	1070.35	1	337.005	824.347
Q04759	Q04759_S659.	S659.	3527.67	1387.34	1	313.589	2323.47	602.413	2490.51	1.22765	104.535	387.747	1182.74	696.754	1	711.755	1	3.20331	1	564.987	1	1	1823.76	1	1	1	978.655	7.09162	66.4593	1972.26	2.21512	103.418	1345.47	2562.93	2212.7	85.4026	2581.72	1262.88	1.08361	185.788	11.7539	1	55.5898	5960.64	1274.54	2242.29	1	1247.19	1556.98
Q06210	Q06210_S171.	S171.	152091	130744	288388	245886	1280651	621908	183953	558794	25185460	326921	220670	137280	1129051	291896	1457617	118056	269210	67564450	150072	356180	237556	444004	299023	1353548	183584	6849498	1052700	139751	231542	123708900	277480	434850	338562	436604	561445	280605	539409	196887	479278	337466	8150977	301920	258151	164604	185902	294689	271231
Q07157	Q07157_S1579.	S1579.	1	522.94	3834.08	1476.3	1	1	78.3374	1	34.543	1	524.23	24.8878	1	1	1	1.35063	1	513.707	132.688	1	487.91	1	1	1	995.593	2.04215	1	342.812	1	4.64351	1	1	1	1447.75	1212.37	1570.39	2.05837	837.779	1.24821	1	56.078	1	168.391	1	1	1	1075.78
Q07157	Q07157_S1617.	S1617.	1815.59	158.362	786.492	569.689	1897.1	169.821	191.681	9131.06	1.56845	352.374	53107.7	405.788	2041.46	1961.25	1	1.52241	1	1025.44	1125.61	1147.15	51179.8	26017.7	1	7055.32	30163.2	1	2277.4	1435.69	42210.4	5.17286	3449.16	1	1	6540.49	1834.51	7215.28	1020774	845.535	1.0494	50295.1	68.2994	2150.03	246777	1	1	9043.76	1
Q07157	Q07157_S617.	S617.	5255.48	1766.47	11035.6	7401.93	33346	15786.4	5448.29	6058.32	4467.98	346.091	34236.8	3082.59	121814	2304.01	28797.6	9887.94	950.407	953.649	8922.73	28171.3	8348.12	128753	1572.33	43954.8	7392.36	26629	16144.8	23217.1	208039	168569	3616.29	9181.6	4510.35	1332.85	3725.51	2637.65	1035890	33154.8	8579.92	23091.9	110.851	3031.91	34613.1	1189.79	944.254	15955.2	6426.71
Q07157	Q07157_S912.	S912.	2991.58	1011.77	3346.14	3600.28	8497.53	1	2459.04	1	1	1	3738.06	269.696	14923.8	1659.43	23643.4	2.40238	1	1330.55	32.5514	1	838.376	1271.56	1887.9	1	3681.7	1.55335	1282.33	1590.23	1.19677	1.22944	1	4264.44	1	2254.34	3076.04	2087.39	6.06187	6091.19	699.426	4857.33	121.462	238.34	5568.83	901.761	1760.37	8342.16	2144.18
Q07960	Q07960_S49.	S49.	44347.6	71821.5	73847.1	52090.2	140424	114862	74947.8	94030.8	150088	311972	74481.3	131072	56523.5	105025	94810.1	77698.2	238196	2199.8	75533.6	3593019	182337	363844	67071.8	296799	145884	685288	579709	58281.8	38723.5	90950.2	81070.5	102813	560799	49404.8	76233.1	64775.8	71990.9	138109	212330	172124	1604767	122024	180950	68596	44081	53114	118606
Q08431	Q08431_S42.	S42.	7491.65	12353.9	8131.58	10575.6	10889.6	32385.1	7289.8	11499.1	7614.41	2774.22	2821.73	7694.27	109317	6439.87	50786.3	21569.5	18904	1426.83	2376.98	7768.52	21129.5	15257.2	15438.3	8712.53	7094.68	1568.06	9064.43	45640	33955.2	13324.5	11124.8	22406.6	1	5555.97	5934.11	3358.11	11397.2	12595.5	7200.27	3831.58	140124	12873.3	8593.48	9681.78	11307.6	15018.1	35731.6
Q08945	Q08945_S40.	S40.	2997.06	1249.37	9658.92	4331.59	13501.7	15191.3	10517	1	1	2126.5	650.471	487.763	5868.76	8519.96	6275.95	26261.4	3334.28	1164.91	1034.76	1	777.012	7736.45	1	6607.75	2134.59	64500.1	36912	1	209983	1.77306	688.612	15717.7	32162	1368.03	3752.68	1903.27	3.57481	10526.3	1	1	95.4775	632.43	1721.33	137.718	8274.69	14452.7	3540.5
Q12792	Q12792_S181.	S181.	5084.92	3601.01	5530.45	19286.8	4161.94	1684.66	1461.68	288732	181.916	11850.6	84954.5	2107.77	6713.66	5892.61	8596.6	119546	11913.2	121.628	3956.09	114798	28022.8	113052	9247.69	67388	7989.19	256375	14163.6	4623.95	4851.16	142.085	23586.2	38432.6	29291.3	18559	4211.48	9376.13	1000.61	7724.44	171439	410372	90.6258	11957.4	223505	2366.66	10524.1	5813.43	2897.83
Q12913	Q12913_S1009.	S1009.	13872.6	6832.48	1033.06	6720.54	23236.7	41018.9	5157.78	9203.95	6794.14	1760.65	712.236	2074.34	16094.9	2446.51	22918.5	16887.6	4265.22	833.785	2763.68	1	17486.8	1013.32	11493.9	8413.02	4827.45	1	784.388	7028.53	7575.2	23743.6	1622.4	5321.75	1	1323.69	3951.49	2225.94	39617.4	3977.17	2141.62	6171.49	1776685	6300.95	2144.05	3558.99	4490.36	9581.68	8474.47
Q12913	Q12913_S1011.	S1011.	51323.7	21176.5	3776.71	15022.9	143596	93729.7	19479.2	31052.4	50532	4349.92	4259	8869.71	45151.7	13046.7	32400.2	11704.8	17344	488463	14304.7	436.3	74905.5	5072.81	29756.6	26921.8	15239.1	1	1559.68	45060.6	22347.5	111269	7188.27	16836.3	1	7943.9	24418.5	14255.7	104074	12179	9617.1	37481.1	2821386	27674.4	21815.2	20062.5	14596.2	48761.6	30328.8
Q12929	Q12929_S220.	S220.	385724	201536	15492.6	127172	678570	762319	34768.4	209299	130634	47126.9	48419.4	50108.4	193964	36213.9	117971	2	49148	20526600	21982.6	328.817	275408	21351.5	117494	52151.1	106244	5462.45	4381.59	82977.1	26264.9	3970.62	18889.4	108004	2	96836.4	141289	135073	891236	38808.9	6418.11	85029.9	275.75	50497.8	131759	69476.6	56925.4	220712	184724
Q12929	Q12929_S225.	S225.	19574.8	22548.2	2484.45	24100.1	74619.7	67690.2	2460.29	20185.4	23959.2	2674.55	4497.01	5654.64	99395	3995.07	34803	2.61387	2802.77	1883.72	1	1	19720.8	1	16427.6	2454.82	19274.3	1	489.952	4527.37	1.05999	1	5689.42	16579.5	1	17029.4	14847.2	17835	90943.9	4968.65	1	10707.5	136.875	4936.68	2620.48	25524.1	14167.7	28472.4	34308.6
Q12929	Q12929_S254.	S254.	482.963	133.169	1	154.752	765.893	1179.33	215.309	22.5077	182.632	1	485.518	83.8043	680.541	1	244.326	4.42962	1	184.529	1	1	1348.63	89.3308	1	237.276	333.745	10.99	1	594.393	980.816	78.9766	166.744	2347.81	1771.37	202.93	623.591	568.692	2.39581	138.558	3.56201	1.85704	84.8202	1	438.487	559.917	529.978	137.879	703.136
Q12929	Q12929_S315.	S315.	159024	191394	39444.7	201494	622876	1624053	134612	296953	367171	18296.7	52511	79334.4	304355	18943.9	174800	57633.9	228710	2888.26	169438	13830.4	390608	9636.41	222106	48589.6	104140	54741.9	17766.9	84214.3	77449.9	266520	38383	217779	18347	70331.6	94529	80374.6	235829	110372	104105	89768.2	1914019	60852.8	66923	128767	102224	178730	569398
Q12929	Q12929_S493.	S493.	1	27106.7	14861.5	61635.4	509.778	1	10504.2	1177.44	77.8345	3915.58	4197.27	13002.1	1	10361.1	1	15187.7	9800.97	615.505	2787.51	5709.99	868.217	1	4150.59	264.246	26574.3	1	1	1	1.4416	4.86826	9910.83	331.844	1117.47	10168.2	27186	26303	2.10836	67.08	1	1	49.0645	628.032	831.082	1817.65	3292.47	1	26270.4
Q12929	Q12929_S498.	S498.	46424.6	20647.3	3514.41	16930.9	81379.7	10456	4345.51	1	1.90851	569.266	2038.27	6295.86	1	377.722	1	6342.94	1	738.423	1049.33	1	28223	1	1796.53	2987.66	26710.8	1	1325.77	1	1.81686	2.48774	2219.89	1	351.427	7141.95	9798.96	10153.3	2.42993	6710.91	1	1	62.2852	1	3968.28	1096.55	1	76263.9	8999.21
Q12929	Q12929_S534.	S534.	1	219923	73489	442667	1815.67	2597.48	142069	86704.4	223486	18882.5	85839.6	135975	1.12654	85460.6	1.0388	69172.4	206833	2270.84	53216.7	8961.09	241445	1	467685	1	153397	50025.6	11476.9	1	1.00121	6037.9	34910.3	194123	18942.1	216414	347935	302495	2.58854	191.185	50611.6	81057.8	21.829	114747	157042	262630	254532	4886.11	383640
Q12929	Q12929_S642.	S642.	334424	64854.7	29753.1	189710	290356	191306	72220.6	58859.4	46209840	1666.48	50504.7	40139.7	158736	101841	44226.4	14330.8	41695.4	815291	14384.8	8420.96	129261	22366.5	727424	4751.61	40238.2	455624	56815	85187.9	1	95326.6	18991.7	470191	8040.12	313721	132710	199789	1655122	35773.2	64087	467979	61099.4	104479	81762.2	157262	446464	270054	132580
Q12929	Q12929_S702.	S702.	104118	84651.8	43750.5	125693	251215	253287	43083.6	77921.9	161213	22385.2	54807.1	57463.7	147873	55418.2	44047.6	5649.02	97072	4.43353e+07	30032.7	23576.4	237494	34953.1	271296	60900.5	79797.5	5215.99	24746.9	52350.2	102167	25416.4	41292.7	122812	3631.41	128662	103191	143020	493307	22462.7	15989.9	42294	179818	74698.4	132381	166069	144352	263514	201929
Q12929	Q12929_S72.	S72.	28291.2	16322.7	7796.02	37894.5	77488.6	208479	9312.99	27810.2	15171.7	4560.67	8893.33	8501.8	1906.05	8475.72	1.30384	9645.6	17071.8	1724490	3375.47	1	34127.5	4709.75	38611.1	10779.5	22419.3	9242.16	5218.1	27613.6	14313.4	46306.2	9009.18	20808.5	702.097	12136.5	21940.4	22956.7	17004.5	7973.48	4274.22	15802.9	87.6371	11623.6	23689.7	20289.6	31249.7	37178.7	38336.9
Q12929	Q12929_S804.	S804.	4000.45	1931.75	194.398	1380.9	6399.89	2059.09	587.729	1.47523	171.177	1	1295.45	581.465	1380.57	607.877	632.342	4776.38	1	352.536	1	1	3703.42	1	2826.7	216.642	1674	13.6992	1	901.16	1	89.5185	604.478	3810.67	1	3201.05	2345.79	4100.82	10240.3	165.971	1.51034	1752.06	66.2095	1923.7	1826.79	3313.34	2158.34	4116.74	3338.85
Q12929	Q12929_S826.	S826.	69322.9	12273.4	3960.97	14772.7	113352	33202.8	3077.76	9555.39	5138.57	3622.82	7457.54	5834.02	60348.3	14339.3	7184.27	1	988.044	1675.98	1	1	20629.1	3795.87	63228.6	11621.7	18268.7	1	3482.55	7165.76	1.08009	1.51259	6146.81	9580.58	1	24870.4	19239.5	52304.2	244671	2090.77	1	12370.4	92.1363	11897.4	29793	15662	24449.7	94800.3	10431.2
Q12929	Q12929_S828.	S828.	17947.9	2882.1	530.672	295.562	21921.9	6495.08	629.131	885.645	1	1319.69	9416.85	1185.18	12769	2742.52	20590.6	9557.32	822.211	1428.43	1	1	2948.62	706.052	6506.15	1008.68	5052.56	1	242.126	1	1.15012	1.19085	13165.7	1455.92	1262.1	3511.12	5302.99	8266.22	27674	194.42	1	1	57.2463	2755.57	2547.93	2361.99	3073.75	12786.5	3712.08
Q12929	Q12929_S832.	S832.	47851.6	6867.72	2200.6	5861.73	47913.4	15085.1	2620.07	3947.92	1956.01	2614.61	10945.7	2781.9	28555.3	6339.36	21460.3	9558.32	1014.82	2525.13	2	2	7445.31	2325.08	22344.1	4486.95	10979.1	2	243.126	598.866	2.15012	2.19085	15598.2	4264.43	1263.1	11295.9	14704.5	24878.7	69594.1	1070.97	2	3724.22	84.2656	7740.1	10920.8	7814.87	10929.4	48319.4	6574.31
Q12929	Q12929_S837.	S837.	12066.8	2471.93	2034.28	7670.81	15484.5	3650.86	666.066	7068.99	2425.98	2027.81	532.607	3371.99	34645.9	7611.66	3682.64	1	1181.58	1673.84	1	1	5698.53	2304.19	10724.6	1680.9	3120.8	1	1378.72	5123.82	1.0993	1.43584	3977.7	1475.6	1	3431.92	2829.74	7841.69	33254.1	1150.87	1	7015.06	57.5289	2514.94	17148.7	3724.46	14488.9	17171.1	2219.5
Q12929	Q12929_S838.	S838.	9635.14	1719.7	227.458	924.553	11088.5	3033.6	447.103	1	1	1	276.673	344.202	3111.89	950.958	1	1.07175	1	1673.3	1	1	1196.06	1	6351.63	451.921	3028.03	1	1	1	1.12513	1.12381	203.588	952.807	1	2253.57	2885.29	6042.28	29902.3	1	1	236.64	43.3307	877.798	2618.24	2141.15	2052.9	12105.2	1752.6
Q12929	Q12929_T240.	T240.	1206551	756154	192173	612022	1623884	1081436	189033	461194	972228	307835	322341	298138	1816186	224812	721233	173910	238077	21459410	70960.5	56924.4	1565729	266033	934048	418673	683489	131086	104378	763594	33915.5	80904.1	278123	572603	39736.4	524630	398179	638917	3026769	232527	130981	636356	479009	603257	1191042	645466	489537	1770810	844638
Q12929	Q12929_T334.	T334.	2.22202e+06	2.04341e+06	961772	2.70656e+06	8.05202e+06	9.33821e+06	1.20052e+06	4.78022e+06	1.7451e+07	1.21997e+06	815630	1.33186e+06	7.62281e+06	885817	4212558	2.75763e+06	3.5058e+06	3.0618e+08	1.69614e+06	651600	9.02373e+06	1.80827e+06	4.03098e+06	2.50966e+06	1.76908e+06	2.84412e+06	944038	2656958	8.88878e+06	2.37248e+08	1.2786e+06	2.9206e+06	953542	1.59207e+06	1.01976e+06	1.56902e+06	1.02118e+07	1.52145e+06	6.9405e+06	3.81827e+06	4.94263e+07	1.23576e+06	3220638	1.61135e+06	1.41671e+06	2487508	5.59178e+06
Q12929	Q12929_T622.	T622.	333623	88563.1	33938.9	167444	702277	133309	33191.9	98617.5	217847	14973.2	39495	76041.5	292218	51936.9	462014	51181.5	27952.7	690.351	11150.8	6106.92	72950	51390.7	213627	138311	82983.5	17920.3	22797.7	175449	96221	7665.21	44181.6	106966	12619.8	84218	96616.2	133025	1372194	38085.7	15827.3	82490.8	69.7273	83657.9	119311	96563.2	121192	471810	180586
Q12929	Q12929_T795.	T795.	6180.09	4282.66	243.78	6447.67	12283.9	32450	737.036	3595.02	7435.71	855.961	987.253	2580.99	17140.4	1	3383.72	1.14773	1133.79	1733.25	235.096	1	6275	1	8023.28	1	2908.81	1	1	401.528	1.28622	1	703.234	3736.13	4655.07	2303.06	4860.26	4472.77	2631.49	2045.23	1	1744.02	122656	2012.76	1709.5	3864.67	4625.04	8447.85	9174.77
Q12929	Q12929_Y542.	Y542.	38.6266	1	914.712	1204.01	13.1729	33.4816	1336.14	539.703	472.177	30.9976	645.93	1389.38	275.816	1540.7	233.913	1	266.624	1150.85	1	1	1347.48	1	3193.49	1	1	3.00549	1	10.9371	2138.54	2009.88	829.745	1575.69	1	265.473	1761.58	1977.76	111.578	1	1	2476.31	31.6283	1781.12	9545.38	1723.78	628.841	3083.08	2390.99
Q12929	Q12929_Y791.	Y791.	39290.2	3717.33	2883.82	4260.81	46983.3	137658	1406.7	3261.22	3686.46	1	958.532	3170.52	166133	6086.7	210127	2.00437	1	1374.09	299.18	1	2867.51	1479.9	16700.8	1	2070.67	22712.1	1	6634.45	1713.47	521.053	2656.85	4097.34	6128.24	5219.15	5885.94	9498.12	1281191	1416.51	2650.59	6050.19	111.799	4590.03	3179.48	5141.85	11246.2	63999.1	5775.01
Q12955	Q12955_S1564.	S1564.	1	2165.51	623.972	2623.96	1	512.443	1883.39	190.016	1	1	3459.69	170.872	1	3575.73	1	4570.16	413.315	938.633	1	6145.09	1	1	4343.97	250.466	2387.37	6533.03	735.326	1	1.01102	30622.8	482.27	1999.94	1	4940.09	2415.01	11499.5	2.32894	1	1	559.866	18.9886	80.7523	1369.58	2660.6	1691.67	10795.9	1263.17
Q12955	Q12955_S1608.	S1608.	1	1172.92	2240.14	2331.64	1185.29	1	4330.07	3190.55	1	75.0808	2053.16	875.029	7.15777	1834.75	17.0926	31.141	1	1421.42	496.335	163.296	121.587	1	4708.43	7143.86	1382.82	14808.7	1194	1	56374.9	213697	2376.97	659.399	613.127	2926.18	2375.62	5624.63	65.916	352.611	1	1624.66	71.5939	2127.16	3019.19	5023.95	1664.27	1	2610.72
Q12982	Q12982_S235.	S235.	2121.84	978.528	343.871	537.927	997.958	3.49626	84.6909	1092.49	1	3797.31	1552.92	268.065	134350	1	30.114	1.53659	538.179	1748.66	1	4908.89	95228.1	364.444	976.622	1	3582.74	1	1409.6	1	113.748	1	1746.85	980.927	1	909.93	1071.15	1513.28	2.91986	847.704	1	365.148	221.512	651.787	45563.2	2850.55	1	15327	3137.73
Q13103	Q13103_S16.	S16.	13932.6	7312	63083.3	9919.7	15532	91111.2	21133.2	19639.2	2707.01	6114.34	2387.51	21605.6	22181.1	8555.27	38013.8	82676	20574.6	2211589	28638.4	30406.5	48183.8	6612.95	16382.8	2098.42	7410.95	62743	33901.4	485392	260169	36296.3	3986.4	36873.8	23862	11545	1974.85	1252.96	123476	3400.47	192326	23945	19.7333	9146.18	13363.9	12643.8	30510.1	9431.14	15252.6
Q13153	Q13153_S144.	S144.	18462.2	10930.7	1317.46	3910.39	5284.38	8565.25	4771.88	6285.41	3162.3	2933.5	12124	7124.67	90053.2	19262.5	30482.7	24917.5	2174.99	2262.5	370.128	4752.79	7021.52	1	18737.4	683.115	11853.6	7299.29	6160.48	1794.26	17081.2	67637.1	9115.32	6776.67	9603.22	26842.4	33550.5	30805.1	28195.7	3121.71	5498.38	12046.8	81.1145	15688.7	2997.71	6245	12418.6	49689.6	13545.7
Q13153	Q13153_S174.	S174.	61602.5	18201.1	63195.8	73662.5	144221	11646.4	30885.8	39342.1	26050	10890.8	66567.1	34429.1	1	208665	1	24573.9	4483.48	1295.09	362.184	31665.4	33667.2	36639.6	203044	63255.6	111846	78459.3	69537.9	3347.79	13982.6	1846.57	84271.5	84917.6	20089.9	212600	185851	194387	2.37161	50100	811.108	53935.3	108.552	88006.9	25131.8	19573.5	181184	3508.17	116107
Q13153	Q13153_S204.	S204.	27499.7	39564.7	9339.3	19720.5	22277.6	30767.8	15388.7	63903.3	72675.2	5091.18	38895.6	23764.6	172551	45788.2	63785.8	1.30814	7233.74	631.115	865.744	465.883	30708.3	20189.3	63600.9	28033.2	34242.1	7951.34	19024.3	3346.13	1	3.14263	49572.4	28459.5	2702.96	130971	91033.5	51380.4	40364.5	9906.09	4288.68	34548.7	74410.8	45471.2	25998.7	31239.8	52930.8	63916.7	50123.8
Q13153	Q13153_T185.	T185.	71709.4	14057.5	19724.8	38754.7	132382	16872.5	6781.9	33263	6922.48	9118.02	10849	25047.1	129579	30485.4	19704.5	1.73039	2096.47	698.778	362.552	5882.16	28978.8	33763.8	159838	70382.7	99497.9	41502.8	46719.7	9082.79	8238.06	4.7666	35792.3	44919.7	2870.59	155764	4391.12	119309	123534	44256.5	1	24952	107.627	16380.5	14007.9	16991.4	137233	139768	17207.7
Q13153	Q13153_T212.	T212.	1	1246.08	271.659	457.497	1979.95	461.243	1658.3	1	1.98464	1344.79	918.824	1536.6	2250.05	1451.34	1	1.17503	6352.61	880.688	1	38589.5	1637.67	3860.33	1	2793.24	1895.74	5707.38	15275.9	1	691.36	6167.47	331.103	2392.06	4439.92	4057.31	2754.56	2359.05	2751.32	3495.71	2196.49	4093.76	56.7961	5036.27	642.067	226.288	1359.71	5957.65	1854.6
Q13283	Q13283_S159.	S159.	5814.36	5230.89	9999.8	8387.23	45380.4	14020.3	14524.1	20436.9	227.681	38635.5	6054.15	3727	18908.5	31762.1	22121.8	50670.6	48269.2	941661	7099.68	26609.6	16504.1	21351.4	19172.9	24086.3	9170.38	1013861	179346	6011.99	13978.5	125.488	7976.73	66820.6	47399.5	16167.5	34519.7	8925.83	9325.55	14132.7	31870.9	41302.2	755762	16088.2	14716.1	8722.08	25958.7	12349.2	16503.1
Q13283	Q13283_S242.	S242.	7724.08	13240.4	34337.7	23323.6	74685.7	10261.7	26215.3	133879	2681283	16487.1	10913.8	4167.65	17625	62687.9	11694.8	190692	74760.7	1955766	13854.3	9738.34	24160.6	25942.2	21506.4	23930.7	29565.9	1145840	238820	5407.27	16201.3	216224	16191.5	489141	172163	86317.3	91955.3	29984.1	12204.8	40203.7	87989.3	124220	81.3479	11843.8	25156.1	9869.07	78607.4	21287.1	29960.5
Q13425	Q13425_S110.	S110.	45353.8	10939.6	32013.2	13666.6	449809	309406	93384.1	2817.73	6202.95	1447.96	1664.63	5202.99	8.1202e+06	22492	1.70379e+07	2.60035	4158.47	2790.79	33507.9	58702.2	2076.09	27610.1	1966.79	75032.8	7107.33	213015	59567.2	7588.52	2.32356	7226.99	3033.61	30618.9	4190.76	4976.29	17760.1	4158.85	76068.5	171216	13197.3	9848.3	79799	7500.35	996.57	1126.96	2821.59	315388	20368.1
Q13425	Q13425_S95.	S95.	2676.93	6849	23859.8	12208	143458	15967.6	18611.7	1821.63	2840.22	11131.4	675.261	2750.3	9811.68	23115.1	6166.63	1	13140	2271.28	2507.91	105067	5567.1	7386.65	1	23282.9	9057.99	788.733	112621	2767.19	1	3865.42	1	24255.3	12739	1756.73	18390.9	808.171	3.32776	107033	3505.4	9454.98	47.4803	5340.62	1	914.341	4015.08	15499.2	9544.65
Q13427	Q13427_T283.	T283.	1	223.52	1290.59	480.175	1	2.76572	1787.23	1	284.452	1836.77	698.857	326.232	101.623	405.225	171.239	29377.2	5384.3	1045.48	630.256	117580	19254.3	309.032	1	1	1981.52	11226.4	9570.26	1	1.68733	216214	220.428	316.69	48912.9	42.8148	204.943	1	89.7118	1	5486.44	514.174	2532225	324.87	5482.15	1	1	1.52138	300.002
Q13428	Q13428_S1264.	S1264.	1	202.766	1	664.533	671.808	3986.03	1011.37	1632.38	7583.49	517.808	2630.89	9.60939	26.6647	118.119	43.3946	255734	19059.4	1366.42	10167	49035.2	136324	9293.2	497.016	1339.29	3918.03	52963.2	20556.3	2520.11	37041.3	773.928	1017.94	155.441	64984	1	103.748	1	40823.8	827.627	44492.6	4032.24	52.7029	245.941	21913.9	1	1	1	493.862
Q13439	Q13439_S271.	S271.	876.555	2554.62	24140.7	4849.91	124376	1125.82	10765.8	1	1	200.698	692.561	709.559	4103.37	10453	1	1	232.274	2218.08	2566.78	1	773.822	4463.27	484.698	5929.71	6462.1	1399.17	5215.43	413.331	1558.74	1.14796	140.555	13152	1	3896.01	11465.7	4378.56	1.35754	7078.11	359.867	366.43	41.2819	918.517	1	1	889.591	2498.01	815.447
Q13439	Q13439_S93.	S93.	1	53.0327	791.028	340.788	3510.05	1	1	18.6515	203.056	1	143.448	92.3325	135.325	981.303	150.447	3.10634	1.03577	200.81	1	1	1	454.239	1.11401	503.559	561.885	10.5598	1	121.589	1	121.405	1	17528.5	1.06963	857.806	1959.51	1199.6	1383.71	151.741	3.18	1.95285	81.7305	461.709	167.569	1	1	1	76.0344
Q13443	Q13443_S693.	S693.	370253	40732.3	20286	20294.8	179996	1286938	29222.5	26601.7	65873.9	25110.5	10000.7	39999.1	274.284	9376.77	236.386	48225.3	5482.67	2173.01	22416.2	2497.11	58443.4	86401.7	30690.5	257820	28619	9809.67	56066.4	405155	245137	1.95959	27121.9	51330.8	2730.33	31504.8	13386	18343.1	2263044	83012	82993.9	27757.6	319450	29782.1	55200.8	41127.2	13630	668711	65491.6
Q13443	Q13443_T696.	T696.	2362.72	103957	63012.6	101577	62472.4	14438.7	83066.8	118282	227109	24051.7	43936.8	76799.7	1.78986e+07	54743	1.485e+07	455720	91948.3	2836	46475.1	81367.6	121183	1646.44	133587	1782.59	71278.8	93846.2	71506.7	104565	58027	51958.7	103184	185093	48093.2	107433	63053.3	88246.7	1.79235e+06	46170.7	422387	99692	9.15773e+06	69382.8	55556	133917	125856	109551	275817
Q13459	Q13459_S1290.	S1290.	23.3581	705.674	1818.79	1077.82	75040.7	10886.6	229.073	160.907	3042.24	2789.82	625.521	2033.45	1896717	3063.84	236.585	1	2908.53	641.712	191.684	1	1012.41	50535	981.658	77166.6	957.315	1.28261	8095.04	7.36702	72055.7	1.68213	732.404	1408.39	944.648	709.547	1468.62	756.149	190151	1945.09	1	826.184	93.6535	1540.97	1	1	147.577	24237.7	748.669
Q13480	Q13480_S252.	S252.	1	73.3073	1463.78	553.963	1	4.17744	1753.93	44.9181	1	686.677	2201.11	2160.46	110.476	1373.12	260.088	16161.8	516.822	1421.31	899.269	124.837	34.6311	1	1576.25	1	1	1	69.0919	1	2167.48	1	1531.57	1807.22	1	805.909	4857.85	2761.07	95.9085	1	1	762.106	142445	2387.66	1	779.169	580.591	2.14547	2333.37
Q13480	Q13480_S448.	S448.	6754.19	4534.49	9164.22	6477.24	5122.95	3338.23	7746.12	14783.5	203.853	1	19181.7	5037.18	15781.5	9949.11	2959.57	1.35562	1	175.476	1881.78	5018.72	17800	12243.7	22978.3	4014.91	11357.6	54943	10692.8	5736.65	14840.2	96.7788	8518.76	11468.8	498.468	19307.4	20033	14956.7	153254	3617.67	2.34685	20463.9	70.6716	12399	10002.3	11490.5	17314.9	15302.1	12125.6
Q13480	Q13480_T400.	T400.	3701.82	3589.13	8054.36	5432.25	10441.7	2831.17	10186.3	2254.82	1	655.903	13150.4	4456.08	1.48248	2345.01	1.68924	1.73485	794.825	1872.55	774.309	3803.24	32529	3342.4	4045.75	1881.44	14939.2	1	3811.34	307.313	15820.8	6527.97	3518.89	8727.7	1198.62	6184.08	11070.5	7465.99	2.37548	12263.6	1	3623.73	30.4335	2187.26	43270.1	3321.12	2760.35	1	20448.5
Q13496	Q13496_S18.	S18.	7760.28	2968.05	2577.7	1859.48	9684.02	2.7735	3241.41	1234.79	1	3360.86	1555.6	1993.29	5.3471	3066.41	35.2029	1.59215	224.423	1527.33	1	469.391	1724.45	2821.36	4748.96	12279.8	2104.47	1	1069.77	1	1	1	2103.07	3152.36	1	1454.96	4313.73	11534.2	87.1677	1935.85	1	13892.6	89.9536	3472.54	1	1680.96	6684.26	11156.7	2275.67
Q13522	Q13522_S38.	S38.	13108.1	125.401	463.626	751.491	1	67760.4	3660.27	7108.64	1	1	3592.3	2308.63	48983.4	34365.8	55835.3	3496.04	353.99	1253.01	488.188	130.768	1	1	7865.35	1	1	853.112	109.824	6328.44	1	1	3154.58	883.95	840.225	12225.1	12473.5	9537.59	228467	495.791	776.301	2206.34	51.6704	3029.04	1	10498.5	12453.2	90428	5619.64
Q13523	Q13523_Y429.	Y429.	1384.41	1286.12	9288.18	5073.56	29618.2	28722.7	34516	1588.51	39408.2	17432.1	1735.01	3826.85	7154.69	14136.7	26867.6	5103.48	24890.9	1695707	11258.5	156452	3658.65	35139.5	3712.33	13414.6	1826.95	2073228	279134	1	6145.46	1395583	3815.27	20950.3	72988.4	592.266	6588.07	1146.22	3.01212	20101.6	36139.9	3879.41	2343239	3308.51	21.4029	521.295	5535.83	371.426	3996.68
Q13526	Q13526_S65.	S65.	7875.67	4233.37	1234.38	1566.59	9086.48	8573.89	1560.62	1213.8	51.6253	1838.31	470.508	811.974	6117.84	1	4042.05	1.20814	2719.7	539.977	151.969	427.976	13116.4	1652.2	6828.63	6334.87	3793.67	4.13277	1	8425.59	1	22.3052	2305.59	2419.87	232.412	1755.39	1509	1432.49	279983	2117.11	1	3994.39	91.5155	2714.68	11074.9	3048.53	995.528	19062.5	4564.17
Q13557	Q13557_S329.	S329.	1	9765.36	40785.8	22910.8	190040	1.07856	25071.1	14416	13846.6	14261	12379.8	23227.7	31.0821	64209.7	107.196	3.68964	2627.18	1385.18	5820.96	1	15892.5	8015.41	25208.4	137863	36724.9	17614	24966.5	1	55257.8	237212	24179.5	23787.5	1022.17	14111.4	52148.7	25307.7	84.1423	15192	1952.35	8553.43	112.559	31502.3	2732.47	8270.99	15762.8	1	23850.4
Q13557	Q13557_T336.	T336.	5782.89	1670.09	6010.32	5415.07	45992.1	10459.5	3516.31	2929.86	1659.05	3788.5	1621.99	2461.87	156083	7521.07	249254	1.71529	103.553	2062.66	371.051	220.828	4549.13	1955.01	2579.92	4863.18	4941.36	1622.33	3273.47	1035.98	12555.3	113370	2510.84	4567.99	1009.59	2177.94	5830.85	3624.12	6.132	6646.76	1	1981.85	114.514	3163.35	2384.34	1930.51	1872.17	2034.22	3970.45
Q13586	Q13586_S257.	S257.	320.073	717.023	119.035	1	1695.4	1.09613	9448.31	327.043	4497.72	6906.82	153.957	715.724	6.70418	2225.53	16.7061	39758.1	666.644	2062.45	3192.11	1851.4	359.703	354.552	1	6505.08	1	23598.5	2297.3	1	18203.3	908.65	824.894	343.445	3479.84	1	300.127	142.461	68.3165	73.8283	766.066	1	62.356	807.755	1543.17	190.723	1	1	1426.25
Q13586	Q13586_S606.	S606.	1	80.7666	1	1	2022.21	1	1	1	1	307.962	2755.96	1	1	296.327	1	1	1	1867.92	1	1600.23	231.695	1	1	277.527	2519.96	1	1	1	42906.9	1.80953	1	1	1	1256.86	881.426	280.143	121601	1	1	261.756	38.4862	1	19373	1	1	880.053	1
Q13619	Q13619_S10.	S10.	478.071	1735.97	2111.66	2202.07	6893.57	568.85	1	2184.61	2.74535	1925.67	1497.86	1900.05	730.128	2077.73	1	1.34392	520.979	884.979	529.692	1	2273.7	1591.9	1857.82	335.303	2615.2	23579.8	12318.4	1	1.86558	6.9767	2189.34	3690.82	7643.11	1076.44	2914.65	2442.15	1.32014	855.73	1	2954.59	99.8539	3029.96	686.665	1016.7	320.935	220.733	3011.73
Q13769	Q13769_T199.	T199.	1	1	1168.34	2660.91	1	1	1663.14	1	1	5006.07	1	1886.87	1	1934.86	1.14459	1	7845.11	1324.39	952.416	98766.1	1	1	232.153	1	574.047	119210	46429.1	1	1.10344	56902	400.961	2526.42	15110.7	1	1405.01	379.017	2.23305	1	1721.44	1	904643	867.261	1	1	625.933	1	1451.14
Q13813	Q13813_S1197.	S1197.	2507.45	1625.98	22466.4	4103.64	36718.8	823.246	8032.57	1286.27	1949.13	6539.21	872.679	2461.61	801.275	12128.1	4570.7	3030.74	4095.79	1957.15	2689.07	11882.4	12027	4215.63	1929.12	4559.6	5265.16	4136.17	6229.65	2622.62	16002.4	4.48561	496.159	8112.46	2262.31	2980.92	11200.1	6295.57	7794.64	14321.8	800.185	7371.74	80.2502	1772.07	21188.5	306.11	2717.1	1362.02	5267.92
Q14103	Q14103_S123.	S123.	8690.82	1111.24	1133.19	1624.49	7578.91	5348.35	2414.92	1	9633.74	445.499	13214.8	771.692	17958.8	1493.63	9209.22	1.35962	1225.74	564.984	697.228	159207	6732.06	6792.88	2889.43	5238.54	1381.43	93908.4	13560.9	2126.14	155153	1048494	679.233	3853.59	13367.1	1717.95	770.949	1147.16	30839.3	6722.77	4301.62	4074.33	5251594	731.593	20929	305.804	843.337	7773.17	1816.27
Q14156	Q14156_S721.	S721.	91188.4	48563.8	25313.4	60746.5	133640	230938	30226.2	51635	24819.9	29085.3	9416.79	23359.3	236292	31207.4	213679	1.74324	28819.2	19366080	9407.36	22702.8	119516	31097.7	68628.1	83930.2	54065.5	14196.3	38525.5	99503.6	36237.2	21.5841	37558.2	37005.7	1	25208.4	35036.2	18133.2	523474	52111	30361.5	75097.2	2589233	27337	90106.1	24951.4	23557.9	68823	116618
Q14244	Q14244_S395.	S395.	26604.1	66836.4	102109	54887.9	44236.4	8609.55	21203.7	7701.87	56638.5	1	373049	5623.06	6480.77	35267.9	2343.59	62134.1	1071.84	1013.28	15946.5	3413.08	108356	145546	10236.7	17856.1	157668	1	24337.4	12864.6	59863.6	1299.22	5764.02	49198.2	1	80040.2	61738.2	58631.7	1236136	132180	20264	198443	66.5197	9190.31	474410	10438	29797.1	241703	23271.2
Q14449	Q14449_S327.	S327.	19171.3	23432.7	5118.48	4856.96	33600.3	32878.1	41266	21663.9	85543.2	6684.8	6418.44	6996.12	75018.1	7347.85	73985.6	2473.82	3954.94	220240	12153.8	1585.96	19773.8	5293.67	19356.2	34655.3	7107.43	16691.2	4745.53	10672.9	682.751	146.868	11289.4	19528.5	1676.38	11570.9	15358.7	4226.28	3161.2	7505.34	3016.24	10084.1	168.672	15371.5	22114.4	12532.4	17985.2	31865.9	17977.6
Q14558	Q14558_S141.	S141.	1	2219.59	10053.3	7418.91	910.093	1	4663.2	10450.5	1	7804.56	8373.96	5351.99	613.784	8615.43	3.3236	5707.01	58885.2	787.956	18059.8	105232	3495.92	285.784	1	1	4611.46	208366	115043	1	40471.1	1	12946.8	15479.6	1238.4	3060.55	7358.08	2252.77	4.32706	910.438	4821.71	4784.52	65.7973	4030.89	1	1586.28	9021.21	1	7919.12
Q14689	Q14689_T279.	T279.	50979.8	31778.8	11099.6	19747.3	25596.7	27710.7	16018.5	29333.3	134217	10293.1	10628.7	8730.43	124678	5251.98	49811.1	1934.12	9205.25	2019.74	7557.23	13897.9	35737	17212	36835.1	29205.6	22778.6	4494.11	14434	62212.6	1519.41	1.28281	23457.8	30778.4	1	10391.4	9325.06	8576.5	107664	12838.6	1	44492	132286	17078.7	34764.3	29744.3	29198	64531.9	40460
Q14739	Q14739_S59.	S59.	1	357.265	1	1	116.626	1	1	1	1	20062.1	79.3785	1	1.0438	221.899	6.20213	11765.3	17074.1	870.576	457.409	468578	6034.15	3631.95	1	1108.86	83.6815	7130.47	9594.76	7.73946	545171	88253.2	284.564	1	60464.2	1	306.235	684.382	111.704	1	1.48192	819.479	8718378	582.81	1865.54	1	681.576	1	1
Q14766	Q14766_S1033.	S1033.	65741.3	94935.5	31611.1	82774.5	22223.7	39163.6	6360.62	20811.7	64891	6600.84	33521.5	16879.8	94089.6	85954.5	306424	20190.4	26414.6	1842.4	3322.09	28314.3	101082	261036	24877.9	903.974	108620	54502.2	81773.9	35269	1	1.57312	18993.5	25031.8	30083.3	27159.6	32686.6	8976.63	11496.8	23642.6	2371.94	32376.3	109.115	8350.31	16918.8	175564	35772.2	96358.7	58343.9
Q14980	Q14980_S169.	S169.	85.3113	948.313	6025.39	2626.98	28008.3	2574.59	22094.1	1	18409.1	3703.34	392.38	5296.34	4952.87	16169.9	2749.23	1	6259.95	683.385	1	6391.33	1	20093.6	1	8495.95	476.354	5359.99	15525.7	1	3393.89	56712	5208.25	13598.9	3192.91	1	7898.51	902.41	1.6509	28871.2	1	1660.41	87.5707	3724.93	1	520.769	5194.9	1526.35	1204.23
Q14980	Q14980_S1741.	S1741.	5910.02	2569.36	7796.13	14785.5	23254.8	2347.73	11286.8	1	1916.67	7978.23	1094.26	5159.55	3612.78	16651	862.962	3169.1	6406.62	1631.81	1355.56	7389.57	928.542	31801.5	401.865	12695.6	5729.15	9767.52	39746.3	439.58	1.15786	1.14783	5699.87	15534.3	15164.2	3773.93	10028.4	7719.61	2.03552	26231.9	1	4153.51	38.8095	5932.67	4418.35	1	5515.09	8398.94	2218.24
Q15019	Q15019_S178.	S178.	846932	370356	1052709	424687	3012032	5712.36	799982	458746	1542721	412765	282818	301031	11569.9	916147	4092.85	665263	252860	1255.39	285677	412571	1223063	739062	667083	982794	777975	4899104	3087960	7684.48	278078	4030220	419731	1496800	579153	558294	966571	698716	1786.84	939022	581533	464484	59196100	406219	29167.5	257038	649586	1018975	817272
Q15111	Q15111_S18.	S18.	1413.77	1654.53	1594.93	1545.24	4041.28	13820	5877.85	4014.05	4258.02	1169.95	4140.82	2385.16	88083.4	2459.32	27032.6	3392.61	370.198	1423.3	1723.57	1	1	7752.34	4751.37	14500.8	1899.66	2736.55	813.919	1	1	1980.44	5147.89	1944.98	1909.23	2976.07	3201.7	2493.02	3.00617	1316.21	1	1338.52	221.015	4136.65	129.667	1165.65	3122.71	7134.92	2120.18
Q15111	Q15111_T479.	T479.	13327	19484.2	12402.4	26034.7	43300.1	60185.9	67641	37745.7	13861.3	2886.16	30702.8	19615	4	44941.3	15063.4	4323.18	2916.55	3592.79	5922.61	17231.1	31975	40830.1	32025	99149.1	39599.6	893.71	11146.7	4183.11	1678.24	9.85031	48714.5	29807.4	4	19295.1	55976.4	22766.3	22.4062	9374	1167.96	11435	9.30282e+06	49901	18059.8	15149.1	39157.9	3848.76	32617.2
Q15139	Q15139_S205.	S205.	209.781	424.847	327.332	1327.07	2578.21	1	2397.14	1	1.47389	1	151.389	790.183	400.41	621.925	1	1.0296	1	867.956	165.792	1	618.628	1	1	1	793.628	1	1	1	903.073	2.10281	488.618	486.443	638.498	1	1967.83	643.328	1.86575	1	1	88.2961	43.165	876.1	1	503.586	1	1	2063.58
Q15139	Q15139_S750.	S750.	19921.4	10193.9	5504.85	9692.96	45469.7	15858.1	22974.8	138313	3143983	9801.57	7097.34	6525.3	17907.1	10946.3	17422.8	1.88134	27881.2	10048170	15279.5	1	39778.5	5472.22	38494.1	24079.5	10133.9	200550	5278.02	15232.3	818.733	367303	12808.5	132128	1.62512	10929	18967.7	6351.65	13618.7	8205.61	117524	50293.8	324481	52063.5	15853.3	25786.8	24366.7	21191.5	28375.7
Q15139	Q15139_S918.	S918.	4490.17	997.757	330.854	529.811	12481.6	1	792.635	1	51.4439	265.378	262.057	629.688	1	1278.53	1	38114.6	1	406389	1	1	3542.28	141.045	4849.49	143.259	3376.19	3.23448	125.345	868.376	1	19364.3	1073.98	722.894	1	675.404	3451.93	1383.73	5.18538	291.375	1	2187.79	92.0052	2612.07	3284.55	1137.88	1179.71	4115.51	1065.29
Q15154	Q15154_S65.	S65.	1235.29	400.045	1	107.049	940.409	2.33684	553.912	1	1	1	1	170.417	1.19819	800.2	2.69932	1	1	1940.31	168.942	167.125	1	174.651	251.95	344.656	844.805	1	1657.45	1	16574.4	1.60329	1	183.262	1	1333.92	423.205	641.356	10434	81.9956	1	121.738	174.139	1	699.177	1	560.155	7685.87	175.715
Q15185	Q15185_S117.	S117.	279559	125768	152658	103704	689760	189503	111484	168006	94030.8	152098	35720.8	83949.5	621531	85038.5	797631	103333	71639.4	20083522	31537.3	23416.2	357496	101995	233419	361937	136401	280876	134833	186851	295597	972698	94600.7	137254	74091.9	217127	170742	124891	877915	213230	131060	182961	1.82397e+06	131802	195634	102190	110847	282667	265298
Q15375	Q15375_S161.	S161.	89314.9	33154.6	21590.2	6257.35	641.617	8618.58	5520.98	20891	19022.1	67517.9	11708	3195.26	149980	9050.23	60847.5	71761	4215.16	1469.88	158.607	2921.65	20361.7	100855	2797.45	9894.17	8825.29	26639	1	69882.8	1	1.57321	51161.9	5536.58	15452	29275.5	1	1038.51	100034	10398.7	21484.5	152473	2509236	16573.9	73944.7	48432.4	17715.5	87467.8	7539.91
Q15418	Q15418_S221.	S221.	9762.13	5947.86	8422.22	5834.09	48892.1	25578.9	7875.07	19.3935	230.881	2403.47	1065.81	6764.64	59293.9	3260.03	27885.4	7.87428	1296.64	455139	1984.74	40020.5	7113.43	5687.55	2.13204	29680.4	17306.8	115753	97941.8	2173.9	4371.71	197.691	6089.39	2	681.871	3696.81	6530.58	4125.87	4.67495	24300.1	6.83337	2.9624	195.373	485.425	8402.59	96.6256	2	28994.2	6458.22
Q15418	Q15418_S369.	S369.	1	66.1267	142.256	235.238	709.564	1	1	1.47332	114.894	2336.25	184.643	486.929	1	253.193	1	2.12993	389.219	340.185	1	4138.58	1	704.459	1	1444.9	430.285	8683.07	6036.1	1	1	120.329	885.047	919.932	1168.21	279.015	3348.41	634.134	741.93	1	2.56763	1	76.4369	1723.94	1	140.108	202.927	1	419.159
Q15637	Q15637_S205.	S205.	3159.04	15322.3	17632.2	3923.72	57128.9	7347.15	61054.9	2656.04	21430.8	1299.12	35387.7	3732.63	10965.2	9182.22	4593.04	161395	45142.6	629.808	1715	184761	15752.1	41053.2	908.77	4477.73	12619.2	44630.2	190451	7629.21	199755	316235	688.701	61247.1	580191	6196.52	45149.6	7103.59	374137	137388	32283.4	1548.13	39.1845	3225.95	74372.4	677.887	3351.91	28938.6	17487.1
Q15637	Q15637_S207.	S207.	3159.04	15322.3	17632.2	3923.72	57128.9	7347.15	61054.9	2656.04	21430.8	1299.12	35387.7	3732.63	10965.2	9182.22	4593.04	161395	45142.6	629.808	1715	184761	15752.1	41053.2	908.77	4477.73	12619.2	44630.2	190451	7629.21	199755	316235	688.701	61247.1	580191	6196.52	45149.6	7103.59	374137	137388	32283.4	1548.13	39.1845	3225.95	74372.4	677.887	3351.91	28938.6	17487.1
Q15722	Q15722_S210.	S210.	709.086	1	1	236.032	928.216	7894.15	359.173	7956.25	5470.98	3105.06	1320.54	595.355	5.1337	1	35.171	14481.8	45830.2	2062.52	11801.2	415463	6667.75	4313.86	1	14226.5	87.3877	61558.7	54361.5	1	12199	32439.9	2353.36	1	146605	1	1	119.608	6.65745	1	8330.54	1	2949602	1069.56	2357.97	1	1	3095.22	202.55
Q15796	Q15796_T142.	T142.	94.0634	454.173	201.277	133.613	548.793	42.1876	316.718	13000.4	186726	2943.56	79.8684	185.789	363.667	459.054	1	4.03434	673.474	192.637	388.754	1745.55	197.963	303.162	1.13212	709.371	542.84	42262.3	1	274.504	384.544	2774939	614.407	16241.3	1993.99	1	554.77	126.434	1.43449	542.84	31846	1265.81	75238.5	1389.38	147.846	201.428	1448.84	518.432	457.858
Q15811	Q15811_S904.	S904.	2236.85	2433.56	701.568	182.365	1283.3	1	1564.44	335.06	1	1	226.891	17.6752	407.289	1	1.69922	1.41475	1	1309.08	1	1	1035.63	177.185	243.338	1757.53	1509.79	1	1	864.838	1.08914	2.40199	311.993	3941.51	1	1866.11	1200.13	1998.48	2.79285	3290.73	1	544.632	102.267	411.589	1197.33	429.176	1780.03	5837.11	2061.47
Q15831	Q15831_S31.	S31.	264982	248881	95312.8	262147	142187	403605	111208	452031	646587	118752	166814	103836	1739503	176566	748150	163717	333162	9032627	84686.8	169537	393211	246501	266706	368020	272973	87283.9	128918	375838	4927.7	25117.6	277131	296842	64541.8	164310	100939	152209	797324	236582	483651	408599	2191233	280397	421308	474894	293815	782716	521843
Q15836	Q15836_S63.	S63.	513.406	674.478	427.3	253.176	557.638	712.779	720.545	2219.59	1857.69	3990.8	966.879	1915.75	2	738.809	2.14965	2172.5	25742.5	2275.05	9032.87	452979	4936.47	1727.74	2	6475.14	761.948	114721	69267.4	521.385	312628	55004.4	3724.46	262.786	128665	2	1181.02	838.928	10.3802	733.938	42693.3	503.18	12601819	3864.33	1631.6	44.9343	222.774	149.748	396.193
Q15884	Q15884_S428.	S428.	41.266	2220.15	86.1799	1831.72	13.761	4.90546	2036.15	4334.71	4347.55	2034.99	342.73	7121.84	272.582	1944.94	157.726	1	1	652.684	270.241	1	3780.77	1	2797.36	14606.8	949.801	3.04581	185.216	1	12385.2	1.38414	1223.78	4033.09	1	1863.97	1144.97	963.862	92.2408	242.087	919.072	2272.99	36.2961	3798.45	3276	3884.2	2623.36	3.85758	7781.4
Q15907	Q15907_S78.	S78.	3551.32	3045.43	2463.49	2062.05	2176.81	1908.47	1555.21	1428.06	2270.82	4033.74	977.255	1519.89	5688.36	2633.86	3186.62	1	3.3202	1381.44	796.801	3290.49	7720.14	1547.14	1	3788.59	1856.03	1	988.943	5695.07	4611.15	22852.6	3761.7	2234.96	749.025	1428.79	2566.51	2339.53	2056.91	3114.75	1	9809.41	110.101	2039.04	7773.24	4395.11	3073.92	2554.82	5020.22
Q15942	Q15942_S235.	S235.	542.534	757.666	235.78	226.931	284.1	1069.27	914.258	483.547	488.343	677.751	2856.65	9283.53	6735.04	1	1	3368.25	6390.74	1867.6	624.499	665848	1280.28	13845.2	244	1215.4	1057.11	12686.2	32466.1	1	2015.73	1.64737	1250.06	1005.21	99800.7	1341.09	889.246	1341.73	6992.92	2344.65	480.621	3744.09	46084.6	1998.97	1042.02	222.268	1243.71	3760.69	495.182
Q15942	Q15942_S249.	S249.	3708.98	1637.01	1652.55	1317.48	652.601	19978	766.464	3598.46	5163.5	10562.1	8185.08	19318.3	250171	1660.54	40352.4	11238.3	19630.2	765.758	2532.97	1051095	2509.65	39452.6	800.091	13881.5	5559.08	82999.2	78520.2	1561.55	68797.1	1	3261.98	1724.48	174666	3660.85	773.603	2430.81	51059.9	4349.46	2992.61	3650.8	124.681	6413.73	6541.35	631.393	1393.7	8120.44	699.085
Q16181	Q16181_T426.	T426.	81027.9	1689.79	4616.18	3861.98	57015	37433	1080.2	1500.05	362.595	1610.91	1283.41	1484.56	924111	1348.79	341.236	1.45124	1	937.218	1437.94	2467.76	596.97	7901.58	6797.99	17842.2	2372.13	5116.92	7230.14	8605.93	414475	99740.4	1205.33	4544.94	6910.92	3816.43	3071.94	2076.28	376723	2596.88	1	1457.84	90.8425	4998.27	1	1372.32	2113.05	107801	8950.1
Q16539	Q16539_T103.	T103.	1	43.1102	1358.21	143.917	480.782	3.47472	675.477	315.831	1	4944.32	94.7842	3792.95	6.96261	58.8479	556898	1.978	1079.22	2062.8	164.139	5890.36	106543	832.141	42479.4	1	349.314	3451.35	1	1	1.44482	2656.08	292.277	1	9267.31	367.358	597.469	998.885	6.0122	1215.52	464788	527.166	1000307	4327.52	1	3170.17	3286.11	1	915.483
Q16539	Q16539_Y105.	Y105.	1	43.1102	1358.21	143.917	480.782	3.47472	675.477	315.831	1	4944.32	94.7842	3792.95	6.96261	58.8479	556898	1.978	1079.22	2062.8	164.139	5890.36	106543	832.141	42479.4	1	349.314	3451.35	1	1	1.44482	2656.08	292.277	1	9267.31	367.358	597.469	998.885	6.0122	1215.52	464788	527.166	1000307	4327.52	1	3170.17	3286.11	1	915.483
Q16555	Q16555_T614.	T614.	1007.3	5297.27	1648.85	1527.44	1	8251.11	2911.91	1649.17	1784.89	2035.2	325.572	1377.19	5051.05	1066	15188.6	4.69337	9220.53	803.942	3285.95	8031.89	16296.5	1642.45	458.079	25543.2	2748.65	10397.8	4619.51	5160.74	7082.26	4.21567	2232.13	3565.58	1	1392.11	1374.83	5093.23	1.52378	2870.17	627.292	14802.2	77.1791	2232.85	3140.97	8794.14	2730.25	5405.23	2744.18
Q16625	Q16625_S369.	S369.	12761.1	4583.21	3567.91	2863.72	7286.91	8079.62	1627.56	5269.27	2657.05	788.514	11949.8	698.696	28549.3	7155.29	5762.88	125882	24449.5	1226.52	15.419	10941.4	7022.36	6943.52	2224.68	5721.29	7088.25	72762.2	2480.67	2429.63	47655.1	14331.6	2328.23	3755.68	50975.1	3315.94	2524.91	7134.72	69901.7	4429.52	37207.2	4245.54	217.241	1518.92	14396.1	2729.36	2372.97	34688.3	8454.96
Q16629	Q16629_S123.	S123.	106232	558.126	2487.91	934.403	25.9816	44515.2	3190.23	1519.73	2554.62	6099.25	3242.14	1459.21	279.491	1292.56	228.11	209191	10283.1	479.302	41728.6	255976	100716	60323.1	3550.23	20.5119	4004.47	359094	147.662	16131.9	5409.12	301818	1852.63	1150.82	171978	487.18	271.917	977.265	26910.4	1	84054.4	7979.99	87813.8	1892.18	85975.8	1743.97	2203.45	73.3396	1260.02
Q16630	Q16630_T331.	T331.	1057.17	540.76	1047.24	792.246	4330.16	528.64	1317.48	1.73328	244.836	1957.54	6930.23	300.365	1	112.112	1560.15	82409.7	16240.5	211.562	3912.55	127156	55061.8	4951.83	324.915	2828.72	1858.89	654982	20427.5	2325.55	123820	54574.1	886.205	3273.32	104134	142.06	491.694	226.603	2574.63	3545.82	52714.3	4975.25	277258	934.923	23908.4	1	362.871	955.356	1025.07
Q16822	Q16822_S316.	S316.	1	3741.57	5841.75	2302.03	4635.54	20339.9	7613.82	2356.72	8169.47	1	1102.22	4175.78	33713.3	5358.48	15266.6	19688.9	224.347	2018.21	3749.08	1	8275.26	344.973	1517.23	25736.9	191.934	1824.39	3930.56	1	756.529	722175	2201.01	5020.33	427.426	2342.49	6191.61	5815.73	1.87247	3481.78	2259.33	7915.32	43.6295	1892.69	1	3431.8	8146.14	5873.12	4613.1
Q16827	Q16827_S123.	S123.	4564.86	1767.76	1069.09	8366.25	15253.6	3856.83	1488.82	9867.5	222526	1258.13	1050.8	2112.53	10697.8	14157.8	21650.3	2.93782	1	24504.1	2109.62	1	5686.54	6607.76	4837.85	7445.33	1786.66	13.5486	1	1	1.01889	127.197	3338.45	42555.6	1	3539.15	9627.95	2148.67	1.85894	2898.96	28160.7	19203.4	51.3235	12145.6	4403.22	1767.17	8856.32	3588.06	22545
Q16851	Q16851_S22.	S22.	224.934	3623.44	346.63	1390.87	12474.6	3586.76	302.153	5319.43	5206.67	5801.21	9475.03	9218.83	40618.2	8749.32	22979.9	2.36284	411.414	1375.91	439.307	46305.4	5782.75	6432.7	4846.97	12018	11967.7	17462.3	7523.61	2	1101.25	5880.88	9773.41	3004.95	45561.9	11055.4	27063	4803.77	6799.65	1657.05	680.621	2	130.791	13208.7	3955	226.812	6225.38	2	1865.39
Q1KMD3	Q1KMD3_S161.	S161.	11982.3	18716.5	79459.2	23675.8	64982.2	50189.4	67373.9	2939.35	1698.49	122355	6496.29	21096.2	68642.9	103555	151634	23100.3	14630.3	4199.88	4591.6	127949	5108.67	23818.8	9184.06	15014.9	20438	148964	118921	5525.31	274923	824.244	17772.6	69674.9	110344	18408.5	59014.5	38241.5	157872	71236.8	3630.79	16972.4	346305	33108.1	15738.2	6912.69	23705.3	32274.1	29621.3
Q1KMD3	Q1KMD3_T165.	T165.	2268.75	1510.45	6041.54	2223.95	23218.1	8365.54	3284.51	193.124	1	14931.8	860.788	1196.12	7.29598	8500.49	48723.8	2.59522	1171.77	2062.28	90.0537	10058.1	383.913	10377.9	614.481	6035.63	2230.16	10019.7	8714.89	2051.11	27541.7	1.26505	1573.38	6717.13	7367.37	1662.59	4797.88	4818.73	44.6483	14906.2	1	1804.66	91.4346	4634.29	4271.16	425.386	1	1	1668.69
Q1MSJ5	Q1MSJ5_S1030.	S1030.	183569	124667	64868.7	78378.9	17366.8	34611.7	19761.8	152212	56582.8	38345.1	40188.6	11989.7	530371	60060.3	147589	14917	74852.9	672212	2246.27	1977.07	158358	31408.1	187063	162590	221523	1	4825.69	62190.3	1138.98	1.23863	60411.6	74525.8	1	54880.5	25602	69652.7	871360	45231.4	11936.4	147290	36678	78025.4	131738	133598	142283	162575	104329
Q1MSJ5	Q1MSJ5_S1109.	S1109.	16172.7	5562.76	6246.38	6483.07	1506.42	1167.37	830.553	9871.03	9409.16	4022.33	3087.89	442.564	33258.3	5671.03	1	1.83977	2008.75	385.441	1	1	10393.9	2141.14	19985.2	10012.6	19431.4	1.78563	282.35	1	1.00653	10.2121	3700.58	5589.3	1	4076.4	1610.42	8602.4	11895.5	2323.22	1	15330.7	88.9326	7437.22	15447.7	13322.9	10295.4	18329.6	6823.54
Q1MSJ5	Q1MSJ5_S1115.	S1115.	26724.1	10340.7	6031.34	8762.47	393.239	399.933	1565.85	16126.6	1.42321	6331.58	5505.17	841.662	31945.1	7757.13	1170.04	2.38124	4363.96	1062.63	151.654	1	18063.8	1980.19	29156.6	19971	38960.7	1	1	2460.72	1	1.89209	4686.13	8149.74	1	9514.9	2329.08	15137.5	2733.58	4962.48	1.20559	17067.6	27.0105	10689.9	24035.5	15650.1	16983.5	27700.6	7578.04
Q1MSJ5	Q1MSJ5_S126.	S126.	11601.7	7555.63	6126.66	10680.6	1011.32	756.455	1128.09	11475	181.879	666.756	142.002	467.794	9608.77	2585.8	1	4.90984	1.0771	111.374	151.996	1	11475.4	1	571.218	1672.81	17609	12.4421	1	873.785	1	142.099	1	1.05693	1.32833	392.808	366.184	1381.72	1.55476	4388.02	4.55166	1.30624	90.6258	1	8761.17	1640.36	1	1392.98	3113.52
Q1MSJ5	Q1MSJ5_S415.	S415.	1063672	7164.91	3158.52	3986.32	107932	74350	5479.81	5883.85	1376.02	1460.93	2196.11	1546.32	3979051	3410.67	240.113	1	1629.01	958.856	1	1	11180.3	128395	10139.9	424570	14605.5	1.5376	130.994	40965.7	2.34206	1.55586	3940.86	4065.47	1	2477.64	2163.8	5558	122.673	12369.3	1	8480.2	47.3372	7141.1	15931	9426.33	4572.62	919320	5463.29
Q1MSJ5	Q1MSJ5_S838.	S838.	284718	186192	60876.2	69558.4	7632.79	13747.3	20841.2	162722	74057.7	13282.7	18653.8	14661	400840	60005	11382	1.57356	19102.3	1079.94	193.265	1241.36	325787	21045.2	217805	329249	391621	1.06018	1364.42	22739.4	1.09986	5.31109	13035.8	144252	1	38302.1	23395.7	134689	14544.2	69480.9	1192.68	272082	105.072	98382.1	94452.9	163387	98545.7	356922	151578
Q1MSJ5	Q1MSJ5_S857.	S857.	112464	45481.8	34865.6	55558.7	14888.8	28365.6	16102.4	72232.2	295542	10471.2	20990.2	11161.6	98077	34957.1	13764.9	6552.97	21754.6	1677.57	2340.73	2	107513	17569.3	78734.7	74338.3	129176	2.78355	4100.22	36786.8	2.95106	15.2747	28593.5	48309.8	2	22254.1	21076	51173	16449.2	26059	9492.25	80658.5	143.33	50079.3	90928.2	86272.8	62104.2	76402.6	56621.5
Q1MSJ5	Q1MSJ5_S860.	S860.	110958	5370.06	5744.81	6872.85	14954.8	30687.9	1306.27	9125.13	233522	1280.13	1539.18	1080.55	119253	3363.13	21662.7	3.93432	1347.93	846.686	2	2	101270	18855.5	8965.09	73946.1	21176.4	2.78355	3217.37	40758.9	2.06532	14.6102	2340.91	10562.6	2	544.898	3135.66	5996.54	23091.2	24987.4	2.01158	80719.6	152.235	9679.18	90026.7	16093.6	5750.55	64590.3	11712.3
Q1MSJ5	Q1MSJ5_S922.	S922.	260.594	40674	50516.8	34475.4	3	410.33	23529.7	11129.8	22532.9	24595.8	14899.1	9429.75	3.13192	42332.5	4.23474	3.89343	25006.6	2782.46	2886.06	5168.33	36487.6	516.371	82658	214.641	52029.9	14256.7	821.118	3	4.17028	34.2629	24769.8	60195.5	3	13988.9	23032.3	72160.8	12.8363	543.965	27104.1	12461.4	363863	71798.2	30216.8	136396	63797.9	1664.04	73603.4
Q2PPJ7	Q2PPJ7_S96.	S96.	597.637	700.425	6379.23	2299.87	23686.9	555.199	1230.74	937.669	159.31	4887.57	827.299	896.655	1426.21	3448.41	359.604	2.54428	831.579	2704012	936.227	1	2074.18	1503.51	607.393	2223.09	1195.58	98602	13304.2	1	1648.98	153151	1444.15	3986.21	3067.55	1856.43	4830.78	2407.35	2.05987	1184.28	1969.57	1173.86	64.1278	1219.91	866.837	129.801	491.468	1076.22	2428.26
Q32Q12	Q32Q12_T94.	T94.	2549.65	3014.74	1529.91	2153.82	32767.9	1165.74	2758.03	961.541	2227.56	1757.42	935.639	579.819	2643.83	8202.28	2210.85	14477.1	1309.39	1619.61	2670	3637.16	9048.68	1758.63	329.275	1	930.897	1	765.887	2151.79	11050	46818.9	954.198	1177.79	1	3000.19	6912.99	1799.18	17330.2	4590.22	1	2731.32	158.216	1808.44	12586	1255.82	1	3072.94	5732.98
Q3MJ13	Q3MJ13_T633.	T633.	4444.57	2155.73	806.529	1548.48	4751.92	13016.6	992.312	9230.96	25705.1	1586.96	257.667	1616.17	6401.32	1185.7	3318.62	12892.9	1	551.746	1	646.592	8954.94	408.619	2512.82	10970.4	3349.76	11293.6	1	2227.48	1	79550.8	2816.12	2495.02	1072.22	3097.86	1868.16	2045.01	2790.39	766.421	1661.03	12980.2	106.072	4491.62	3194.48	6649.19	1906.39	3609.28	3992.83
Q3SXY8	Q3SXY8_S123.	S123.	2371.31	1741.94	1264.14	844.866	3004.38	2935.87	632.519	4.82049	295.235	1	1	395.438	7013.28	189.145	5228.01	3.43555	1	180.617	1	1	8425.46	2512.56	619.891	4812.62	2306.9	19.2487	893.424	5467.39	1.00331	127.566	624.387	1	1.66729	1	85.1454	1	6063.41	1213.92	3.028	1.15745	53.3557	1	7932.07	827.036	1	7355.68	2281.36
Q3SXY8	Q3SXY8_S346.	S346.	31610.5	21610.4	18306	37105.7	9264.02	13298.5	8147.46	2.09291e+06	396693	12024.4	13632.6	6344.18	67967.5	29297.8	13856.4	10.4206	30275.4	394.142	1864.72	2	27452.2	24436.2	102668	15515.1	24400.8	29.3003	5434.04	2762.46	1477.16	336.476	58334.4	434807	3.04869	28366.8	25848.7	33092.8	1.12297e+06	11909.2	63828.7	182802	194.395	83540.1	51664	146605	86039.7	80709.4	56512.1
Q3SXY8	Q3SXY8_T348.	T348.	127230	57339.7	48950.9	102778	37621.3	22733.3	37939.2	2.76125e+06	1.88668e+06	47813.7	74574	15365.2	143716	72053.3	61666.4	14.1206	95314.8	122754	12667.7	1942.53	71198.2	70629.7	315140	36995.8	53031.4	45.6753	20109.9	28419.3	18738.5	462.333	118920	721266	4.54223	119632	58977.3	72303.3	2.64618e+06	33134.2	425436	550235	274.849	201577	127249	389884	219676	230283	186002
Q3SXY8	Q3SXY8_T360.	T360.	2157.37	1010.62	1	1	654.092	1337.52	1	27.5841	272.822	1	1	310.145	3294.11	1	336.337	7.36385	1.61506	250.874	1	1	1035.52	577.514	1.69839	765.98	2301.64	18.6585	91.4823	945.351	1	213.113	1	18439.5	1.99248	1	1717.3	508.154	42521.6	481.236	6.82688	15876.1	135.898	1	6581.98	12412.5	1.42044	2058.8	3868.71
Q494U1	Q494U1_S124.	S124.	776.289	625.486	2289.04	1333.14	2445.76	44.2657	298.434	22.4685	124.447	5465.6	4284.17	235.23	1877.91	1659.69	28.7969	2.98699	1	196.293	1	1	4913.91	2411	1932.42	2983.02	3307.77	14.3732	801.355	1	1862.37	120.621	923.75	8734.5	832.386	6585.13	1977.69	2158.24	88016.2	1393.66	3.17524	24593.3	79.0087	1958.39	9160.04	192.78	1	2463.8	1101.04
Q495M3	Q495M3_S26.	S26.	26582.1	29597.9	3749.55	11536.2	7064.93	10664.8	9746.16	25861	161542	1	8173.37	8474.31	142843	14076.6	14340	65392.2	2749.02	936.665	3653.64	1	4594.65	598.338	1414.58	447.11	43602.1	1309.26	325.875	12581	2118.87	3938.49	10907.4	94543.8	37985.2	35693.3	28029.1	11394.6	168628	32372.4	20538.3	39209.5	71.0543	12010.2	12745	40317.2	5133.44	84652.1	82845.5
Q495M3	Q495M3_S35.	S35.	53577.2	45230.8	32505.7	38424.5	3328.8	41505	56340.9	72940.2	40185.2	9567.25	24939.1	31162.8	1.16314	47759.6	118635	474135	69270.9	1893.04	30081.1	43856.8	86616.8	1	38636.1	1514.61	50326.9	29858.6	21412.9	329.147	1631.97	4443.11	41380.2	85573.2	226188	29592.4	36953.5	20586.2	9780.31	354.067	175855	70128.3	64233.8	46645.7	1596.18	98810.7	47477.3	182.139	96290.8
Q495M3	Q495M3_S41.	S41.	340543	166576	76098.9	97262.3	115660	576188	227447	648409	1227746	36722.3	56708.9	165093	653669	279923	1317520	1524278	324696	8635212	180198	290842	185170	185526	211088	681017	181840	370143	129258	752694	91308.4	747208	207790	497838	497650	210158	192778	69128.3	1769503	175188	926072	909642	1784444	241049	314201	542610	293506	538384	325804
Q495M3	Q495M3_S43.	S43.	35941.4	22617.2	13686.6	15159.5	15973.1	378532	25851.3	87809.9	378074	11265.8	9853.77	11895.1	116872	23159.3	138007	1021220	45253.2	3766039	22197.4	177277	41201.1	58406.9	19737.1	99368.4	20210.5	245134	20074.3	86142	61323.5	496051	24317.1	58004.9	78311.4	23940.3	11099.4	8999.18	268482	22107.1	60249.1	75109.1	729760	19772.1	54803.2	71150.1	23062.6	87609.7	45529.7
Q4G0J3	Q4G0J3_S261.	S261.	6737.7	389.443	2042.41	100.872	13502.5	138705	15215	165.951	1892.57	394.664	1191.2	137.227	193.694	1301.1	198.09	63726.5	8326.19	1428.87	14944.2	34427.2	42610	5065.37	1	2661.57	2864.91	87523.4	28661.2	11193.2	494762	64965.4	75.5674	3220.66	42796.5	1	329.715	158.709	654518	10698.6	17481	430.916	1202977	1	8564.99	997.629	292.248	11609	3487.49
Q4KMQ2	Q4KMQ2_S898.	S898.	12437.5	20877.9	8781.95	9959.24	9291.06	18460.3	6281.76	17023	22157.5	2541.12	11000.4	6452.88	46639.2	11806	11176.1	2	11124.3	3433.25	5786.62	1625.03	12985.6	25333.3	6496.75	26872.8	36809.2	11779.1	15008.6	54530.3	2.15806	2.1171	21051.2	26749.9	1726.99	22221	20286.1	17855.5	4.65365	11878.9	22278.9	25045	44.019	25268.1	29579.5	23598.4	19707.5	83983.6	22981
Q4R9M9	Q4R9M9_S1031.	S1031.	107.766	1180.35	2407.84	903.777	7521.27	2043.72	1086.69	1	54952.1	10226.1	649.807	897.528	6488.08	1623.9	1.16622	1.02444	1617.59	410.214	320.438	16263.7	2596.38	2995.59	942.148	4213.75	1195.13	2.07584	1650.38	1	1.14626	6.51259	1662.16	3281.66	5964.6	2366.2	2695.25	1848.24	3.17579	1757.87	1	4672.52	99.8001	1812.3	1	668.884	1247.99	458.128	2179.41
Q52LW3	Q52LW3_S519.	S519.	39519.9	23741.1	16834.9	59718.3	93166.7	63852.4	15887.1	38277.8	21425.6	42646.8	17580.5	28625	93328.8	17987.6	102031	1	10198.6	5332242	3627.28	314.358	74652.2	27611.5	127030	66521.4	56164.5	1.04918	8162.6	91537	1	4.71186	42488	25541.8	1	25711.2	32688.7	30048.6	29109.7	54026.8	84582.4	102950	55301.3	63062.9	24743.2	22206.5	10359.2	42760.9	116470
Q53SF7	Q53SF7_S1116.	S1116.	15018.4	1651.99	572.019	584.404	1740.47	683.777	1174.46	216.981	1	338.659	1246.62	251.877	2645.28	2733.19	2387.71	2069.34	241.966	1274.47	149.328	537.099	2109.48	218.234	3311.61	105.184	3771.54	1795.4	228.606	1551.64	799.393	1.33516	476.581	1073.59	745.08	1477.76	1751.08	15733.5	107722	128.241	1	2936.64	41.6179	1506.06	3796.54	1905.55	2377.59	7531.29	2713.74
Q53SF7	Q53SF7_S302.	S302.	51172.9	14077.2	8171.15	15443.6	22826.6	40671.2	9940.05	13398.9	26800.1	9503.68	15110.5	13170.1	154577	4996.19	63046.1	4.05039	2172.12	2453.09	1089.51	2001.81	21810.5	21105.2	16867.2	33303.3	32650.5	2	9691.51	24163.3	25854.6	8690.98	13927.3	16378.6	2	8038.91	4825.05	6307.82	212378	14949.8	4090.39	18915.3	317938	20327.9	44662.4	28284.9	3962.09	116995	27871.3
Q53SF7	Q53SF7_S390.	S390.	5788.87	992.801	1673.42	1142.33	4603.08	600.033	381.66	1	799.767	809.21	2194.56	769.653	7308.09	1796.35	643.258	2567.66	1	1428.58	1	1	2208.35	4769.78	2742.74	3003.74	2804.46	1	2343.75	1247.27	1	1.1359	1565.16	2393.38	1	1099.4	801.453	2294.28	6558.85	594.61	1	4524.9	186.79	1281.82	13570	881.071	1706.37	10547.5	2671.49
Q53SF7	Q53SF7_T185.	T185.	9108.97	18078.4	17899.4	21648.4	1	37023.7	23663.4	21549.8	58571.6	12189.9	11058.7	17489.6	194.835	7326.13	304.565	12489.8	10634.8	1428.12	3265.43	4819.09	29583.1	466.174	20323.8	1	35542.4	16373.5	6458.66	1	4604.96	1897.81	22590	21271.6	5784.14	9955.44	4200.2	6426.36	91.1695	1	40635.5	23998	763722	27956.6	46951.3	38850.8	6849.14	3.56007	51149.6
Q53SF7	Q53SF7_T306.	T306.	180836	45553.7	27678	53976.1	97589.7	203108	27315.9	40336.7	78895.2	26577.9	42051.5	32028.3	734955	19473.9	485937	3410.45	10728.7	4746.39	6245.83	8913.57	63128.6	62053	56334.2	109795	88169.3	8436.17	25176.8	102052	44232.5	15586.9	46099.4	53936	14167.2	28393.4	16560.1	18993.8	1.7154e+06	46646.8	32256.2	65056.6	318205	52901.3	137608	84472.1	17035.1	349757	100547
Q53SF7	Q53SF7_T330.	T330.	163587	56711.8	48506.5	73119.4	72168.6	128973	25848.8	59605.7	105465	34914.7	52642.7	33059.8	506458	36532.3	240730	15893.5	15512.2	844.863	3427.7	8847.93	71959.3	53303.9	98927.9	80576.4	105320	50013.6	19889.7	81236.4	17058.9	1.04387	91927.2	83093.2	3389.92	42309.4	26924.6	53594.7	1764946	24831.7	3969.44	114773	57.4853	70987.9	115477	111621	49248.1	262852	133916
Q53T59	Q53T59_S13.	S13.	1015.39	688.159	7073.08	7364.7	5159.25	2386.93	2194.52	12324.4	199.054	726.836	4967.29	4060.29	26327.8	10356.5	12543.5	2.27162	1479.13	201.627	1	213.28	691.532	2277.87	54370.2	14714.7	2952.16	14.3746	503.063	1271.36	1	122.214	10528.9	5695.63	998.212	14999.2	15376.4	13134.6	5179.1	1830.63	3.46152	1.84271	79.0074	15777	1191.28	6315.88	24676.2	2830.36	7393.68
Q53T59	Q53T59_S68.	S68.	12892.4	1	18498.9	1	1	46746.5	84.6863	23797.9	1211.83	1241.64	10622.4	21575.4	104140	58426.1	1	4608.48	2621.39	462.357	1	556.595	11818.2	1	83858.1	1	1	1	1	1	4411.14	1.41866	18497.6	23615.7	1222.25	40240.9	68395.3	56029.2	17871.4	41166.1	866.461	15941	46.3916	21462.3	15591.6	11235.5	85326.6	27152.5	65272.6
Q5H9R7	Q5H9R7_S385.	S385.	1420.2	1	383.191	272.411	1331.29	1750.49	544.746	461.632	48.2727	97.62	102.857	229.239	1376.99	1323.02	2911.62	3058.69	1	255.922	1	516.243	333.494	266.6	1	1207.6	152.23	6175.53	370.091	1	2550.31	40.57	131.129	574.35	491.071	1	2007.6	562.112	7.47435	205.51	1.22668	265.176	57.8906	611.908	1	144.418	1	1	737.668
Q5JPU3	Q5JPU3_S293.	S293.	28.6688	21546.3	42262.6	20811.4	22.8269	2478.83	82943.2	29190.7	7502.86	35732.1	34120.8	35036.3	210.866	101357	241.743	11717.1	36400.8	1832.04	10403.5	372888	30217.6	506.704	22595.7	455.201	5522.81	206702	2	19.9896	2548.23	1.99481e+06	24971.7	38933.5	22341.4	26658.4	13026.6	123046	183.939	66.5125	61605.1	21887.6	91773	27589.7	44814.8	19617.2	65776.6	3556.97	47316.9
Q5JR95	Q5JR95_T130.	T130.	3355.84	464.419	234.096	2	3358.84	694.79	2	51587.4	33190.9	5587.35	87580.6	2103.02	14658.7	1387.19	29299.4	4.30218	2334.1	2369.87	2330.39	6495.78	52685.3	44017.2	2	74266.8	17140.3	2	8438.49	19594.2	7728.35	2397.42	14781.7	475.349	13178.2	6356.56	24.8656	3165.58	7934.36	1864.68	11787.2	86246.4	45682.8	1634.6	584039	2	305.656	577.916	2
Q5JRI1	Q5JRI1_S131.	S131.	1	224.341	1009.17	1	1828.25	1	14066.2	1	1	482.984	31.0452	944.162	1	1	1	29987	3574.87	1719.33	350.548	84674.7	25922.3	1	483.248	1	1634.27	3029.11	12588.1	440.569	107997	412902	85.781	1114.66	3232.72	1	1	122.305	1615.84	1695.29	6369.09	236.857	55801440	60.1314	822.295	422.337	1	406.078	5962.04
Q5JRI1	Q5JRI1_S133.	S133.	2	225.341	1312.1	2	3953.72	255.265	14067.2	2	616.521	1915.44	844.042	1126.9	569.568	2	2	33441.4	6732.4	3955.73	3177.83	250988	47113.6	997.483	484.248	721.629	3071.51	5058.98	33105.1	2184.34	246379	882192	176.959	2141.43	7283.4	2	208.379	123.305	4791.97	5283.93	9986.18	237.857	290284540	61.1314	9428.46	423.337	2	407.078	6768.51
Q5JS72	Q5JS72_S583.	S583.	26893.6	7567.24	19245.8	9569.97	119726	407797	78356	2443.6	6673.77	4601.63	2671.85	3894.78	237538	19309.1	1147493	3480.25	3479.14	1236.19	35181.8	2218.94	18694.3	17811.2	1853.22	16656.6	8909.86	60465.1	32882.6	17014.8	29862	158365	5150.26	19673.7	7095.74	3912.44	12232.1	3946.22	164339	30966.3	6508.32	9243.76	431592	3484.45	10667.2	2766.7	3743.5	87928.2	24328.5
Q5JU47	Q5JU47_S407.	S407.	7611.56	4721.05	2809.16	4553.24	9840.79	7153.02	9332.67	4194.44	2333.84	534.948	7723.14	5394.58	59183.3	9140.59	8376.8	59241.4	3145.28	1201.58	969.786	21365.8	2336.25	5854.55	15997.7	13024.5	6009.2	19056.1	11790.7	1298.48	5302.1	848.494	9907.16	5096.4	114979	8750.07	12214	8653.4	7978.05	1036.02	61417.1	3359.38	286565	9368.55	1378.1	1422.35	3259.95	17230.1	3887.21
Q5QP23	Q5QP23_S117.	S117.	1	342.248	274.267	620.054	12243.8	714.689	284.106	1	13596.4	7656.65	7690.66	741.333	1	1	1	9015.09	11227.3	1587.46	7493.94	360872	64763.3	280.974	1	343.245	1	13569.9	10547.2	17416.8	64498.4	710117	1	1676.96	236567	1	1	1	1.94871	1292.36	10436.9	2557.42	149.963	133.586	15005.6	1	1	1	175.842
Q5QP23	Q5QP23_S136.	S136.	14280.3	15505	42504.1	12990.6	94224.7	51639.3	195186	3851.97	27836	5308.6	30645	16592.5	1	48774.2	7969.95	459565	204722	4306720	144766	1238365	156387	74650.1	13029.6	19633.6	26453.3	1534714	622708	32572.7	57486.2	298311	12630.4	77250.9	1062757	5711.85	24676.3	9127.06	3835.2	48025.3	341201	36444.3	5772388	11820	39187.2	9228.17	23130.8	18964.7	68208.9
Q5RIP0	Q5RIP0_S363.	S363.	26108.1	2771	19587.5	1268.15	30877.6	28750.5	4594.11	572.181	9607.14	7638.93	112.144	1895.31	1	8883.06	50402	1879.82	2190.11	9121657	4808.45	8707.75	6701.86	6602.06	3330.04	3421.39	1	59629.5	7102.69	332693	14608.1	1	4853.59	15796.1	19876.8	244.399	3144.76	24445.2	7096.74	2289.8	178056	3410.8	22.226	4894.48	1	11788.2	8300.65	91480.5	36064.8
Q5S007	Q5S007_S825.	S825.	35076	7914.87	8048.64	14297.7	20589.8	35271.8	5773.77	53514.4	191586	24885.9	6297.26	16278.8	288494	28351	99217.3	5474.9	10472.4	605.97	4152.73	25350	23303.9	20782.2	44717.3	126684	29412.6	17857.7	17988.4	505.491	47500.2	82639.4	34396.7	17922.6	13080.7	45950.2	34373.2	13726.4	38430.2	12820.3	17266	24687.6	594386	39582	23984.4	19024.2	33545.8	26087.3	31557.6
Q5S007	Q5S007_S850.	S850.	213.206	540.919	151.043	2717.93	1	1	2080.62	1357.85	58.3283	5904.76	1080.33	2883.53	1	4438.42	1	7795.78	15177.8	362.118	806.802	65746.3	125.889	156.462	14913.1	236.498	1	9646.49	1	242.755	1	49.1932	9080.22	6268.84	3170.61	6544.98	3236.98	1894.37	30.1745	1	6272.2	410.893	1621830	6654.14	1	3638.77	4804.48	1	6256.41
Q5S007	Q5S007_S886.	S886.	8542.94	971.834	1587.73	2912.44	8717.06	10846.8	1390.67	3835.59	8982.44	1	945.413	8696.65	9220.04	5135.67	36720.6	1	1	1596.04	3773.49	1	8173.21	17645.7	11566.9	16513.8	4805.75	3002.17	13061.9	2106.14	9803.36	1.19902	5390.5	3167.63	1	5617.36	7572.16	1774.79	2.72825	7459.88	4382.96	3549.71	63.3487	5457.21	6075.61	3321.76	3019.96	1	4978.05
Q5S007	Q5S007_S888.	S888.	10052.4	5684.66	4353.83	9824.49	13417.1	15848.5	7400.79	13866.2	14466.4	12137.4	4355.11	25971.1	1	18658.7	2477.39	1	11963.9	1586.91	5453.38	13033.7	13486.1	27033.4	35615.1	86518.3	19887.6	920.846	18555.7	2108.42	13100.9	7103.39	25611.4	14240.2	4586.68	17640.3	20106	6801.94	2.24583	10608.4	49966.7	5946.56	50.4635	19830	5556.07	5756.34	17319.8	1	20615.3
Q5SUL5	Q5SUL5_S362.	S362.	2567.21	1389.52	558.497	2406.68	2848.87	10807.8	1766.99	1	1	202.636	1	1534.56	1.09673	3618.9	36261.1	1.12521	800.185	834.161	1	1	7926.73	72.3989	1117.91	1	1	1	1618.56	3513.99	2124.59	1.26732	1	2935.13	25643.9	456.868	1	1	2.77725	1848.17	11219.3	1	100.543	986.101	8129.51	1	1	7363.67	4563
Q5SUL5	Q5SUL5_S365.	S365.	2567.21	1389.52	558.497	2406.68	2848.87	10807.8	1766.99	1	1	202.636	1	1534.56	1.09673	3618.9	36261.1	1.12521	800.185	834.161	1	1	7926.73	72.3989	1117.91	1	1	1	1618.56	3513.99	2124.59	1.26732	1	2935.13	25643.9	456.868	1	1	2.77725	1848.17	11219.3	1	100.543	986.101	8129.51	1	1	7363.67	4563
Q5SVL2	Q5SVL2_S16.	S16.	1014.45	2082.14	4834.09	4482.92	4991.73	635.28	517.454	679.745	1	503.263	736.295	96.8486	854.939	860.593	511.047	1.11026	285.62	1600.1	1	1846.88	1384.38	10929.2	1977.6	2447.9	1495.21	5006.65	8569.11	1586.21	6950.67	1.17114	916.323	7163.72	1	2481.74	4917.52	5258.06	6385.44	11055.2	1	969.12	41.2266	689.419	2446.69	196.703	1796.17	11419.8	6878.95
Q5T0N5	Q5T0N5_S141.	S141.	34657.3	12462.6	11886.3	19458	54518.8	141978	10008.6	13178.4	8341.34	1427.64	23108.3	16846.3	422704	16758	257151	31689.2	6299.56	1212.51	1905.41	8074.91	30106.4	20632.9	24900.3	54342.4	32994.7	60359.2	22931.5	13450.6	21378.9	52124.4	20344.2	20076.9	30324.9	16528.3	33609.4	23646.1	94450.1	8419.41	1657.24	11835.9	9051774	24330.5	10988	10714	16833.6	74860.8	36075.7
Q5T0N5	Q5T0N5_S334.	S334.	2	7185.32	29167.8	44304.4	507.349	2.59596	27467.5	7922.1	23238.3	3222.72	104785	82873.4	20053.9	48257	34.3446	117228	19568.2	3340.45	13466.2	24658.2	129.221	2197.1	49177	1660.61	118.928	174677	533.252	998.403	2014.25	247526	75796.8	48465.3	51626.7	58079.1	120779	68545	52.9306	3502.83	24247.4	1213.95	3.86919e+06	88950.5	15818.8	47158.1	53281.4	1519.42	88849.8
Q5T0N5	Q5T0N5_S335.	S335.	1	220.751	1376.61	1114.76	1	1.44701	612.766	1	1	73.5906	1202.79	8554.34	18.8514	1042.39	7.94123	2.61711	550.46	1277.64	182.099	1	128.221	1	1187.81	1	117.928	1	1	997.403	853.539	9380.17	1802.04	2352.96	591.255	748.906	9892.42	5612.24	46.8543	3501.83	1	1	3628761	9254.61	1	616.712	953.854	1	5927.13
Q5T0N5	Q5T0N5_S347.	S347.	671.952	1297.18	68610.8	88026.3	163.011	157.506	43540.9	1032.29	1	1	97961.8	45843.7	4376.2	162132	1	40961.5	10096.7	1046.52	8279.93	23173.6	1	842.168	129621	1258.66	153.136	53809.6	412.01	145811	6423.62	2395.54	63255.3	89827.4	31875	5494.99	258190	202150	1.94915	1	16512.3	1	40808.4	73112.9	1	51169.9	218100	1	106928
Q5T200	Q5T200_S877.	S877.	6368.76	1742.08	3566.61	2153.04	5764.43	3828.48	5816.85	738.372	1	632.765	4423.28	1098.75	1.54624	6119.01	3102.15	135024	5502.78	1939.28	961.286	84519.2	10731.9	14330.5	1	2239.98	13558.9	61314.6	52439.1	3417.7	39533.5	74369.8	1	5876.66	74266.7	1126.69	3054.63	3222.53	17100.8	1404.62	1149.63	865.847	212.814	331.541	9017.73	1101.69	4033.25	6597.82	3637.88
Q5T5C0	Q5T5C0_S34.	S34.	1	1	2154.22	3266.64	9114.72	2759.36	589.557	1	15835.8	15640.8	3261.18	4846.06	17479.4	2055.07	5848.33	1692.39	3835.91	794.251	1129.72	29459.1	10706.2	26121.7	1	10047.4	3395.92	80335.1	62799.9	1	98528.9	1461825	2700.42	3730.74	17711.6	766.905	795.746	1424.6	2.03476	2813.07	1	2293.96	886354	3319.57	1	645.801	1	3159.94	1879.34
Q5T5C0	Q5T5C0_S85.	S85.	822.892	634.951	4664.87	4548.57	870.992	5118.27	2221.7	2266.65	54.4633	17900	1774.42	5219.77	9649.59	3315.42	10927.3	1037.62	24466.2	233650	1757.52	91723	658.427	1773.79	2012.6	1	2341.12	175486	24927.3	493.994	1	4625641	2652.95	9894.18	49390.2	1089.61	2426.68	2320.23	4.0825	2665.45	1329.41	3384.99	104.791	4715.59	2222.34	1257.05	2493.07	2190.32	6240.7
Q5T5H1	Q5T5H1_S90.	S90.	6280.54	5019.07	7530.37	593.042	110.412	1360.12	1	9315.98	1	561.354	716.69	112.838	7325.22	4335.84	437.865	5241.38	1	1300.46	1	889.055	553.094	124.727	24533.9	804.748	4166.51	1.02497	488.689	863.285	40003.1	17332.7	2340.51	2653.59	785.004	74883.5	1071.03	81482.2	6651648	1104.55	431.486	522.186	123.192	1071.26	3265.58	5757.17	7936.45	102132	5128.53
Q5T5M1	Q5T5M1_S290.	S290.	519.448	1	1	1	6067.82	4799.96	124.984	14507.4	4541.85	1	1756.59	2801.87	32540.6	8241.35	7072.53	1.80574	3342.62	399.455	3403.07	5331.97	1	12921.6	1174.99	232.875	3752.3	1.49501	6288.54	823.774	1.11786	5.54694	2131.11	1263.47	3847.08	1	1495.23	5376.77	2077.43	1373.85	1	1	78.4952	2803.67	3987.08	1194.49	5036.64	2728.37	331.841
Q5T5M1	Q5T5M1_S320.	S320.	8948.46	5782.87	262.335	7064.57	35045.1	31056	2324.04	94164.6	762390	80.2733	20196.2	14644.6	143108	107054	62956.9	13154.5	26235.8	1149.01	11471.2	24982	944.224	111898	29077.3	2951.16	26148.2	2	59547.1	11385	3930.03	5343.98	20420.3	24526.2	37973.4	18972.9	27311.2	55316.5	21947	10564.1	2.1293	7760.3	48977.4	29243	6044.98	18199	136209	31987.5	8772.35
Q5T5M1	Q5T5M1_S336.	S336.	2	1705.25	56.5147	4424.12	1987.64	2	1664.07	29429.2	44285.5	776.111	11163.5	12057.4	114.919	49489.2	2	17491.9	3649.92	996.058	6491.15	16447.5	157.415	1442.06	15471.9	2	7534.8	4058.05	3686.68	185.456	3768.54	2991.38	7618.23	9968.44	20677.3	10967.7	14496	31633	21172.7	187.408	1997.27	3732.98	121879	13354.5	1591.93	22109.5	40791.4	4203.72	5449.7
Q5T7C4	Q5T7C4_S35.	S35.	480.536	239.805	2238.27	2523.27	1	1	139.745	551.595	1.25836	13935.7	35349.3	302.218	1	1	1	36336	5329.25	1532.9	4610.93	158106	5924.63	1	1	443.113	1173.55	32376.6	1	1	13906.5	67135.8	2168.54	120.574	450058	1	1	75.3939	2786.6	1	40434.2	12454.7	46.4567	517.182	1	1	1	1	1497.52
Q5T857	Q5T857_S141.	S141.	216.78	177.726	1	1	1251.76	257.769	88.7479	1.49814	168688	8904.07	1	702.94	1038.47	161.398	1	2.05171	2117.13	357.599	181.523	1	820.624	1568.09	1	4262.48	1	8.21258	7187.21	478.209	2708.1	109.367	635.595	6983.63	1	384.085	1666.92	34.0273	1.33598	2493.11	2.83751	1	728779	161.171	1	237.879	1	174.183	223.834
Q5VY30	Q5VY30_S196.	S196.	1	1	4153.74	786.333	443.736	3.52597	342.025	809.873	450.072	252.5	571.643	542.487	131.028	451.303	301.537	6937.89	174.588	887.388	1	1062.4	163.743	315.022	1	1	154.189	13048	472.511	1	1651.58	6134.69	3107.15	325.901	6645.49	226.357	1	154.922	73.0614	62.0686	4156.73	6759.5	98.7459	1	545.106	113.899	602.295	2.05436	1
Q5XPI4	Q5XPI4_S529.	S529.	2369.27	4596.16	5014.84	5761.16	29902.8	10086.5	15324.5	9838.07	80722.1	5597.05	1920.4	2115.29	5933.61	2655.76	13512	3.62092	4433.6	235.087	4059.58	4293.9	4948.79	3399.72	984.528	9052.28	4853.15	106581	23763.7	7495.12	1.00206	87.5814	4176.56	27232	5006.43	10433.5	11631.2	5349.81	1.66789	11211.4	7454.21	10537.2	98.8413	4726.93	660.187	3405.5	1498.16	4489.44	9840.13
Q5XUX1	Q5XUX1_S18.	S18.	11286.7	11702.9	12221.6	9926.35	38921	11309.1	10298.1	6904.18	2772.46	4037.91	4284.65	7904.87	34684.7	16376.5	7190.95	1218.59	1250.6	2509.62	3748	474.012	5675.39	10181	11456.4	40065.6	14466.9	6722.49	5273.41	5983.98	1.37383	1.75557	13041.1	13080.7	1	21600.2	27866.3	24063.4	15345.1	24765.6	1.03298	8023.46	99.375	13443.3	2342.86	6635.37	16770.1	27175.3	13838.3
Q60FE5	Q60FE5_S1459.	S1459.	1091.34	2592.77	131.528	195.028	4696.78	4144.44	4185.98	3460.49	5351.84	28427.3	2833.61	6512.25	5752.61	1177.09	572.61	3125.27	63814.3	3370.74	1857.59	711095	18696.8	59812.5	2	11991.6	4901.22	33296.4	66747.3	3910.61	184729	809076	7264.28	7783.29	23255.4	548.882	1770.86	655.775	4.35779	396.124	2	3370.18	285415	2563.77	8695.59	748.576	777.315	1765.13	3502.94
Q60FE5	Q60FE5_S2152.	S2152.	45079.2	14192.7	16059	12889.3	51773.8	93822.6	94579.5	38535.3	76859.5	386600	38737.3	160537	28751.8	34375.2	10860.5	179423	1.17634e+06	6330.81	156270	1.31933e+07	302665	878967	18771.9	181844	58474.8	1.02274e+06	1.48059e+06	97262.6	3033400	1.93413e+06	121890	57298.4	471078	10365.7	19083.6	9699.4	4.20933	6911.2	73211.5	55939.4	923891	132764	151037	14960.2	16942.8	2703.54	24336.2
Q60FE5	Q60FE5_S968.	S968.	1	1	1	1	65.9864	226.315	225.329	1965.9	187.768	17326.7	728.34	457.635	128.538	97.4958	3965.74	28154.3	55308	131.7	6016.32	701045	10520.4	12582.6	1	3541.01	563.651	497334	12920.4	871.989	335156	12207020	1655.34	1	15827.3	1	1	1	2.11178	1	2.7361	480.587	88562690	219.367	17346.3	1	1	1	1
Q63HN8	Q63HN8_S1307.	S1307.	1909.38	1943.47	3736.7	3414.45	34884.4	5009.48	3032.58	2411.31	1.01778	4748.39	1212.5	3608.97	19857.5	11810.4	27177	1.36242	8500.91	959.821	1960.56	861.133	3797.05	9317.26	7363.33	15221.3	9114.2	61725.1	33731.4	1006.16	4375.83	4277.51	3507.55	6696.51	21406.4	2611.37	7239.44	2890.32	2.74239	4135.99	12818.1	2341.4	61.6967	4749.39	237.183	2327.88	1636	2029.04	2729.87
Q68CZ1	Q68CZ1_S398.	S398.	6164.59	2274.27	3867.74	278.933	133.196	2479.23	256.994	375.215	47.8482	4858.75	117.683	16.6448	4020.26	81.5436	2587.55	1.2585	2668.06	605.801	1	353.371	2030.27	39031.2	1813.74	3050.19	3988.32	2282.98	153.366	9184.17	5329.59	36.3826	1389.35	922.703	1	8427.44	162.541	2287.05	294461	1	1.198	3106.46	91.0168	987.161	118234	18187.3	1	63838.3	1980.61
Q68CZ1	Q68CZ1_T394.	T394.	6164.59	2274.27	3867.74	278.933	133.196	2479.23	256.994	375.215	47.8482	4858.75	117.683	16.6448	4020.26	81.5436	2587.55	1.2585	2668.06	605.801	1	353.371	2030.27	39031.2	1813.74	3050.19	3988.32	2282.98	153.366	9184.17	5329.59	36.3826	1389.35	922.703	1	8427.44	162.541	2287.05	294461	1	1.198	3106.46	91.0168	987.161	118234	18187.3	1	63838.3	1980.61
Q68CZ1	Q68CZ1_T401.	T401.	6164.59	2274.27	3867.74	278.933	133.196	2479.23	256.994	375.215	47.8482	4858.75	117.683	16.6448	4020.26	81.5436	2587.55	1.2585	2668.06	605.801	1	353.371	2030.27	39031.2	1813.74	3050.19	3988.32	2282.98	153.366	9184.17	5329.59	36.3826	1389.35	922.703	1	8427.44	162.541	2287.05	294461	1	1.198	3106.46	91.0168	987.161	118234	18187.3	1	63838.3	1980.61
Q68CZ1	Q68CZ1_T404.	T404.	6164.59	2274.27	3867.74	278.933	133.196	2479.23	256.994	375.215	47.8482	4858.75	117.683	16.6448	4020.26	81.5436	2587.55	1.2585	2668.06	605.801	1	353.371	2030.27	39031.2	1813.74	3050.19	3988.32	2282.98	153.366	9184.17	5329.59	36.3826	1389.35	922.703	1	8427.44	162.541	2287.05	294461	1	1.198	3106.46	91.0168	987.161	118234	18187.3	1	63838.3	1980.61
Q6A1A2	Q6A1A2_S214.	S214.	12359.4	13223.2	23189.3	24725	49517.5	14617.3	24076.9	312471	346429	68048.7	20427.6	8680.51	29799.5	26396	34152.1	3.67493	87642.6	2770175	19595.6	88382.1	33447.9	33084.7	61941.6	64277.9	11291.4	1357034	68943	11479	10396.9	429381	36132.5	163399	75460	57026.6	34152.1	18017.9	25236.6	15488.9	96291.6	125476	775339	44535.1	22425.1	32545.8	61347.2	26330.8	32489.7
Q6DN90	Q6DN90_S184.	S184.	1	595.377	141.207	962.985	3237.14	1157.07	416.679	840.828	9468.93	812.355	639.199	1104.83	2635.34	453.704	5804.6	6070.43	1	382.446	356.721	3523.61	3010.6	1	1	216.486	928.105	1.49516	1334.39	1	1.25573	6.62535	1208.44	478.054	1044.94	743.467	2278.48	944.537	3.14281	976.57	1	322.325	69.701	992.263	393.087	706.105	10.6332	1326.57	2189.04
Q6DN90	Q6DN90_S516.	S516.	1877.76	522.489	522.202	1111.45	3058.01	2736.99	1919.16	6780.87	116984	6221.25	1284.08	2992.98	4731.45	1078.34	994.513	39734.6	7096.96	222.12	1262.93	258869	3993.94	3369.5	2418.26	9004.5	1097.59	386042	37326.7	269.267	7147.4	7632588	2022.76	3486.33	30556.4	2094.74	3771.06	1435.59	7170.72	460.019	6793.06	650.423	491953	7001.64	524.194	902.557	1211.66	1568.3	1469.15
Q6ICG6	Q6ICG6_S209.	S209.	1	2824.56	9815.5	4621.62	16230.7	1	2793.27	395.527	1	3238.2	1611.22	1369.81	1	3393.47	1270.25	22045.5	6582.34	663.06	1425.08	51848.2	7170.67	1	3837.53	114.228	5638.33	3717.01	30540.5	1	57923.6	3.10861	2562.96	1894.83	22894.8	3174.73	3376.78	3889.83	2.60908	10232.9	2266.55	1	87.5426	2030.72	2017.11	1	413.497	1	6443.78
Q6ICG6	Q6ICG6_S247.	S247.	1	563.004	4578.21	1927.72	868.922	28.1166	1928.92	21.4716	189.459	19872.5	1093.42	1012.38	1	1438.49	130.229	115937	21749.5	103254	1792.04	168346	1631.14	212.863	1	121.508	1075.45	646478	11427.8	147.176	30672.9	19155760	2638.62	42162.8	217137	1122.77	2099.66	1770.58	2.09822	4144.18	48650.2	984.27	1053413	8047.61	1216.42	2416.17	439.572	1	6240.64
Q6IQ22	Q6IQ22_S117.	S117.	123140	53485.6	29298.6	45855.2	113754	137816	43208.4	62565.4	76820	19512.5	26799.5	30314.5	370198	37777.9	128693	144912	33843.5	1178.06	19394.1	49435.5	79478.5	43288.8	92110.2	51142.5	62144	46856.7	34542.8	76237.5	33295.6	1.01426	59916.7	77434.2	76232.7	74047.7	29686.8	41222.8	244667	71639	83396.9	62747.5	54.2625	54781.8	63288.8	67459.5	67806.2	308084	129717
Q6IQ22	Q6IQ22_S202.	S202.	52506.9	25225.7	14118.8	17390.2	26317.2	64651.5	18759	52757.1	48646.6	8693.35	12207.2	48200	201403	25909.7	165281	58501.4	35661.3	723.749	13220.9	9170.19	48056.7	16107.7	64353.3	83365.5	68385.6	43363.2	20356.9	23019.9	124452	67908.6	72754.6	33157.2	38355.1	40248.9	32847.6	20944.2	83309	28705.4	101574	69478.5	2093893	43259.4	38584.6	27219	26422.8	76957.2	59008.8
Q6KC79	Q6KC79_S2609.	S2609.	1	145.698	405.447	449.848	2563.43	1	511.186	1	2.74534	4571.39	264.034	1243.22	1	2855.32	1	1.37357	2528.38	583.145	111.371	18173.1	1	2399.32	1	1	616.485	26502.2	39262.5	350.379	1904.18	6.50914	283.325	2464.41	3775.56	1	1483.63	727.58	2.34765	685.462	1	251.775	97.4456	996.208	1	1	1	1	303.406
Q6NYC8	Q6NYC8_S368.	S368.	1	178.88	137.112	1	1	1	153.679	351.058	1	7462.01	364.361	5413.85	2539.16	352.425	1	7017.9	2939.99	1043.99	810.211	40880	1402.98	2280.34	1	5168.89	433.01	329.461	22427.6	1	20038.2	1	1757.35	101.644	33703.6	63.3657	391.975	1947.27	2.06611	1	1404.25	3035.46	40.8155	5845	3825.57	471.07	1	1	1
Q6PJT7	Q6PJT7_S217.	S217.	1	2093.55	1339.12	2583.27	16881.1	3663.77	2775.34	1	1	195.666	133.479	671.696	57.7903	2757.07	96.2727	7103.08	1620.98	1381.14	295.82	2373.26	266.488	3257.91	1	1	1049.54	1	26258.6	1	835.352	1	1	6060.86	1	1196.13	4066.22	1757.1	82.0735	32956.6	1	1	84.812	1	1	1	1	793.967	2130.95
Q6PKG0	Q6PKG0_S774.	S774.	13732.1	8358.13	10569.2	11680.6	36492.1	4482.4	3904.59	1348.96	653.031	1508.7	26073.8	5378.38	90264.2	12160.9	9228.36	83427.4	2246.88	2198.7	368.482	4057.22	19787.5	24384	16675.4	16976.5	21114	3823.4	21158.7	2702.83	1	1	7409.75	7930.4	19762.8	20681.5	24243	22445.8	26878.1	8425.37	1	8173.63	102.02	8149.06	41950.7	2974.11	2922.53	41711.1	7293.32
Q6PKG0	Q6PKG0_S90.	S90.	3077.83	4291.92	11563.3	4638.05	21482.5	6300.32	4966.15	2071.74	2.82216	93.3827	1482.21	1882.75	9711.72	13729.4	897.237	50569.3	3412.31	558.452	2918.31	26260.1	2228.51	2407.72	5909.09	2236.82	577.039	51936.9	28776.4	4348.83	6517.71	6.18722	2885.25	6230.34	28524.3	7839.07	9266.25	4055.32	132286	8982.41	2071.91	3023.97	43.6739	1596.5	1	2804.45	7133.45	4705.55	7864.71
Q6UXY8	Q6UXY8_S192.	S192.	1841.54	323.061	1494.53	1383.82	13508.8	1	1	6258.69	1	2465.78	816.396	2991.8	3992.01	930.365	77037.6	1.82434	548.204	2062.21	603.9	1	91819.7	1356.84	6129.4	2080.07	3591.31	2792.7	5379.93	2972.43	2615.53	1	469.851	1410.88	1	634.57	1961.11	409.899	9872.62	1	1	8124.55	21763.2	1921.53	58888.5	1	5254.5	886.653	2952.56
Q6UXY8	Q6UXY8_S916.	S916.	10940.9	5815.55	4334.21	1780.53	32249.9	53461.3	701.736	9745.53	19386.3	25210.8	3792.7	13841.1	72000.6	1711.96	93983.7	1	16899.2	1317.03	2195.71	1	414.608	152329	13037.7	4617.42	27569.5	4369.18	15004.3	575.397	4360.38	1762.05	4307.87	17501.9	1	260.016	3922.47	1383.89	7540.45	7126.46	2484.3	5259.03	140.569	13088.1	22541.5	2667.22	35156.4	6235.44	20504.4
Q6WN34	Q6WN34_S182.	S182.	43391.2	3124.11	8217.15	1400.74	6414.34	35226.7	45900	280.355	419.872	1	627.896	2214.1	4942.25	9621.29	21093.9	142479	80573.2	939.761	28939.8	146071	1678.45	6382.2	3552.27	2793.06	3185.86	1107940	319479	22234	35170.7	1924.45	637.524	2399.55	434544	1	1370.28	1567.01	76351.4	2622.14	130746	1617.04	60.1105	443.739	1	10196.9	819.489	4712.57	9717.09
Q6Y7W6	Q6Y7W6_S258.	S258.	467474	3776.22	12504.5	4777.57	13.0663	143048	19290.9	3294.58	1455.6	6265.26	2924.18	6949.21	244146	5677.71	233.255	47904.3	3583.01	1036	2416.45	23003.2	6061.22	19.9984	5430.13	84236.4	13748.3	127918	1	293081	3.73711	23819.1	4973.31	5558.74	27950.9	8961.5	11891.5	11247.3	113.95	5929.78	6466.6	3511.97	325794	9784.04	7239.15	2569.7	3520.78	49557.8	7318.09
Q6ZNJ1	Q6ZNJ1_S2705.	S2705.	3756.87	3412.02	10566.7	8874.25	40629.9	406.713	966.445	2120.28	14400	40108	2701.61	11197.2	1.07649	1	377.652	4115.6	25782.9	1229.77	2249.82	63833.1	17901.1	46527.3	648.916	74803.2	6797.71	15438.6	83007.7	1	7146.43	1.11555	9118.35	4655.59	10662.9	5855.8	4486.15	7095.43	6845.93	6234	9739.96	11612.6	146202	13248.7	2936.86	421.736	730.911	332.075	5664.76
Q6ZRV2	Q6ZRV2_S1082.	S1082.	5128.92	2819.18	21192.3	2571.11	74541.1	4.05474	2204.52	1329.7	362.665	720.363	2840.79	1250.35	29650.5	4260.86	51173.4	3734.95	1	1622.9	637.293	147.78	8396.01	17478.7	1122.3	22580.8	9939.72	1	7866	5404.94	22897	4619.55	730.609	5202.47	160138	9163.73	8180.85	6099.06	937500	17294.7	3504.36	8805.39	139.946	510.541	1695.86	1444.46	2654.23	22868.4	7048.81
Q6ZRV2	Q6ZRV2_S1093.	S1093.	1	631.929	11236.3	3031.29	10038.2	1	695.469	1	205.569	97.08	2344.68	1264.57	1.39805	4198.89	1.97019	1	1	1866.58	1	253.551	1695.23	5249.92	595.294	8091.33	7380.98	1	3887.67	1	6851.06	1.46795	571.413	3096.74	1	2634.71	4442.81	6472.65	3.10589	5962.11	946.088	7683.59	210.782	288.738	19329.4	1	1371.6	1	1967.23
Q6ZRV2	Q6ZRV2_S1115.	S1115.	1	1308.65	11586.2	1688.88	13593.9	5297.91	847.227	1	1	1	1100.31	365.722	6.93865	603.274	66886.4	6846.34	1	2039.75	1	1	1524.03	9393.41	1	13844.4	3407.96	594.084	1393.37	1	17427.5	1	436.903	2096.55	1	2226.39	4946.37	4530.03	528678	8797.14	1	2138.92	31.6463	1	34172	299.573	1	1	416.914
Q6ZRV2	Q6ZRV2_S1204.	S1204.	1	1	1836.36	1498.35	7321.72	994.317	462.511	1	1	447.965	1792.3	608.422	1978.47	2345.14	1.44039	10454.5	865.176	1384.03	452.839	1560.27	716.559	3180.56	632.17	185.381	2892.18	3328.34	3554.56	2627.49	4617.44	1838.46	432.003	602.034	1375.3	980.681	1442.22	2801.07	22117.2	3519.11	1937.7	1426.85	21.4327	259.406	16353.6	3635.82	281.163	1302.43	1320.98
Q6ZRV2	Q6ZRV2_S724.	S724.	1	1291.55	12719.4	6643.11	1	1.466	1641.67	454.871	976.841	910.11	1404.11	1934.51	4.45933	4660.76	21.8689	1	1	2014.79	1028.98	1	14521.1	1	1012.98	1	8076.2	1	432.195	1	1	1	1266.24	4672.12	1	5143.41	11787.4	7017.27	8.12047	1	1	5583.84	25.7549	1078.7	9238.15	1	1739.16	1	3910.35
Q6ZS17	Q6ZS17_S417.	S417.	1	4276.45	1317.27	4284.35	1	1	2286.8	1.43482	159.056	1	1178.02	2492.78	1	3521.13	1	3.11632	1	117.442	1	1	1	1	1548.89	1	1614.32	9.62769	1	1	1	104.281	3089.91	4821.27	1	1	6330.4	2224.12	2.05987	1	2.64426	1	75.132	2235.77	1	3588.42	3603.94	1	7683.67
Q6ZS17	Q6ZS17_S42.	S42.	2723.33	1765.05	2691.57	3942.2	9464.31	1	815.087	3479.75	1069.73	2748.89	2847.07	1603.04	1	1222.22	1.30338	1414.37	420.728	1318.32	525.729	3009.36	17551.9	3284.57	1983.08	3127.42	3582.05	1092.81	1217.51	2129.3	1120.73	1.20514	1565.66	1071.94	1	2687.86	1640.62	1259.01	5.05428	1060.68	1634.64	7360.99	39187.5	2061.09	6339.11	884.818	1.06215	1645.3	2512.32
Q6ZS17	Q6ZS17_T371.	T371.	7122.76	7944	987.441	7095.93	26590.8	27719.9	5321.97	3086.57	2040.36	896.036	2247.94	6060.25	43300.8	446.488	6019.45	4737.03	2574.17	2238.22	635.869	1	18174.2	2136.1	6486.72	9930.13	14239.5	1	303.991	12502.7	1.15487	1.28846	3339.77	4282.61	570.196	4640.7	5411.23	1128.41	15857.9	7063.14	1	7651	103.926	14940.1	7028.67	2544	1979.84	33185.8	16147.2
Q6ZSS7	Q6ZSS7_T10.	T10.	7857.92	7884.77	7214.56	8208.59	20023.6	8846.95	4124.49	11814.7	18500	4458.68	3901.54	3943.98	62230.6	20777.7	24796.4	25699.1	5205.87	2081.35	2084.89	936.768	5006.48	7821.03	14125.2	5555.93	7603.4	1	6011.87	4799.49	9399.14	1.43753	10885.3	24813.1	4561.57	5153.29	9698.48	5102.89	27833.3	15386.4	5905.03	7022.64	42.124	11361.9	1	1381.22	15691	12013.8	17812.1
Q6ZTN6	Q6ZTN6_S90.	S90.	167.049	2131.4	618.92	808.446	9110.83	1457.51	2285.96	8347.69	13.1142	10552.3	408.047	2629.48	302.708	1338.93	2314.48	4524.67	1574.42	385.7	141.071	15052.2	3675.38	2304.16	1	1881.67	2336	1672.29	4162.69	1	1	35716.8	1189.09	6124.58	1784.54	2767.5	3868.57	2330.55	3.12507	3809.07	1839.78	1629.26	62.0825	1234.18	775.457	263.21	806.544	988.213	4439.69
Q6ZTN6	Q6ZTN6_T94.	T94.	167.049	2131.4	618.92	808.446	9110.83	1457.51	2285.96	8347.69	13.1142	10552.3	408.047	2629.48	302.708	1338.93	2314.48	4524.67	1574.42	385.7	141.071	15052.2	3675.38	2304.16	1	1881.67	2336	1672.29	4162.69	1	1	35716.8	1189.09	6124.58	1784.54	2767.5	3868.57	2330.55	3.12507	3809.07	1839.78	1629.26	62.0825	1234.18	775.457	263.21	806.544	988.213	4439.69
Q6ZUM4	Q6ZUM4_S182.	S182.	2984.61	3264.84	5840.27	4896.15	18409.2	3545.65	761.426	917.976	989.125	3171.34	2969.99	732.064	16328	2578.06	4144.48	4425.23	417.325	601.958	1037.17	611.161	19110	9429.56	1906.17	8204.69	10732.1	10363.2	8050.75	1276.63	3259.84	3.7038	1181.2	4979.14	881.821	3646.35	6734.09	5717.43	21099.7	11542.8	3021.28	17881.5	101.42	2713.54	18700.7	480.92	3956.31	7426.67	9175.1
Q6ZUM4	Q6ZUM4_T680.	T680.	2259.71	3871.7	1086.97	1679.08	10873.7	10369.9	1490.49	2917.53	1020.38	7693.24	3158.35	1987.96	2.04762	1	2.25975	106340	183.11	1939.19	1	1199.85	17298.8	7228.06	1	4713.79	6850.38	1.38086	403.552	373.71	1	1.65123	4146.4	4103.05	63480.1	3079.73	1896.39	2200.41	2.98896	2878.81	1	10664.2	219.375	4562.88	9576.82	582.759	1	711.029	10966.1
Q6ZWJ1	Q6ZWJ1_S208.	S208.	8990.38	7197.24	4288.71	9858.27	14983.4	6784.71	708.549	7173.44	1389.27	11362.7	2429.93	5424.59	9401.61	2989.39	2309.57	1	1595.81	2308.61	1	1	14134	543.651	18399.6	11614.4	11513	1	1	10835.9	1.12635	25679.6	4327.88	3201.46	1	848.305	2974.37	2628.24	1.52912	5358	5635.5	20146.7	117.553	9922.06	3562.34	2641.58	1	8207.34	20595.5
Q6ZWJ1	Q6ZWJ1_S441.	S441.	7339.97	4491.47	54.0433	4289.48	8958.13	3227.61	1135.29	6874.59	7499.44	2864.73	1086.36	2684.15	9432.77	109.553	2752.17	1278.18	1022.77	1012.43	123.133	1	14600.1	685.546	9132.68	5067.62	4397.64	1.20143	105.528	6179.36	1	2137.04	3440.39	2008.01	386.251	3159.47	3311.14	1828.45	1179.98	3345.18	1053.55	11789.7	70.4899	6804.48	6061.73	3885.65	1180.62	8580.18	7375.52
Q6ZWJ8	Q6ZWJ8_S49.	S49.	3314.87	1095.83	2379.98	5650.04	481.433	10778.2	2220.85	191.345	1	397.934	869.889	2378.6	1.35473	4669.99	2945.57	1.30864	170.951	1274.81	578.755	1	2873.13	419.785	6806.94	928.271	2466.88	1.00638	140.565	2788.61	1	3727.37	5556.62	4059.64	1	977.617	3219.41	5066.59	14.6252	6149.44	2548.81	9874.08	89.6216	3303.1	1	524.522	1185.49	3263.63	7952.25
Q70E73	Q70E73_S17.	S17.	910.823	1322.78	1	1	4471.27	626.901	829.185	1	1.87419	1	1	430.021	3495.84	283.01	1	1.12071	1	903.8	1	1	1434.12	1	1	1	1430.4	1	1237.31	1	2.03679	3.80196	1	1306.96	1	532.046	1907.52	1389.06	2.06312	5810.85	1	1	74.7084	753.935	579.36	735.438	1	1047.74	2700.82
Q70E73	Q70E73_S5.	S5.	910.823	1322.78	1	1	4471.27	626.901	829.185	1	1.87419	1	1	430.021	3495.84	283.01	1	1.12071	1	903.8	1	1	1434.12	1	1	1	1430.4	1	1237.31	1	2.03679	3.80196	1	1306.96	1	532.046	1907.52	1389.06	2.06312	5810.85	1	1	74.7084	753.935	579.36	735.438	1	1047.74	2700.82
Q7L1V2	Q7L1V2_S61.	S61.	6356.78	8573.28	1191.1	4902.95	19503.8	7997.63	522.237	6894.89	868.723	1815.69	350.989	1816.77	15901.3	6741.67	5865.2	1	764.174	1341.47	116.273	17840	753.284	2664.49	1513.35	364.983	2258.87	1507.48	2170.3	2367.98	2.08866	850.865	1170.74	17665	2463.46	1337.1	5182.47	331.521	1686.55	12342	452.575	1447.73	23.6516	1385.48	906.898	1	5805.96	5011.95	4572.7
Q7L266	Q7L266_S16.	S16.	3384.8	1188.41	455.772	638.875	190.672	543.946	1258.91	3566.07	103.625	1	776.973	881.811	3058.99	1402.64	1	2.12814	1	357.515	1	1	1	1	16071.5	1	322.866	7.9656	218.346	7113.38	1	136.446	870.817	2488.97	1	8323	2861.73	5544.41	2769.7	570.798	2.54133	6581.3	91.0524	2573.18	1	1002.6	10790.6	4029.37	516.972
Q7L2E3	Q7L2E3_S1024.	S1024.	1	1024.68	1115.7	1731.93	1	1	1682.36	1163.86	6482.77	149.082	199.905	2440.03	1.47649	878.307	1	1.32284	1064.14	1935.42	1	1	1794.66	1	2050.59	1	3394.34	1	1	1	1.33302	1.1274	3394.18	3890.91	1	1821.52	1012.31	1532.71	3.04434	1	6235.9	1276.17	212.716	5011.01	2044.52	6802.08	1000.34	1	9207.31
Q7L4I2	Q7L4I2_S4.	S4.	17189.6	5462.78	10406.2	7169.13	23904.4	35253.3	43530.4	5369.61	5634.99	11747.2	14708.5	3440.26	12650.6	9601.21	17192.8	600315	25689.7	1114.35	49988	918054	193686	53697.1	2662.15	34893.1	27773.6	243389	79684.3	25095.6	465242	13637.8	5972.19	15539.5	173141	2745.88	5602.94	3421.92	143198	25865.7	56584.4	17885.3	20363200	3130.42	66533.2	4272.56	2754.31	29157.1	24069.3
Q7L591	Q7L591_S274.	S274.	4965.27	1705.29	608.726	371.965	3432.56	54378.3	186.713	30339.3	6931224	535584	14326.6	66764.1	125759	3674.71	51387.5	280260	484778	1391064	102080	8322459	107675	383471	2120.95	247644	5592.08	1890457	687366	33604	3137698	13662530	38212.6	6628.59	972142	2656.28	942.68	714.984	15396.5	1671.99	148234	145494	14382260	102328	48500.8	4199.3	2303.48	3224.32	1168.48
Q7Z2W4	Q7Z2W4_S112.	S112.	1555.27	1151.87	1098.67	1499.81	3805.15	898.374	555.398	2.09168	108.35	1370.95	152.648	451.797	1643.75	355.635	1	2256.28	938.905	357.647	499.687	1368.85	4034.59	173.855	330.993	3094.29	1619.13	7712.12	5025.09	721.034	2290.38	115.569	914.536	1	182.963	820.308	749.686	629.134	1.06709	1085.18	2.78319	445.738	84.8944	247.651	1527.37	245.873	1	2882.21	801.919
Q7Z2W4	Q7Z2W4_T153.	T153.	1	1213.6	1	1272.01	1	1	176.642	2199.99	716.623	1153.45	115.015	1049.6	8060.26	1	1	2859.31	836.758	1544.99	1129.21	1659.44	1375.9	331.109	1552.15	1	5423.17	4606.61	222.021	1	1.32905	1.09257	865.069	1299.65	1	1382.55	2879.66	1381.95	3.10123	687.798	1563.38	1	68285.3	4144.03	670.791	266.969	1164.65	1	1283.52
Q7Z3E5	Q7Z3E5_T655.	T655.	8128.79	7313.34	1735.47	5109.17	1482.28	1	978.953	8558.52	1.9681	699.561	1149.71	536.728	1	1253.93	1	1.52278	3920.63	689.246	1	1	6858.43	1	4701.94	4130.71	6698.33	1	1	1754.67	1	3.17935	3078.23	4663.55	1	1131.79	992.574	1446.68	2.64696	1471.68	631.504	7243.49	39.7191	4320.81	5403.6	6625.31	2496.11	711.85	7900.62
Q7Z7G1	Q7Z7G1_S65.	S65.	5336.8	9462.8	229.071	1	15546.1	1	2424.52	1	767.046	1	1	6546.88	1.33815	1323.99	2.64237	1.73099	2700.94	1392.66	503.209	106.183	30248.5	1	4549.02	3585.38	331.071	623.097	400.441	3153.01	1.19073	1.42199	1375.89	12325.2	1	3277.53	7662.01	1538.44	3.19979	1556.2	888.914	238.5	211.783	5235.51	1	8176.23	5706.89	360.209	8732.47
Q86TI0	Q86TI0_S108.	S108.	7052.41	11127	50748.7	17414.7	204955	6194.93	5495.39	5304.1	4196.37	31988	2155.8	2999.97	13579	44432.4	8514.57	1	3560.26	1717.7	465.896	19860.3	8802.83	10941.3	12841	12167.1	8048.16	35652.7	43803.6	3042.41	2846.9	16609.8	4501.92	20697.8	6192.22	29388.1	21888.6	23547.5	7109.45	9049.86	1	14332	46041.8	6642.24	2727.2	4428.77	7884.62	12985.9	17648.8
Q86UE4	Q86UE4_S370.	S370.	208798	59330.1	145814	34227.4	1.06869e+06	110408	239417	58440.6	66502.1	230987	124026	14887.1	885006	101913	1.31104e+06	1.87837e+06	188302	2358.37	208920	155605	403320	462212	15997.7	200604	210956	2.89172e+06	487565	405449	17504213	581080	34210.5	130194	316163	21584.1	34429.1	17679.6	2.74999e+07	171616	403609	82190.9	39657267	23314.2	920538	56652.2	25949.9	329308	127254
Q86VM9	Q86VM9_S558.	S558.	8357.28	516.152	6575.9	2716.24	17994.2	27522.5	32273.8	1136.15	18675.5	769.899	9528.72	3830.27	5288.9	7521.7	9376.23	537501	27539.2	1909.4	56222.2	1614266	140492	23876.5	822.26	11915.4	6365.07	473901	159364	16116.1	377820	125494	1825.56	11500.1	270883	747.349	3037.54	1082.83	46585.4	8413.55	69511.9	7972.23	100396	2300.52	44921.3	1	913.664	12498.1	11111.5
Q86VP3	Q86VP3_S386.	S386.	5171.38	3280.45	3044.84	3241.04	6394.05	10213.3	2712.33	4938.85	935.66	1607.8	4964.04	3648.18	65732	2912.49	19954.3	1.30851	367.331	1322.79	450.337	11071.8	3530.5	4646.99	5871.9	8624.49	5124.29	1	157.766	2088.23	9632.31	6939.5	5608.85	4769.82	1	5712.59	6429.98	4842.92	31204.7	2353.81	1	5097.15	83.9813	7139.19	1837.61	2146.74	5770.27	7467.15	7205.13
Q86VR2	Q86VR2_S161.	S161.	161.328	591.415	5234.07	226.451	13382.6	595.148	3985.73	3.07963	207.754	3483.84	131.48	421.264	1633.71	12280.5	1288.67	16319.3	1331.4	593133	136.502	15214.2	1881.43	996.427	433.593	7652.85	1200.76	84283.6	22198.2	2	8113.6	99425.8	103.226	20320.9	5956.84	2	10174.2	4099.7	3.59273	2519.53	16504.3	2	114.54	1753.88	865.707	566.024	1384.71	276.594	1723.51
Q86VR2	Q86VR2_S163.	S163.	161.328	591.415	5234.07	226.451	13382.6	595.148	3985.73	3.07963	207.754	3483.84	131.48	421.264	1633.71	12280.5	1288.67	16319.3	1331.4	593133	136.502	15214.2	1881.43	996.427	433.593	7652.85	1200.76	84283.6	22198.2	2	8113.6	99425.8	103.226	20320.9	5956.84	2	10174.2	4099.7	3.59273	2519.53	16504.3	2	114.54	1753.88	865.707	566.024	1384.71	276.594	1723.51
Q86WA9	Q86WA9_S4.	S4.	30185.6	20596.9	18693	30711.7	47205	112073	12874.8	36523.6	43231.8	2403.22	17012.7	14379.3	393397	31627.5	212853	11721.1	22417.2	1934.91	7534.07	1	16620.5	26763.6	52157.2	51198.9	24048.2	1	12137.9	17530.6	1	1.09814	43721.9	33944.3	5341.44	24440.5	24811.9	19800.8	152000	42017.4	93787.3	17312.8	210.191	32428.4	8813.58	27363.1	38320.2	92887.2	56360
Q8IVT5	Q8IVT5_S492.	S492.	9598.45	4030.92	2870.66	5583.57	21675.8	14943.9	4750.29	2140	1	2631.15	1904.77	3039.54	38077.4	6367.59	43039.6	1	1061.05	1410.38	687.608	1703.44	11647.8	9118.64	8679.03	25611.2	8237.31	38811	5575.39	8467.58	891.588	8667.47	5759.2	5692.33	915.611	2659.02	8713.1	5094.77	8427.84	4862.73	1913.86	4821.39	116.023	3014.07	9105.43	3004.3	3257.03	8978.02	8149.66
Q8IWV7	Q8IWV7_T21.	T21.	3894.37	1	1456.37	1761.45	24638.3	7953.06	3732.9	1	1.09139	154.403	1	3255.94	16656.5	7947.52	4078.2	1.12557	659.221	727.97	1	1	1425.11	1	1487.12	1615.88	2575.28	6287.19	6986.62	1327.47	1204.88	2.58729	898.194	2816.43	695.946	648.239	9072.82	1767.84	2.63898	3861.7	1889.64	570.74	55470	2894.45	1176.65	1170.21	1219.54	2884.34	2489.4
Q8IWW6	Q8IWW6_S201.	S201.	4184.24	951.004	3358.53	1412.75	16915.2	2247.95	1102.59	172.007	1	331.624	352.004	455.718	213952	787.517	102.654	2122.63	1	1337.17	233.666	1	2175.14	1	357.066	1619.41	2496.05	2248.69	2355.39	1	1.2273	1.31411	291.329	1735.31	675.6	1874.97	1926.06	1132.3	82.5889	5819.03	1	784.429	44157.4	702.614	1546.22	324.529	363.741	2846.61	2451.62
Q8IWW6	Q8IWW6_S240.	S240.	12111.8	8181.2	10997.1	8616.25	33799.1	8414.93	6081.5	7872.99	12160.4	7986.04	3995.85	3304.01	49065.4	8244.47	25488.4	1.83413	5811.73	455.811	468.361	1	15577.5	5053.57	7684.92	28789.5	14855.8	15275.1	18040.9	2665.27	1.31361	6.70923	3704.8	10625.8	1	14322.4	14624.8	9818.35	40205	13644	1551.99	16612.8	106.69	7579.91	6196.83	2934.41	7430.69	19507.2	14497.6
Q8IWW6	Q8IWW6_S545.	S545.	15825.2	15925.6	27950.1	33282.6	101488	31608.2	13760.5	8312.08	65.2209	14097	8878.4	10234.2	100009	22346.6	52584.1	106624	261.037	6635641	4683.77	123942	29563.1	30640	67201.8	38287.8	28426.2	677892	107635	18551.8	251282	62.0525	24155.1	2586.85	9897.06	21096.8	26407.3	14308	20443.9	29055	2200.73	16972.7	173152	10809.9	19908.2	6577.2	6627.68	31558.6	28984.5
Q8IWW6	Q8IWW6_T231.	T231.	50388.3	15577.8	15326.2	19590.3	80228.9	20412.2	13951.3	14977.4	41212.9	21549.8	10162.5	8939.75	110060	20998.3	61368.9	3.81628	9366.89	381549	987.008	427.497	57634.6	11222.2	38211.4	86422.9	32925.8	15276.6	24014.4	12500.5	2.31361	11.149	10282.1	19683.5	272.607	16618.7	32611.8	19714.5	47272.9	21851.9	1552.99	36618.5	197.923	20880	17283.9	8454.57	15356.4	34609.9	30919.2
Q8IWW6	Q8IWW6_T377.	T377.	1	2702.64	499.464	1603.89	4913.94	2.5435	666.673	1039.97	442.178	712.918	462.043	821.681	5.43976	1	35.3357	1338.57	1	1053.03	176.416	1	3563.42	1	860.782	1	2107.54	1081.53	1	1	1	1.1684	494.122	2157.78	1	540.285	1312.25	735.054	23.5799	512.946	501.476	1137.14	15.4481	1428.44	1	973.801	259.129	1	3797.18
Q8IXM2	Q8IXM2_S70.	S70.	206.239	2513.46	2531.79	2514.85	8833.98	938.039	1218.58	7877.63	5648.38	780.467	16004	1206.45	1491.01	2590.48	3.32236	21873.6	18129.4	1674.24	2736.13	54108.6	32543.2	15616.4	2	11515.1	9651	41394.3	42162.6	7040.23	242514	146651	2802.45	9102.73	5605.36	3401.88	1535.43	1966.15	1.02616e+06	14073.3	8816.2	11429.1	2996940	2566.73	118864	476.218	1167.06	2424.47	3590.04
Q8IXQ4	Q8IXQ4_S103.	S103.	1	1237.49	23155.8	4891.97	3240.71	360.63	4876.47	1.54413	202.612	1	1866.31	21.9077	1	7540.5	1	166483	306.295	172.559	139.641	3858.91	928.114	1	332.203	1	4473.58	11.8572	3677.99	1	2964.92	96.6688	249.808	38670.5	14379.4	8198.17	10913	7704.4	5098.13	1967.18	1.72178	921.596	71.509	51.4146	374.311	14.0697	3158.8	1	1664.64
Q8IYB3	Q8IYB3_S260.	S260.	80518.5	23573	39292.5	14578	149604	115061	126765	77767.8	154456	226808	192381	18110.7	1.06255	63038.9	1.09654	1857740	192924	2758602	526576	3979411	2706639	288721	17217.4	186427	209130	3147411	820432	130564	7632250	3206586	58304.6	81456.2	1224068	5974.79	27886.6	12057.2	19166.5	79479.9	1005721	132178	383271800	30021.8	1012862	10368.4	19369.8	1854.73	70505.2
Q8IYB3	Q8IYB3_S384.	S384.	3971.71	227.335	535.55	1	6130.2	671.402	24132.8	120.743	1069.42	3645.06	32.956	903.571	42.6179	838.837	34433.2	732193	2886.45	991.249	366.18	169768	782394	2488.79	134.084	1418.09	33503.8	5766.09	112175	2717.64	1821546	452263	305.431	3157.09	7653.08	1	1444.64	53.9545	18677.8	10527.3	46763.8	178.05	672042500	809.619	158566	515.791	1	537.175	7423.9
Q8IYB3	Q8IYB3_S386.	S386.	3971.71	227.335	535.55	1	6130.2	671.402	24132.8	120.743	1069.42	3645.06	32.956	903.571	42.6179	838.837	34433.2	732193	2886.45	991.249	366.18	169768	782394	2488.79	134.084	1418.09	33503.8	5766.09	112175	2717.64	1821546	452263	305.431	3157.09	7653.08	1	1444.64	53.9545	18677.8	10527.3	46763.8	178.05	672042500	809.619	158566	515.791	1	537.175	7423.9
Q8IYB3	Q8IYB3_S388.	S388.	3971.71	227.335	535.55	1	6130.2	671.402	24132.8	120.743	1069.42	3645.06	32.956	903.571	42.6179	838.837	34433.2	732193	2886.45	991.249	366.18	169768	782394	2488.79	134.084	1418.09	33503.8	5766.09	112175	2717.64	1821546	452263	305.431	3157.09	7653.08	1	1444.64	53.9545	18677.8	10527.3	46763.8	178.05	672042500	809.619	158566	515.791	1	537.175	7423.9
Q8IYB3	Q8IYB3_S397.	S397.	3.28556e+06	18001.3	13044.4	4528.19	8.82089e+06	3.46495e+06	135263	4550.38	83848.2	32390.8	48824.2	5184.47	507.57	18861.5	383.303	9901923	41299.7	859.395	360980	3.18277e+06	564490	11419054	3122.48	3.53278e+06	150698	1.93021e+06	1.70777e+06	2677387	233235130	2.95591e+06	3382.69	28661	580212	1691.62	9693.58	2656.57	320791	4.93668e+06	275533	23302.5	305177808	11416.5	65629.6	2126.9	4838.07	93781.9	36788.9
Q8IYB3	Q8IYB3_S458.	S458.	4535.22	932.699	1793.61	1	3559.44	2.64764	4590.48	74.6079	1	3081.24	1107.79	261.249	81.6231	2124.61	2107.34	67027.6	4963.65	836.668	4368.67	5630.48	3370.16	912.984	126.694	1	2698.53	8679.82	19388.2	2261.91	657844	100820	352.859	2034.76	23403	2237.35	1211.77	566.505	115573	6153.82	20391.1	1944.7	1534929	1	5273.55	880.843	2922.38	1.56517	4831.09
Q8IYB3	Q8IYB3_S460.	S460.	4535.22	932.699	1793.61	1	3559.44	2.64764	4590.48	74.6079	1	3081.24	1107.79	261.249	81.6231	2124.61	2107.34	67027.6	4963.65	836.668	4368.67	5630.48	3370.16	912.984	126.694	1	2698.53	8679.82	19388.2	2261.91	657844	100820	352.859	2034.76	23403	2237.35	1211.77	566.505	115573	6153.82	20391.1	1944.7	1534929	1	5273.55	880.843	2922.38	1.56517	4831.09
Q8IYB3	Q8IYB3_S606.	S606.	253560	44501	42501.8	12111	129557	960126	184726	36498.3	163930	237064	180250	41947.5	11503	128823	2078870	12615730	473429	1462.24	299976	12003690	4304429	393245	16388.8	188955	549134	10338720	1736687	332712	7436817	15440600	37626.9	104933	3487807	6133.15	37419.5	8118.42	883952	108994	1019627	129658	5906853000	44114.4	784457	20908	31698.1	73442.4	92963.6
Q8IYB3	Q8IYB3_T220.	T220.	168570	61861.8	92230.8	37659	190400	72789.1	258210	232339	516116	471461	396983	49233.1	474912	133382	1.319e+06	6.00333e+06	409911	922892	851922	1.32635e+07	5.90295e+06	513506	51312.6	408439	407746	6.75981e+06	2.26424e+06	313385	1.29073e+07	3.55336e+07	113517	175879	2.30799e+06	16124.4	56916.8	22706.9	1.15513e+06	153985	577407	431654	1925718540	53759.5	1.65046e+06	45037.3	23908.8	274772	130678
Q8IYB3	Q8IYB3_T401.	T401.	2.22429e+06	17892.9	12133.7	4528.19	8.59411e+06	3.16643e+06	129583	6502.3	89998.5	31340.2	51236.5	4947.07	525.389	17541.6	399.584	9.96889e+06	41313.1	744.212	351756	3.12812e+06	577351	9014881	3121.93	3.55674e+06	156843	1.6487e+06	1.60553e+06	1783262	220067940	2.9011e+06	3187.79	28290.1	581807	1686.47	9519.92	2678.25	148856	5.82114e+06	271874	22897.5	299102186	11642.3	89327.4	2070.78	4774.79	370.872	35464.4
Q8IZP0	Q8IZP0_S178.	S178.	166024	17805.8	35150.4	46253.6	343060	720704	34670.2	14727	9734.86	2461.04	27106.6	42713.8	7.67549e+06	25953.2	5.3827e+06	4.32492	1654.9	2262.46	8800.94	14108.3	54886.2	61565.4	10464	54953.3	84347.7	27925.5	50731.4	18359.4	269064	42844.8	14253	47264	11770.6	28239	55160	39556.9	3964760	109840	2602.8	24864.9	135310	14609.8	68379	25511.1	16984.7	213785	186308
Q8N122	Q8N122_S37.	S37.	1	648.966	9631.9	2133.54	1	1	2470.18	1	1	470.727	301.618	1740.41	1.11789	7401.92	1.12729	1	1	1218.49	1	1	1	1	1306.06	1	80.3619	536.78	1	1	1	1.32354	529.963	6052.54	1	494.253	9437.33	3145.81	2.64585	1	943.622	1	31.6601	2860.01	1	308.398	1	1	3461.36
Q8N130	Q8N130_S4.	S4.	23381.8	10949.6	14242.4	5647.77	12294.6	25891.1	23443.1	210379	195.329	2027.69	8985.59	10849.3	38178.8	17080.8	37594.8	2.20744	23207.9	229.08	20892	1	9284.5	18063.7	28082	42798.7	9908.17	8.7041	12911.6	21739.3	1	56.566	22225.3	48315.3	22796.9	15788.9	17798.8	34237.4	60287.6	13369.6	2.18348	95055.6	61.105	14255.2	9686.46	14031.3	40065.4	30577.3	14712.7
Q8N163	Q8N163_S124.	S124.	241.237	2753.63	4558.49	5946.56	3263.64	1	885.656	1106.6	28318.8	7147.7	2295.29	443.045	1	843.617	2.09451	1.10063	2363.03	626.948	1	22431.7	6843.17	6238.17	1.40974	3415.12	839.186	8102.59	5567.1	1	1345.23	20.2542	445.37	10617	11331.5	4771.19	533.002	3392.4	192700	42012	78485.9	2570.68	93.5499	806.01	12597.4	331.882	1937.91	4544.96	3527.52
Q8N2M8	Q8N2M8_S294.	S294.	2197.31	216.918	4955.5	271.024	1	1.06268	6050.59	1	1	2960.78	1188.75	377.328	4.23812	349.095	24.1923	2.14565	8265.09	2062.45	5914.14	85954.1	24572.4	4262.99	858.941	1647.83	906.5	19992.5	14277.3	21714.6	300416	77316.8	391.571	2098.94	15570.2	186.753	144.682	1	50.6433	2919.3	6178.83	662.54	1793804	109.259	6888.55	1	246.635	485.533	2181.79
Q8N2M8	Q8N2M8_S547.	S547.	2118.02	55.5221	200.155	1	2885.03	17130.3	3490.58	1	984.67	322.515	4013.25	1	251.615	1	271.755	14551	1	1234.99	15906	97315.6	46561.1	10757.4	1	17222.7	4197.75	58489.4	16137.3	4135.38	651771	1.23309	187.671	1958.54	14883.8	1	113.912	55.8358	542164	2649.39	3926.92	1875.54	136.042	302.346	28423.8	1	1	15073.3	721.267
Q8N3F8	Q8N3F8_S273.	S273.	2263.63	1216.55	2276.37	2413.2	9807.7	38140.5	1321.39	3995.31	1734.73	276.92	1469.77	2870.49	105398	1553.88	97638.4	18647.3	102.631	1436.42	1	502.067	2174.57	2119.03	1216.33	8905.85	2485.76	3116.79	4462.93	1732.15	1.05091	1.17831	2430.28	3379.08	908.781	1848.06	3061.8	1688.23	71081.3	3082.06	1	1846.23	61.8169	3486.26	3953.22	1417.14	2350.67	4255.81	3216.79
Q8N3F8	Q8N3F8_S295.	S295.	1747.65	7223.72	7637.63	2668.02	57596.9	1054.28	2064.52	23861.4	5438.19	1953.58	3181.89	8959.09	35362	3254.89	10113.6	1	1	2634.75	525.675	8722.05	7020.15	18324.3	691.643	18784.4	14439.5	8098.06	28491.2	1836.22	22811	15639.2	12547.8	14099.8	3894.59	5878.8	21877	1330.77	17737.6	12243.7	1	3284.22	58.646	9330.69	7350.27	615.874	2010.56	11032.1	6028.95
Q8N3F8	Q8N3F8_S486.	S486.	3304.7	4891.37	8066.75	5302.39	13594	983.03	2052.97	9718.34	440.122	1	4411.12	2254.7	23453.7	1201.2	2210.25	1.05556	1	1866.96	1	1	1	4328.75	3652.57	1558.43	4580.63	1	2104.21	1	1052.16	1	1986.12	8309.06	1	7622.4	2471.1	4123.78	51656.5	7701.66	1	8426.82	31.7996	4033.59	6994.87	4044.87	2726.28	12383.6	10106.1
Q8N3F8	Q8N3F8_S578.	S578.	30101	27448.5	21557.5	20469.8	46636.6	7841.19	11632	40052.3	3655.27	6472.09	27433.6	7909.69	92328.7	11730.7	10588.3	6995.32	2067.08	2886.62	617.728	11505.6	19696	10069.9	19139.6	21842.8	23799.8	2	18015.2	3995.6	123145	2.04247	13496.1	38971.3	2	28159	16605.6	19198.5	135754	28832.1	756.639	31936.1	122085	15208.7	60865.3	16462.3	23535.1	26176.5	36399.3
Q8N3F8	Q8N3F8_T318.	T318.	866.725	2853.33	132.144	453.574	5670.08	4304.35	214.669	3339.36	4382.67	2191.89	1265.63	799.348	321893	1	340.049	1.4109	1	954.39	1	2903.49	2905.42	11643.8	1	25159.6	4857.85	1.3555	321.571	1	4515.94	1	1404.42	3375.62	1	1059.43	261.211	738.007	539758	6776.02	1	2412.6	101.315	1463.65	1126.29	653.17	1	32983.5	1556.85
Q8N5F7	Q8N5F7_S149.	S149.	1760.01	177.171	1657.31	616.528	827.64	1947.12	8772.18	18.7563	183.097	1178.04	3932.4	292.553	93.3056	3300.37	1319.4	141916	25654.1	177.005	23471.7	19765.6	27067.6	4564.01	1.14529	5049.37	1505.68	253156	17744.6	2495.96	66590.3	1097230	654.694	26062.5	64887.2	1	1135.84	541.129	1333.48	1586.44	144854	6177.48	89.5879	1074.69	7961.26	352.606	602.228	1589.69	1347.98
Q8NCW6	Q8NCW6_S82.	S82.	891.184	4780.97	8383.03	12439.6	3873.07	14858.1	3119.09	8349.05	17897.8	517.876	5181.84	7943.32	1093.46	11840	15621.3	2401.27	1555.85	2010.31	459.059	1	7961.38	7807.38	6871.61	12308.1	6099.19	657.237	2349.47	4259.13	1	1.32241	8208.6	6211.97	1	3220.74	5761.69	6719.89	4760.44	2828.22	1	4559.95	60.0563	6270.29	1138.08	7140.37	7815.86	9197.32	6169.94
Q8NE71	Q8NE71_S106.	S106.	831.391	1277.37	899.405	1	5267.29	1	2879.55	1	1	1101.35	1	151.548	1	1	2309.91	1.12771	1	1367.43	1	1	11893.2	3115.04	1	101.466	10518.9	1.05868	12194.3	1	300827	1.29151	1	930.325	1	1	218.476	342.247	10.8819	382.735	1	1	39533.6	493.763	17304.8	1008.03	1	1	3843.56
Q8NE71	Q8NE71_S110.	S110.	70363.3	33528.9	71063.1	42902.1	128534	59843.2	30961.3	30327.7	4063.1	46849.8	45290.2	8285.21	174186	89575.7	223006	682978	45847.1	990964	3675.76	69069.1	26585.6	100077	26624.1	85522.1	82415.9	234646	112177	36584.9	1.05284e+06	225504	31752.7	37211	299287	24616.3	25096.5	27464.9	4.33803e+06	40404.6	42476.2	30503.8	525077	24754	129884	25815.3	30246.8	168812	61374
Q8NE71	Q8NE71_S141.	S141.	681.621	1032.55	5994.32	4675.1	5215.83	1098.26	1945.35	18.3935	181.885	1	2713.91	339.344	3439.48	5196.79	1927.15	324546	3513.53	106.872	174.168	6484.27	239.164	6091.33	2938.56	1156.96	1787.04	306929	7234.52	753.231	3502	142.08	1196.59	39190	37215.1	2338.76	4387.53	3515.03	1.86881	2141.26	9940.33	145.29	56.6941	2686.51	2224.63	1726.85	5524.28	2053.25	4846.44
Q8NE71	Q8NE71_S167.	S167.	2058.54	1457.74	1898.42	574.352	2474.51	1.69331	594.312	4820.34	1307.42	354.621	3514.45	1460.65	61679.3	4238.36	15.0528	7123.9	282.908	1698.28	225.191	1	1176.17	5520.18	1305.27	9945.63	5576.85	40001.1	8311.92	1065.51	44292.2	21149	3580.2	906.764	5236.42	2541.65	2537.89	1806.76	201618	485.281	852.461	460.589	74.4917	3024.5	6613.29	817.175	563.297	3820.99	2256.91
Q8NE71	Q8NE71_S229.	S229.	7027961	14479.8	27460.3	15044.3	3634725	604288	36388	9507.17	6620.42	14997	6396.22	7231.27	11975070	23125.1	2449408	224212	9436.37	604.074	10873.9	25657.5	1773.65	1813074	1165.39	1477141	8080.4	220743	55092.4	268205	28336490	21579.5	7486.42	19798.4	138823	14265.3	10802.5	10961.6	10560910	219386	7000.49	5753.73	492835	12214.2	4678.31	8494.86	12277.5	2167592	20527.4
Q8NE71	Q8NE71_T109.	T109.	831.391	1277.37	899.405	1	5267.29	1	2879.55	1	1	1101.35	1	151.548	1	1	2309.91	1.12771	1	1367.43	1	1	11893.2	3115.04	1	101.466	10518.9	1.05868	12194.3	1	300827	1.29151	1	930.325	1	1	218.476	342.247	10.8819	382.735	1	1	39533.6	493.763	17304.8	1008.03	1	1	3843.56
Q8NF50	Q8NF50_S383.	S383.	1	106.409	1266.47	519.016	22254.6	1	81.7643	1	6450.1	17299.4	210.211	943.39	1419.61	2353.16	807.667	1.28185	3319.1	376224	1	19604.4	681.848	10799.5	1	4570.01	387.171	11693.5	21353.8	967.606	25343	178111	864.471	2663.66	757.218	136.61	2538.41	591.9	2618.76	119.859	4717.95	279.295	2491202	1687.41	4653.3	1	1	64.4241	138.345
Q8NI35	Q8NI35_S1212.	S1212.	34694.7	7962.22	6831.35	9410.53	33667.3	25291.1	3935.47	17058.8	8210.91	5005.74	2710.63	4971.9	194265	12170.9	28879.7	3453.72	363.894	993.915	216.571	237.63	18061	4767.58	33412.5	15234.5	10919.6	1	890.347	5251.95	31921.5	1106.66	8287.78	7392.76	1087.67	7793.79	18344	10064.8	176398	2950.72	544.97	12758	85785.3	17362.3	25083.1	16369.8	15646.8	22781.4	12320.3
Q8NI35	Q8NI35_S645.	S645.	86089.7	69340.1	39641.4	65630.3	116317	172620	59559.1	57221.4	44427.4	45747.6	17156.6	33451.8	311651	38702.3	382460	33873.6	31291.8	844083	13888.9	5103.3	173492	30726.2	103117	82976.8	97838.3	8255.27	23288.9	83246	18276	20595.9	60706	62757.6	1733.3	39509.1	56399	28230.8	217407	50170.6	89848.2	80691.4	2.6551e+06	92191.4	145637	72531.2	37664.5	75922.9	174211
Q8TAQ2	Q8TAQ2_S347.	S347.	2635.5	4057.74	8503.9	5837.86	24100.4	5182.97	3899.65	2166.67	476329	563.399	13503	1160.19	5945.37	13332.6	2884.24	7918.74	8374.08	373.543	1735.49	82254	17739	51057.5	585.163	725.787	9329.52	890384	136172	1000.07	1.05344	45.9323	2869.68	27256.9	29868.7	8146.24	4547.32	3570.95	338994	19478.2	7372.32	10868.2	104.781	1197.59	3165.13	638.971	13082.8	20865.7	3445.22
Q8TBC3	Q8TBC3_S139.	S139.	658.692	6339.47	2811.78	6701.62	1	3.20921	2472.91	2263.73	1555.59	2555.28	1983.51	4807.8	6.17726	2260.29	27.0958	1.26087	765.029	1666.81	2066.08	15069.8	7811.35	1	8094.42	1875.86	1	1.23991	1	1	1.78284	4942.13	2421.86	4541.9	1	2296.48	3614.88	3267.97	58.0145	1	1	2781.79	31.9237	7402.01	1	10421.7	886.838	1	15285.2
Q8TBZ3	Q8TBZ3_S465.	S465.	18206.2	1526.87	1323.87	2455.72	6748.04	58413	947.768	1385.83	1894.33	1174.45	1809.36	2146.43	2026969	1683.93	468965	4.63396	1	1431.75	523.396	4504.43	1733.25	12116.5	2992.11	12895.2	3040.66	1	3546.01	8685.82	1.35503	1.16473	1303.32	2722.41	1	1240.27	1192.98	1847.06	90.4707	2864.62	1.32668	2872.99	448.562	3024.88	4641.52	1413.95	1355.25	62819	3533.38
Q8TCC7	Q8TCC7_S293.	S293.	1269.7	18437.9	21112.8	17670.9	1527.31	6196.94	38838	12384.2	42325.5	9648.35	9888.3	15042.9	21647.4	21412.1	29748.5	7728.88	24260.3	2490.12	12805.8	6930.6	44512.2	2518.45	21039.4	645.072	14472.1	2.00957	6485.91	877.588	1241.03	19761.4	18212.9	29366.3	64620.3	5531.3	4079.61	6954.11	12566	2352.45	30326.2	35679.4	85105.8	17541.6	12374.8	14018.7	13191.9	4830.39	67522.4
Q8TCC7	Q8TCC7_S4.	S4.	1658.49	1545.17	1015.71	821.569	1419.82	2731.1	6187.86	295.907	888474	3088.39	718.76	2184.7	1964.48	1972.91	2816.15	1.62623	10130	156.411	1014.88	1	2750.36	4117.94	206.956	570.808	1229.48	12.6511	1085.82	1383.95	1	630267	1250.86	6925.98	10068.6	1	711.699	499.522	5775.08	2312.7	10315.9	5946.74	41.9094	3918.66	2536.95	798.23	2213.31	5591.48	5318.2
Q8TD19	Q8TD19_T215.	T215.	5715.86	7159.04	8607.44	8793.27	32845.4	11431.4	4902.83	23721	105469	71286.5	13929.3	20387.8	43014.8	13238.3	57465.9	2.38445	68442.3	346.397	10805.6	749955	13116.3	42443	9145.99	117903	12895.7	59439.9	58136.7	1630.92	58873.1	149669	28741.8	10758.1	28583.5	18569	26238.8	11068.9	2.45792	10423.6	4981.57	10160.7	77.7518	20585.1	4979.56	5519.95	6202.8	10072.1	7893.49
Q8TE77	Q8TE77_S37.	S37.	1	6702.92	29909.6	15603.5	23797.9	1	3134.88	3486.35	1019.09	3910.73	3503	3458.2	1	13120.5	1	1	1	1169.62	1	369.481	3602	1	4363.44	3186.17	7565.14	3074.81	2915.09	1	1	1.16402	3931.81	15225.1	1	29138.2	34294.8	22673	2.08425	9440.59	1	3378.87	41.3727	5550.54	2193.2	1294.69	6192.14	1	27485.5
Q8TE77	Q8TE77_S87.	S87.	2209.24	6579.13	26954.7	10318.6	150252	6982.33	7531.68	2849.18	2124.73	8786.73	2077.59	4478.25	27947.1	26905	23311	1479.66	4830.09	1479.39	718.55	1981.38	4133.63	10271.4	3320.11	17965.4	9394.76	32394.6	30469.6	3095.45	10118.1	1	2837.99	16923.6	3380.51	16382.8	30149	11763.1	4284.78	44810.6	4599.35	2556.26	28.9995	5126.43	3146.68	1150.75	6329.38	23419.1	20596.7
Q8TE77	Q8TE77_S9.	S9.	13042.2	22966.5	69792.1	46937.3	239982	7502.23	12079.7	319313	198.894	31538.3	21396.5	7730.84	59343.9	141102	37007.2	5.17939	14919.4	7.19805e+06	3123.34	7585.69	29995.6	23992.5	91709.9	35252.8	23505.5	482701	39686.8	8252.76	2.1225	164.496	32170	299654	18663.7	163857	295473	109150	52900.4	44520	18726.3	98430	151287	40660.6	21526.5	20794.7	154169	32510.5	58368.9
Q8TEU7	Q8TEU7_S230.	S230.	4158.18	1885.61	2137.1	2735.47	14100.6	10822.3	4636.23	2418.33	1834.6	3972.83	483.148	3165.16	14800.1	1563.87	11895	1.54165	6753.55	564.153	1440.61	11618.3	7765.83	6286.54	739.902	9476.95	1514.43	43910.3	54144.2	4730.09	1	3.50905	1098.16	4868.67	4387.27	909.933	3223.36	545.66	2.45714	5465.2	5312.41	1516.78	45.8961	2077.42	2587.5	1230.73	855.242	598.933	4482.57
Q8WUA7	Q8WUA7_S102.	S102.	1	2798.43	6976.98	1948.41	21471.2	2442.54	1834.46	748.749	1076	4411.02	15886.5	1306.71	833.428	6029.22	6051.97	1.10069	1	1868.04	185.458	132102	3495.23	28127.2	842.553	15986.6	12677.1	1	8846.04	1	16383.6	1.32328	4552.45	5627.11	952.851	6985.1	21479.9	3435.17	2.24474	21272.6	1	22463.9	19.9868	4497.55	24629.2	273.594	939.264	14466.6	1616.52
Q8WVM8	Q8WVM8_S144.	S144.	1268.11	3424.84	10118.9	1	44292.4	21740.8	6337.42	1813.89	1	1214.98	3442.59	2564.22	26640.2	5624.22	20004	1.07744	1478.13	1215.38	1278.52	1	3363.93	22398.8	1200.44	7080.02	1264.85	3170.24	6612.23	1	1	11579.5	1444.63	5400.4	1	3510.64	5559.35	4342.6	1.83435	5795.99	8205.31	5958.11	218.981	1767.47	3696.48	1	891.022	1	6879.92
Q8WWM7	Q8WWM7_S111.	S111.	1	181.563	1287.02	9.64374	1814.78	772.848	1745.35	1	34.2016	942.091	2821.44	1326.76	1	1679.99	1	22625.8	2719.52	737.512	668.582	83113.1	841.102	3617.42	1	3304.07	4890.61	10030.9	35921.2	249.118	20725.1	307431	1105.22	1080.04	15512.6	311.645	1595.46	493.945	3275.66	12215.2	1573.98	1834.56	46.2874	492.878	3633.43	110.109	1	217.103	289.153
Q8WWM7	Q8WWM7_S600.	S600.	1074.28	1934.83	2166.55	369.25	871.905	1282.57	1263.18	2	35.1862	2	6717.19	608.363	2.25508	3832.32	2153.64	51963.5	736.916	1716.16	951.411	7553.1	1827.1	7012.29	2	267.881	7371.92	6180.46	19161.7	1200.84	1411.26	33.659	144.838	683.986	20229.5	5958.87	3241.65	2193.26	85813.2	9017.45	2	5822.71	205.749	236.364	8601.94	2	241.37	1480.88	1121.4
Q8WWN9	Q8WWN9_S383.	S383.	11330.5	9498.2	575.944	3087.66	26071.8	22267.6	4874.17	5366.02	10368.7	14098.3	1739.86	3225.28	15026.6	1117.28	1654.56	1	15703.3	1601.25	14331.3	102723	12706.5	11793.3	9089.7	5475.26	2103.72	50556.4	44439.9	2437.42	199717	18433.9	1424.83	4552.96	19982.3	1233.73	3765.58	1117.92	18838.2	1359.06	854.705	2788.47	1066344	4235.24	1554.44	1196.28	2322.13	13469.4	9377.43
Q92466	Q92466_S26.	S26.	747.988	5013.73	1815.71	1910.43	95603.1	1	7598.46	8920.37	1	10496.5	5926.66	974.508	1	12138	1	19022.6	19714.9	1867.57	8830.76	64824	70912.3	13426.6	7399.4	8711.46	7106.67	38315.8	33108.6	16885.6	29928	180731	1500.28	12884.8	23241.1	4864.76	3916.79	893.638	2.40193	31687.3	8014.4	9926.4	2963737	3013.87	27068.7	4077.83	1445.14	21790.5	8293.57
Q92563	Q92563_S71.	S71.	246880	188342	195820	314616	412008	158670	30426.5	283012	431664	118608	519693	194510	2479289	786206	969361	69303	271492	42222070	41512	64922.8	545335	1044642	420805	117778	409599	53626.3	260692	280698	75322.4	1.22249	401470	311579	68603.4	222452	140881	154739	364931	195125	165439	239014	129637	459330	189201	778228	344873	995195	745465
Q92625	Q92625_S668.	S668.	38149.1	13231.1	48305.8	20792.4	86679.4	190231	16083.9	8569.1	4240.26	7395.96	4782.31	7649.12	234625	14262.5	721259	6695.55	3716.27	2062.97	3371.68	341.032	25996.4	19980.5	12575.9	43351.2	18506.6	25254.6	15023.8	18511.8	59768.7	5231.98	8682.44	12303.1	1	39359.4	22094.5	18016.5	980063	16377.6	7809.94	12347.6	203.598	9513.04	9561.31	11883.7	11740.9	33718.2	36961.5
Q92625	Q92625_S684.	S684.	11581.2	7105.48	32287.8	9405.8	31929.1	4488.69	8917.11	58846.8	185.342	13647.1	11402.5	3556.73	12201.7	26246.6	7267.55	7798.53	2799.89	300745	957.756	1158.24	18080.1	12011	24530.8	37457.4	10761.9	399339	24876.3	6705.99	81506.5	72.9047	10432.4	46024	22159.3	58579.7	26702.8	23247.5	79014.4	4889.39	5832.46	45009.1	74234.8	27577.4	10815.6	15938.7	24041.1	21751.8	23841.1
Q92625	Q92625_S908.	S908.	146.81	84.3429	2400.33	514.463	90.5439	141.16	4121.12	273.78	398.887	850.897	216.928	1016.99	215469	330.7	168475	3.53661	168.099	393.835	108.164	1070.02	559.455	133.747	515.734	118.718	1	2.04728	1	111.102	54733.9	448.876	396.054	881.557	1	218.841	1357.82	1853.49	216.4	41.8962	1	804.661	2.28491	1303.39	4066.8	401.06	34.6454	218.841	3385.44
Q92734	Q92734_S197.	S197.	6957.01	1182.25	432.513	2430.91	4377.95	13061.1	4924.86	5183.13	237.377	425.433	5876.2	2433.57	9960.87	6980.68	22075.1	2081.02	2	677.322	175.552	494.85	2660.14	867.53	6310.36	2659.6	1899.68	10796.4	476.433	6617.73	1502.84	165.413	2714.49	3588.08	1501.33	2902.85	2041.52	3222	25942.9	6214.33	4.25207	7576.78	176.291	5095.18	16079.5	7799.94	19570.9	1040.94	4306.36
Q92934	Q92934_S14.	S14.	7640.9	4885.2	4643.51	710.241	1	5207.33	1503.2	7470.81	1.43796	1026.42	5416.66	2891.09	24737.1	1161.97	3642.63	1	335.779	661.832	1	1	2509.23	166.166	2017.32	15580.6	8098.94	1	114.403	5535.75	1503.3	1.54379	8756.52	1163.58	1	9796.5	7716.35	5151.15	4915.14	8335.31	829.026	4078.98	36.8674	811.302	18406.5	2262.05	3342.32	1223.13	2731.61
Q92934	Q92934_S33.	S33.	373.006	1993.32	2334.28	952.209	100.516	441.568	633.061	6210.45	2	3651.91	4508.02	1876.54	2	8009.75	2408.14	548.355	894.507	2928.2	2	2	786.196	220.106	6448.21	10586.3	2611.44	880.989	2	438.142	26854.5	2.19018	7414.06	1749.41	455.961	4066.32	3174.23	9997.68	3.76296	412.699	568.002	3114.32	112.616	5724.02	8670.99	3593.55	5997.19	2	4626.3
Q92945	Q92945_S181.	S181.	12597.7	14848.7	16350	15249.4	76203.9	19381.1	27175.5	28932.1	33983.3	10703.5	275814	10313.7	29236.9	19339.7	50622.1	358903	40495.1	1897.7	85752.8	1186561	89663.1	87558.5	2687.67	70690.1	40809.8	216596	173267	49043.7	988335	174488	15393.3	31631.5	496220	18774.3	14998.3	15575.8	956890	93067.9	161921	160166	728854	15546.4	512814	10796.8	8444.4	42648.4	25189.3
Q969J3	Q969J3_S56.	S56.	478.297	1546.9	1	1	8663.21	477.302	545.061	2356.22	3280.94	5788.38	12127.6	623.097	1	239.111	1	1	4146	1515.22	4001.91	55569.5	38892.6	10586.2	1	10680.2	7776.98	3041.14	8516.31	380.702	37838.7	53212.3	874.324	1004.97	2557.14	434.1	488.14	197.346	1675.43	3818.93	1	13685.2	679134	996.556	74882.8	1	1	1	496.562
Q969K3	Q969K3_S62.	S62.	9107.52	8897.73	4986.12	10156.7	6163.47	7306.5	2798.55	3674.31	359.985	2101.96	1741.12	2379.86	1837.7	5475.79	4756.13	4906.81	4509.95	495.033	573.564	3397.71	10526.8	3259.95	11738.9	10973.4	8073.31	4111.91	959.258	5436.65	949.071	16821.3	8982.54	4468.63	1004.09	3462.1	2981.74	3594.95	15340.9	6022.95	13023.7	10572.7	140.132	3743.31	8749.85	11377.3	4263.17	5415.57	19158.3
Q969X1	Q969X1_S81.	S81.	553216	150742	132529	121769	225690	68024	189362	314545	4.42591e+06	371601	91927.9	244050	1.2177e+06	129901	1.66068e+06	572824	438368	6.96665e+06	131155	150446	778201	333067	379503	353263	184896	149974	179164	285879	991981	59080956	208397	362244	148564	74595.9	96862.4	114783	905919	173622	1.3871e+06	309576	105560450	167116	350743	508137	197981	297858	303685
Q969X1	Q969X1_S83.	S83.	519145	145610	92583.1	124003	200655	46093.9	145616	240394	1.5029e+06	297598	82985.2	221749	536551	175548	1.43052e+06	426393	344448	1.49615e+06	115544	158686	680642	291314	370667	338749	170958	113953	178922	539042	759946	32392580	216080	228963	122068	95379.9	65533.5	91206	1.80344e+06	164807	1059078	252272	68281360	153750	433623	518094	170925	269439	544704
Q96A59	Q96A59_T123.	T123.	2814.12	3042.01	1517.56	5108.54	1676.24	4000.03	5785.76	46705	181.898	2068.22	2226.11	3195.25	3873.88	1087.85	6471.81	11673.3	10963	186.637	2002.79	1140.77	7154.66	1586.99	5648.97	3271.03	2267.01	142222	1187.09	15840.8	696.85	287588	6564.75	59660	13307.5	4776.23	4255.26	5312.28	7645.98	1657.97	150164	55713.1	67477.6	11456.9	3251.36	10118	9383.17	2394.11	13991.5
Q96AX9	Q96AX9_S265.	S265.	1	3273.9	2724.05	3744.88	20393.6	13965.3	6530.29	2610.89	4758.66	1802.89	850.802	3811.97	101.434	4235.45	346.588	1957.18	1187.59	1376.29	2391.33	50.4294	2286.14	1	3655.73	13568.8	1822.63	11178.7	2807.09	5384.64	965.237	1.47467	3053.43	3811.35	300.499	1837.5	4056.78	1821.46	65.3479	4620.63	3009.04	1900.02	397929	5123.33	1498.2	2252.3	2378.05	3.28539	5685.18
Q96B23	Q96B23_S66.	S66.	6315.01	817.405	5919.87	2012.62	10401.3	50406	14404	143.683	369.01	516.723	3810.62	1612.73	136232	3662.96	292.113	111352	9504.17	1372.87	5673.03	33487.6	8711.38	30808.4	581.47	11154.1	10451.9	211258	73869.8	302.924	425665	1.05558	714.152	6658.02	42546.2	1167.64	1462.95	5654.17	528435	16715.3	10481.5	1121.26	128.991	738.327	12906.8	154.461	192.356	5044.47	1033.07
Q96B97	Q96B97_S210.	S210.	64110.4	30474	19518.6	21280.8	21270.8	16889	18491.3	175386	8459036	25843	28945.4	13814.5	48417.3	30654.6	21103.8	77989	56856.8	2064226	7080.82	177827	61387.8	54480.9	72608.9	54922	28354.7	7730690	271630	51566.3	95541.9	24128080	34408.2	113052	162038	68823.9	27486.3	41512.3	287547	14151	65024.6	141818	607904	59372	60562.6	103987	78283.4	119801	38215
Q96B97	Q96B97_S44.	S44.	827.742	512.17	202.999	91.5067	413.232	145.26	599.788	5.94287	263.296	1	1129.87	553.243	1551.84	229.014	1	4316.9	1.03559	197.106	1	3003.94	1201.1	430.828	1	2055.9	406.789	47321.9	3467.36	732.962	13748.5	126.339	1227.53	1	1	1294.04	518.808	1503.4	1.96126	226.952	3.23421	1240.77	7915.87	1112.3	1955.91	2583.28	1445.85	3381.18	1578.7
Q96B97	Q96B97_S567.	S567.	29242.5	24541	13402.9	20708.9	19677.8	34929.8	9750.27	45970.1	32369.6	14396.4	10683.5	6334.5	121173	7750.57	57810.8	7131.54	83123.6	2158.93	25677.3	362955	73937.8	19953.8	22380	17842.2	22883	106761	27738.9	42616.8	495279	100031	18398.8	31411.9	44547.7	15179.5	6787.77	20305.8	62787.8	17177.9	643.17	35729.9	1.10695e+06	17517.8	27424.2	41542.2	22566.5	71304.5	35843.2
Q96B97	Q96B97_T24.	T24.	1	2760.89	807.879	2294.94	222.994	880.79	1523.48	1	30.4818	734	980.731	685.946	1	867.181	1	1.37593	880.119	293.486	1	2039.47	198.495	1	2229.41	166.628	30.3701	5.26384	1	1	1	18.5882	3170.43	4421.93	1	1534.63	864.691	3988.64	21.2895	1	1110.14	12070.8	96.5887	2681.68	1	7674.82	2154.22	1	4100.74
Q96BX8	Q96BX8_S38.	S38.	10731.2	11377.6	2219.02	5170.94	20215.9	10119.6	1781.38	1056.23	2.73942	11300.3	2402.64	7071.34	85890.1	4877.41	27418.8	1	1	992.622	1	1	21820.2	3299.11	5941.99	24850.3	11939.5	5093.86	14615.6	3301.52	124179	5.39861	9530.82	243.99	1	2219.3	7007	2408.64	6803.96	5474.69	1	1971.45	1611233	2546.86	19271.8	3229.88	1	25304.1	8632.18
Q96BY6	Q96BY6_T209.	T209.	256.596	2387.03	5571.68	1385.21	13220.4	9221.58	423.925	1155.95	1	1	421.393	567.038	2404.88	1	3376.29	1	866.785	1589.04	1	3269.01	4294.2	4625.27	129.624	2493.02	6082.59	1	5861.61	1	32382.4	10372.3	2001.01	5175.94	1	271.501	1312.8	807.652	1.91234	883.728	1.79923	188.865	22683040	2553.8	8736.44	676.864	1774.82	3755.86	11231.8
Q96CW1	Q96CW1_T155.	T155.	40669.8	24738.5	14390.3	12630.1	34961.4	62617.1	11694.9	2325.73	14.7679	26689.8	33335.8	7373.96	74309.1	5653.05	91575.6	13642.2	37400.6	460.187	21811.6	941435	660266	74207.6	7189.65	122764	32083.8	34267.4	99439.6	59861.1	7441.04	6.27739	11115.4	1615.81	22460	9986.04	4954.24	10762.8	47554.2	28690.1	19614.5	15829.1	1266531	4728.71	153276	3504.25	1330.29	53749.1	21799.2
Q96D71	Q96D71_S650.	S650.	938.414	1048.98	9886.14	777.361	6570.63	2.49919	6156.86	1332.2	2	1630.5	5826.44	5218.46	12.9946	7663.56	39.5496	3.50487	3961.77	2912.06	2	123767	2492.56	5093.01	731.247	2	6965.94	36863.3	16931	2	11943.6	5636.48	1593.11	9797.38	31976.1	2115.66	8483.35	3549.74	86.429	681.532	240.984	2792.76	138859	4499.1	1936.45	1803.35	3615.12	1071.09	7546.42
Q96EI5	Q96EI5_S102.	S102.	9857.82	1906.07	3537.42	741.114	13657.1	4.82891	315.591	123.949	1	1	1	14.4761	205.021	1	307.719	1977.43	165.453	1433.8	1	377.396	1	1	55.5495	569.167	1511.25	4596.23	865.448	1172.12	10450.2	5151.2	490.844	1121.2	1	2662.39	1530.92	1536.47	2695308	7446.72	1203.14	1	76.8876	1	1	565.817	1	116515	2252.03
Q96EP0	Q96EP0_S367.	S367.	10240.4	8980.06	7424.26	6271.34	28909.6	6993.27	18583.2	4194.62	7322.47	18697	4616.48	9748.71	8844.12	7618.01	5502.14	1	8233.19	3284.71	9623.27	4063.07	11379.6	11964	5795.11	40882.2	7088.96	25592.3	31329.6	1928.04	8174.65	89346.9	12238.8	9868.91	12447.8	11035.2	14080.1	6739.09	2.29497	12728.8	11155.4	6615.34	287272	10173.9	7487.01	4513.91	4519.02	1494.89	7054.07
Q96EP5	Q96EP5_T86.	T86.	8.3363	39.5493	116.96	1	7.06128	23.664	260.569	273.803	20.4767	249.625	9468.98	36.0036	275.723	1	234.041	3998.83	141.18	1040.36	1	1929.98	364.827	10286	1	6524.06	190.337	4.21992	1	14.3898	186930	11978.4	1	1	523.116	1	1	1	116.131	4233.03	570.161	2744.89	59.9308	127.827	17285.1	1	1	3.42376	54.5814
Q96EY5	Q96EY5_S163.	S163.	7046.45	23262.2	13181.8	13294	11948.4	35620.3	4829.07	35135.3	31939.4	13366.8	8100.02	6090.74	7840.66	12538.1	6959.71	1082.29	29828.1	1152.42	4000.66	2940.82	27470.5	27826.9	18135.5	38343.2	16388.6	845.721	7925.37	14519.5	16175	1.19384	23272.7	43555	1517.06	13798.2	6736.95	14793.3	10150.4	7539.62	12537.5	22231.6	208136	16097.2	31241.4	26717	26895.7	49844.3	38923.8
Q96EY5	Q96EY5_S170.	S170.	323256	173903	126791	130044	216190	278882	119783	280411	376461	72328.3	90391.4	46411.2	757063	136559	333040	10657.2	115181	3.73271e+06	61228.3	24692.4	190555	194687	196021	197593	168371	27501.1	67640.6	348885	99866.1	7.02802	147786	233748	5350.39	121373	71368.9	126001	1.15522e+06	134905	96211.6	250704	135.34	116260	275589	310369	171383	559769	344575
Q96EY5	Q96EY5_S192.	S192.	27189	11044	7321.58	10323.7	11556.6	122096	11267.5	12538.5	19810.3	4929.66	3984.87	5886.83	158802	9773.15	8.78238	1.97708	13252.1	9903.48	2286.12	3253.16	662.851	6883.57	10416.2	12463.4	15106.3	1.54739	1044.42	23999.2	1.05426	1	7787.93	18528.4	1	5190.79	6499.96	12908.4	262312	9975.8	40882.8	8502.41	119.075	16374.5	156.688	25638.8	15951	34850	30130.3
Q96EY5	Q96EY5_S195.	S195.	27189	11044	7321.58	10323.7	11556.6	122096	11267.5	12538.5	19810.3	4929.66	3984.87	5886.83	158802	9773.15	8.78238	1.97708	13252.1	9903.48	2286.12	3253.16	662.851	6883.57	10416.2	12463.4	15106.3	1.54739	1044.42	23999.2	1.05426	1	7787.93	18528.4	1	5190.79	6499.96	12908.4	262312	9975.8	40882.8	8502.41	119.075	16374.5	156.688	25638.8	15951	34850	30130.3
Q96EY5	Q96EY5_S41.	S41.	3977.32	807.07	402.108	1119.17	3595.16	10324.8	830.897	2441.71	48.2535	261.404	342.747	483.434	5466.21	600.574	4639.35	1.53015	1318.93	302.097	342.958	1765.53	4114.72	531.855	1247.17	1794.62	1585.65	3.28656	1	4785.64	1	45.8266	2090.78	3163.94	1	561.621	1259.03	805.406	21973.8	953.105	9744.62	2196.91	90.9776	1075.88	2585.69	1578.75	1172.79	5049.49	2722.7
Q96FF7	Q96FF7_S233.	S233.	46228.7	36733.4	28161.8	4043.29	3185.2	169.036	76174.2	50912.3	4254.33	1784.91	19451.8	12064.7	2	131428	2.05805	3013.34	910.265	2226.23	4626.66	4937.85	4202.83	1389.42	437411	21162.8	4514.63	25129.9	3988.64	47522.7	19940	16709.7	22188.9	25566.7	1412.11	35928.3	73975.7	428272	13846.2	32695.6	3607.37	1.54832e+06	140.356	40600.2	16809	86410.1	237936	21220.2	57704.7
Q96FN5	Q96FN5_S179.	S179.	38410.4	190389	105095	150994	50463.1	94130.7	117159	660801	3.3327e+07	155413	93066.1	33604.8	9843.93	72403.4	11535.6	281524	1.09545e+06	8.77025e+06	76218	101433	306016	35831.5	221781	53839.4	246150	1.13344e+06	30641.8	29694.5	20064.1	2.78823e+06	190649	670030	63255.6	94891.5	43590.7	83826.5	11.4781	130284	5.71838e+06	364936	2.87065e+06	212194	212828	449582	144325	4068.35	574223
Q96FN5	Q96FN5_S272.	S272.	566.791	750.292	343.222	753.306	256.161	594.264	102.874	5628.6	205398	846.205	639.29	348.88	1983.76	32.238	1	2.72693	1013.54	228.536	328.419	1	2418.84	983.873	1	2655.07	1273.77	4.72315	1	332.752	1	97.737	2110.63	3485.15	1.27058	697.033	361.887	616.624	1333.82	572.098	8430.46	1210.05	100.636	1306.05	1620.49	2246.41	347.774	1275.09	2888.36
Q96FN5	Q96FN5_S290.	S290.	13517.8	4766.64	2640.55	4952.69	4176.76	7093.88	2862.66	10931.8	7289.94	1701.93	2006.42	1815.89	12842.3	1523.22	9986.01	1	5263.17	707.226	654.799	1	12366.1	1	7299.69	1505.69	6861.81	1	784.479	6864.19	1230.65	2.99857	4203.2	5105.1	1	1686.49	2025.36	3274.74	1.91696	6046.6	14250.3	9154.02	62.3692	4937.83	11309.2	6878.88	1856.25	4883.66	16674.5
Q96FN5	Q96FN5_S36.	S36.	198801	144162	39705.3	108783	67173.7	160828	64372	137278	239110	19935.9	60909.7	41584.4	481656	43254	853263	21348.5	90718.5	2338.69	35038.8	11170.7	270665	99270.4	102343	244847	215750	7340.9	17640.5	133669	2958.23	4.04392	121743	134035	845.088	21217.1	51759.1	70968.3	48050.1	151117	276169	138664	94021.5	133826	194756	220226	77565.6	209165	390651
Q96FN5	Q96FN5_S374.	S374.	232134200	296638	86178.5	112209	34964220	58462900	72704.3	115236	253991	37627.5	29385.5	29971.6	339545	64001.4	54437530	69538.9	86118.8	464349	47493.7	28083.6	176851	103755800	106998	196065700	580893	23977.1	69052.5	18799390	62.8834	1	90961.1	186360	4234.88	116828	50786	107901	49019150	14536950	320328	175636	10.9277	136260	208389	172274	168237	449002800	581296
Q96FN5	Q96FN5_S447.	S447.	79246.8	10481.4	3848.57	13086.1	23333.1	411607	5124.67	23263.2	37456.6	7864.43	6382.43	5551.43	17954450	5501.28	11372980	4138.12	10464	1301.2	5269.9	372.32	16053.6	41867	17950.5	123895	17635.1	3936.67	1366.34	23178.2	3559.72	31309	9347.99	15294.4	1	4889.9	2591.02	6956.8	124.283	23606.8	28665.2	13444.8	248233	15171.6	20404.4	20441.8	7089.24	296748	32287
Q96FN5	Q96FN5_S567.	S567.	148.458	43503.5	24506.5	22540.8	152816	80931.6	2356.29	35914	96788.5	24442	8386.54	18184.5	285.263	10836.2	604.913	1.15436	24119.6	689.408	4096.94	142.495	59035.4	66.6676	30613.1	23.7297	65309.4	3.13664	14005.3	35.4717	186552	1821.06	26748.1	22996.6	1	27214.4	11853.9	15482.5	75.6697	177142	25596	35392.9	194256	10687.6	15266.1	59811.2	39224.6	102.741	97804.2
Q96FN5	Q96FN5_S589.	S589.	1	9594.93	2761.44	9677.99	717.636	1008.13	3152.74	18.3923	181.928	1	1	1252.25	1	463.453	1	7.85095	1.0105	110.913	1	1	5276.81	1	1	1	7810.66	12.4429	1	1	1	142.063	2876.86	1.05729	1.32824	1	436.653	515.986	1.47	2756.22	4.55044	1.96142	90.5954	1	1	2699.44	1	1	13880.7
Q96FN5	Q96FN5_S6.	S6.	498630	1.83668e+06	630419	167017	191858	245364	610844	315910	448275	411650	723030	398880	9.12048e+06	630666	4.96429e+06	187668	535089	2196.82	37048.5	141883	391773	102546	223416	226414	459707	39875.8	22562.8	245232	438.7	2.41459	997179	1.17622e+06	61965	821229	639436	923906	1.52183e+06	277689	894342	280933	4.36058e+06	1.12065e+06	335193	2.08648e+06	1.30911e+06	449132	3.29997e+06
Q96FN5	Q96FN5_S626.	S626.	466928	292271	106714	176707	128654	579286	171077	207098	199973	104405	60808	92897.4	653219	84381.6	354682	45272.8	298965	1.73576e+06	45525.6	25414.1	262319	80532.9	216885	219367	282202	2	22876.3	295118	1817.67	2.33874	140734	263980	2	88431.9	60650.9	98608.4	609407	284978	271660	198207	584695	183964	97509.6	325260	211392	510107	582558
Q96FN5	Q96FN5_S643.	S643.	68383	20329.3	11116.2	39729.5	54807.9	83650.9	44400.7	327148	40573.1	24424.1	73670.6	8631.42	276978	17171.5	111503	9100.81	28270.4	1586.99	5189.17	2612.5	88722.4	4566.78	75584.4	68982.1	11155.3	2011.64	722.385	32967.4	1	2390.16	83581.6	193021	1375.01	28294.6	18281	84305.6	33897.9	53065.1	27826	188752	34947.3	57108.5	71390.6	148596	24334.1	272527	6768.14
Q96FN5	Q96FN5_T24.	T24.	3588.38	3349.76	421.386	2675.43	354.896	1611.94	846.491	6357.87	874974	2615.9	1566.23	550.872	5607.47	1090.83	2860.31	2.8487	3496.26	334.166	1	407.051	9820.3	3344.81	6269.72	10036.2	5546.8	12.0253	1	1729.59	1	91.835	7229.41	9680.55	1	2180.78	1484.78	2782.58	1.43334	2836.29	20644.9	7604.75	225066	4695.92	6070.93	8488.99	1796.57	11729.5	8636.44
Q96FN5	Q96FN5_T600.	T600.	22012	569658	417340	555446	105772	82988.8	106185	417592	1.06796e+06	360006	117883	42905.4	308.702	136507	241.294	728586	465870	30198710	86852.7	182598	482352	21033.6	220915	28850.2	332922	120180	42024.8	4465.45	33530.6	146490	486249	30320	6322.29	203629	70989.9	115101	2300.14	136945	103905	149311	2.34922e+06	33389.7	16018	410921	127941	113.088	1.32637e+06
Q96FT9	Q96FT9_S57.	S57.	621.135	1867.89	1437.86	1363.52	201.737	2	2911.29	1123.59	2	2159.8	53.8089	395.893	3.42171	534.917	1187.88	31920.4	737.754	3549.48	1284.58	4337.88	3121.29	54.8569	2832.54	1585.4	1710.85	66521.4	1159.16	687.044	749.638	1586.2	1842.01	1207.67	6445.28	625.371	2936.5	2024.91	5.75613	441.491	84746.8	58.077	636044	2039.89	2021.84	1319.2	2	2	4745.42
Q96I25	Q96I25_S123.	S123.	39931.7	5467.03	22074	8495.51	124236	55779.8	20464.3	872.359	1731.28	11657.1	7333.48	1842.4	181.329	21302.1	121463	2739.42	4603.14	1425.62	2225.47	17635.3	3519.94	36954	3257.02	31514.2	9538.73	227290	176305	651.081	716899	8971.91	2713.9	10094.9	31552.9	7279.63	12313.5	12522.7	2195233	30835.4	1	3744.54	269999	3736.72	10006.5	3096.54	5314.14	22475.1	3143.74
Q96IG2	Q96IG2_S423.	S423.	500.544	8767.52	4089.08	6598.33	19298.8	3428.88	4588.83	12887.5	155893	8362.64	3027.91	3932.84	153.861	6481.79	1	1.54406	17004.1	413.151	2972.32	62037.2	35662.3	175.211	6144.73	1	12527.5	17327.8	13117.1	1204.13	15027.9	504700	10212.5	16327	6000.25	4403.59	1969.24	5740.81	2.5525	11371.5	126341	19230.3	60403	7850.1	21108.5	16605.5	3740.11	1	40095.4
Q96IG2	Q96IG2_T419.	T419.	501.544	14146.9	8456.11	7764.41	21779.9	4028.29	10105.1	16577.6	174301	12655.7	5658.96	8007.35	154.861	9024.3	2	2.98652	20558.3	1588.66	4169.04	68737.1	60459.8	176.211	6609.58	2	24357.5	20167	17202	1205.13	15028.9	567383	15892.2	24988.7	6474.42	5941.39	5712.52	8743.17	4.39984	15072.7	139879	20891.1	60454.3	10613.3	21109.5	20817.3	6160.76	2	48800.7
Q96J02	Q96J02_S237.	S237.	15821.6	12601.4	6813.71	11928	41414.8	31753.2	13021.2	11928	18808.3	537.034	1185.14	9793.46	51353.1	4438.94	23973.9	2.2953	670.348	1566.57	1522.44	5237.83	13682.6	4421.68	14468.6	31757	18086.6	1	5738.21	25827	3215.04	1	4646.07	24627.5	741.737	6198.37	8952.64	11666.5	2.30762	14239.9	5194.3	10838.4	87253.4	16472.4	23802.8	16941.1	10648.3	13359.8	22354.9
Q96JP2	Q96JP2_S2051.	S2051.	109243	18157.3	6239.11	1214.27	453.481	21344.9	45948	7671.31	3475.2	1	10677.5	11856.3	193425	25032.2	22904.4	1.16331	1	1317.48	1	1	1524.73	638.716	37276.7	42851	10154.1	2225.53	1503.35	14872.9	1.12633	715568	30841.6	11573.5	1	17644.8	50486.3	67757.4	52034.9	1325.28	1	89874.1	55.1546	15889.6	441.979	21667.8	42298.5	39734.3	14678.8
Q96K21	Q96K21_S121.	S121.	133465	44529.5	24229.7	32904	98797.4	44063.4	16145.7	104086	86163.2	35825.3	53614.7	35993.4	270080	43371.2	62507	1	9349.54	1236924	10021.6	1	111653	58055.9	69730.6	93099.6	84390	1	8053.52	121874	9829.75	6452.66	72071.4	24953.3	1	67546.3	38144	59170.7	192207	52928.1	2948.03	29086.5	29.6489	97623.1	102056	117188	80089.1	297245	148342
Q96K21	Q96K21_S331.	S331.	82176	54640.4	19039.6	39427.6	62812.3	17852	26400.9	43443.2	18416.9	13188.1	27867.2	15295.3	110312	17206.7	44333.6	43007.1	28641	1934.08	7539.9	5977.22	74934	23532.1	37768.6	36567.9	56200.2	19294.2	4239.6	74290.4	562.966	682.843	33586.5	42075.5	15236.8	44049.7	16915.6	40506.3	77048.4	43650.3	18339.6	49903.5	48.1469	45712	82801.2	88808	28320.6	185240	94818.5
Q96K21	Q96K21_T213.	T213.	264869	26191.4	7614.05	19677.5	51914.5	218357	8930.06	24691.2	30218.8	4455.59	22758.1	7326.97	254.019	14920.8	1620645	1	6032.12	1018.19	1634.69	3504.07	27260.1	51727.7	19457.5	156942	30994	2.62491	1381.84	125299	2.28738	1390.9	25679.8	21335.8	1	21463.6	5540.27	26964.2	4569607	27572.1	1	21370.2	128.436	30447.8	79696.3	37443.6	24132.5	79089.8	26090.6
Q96KG9	Q96KG9_S611.	S611.	1241.37	656.366	382.397	474.36	786.428	2123.46	514.4	1052.41	48.1808	1	558.489	621.797	5773.06	2491.7	4129.97	1.43582	1	564.12	97.1671	1	1639.39	1	2647.59	3927.86	1181.47	5.05297	1698.02	239.347	1236.78	31.091	873.931	882.034	780.646	2406.81	2333.14	1810.82	34029.2	138.607	1209.16	834.359	104.657	1573.35	911.204	1690.26	1919.5	4891.4	286.599
Q96L92	Q96L92_S51.	S51.	2601.35	1914.91	1949.35	2111.92	4003.38	15312.6	4883.99	487.891	9188.79	1132.19	2033.11	5374.4	50544.3	5952.22	26375.4	2.25398	749.607	1778.36	924.19	14675.7	3137.95	4009.12	5018.96	16121.5	1053.24	1	510.517	1699.91	1	9774.19	3352.81	2973.7	1144.94	836.995	8091.59	6585.44	3.43426	1647.27	3394.71	4255.47	64.2505	5508.1	1	1684.18	4481.46	7117.2	2941.03
Q96LB3	Q96LB3_T73.	T73.	44.7317	1195.95	575.877	1016.9	14.7117	32.0899	674.591	764.172	365.146	111.597	137.809	275.08	279.978	205.656	232.503	1	1	916.767	249.918	1	1126.8	38.7529	1499.65	29.9477	916.446	3.85057	1	16.9799	5.38196	1846.92	422.821	893.987	1	523.183	447.383	339.289	127.18	1	1	1	16190.4	1166.46	2521.1	837.754	654.168	27.8689	1067.86
Q96MU7	Q96MU7_S308.	S308.	837.555	1088.58	3105.2	696.999	622.611	2161.43	4949.65	1	36.6264	1	898.024	297.92	300.264	1562.71	1	2.47456	2248.24	436.321	368.02	12656.3	3288.09	2460.36	1	1	1258.74	21045.9	4767.18	2139.17	4772.2	66.1465	510.474	5670.66	7955.56	817.685	1427.82	969.028	6425.78	1671.14	4483.1	3545.89	104.749	108.103	1962.71	655.043	2013.04	1537.86	1793.74
Q96PU5	Q96PU5_S621.	S621.	224436	65323	26575.2	60741.4	303686	151024	89034	53532.9	78810.2	6797.36	47700.4	50332.4	528055	105938	168435	1.21672	25038	4626539	6695.53	1319.43	53360.9	75227.1	43718.4	160877	61849.1	8805.49	16318.5	19485.4	4441.43	1	32377.8	106950	1	47335.4	96174.7	110443	237210	26943	6929.68	80103.6	41.6056	69062.4	107664	36639.1	109697	370940	83832.4
Q96PU5	Q96PU5_S725.	S725.	166036	10277	46351.4	7383.12	29267.4	84435.7	9491.03	128786	875564	23375.1	6697.73	5379.76	189776	12037.1	135372	3.49591	10216.4	3522048	2200.42	3142.2	54644.9	28492.5	70235.7	24690.1	10257.6	197298	30842.8	46520.5	13193.4	57.7095	11922.9	20440.6	1	15710.7	12529.2	81556.4	293819	44200.6	9449.97	136730	282702	46384.2	13232.7	53445.2	121264	146021	52835.1
Q96PU5	Q96PU5_S727.	S727.	168554	38352	46755	60067.8	104493	85839.4	48724.6	129140	3186795	23174.3	25050.5	23519.3	190096	92060.6	138038	3169.81	10040.9	4245854	1872.29	3472.93	55021.4	28514.8	70926.5	143711	41041	196488	31843.7	47553.9	13037.2	55.1963	60015.3	111496	1264.39	85003.2	80007.3	82312.3	308119	44525.6	7210.05	138721	215852	47241.1	61087.8	53971.9	122418	146006	53482.5
Q96PU5	Q96PU5_S754.	S754.	25327.8	14771.7	12801	9609.7	39449.4	8419.36	12158.3	6733.49	1734.77	5676.98	11838	9678.42	41192.5	20617.2	17279.1	5967.14	1	1297.42	594.17	1	25495.4	8786.17	10835.9	53692.1	15843.8	2753.97	9377.83	1208.68	1636.63	1.38244	13621.9	10921.9	1698.23	17274.8	21711	18799.5	13970.2	13142.4	597.194	9611.77	70.1772	13659.9	5496.8	8076.24	17434.9	98052.8	9670
Q96PU5	Q96PU5_S758.	S758.	18947.1	2855.88	1994.88	2812.59	12974.3	4624.7	8903.15	10286	2432.49	1464.87	8052.8	7139.79	21083.4	16924.3	4058.76	1.40128	1	2086.37	132.001	143.989	5808.56	4260.7	1418.29	40777	4706.35	2890.5	7598.36	667.457	1	1.38374	2022.56	5288.49	1	3940.61	2746.57	2240.25	1.65949	6220.77	1	8123.26	32.2772	10866.4	5183.89	3694.09	13623.4	20344.7	6786.86
Q96PU5	Q96PU5_S762.	S762.	8089	5735.8	619.21	1877.77	13059	5623.88	1293.57	2677.71	1828.64	2369.19	1332.11	1429.46	13192.1	350.034	1500.07	1	168.403	1866.59	264.994	2336.78	6160.26	2640.45	2137.34	7698.07	5391.38	1	304.331	1	7042.95	853.162	2411.11	3822.78	1	2997.49	1868.52	1635.31	3438.85	2630.36	951.096	2384.05	30.3825	4555.43	5384.02	4524.23	708.112	27992.7	2598.1
Q96PU5	Q96PU5_S766.	S766.	2991.6	4567.46	3642.23	5764.4	11573.4	1	2797.31	4211.89	10548.7	1896.39	3686.02	2858.53	15.8762	3376.45	10.4727	2.86029	320.927	2062.52	1	1	8232.02	7939.93	2074.62	13823.3	7999.05	93174.7	715.254	1680.22	1.18412	1.30718	5934.6	7024.41	1	5088.95	3350.77	3310.11	3065171	5284.41	1	3310.96	126.54	3803.47	14621.6	5438.6	4763.07	222482	5585.31
Q96Q05	Q96Q05_S797.	S797.	195.227	245.684	1	298.582	12328.5	398.21	943.898	3224.94	70.5267	28273	1988.8	1027.34	938.921	7824.44	969.547	1.4827	7518.41	357.731	589.622	6783.77	1203.54	4669.26	1	13187.3	675.311	49641.4	16834.4	243.189	2458.28	6749145	3004.87	6182.93	1080.08	1	1791.27	214.973	1.85658	264.07	2.09558	979.729	8833796	2130.53	454.39	1	1	276.993	146.565
Q96RU3	Q96RU3_S431.	S431.	6141.26	4524.06	1728.26	2705.79	23089.1	5680.95	4684.4	6101.61	6230.87	2303.05	15203.1	21882.3	101200	3515.72	11140.9	30179.6	13431.2	1865.98	2283.11	159819	18249.6	21554.1	7157.35	25391.2	12090	103706	63134.9	937.297	177386	17352.3	19628.2	9538.18	53555.2	13513.2	16947.3	11175.7	2.38183	7125.14	1929.44	3156.47	28.6698	22991.8	1578.2	3727.74	3586.55	8529.9	8782.58
Q96SL1	Q96SL1_S26.	S26.	895.591	503.745	382.828	583.259	933.221	1	682.995	18.3972	181.892	1	1	707.402	1180.61	271.024	90.4931	4.90885	1.07685	167.266	1	1	213.572	1	1.13216	1981.42	587.496	8.04997	1	1	1	142.094	2522.67	999.752	1.32829	1399.87	561.841	128.089	1.39043	937.491	57094.5	1.96266	90.638	3176.65	256.994	82.2341	1	163.141	967.659
Q96T37	Q96T37_S250.	S250.	2079.88	1878.08	2318.16	2219.6	6807.74	5931.98	3345.7	1	2647.29	5297.51	7196.31	2397.88	8171.83	3896.63	3232.69	26733.5	9519.05	830.067	2556.47	93560.1	7499.92	10430.8	1	3815.51	7046.99	20113.1	29021.3	1	32047.9	278739	2116.53	5285.85	47640.3	837.712	4367.46	1928.98	122718	6872.18	1	2850.01	125.578	2217.96	11374.3	276.675	3026.5	4464.67	1470.28
Q96TC7	Q96TC7_S46.	S46.	215.542	1592.08	1408.59	1730.78	20631.5	1343.8	1652.48	506.122	1	1514.6	660.884	453.356	2050.09	17503.2	2965.93	3552.05	1616.09	1289.74	1	1	247.898	6578.98	1406.7	4330.48	1826.51	54465.3	36294.5	1	65225	232027	603.999	12702.6	28807.2	94.9364	6647.07	1546.21	7.09041	5439.88	582.953	149.51	85993.6	426.237	1	109.135	2293.83	327.368	810.306
Q99460	Q99460_S315.	S315.	1	123.251	590.151	188.156	11227.4	1341.96	2366.82	736.393	1	265.137	3102.4	957.74	2228.52	1	1.14698	1.0104	1	1253.83	1514.22	5448.93	476.04	17690.8	1	6751.06	1680.88	1	4621.08	905.676	703.132	1	803.429	2415.69	1	56.2213	1410.02	448.639	1.84007	4807.07	1	3011.21	718981	1	5940.82	45.7294	1	721.803	1685.81
Q99460	Q99460_T273.	T273.	19074.3	13839.8	28172.7	24796.1	167935	114112	4134.98	86341.3	80476.5	23466.4	83764.7	44762.2	354895	69600.8	265441	12453.9	33900.3	4877398	56218.9	281175	28152.1	266312	20742.1	101313	36622.4	179680	122067	28381.9	67312.1	269530	43801	43279.4	78383.6	22304.1	49057.8	24643.4	56234.6	44757.3	155767	150444	68272.1	62515.9	178988	12183.1	36355.4	35708.3	32605.3
Q99460	Q99460_T311.	T311.	4772.19	1264.18	1450.6	2548.55	24269.3	22341.6	3504.1	19767.3	10233.3	1500.82	19202.9	4978.33	92961.7	4540.64	54960.2	2.11625	2	2688	11656.8	21171.4	3600.4	88305.3	1776.1	55215.9	6907.12	4509	17780.6	4924.8	16574.5	13298.5	9416.76	7831.55	2478.85	1835.6	4483.02	3392.27	27329.7	10121.3	14878.2	38352.1	719073	7236.91	80301.3	46.7294	1213.84	722.803	3986.4
Q99590	Q99590_S736.	S736.	266.375	1025.97	1177.29	195.792	585.257	1	7853.25	1	1	2937.95	3931.79	806.305	1.15634	1	1.54496	18888.1	13267.1	1929.82	12955.6	139276	63750.4	4363.74	1	3029.92	8330.16	187169	66906.4	1	227176	330819	1	4756.7	117012	1	1584.99	261.426	2.26026	8304.15	8394.64	1	466699	79.4529	1277.76	1	1	1	2610.22
Q99719	Q99719_S178.	S178.	1	649.376	16859.4	3133.06	67.6987	1	882.163	1.44461	182.703	89787.4	1	4967	1	14065.6	1261.31	33900.4	38531.3	1179850	1737.67	82271.8	1	1	4080.24	1	25.2682	2562034	401.264	1	893.938	121.962	5852.32	2890.01	29586.1	388.61	8689.13	2046.79	1.66645	1	43127.3	1	45.3839	2631.61	1	1	12.9513	1	5550.73
Q9BRK5	Q9BRK5_T186.	T186.	30560.1	24028.5	4020.38	9011.54	4343.65	8868.25	2653.82	13527.2	32583.5	21356.9	14006.6	8688.9	19448.1	11822.7	27932.5	42056.3	18546	780.626	1181.46	11562	19151.2	1016.53	46162.3	35654.7	19794.8	542.501	140.473	27305.2	2.19307	42.966	64040.3	7557.27	4585.49	18383.2	2929.4	36245.7	22934	14588.1	5322.33	20662.1	201.862	36539.5	46449.7	75416.8	6976.48	44801.2	39094.6
Q9BRQ0	Q9BRQ0_T265.	T265.	4151.17	9188.26	12424	10892.4	7588.01	15207.8	34677.2	1403.96	24.8522	676.606	758	1080.37	6636.42	3629.18	9915.03	249216	1525.87	1939.32	8226.54	6392.22	2472.29	1370.93	1083.29	3837.61	7987.06	9294.13	35863.6	3859.16	15817.7	1555.45	733.204	24857.2	35760.8	4986.38	8736.3	6547.92	138476	226712	10596.2	1	215.161	886.519	2738.92	2344.05	4854	23603	24653.3
Q9BSQ5	Q9BSQ5_S378.	S378.	187270	152221	93316.8	98789.7	281576	150856	53575.1	318417	295534	134968	53430.6	71898.4	250642	62624.5	106774	1300.09	49830.9	21507850	13447.8	13996.6	332076	96170.3	192904	243755	192333	21381.7	51148.2	155926	47206.2	25255	112447	162395	6593.83	104199	85627.7	63362.8	424000	62595.1	34809.2	242005	869413	193780	341007	146914	141282	194446	271183
Q9BTU6	Q9BTU6_S432.	S432.	10725.9	6335.71	9976.68	7533.98	39207.7	13828.7	8251.07	6842.03	5621.49	1501.63	5326.6	4642.21	33393.9	15887.3	26868.4	16531.3	8358.27	2062.92	4235.73	9805.24	21262.9	13084.8	11373.8	34639.9	8488.09	38225.8	29575.7	14447.6	68307.4	56175.4	7045.58	10391.7	46368.7	6371.89	10476.5	7587.53	34242.6	11495.5	32303.2	8896.7	223608	6007.98	8859.33	4654.59	6533.18	27912	11384.9
Q9BUZ4	Q9BUZ4_S100.	S100.	1535.8	1	86.6546	1	2293.97	554.872	2169.8	1	37511.8	189.584	565.995	611.945	680.025	474.652	1	1.28898	1	529.27	80.7559	6362.82	1640.47	1503.29	1	1316.46	742.595	4549.08	970.136	2890.34	1.38025	4071131	161.34	586.851	580.45	124.72	489.489	130.256	8.48702	110.747	1355.19	1	92.202	1196	196.42	273.232	1	203.662	1435.04
Q9BXI6	Q9BXI6_S319.	S319.	113501	5243.62	8439.02	16787.3	44998.8	31438.8	6600.88	13986.1	20219.7	1780.39	4713.31	19778.1	61971.9	10200	38275.5	4266.18	403.872	2540919	1643.34	1	20130.1	3018.72	50627.6	11721.4	12579.1	1367.53	5976.95	24055.3	2306.19	1	207.146	4276.03	22906.1	6777.02	4111.2	9569.07	40870.2	290.824	4618.33	24585.6	61.6406	19418.8	10836.1	9897.04	15405.3	1	25959.1
Q9BXS5	Q9BXS5_T89.	T89.	755.988	1899.74	2640.62	847.41	4955.5	2357.55	2977.97	11374.3	2.76149	13898.2	9700.37	1904.61	2215.66	938.038	6999.41	3593.47	16829.7	570.811	67495.4	415638	20279.7	17369.9	1059.37	20996.1	1809.38	60269.4	10684.6	1481.18	13085.5	34737.6	2033.98	3558.26	27934.6	1031.7	2094.38	1245.86	1.47851	3453.03	23489.5	14905.6	99.8596	3633.91	24937.1	850.305	253.042	1508.93	5717.98
Q9BXS9	Q9BXS9_S731.	S731.	1549190	90157.4	318426	221412	90363.2	425419	1.17789e+06	222824	208218	52900.2	8239.81	85111.1	531328	412362	338295	2494.17	42746.1	4053.15	108522	7287.08	240276	45983.2	1.37712e+06	245816	34792.3	452025	58242.2	306200	2.59435	14680.8	59694.9	220180	4638.63	44675.6	354524	1.08477e+06	16373	97850.7	114853	2.79669e+06	292199	106635	48642.2	172743	709328	584752	261692
Q9BXS9	Q9BXS9_S734.	S734.	147249	10663.8	23218.2	10579.4	1044.98	14583	95963.6	21044.2	102875	4173.94	1	4850.49	44941.2	44919.9	9083.91	2492.54	133.684	319.607	1	404.791	15028.2	2568.84	117507	13479.3	1554.05	127395	1	61932.3	1	32.4058	3832.64	38315.6	886.338	1425.65	27869.9	113256	13.9624	860.934	712.196	245185	193377	5915.99	697.363	16736.8	79883.2	20525.5	23626.2
Q9BY44	Q9BY44_S501.	S501.	61663.4	25087.6	52039.4	38261.6	209313	102598	23682	24182.4	27758.6	3375.24	31228.7	9658.68	228197	43977.5	154430	90133.4	16457.2	1468328	12905.8	24234.8	126894	80936.2	26329.3	63089.2	102623	116370	131782	42591.2	636156	2459.99	21858.9	39110.4	33880.8	23065.8	25918	25031.2	391042	27450.1	23888.2	25523	140467	16918.9	37106.8	18745	20601	113056	68419.5
Q9BZE9	Q9BZE9_S329.	S329.	2327.05	5971.65	7782.88	7713.45	2476.59	2224.12	3980.53	3429.55	385.432	2195.8	16306.3	14865.7	57974.8	10517	12636	1	1135.42	1188.48	6070.92	55253.4	6219.34	3872.18	11008.7	18016.5	4991.18	4252.19	13519.8	1	74039	37287.9	6740.74	14380.6	1825.92	3777.33	21882.6	10478.2	22618.9	6861.55	1	1959.33	121848	8019.06	3965.59	1601.35	23613.7	10628.2	9064.62
Q9BZG1	Q9BZG1_S244.	S244.	10287.4	4838.9	2797.64	5038.14	11256.3	23187.2	3428.8	4130.05	10776.2	1128.2	953.441	2935.66	45261.3	3184.14	40459.1	1.36915	2998.21	937.859	1843.78	1	14299.2	4117.67	7484.19	7195.86	5132.48	1	3368.47	10956.6	1.11861	1530.04	3712.06	7206.67	2789.87	2778.35	3558.76	2573.73	47437.1	3855.61	6246.81	5453.98	40388.7	3754.17	6002.68	4970.59	3545.06	12855.1	12713.3
Q9GZP8	Q9GZP8_S97.	S97.	46456.8	14473.8	66475.9	31557.9	4383299	101.521	55453.8	38644.5	186609	103460	210915	14528.1	297.057	33468.5	223.183	7378180	42778.2	492.786	607577	1245540	2290221	105.278	14914.8	53182.1	539230	7412653	267178	59.6727	46548480	1049002	30448.6	46587.8	124712	58969.2	9459.7	43521.9	175.713	405240	1167034	536197	140885	40937.4	1523432	10124.9	10557.7	159.305	192614
Q9GZZ9	Q9GZZ9_S45.	S45.	1799.84	3076.9	2052.16	1918.92	2859.55	1207.27	193.618	5661.77	4327.65	13852.6	5766.7	6759.06	28883	6178.56	7318.27	11460	12038.6	1866.1	569.148	51916.9	2278.82	7501.12	7702.95	17435.4	3026.8	4388.26	5280.62	1963.11	10241.8	2679.58	11926.4	1687.99	1578.25	4024.81	3783.84	4610.22	13847.5	1985.41	1971.11	779.919	204864	9571.92	3051.06	768.274	6640.86	4828.2	3466.52
Q9H0C8	Q9H0C8_S13.	S13.	1	1067.06	868.74	1075.38	1424.35	182.269	1746.65	10.9848	181.898	1	1	284.505	1	454.138	1	2.93353	1	99.8941	1	1	1	1	1.13223	1	908.923	12.4425	3593.4	1	1	142.123	1	48284.6	1.32815	324.508	2691.99	3216.05	1.39048	5160.11	4.55059	1.9624	54.1202	1	116.342	270.984	1	1	1847.36
Q9H0T7	Q9H0T7_S29.	S29.	9635.31	7887.14	8767.24	5825.72	7884.43	27310.9	9388.82	19514.7	38432	4394.79	3870.83	5731.41	28419.8	10894.8	29523.7	5926.1	7350	378.414	4622.99	4976.86	10009.5	11207.7	12622.6	19659.5	7803.48	2589.83	2343.85	11303	6105.23	318667	9863.91	12340.4	14099.3	8102.99	7167.14	9710.8	10117.5	6816.12	25213.3	29749.8	95.0294	9220.33	18076.8	16359.1	11721.1	19021.6	17488.7
Q9H1K1	Q9H1K1_S14.	S14.	308.177	1	1	1	1734.46	1	3966.82	1	2.20513	2418.15	565.764	2063.71	1	2253.65	1	1.39715	247.696	1170.47	1	218.122	2169.25	153.797	5331.21	1309.27	1	1	1	1527.22	1.55384	2.03174	558.15	1	1	1	1	1	2.17298	1	1813.95	4747.71	48.9459	1	1	1	1	3815.2	2366.89
Q9H4G0	Q9H4G0_S510.	S510.	12352.1	3062.54	15949.6	7099.7	36349.6	1.3319	2395.3	4129.47	497.864	1302.87	5252.13	1330.37	84.66	4089.26	63.637	2.48058	228.563	1332.65	1	1	3795.31	35051.8	3667.42	20603.4	9679.1	1.50658	2472.44	1	14037	1	5259.76	4223.72	1	8015	4274.72	11743.1	29.6719	11665.2	1	10320.4	99.3196	3347.72	15282.8	2003.99	3490.91	3725.55	6806.41
Q9H4G0	Q9H4G0_S546.	S546.	1	842.012	7995.08	2550.56	5342.13	4.81687	4491.93	1	1	285.178	191.695	1	211.801	605.104	169.653	28230.4	370.096	1421.33	1	922.365	399.125	539.122	1466.54	3946.35	3481.26	43452.5	1	1	1	1.83975	44.738	2675.44	10031.8	5218.43	6574.98	6435.05	92.4057	162.147	47000.7	80.9228	67.7028	278.588	1	72.7656	1058.52	1552.9	3583.64
Q9H4G0	Q9H4G0_S650.	S650.	1	1037.27	2101.45	1066.9	9688.6	1	2005.9	444.579	51.4432	220.153	284.171	345.777	1216.87	1300.93	1	143.743	1	535.699	511.698	1	2087.31	1485.86	206.727	2736.34	1390.54	2.44287	2888.28	1	1	21.0558	238.949	3141.25	1	4085.43	2685.07	1949.85	5.73389	2574.31	1	1	53.7791	601.516	328.617	224.272	239.963	1570.59	2012.83
Q9H4G0	Q9H4G0_S783.	S783.	4828.09	6472.94	11839.1	6993.8	50435.3	4140.53	3420.43	4496.15	685.159	1734.66	3301.02	859.758	3281.22	6425.24	11467.7	1663.07	1	937.598	1568.93	1216.32	12115.6	15623	3332.04	16649.7	10372.9	1	2337.85	2456.76	1.09202	2418.17	4217.28	7203.12	1791.63	12899	7771.02	13998.2	110173	11331.5	10446.1	19704.6	111.125	2507.76	21860.8	2020.09	4326.85	5909.41	10208.4
Q9H4M9	Q9H4M9_S369.	S369.	760.096	1636.9	912.508	2081.44	182.639	1	2410.22	4060.14	3324.4	852.407	1	1285	1.58957	214.389	1	654.103	1177.27	1505.54	560.284	2865.65	1715.84	238.974	1179.04	271.001	772.347	7603.51	700.73	1	174.034	21910.5	754.144	4461.29	1	1560.87	1290.69	884.833	3.30185	251.695	1	425.235	120911	1937.38	1802.74	2342.18	2588.6	1	3649.38
Q9H4M9	Q9H4M9_S470.	S470.	536.646	750.453	1	208.667	834.363	357.519	535.626	3.54419	288.51	203.693	495.575	238.117	786.209	621.34	1	4.06107	1	100.857	1	1	691.815	478.941	346.147	1728.09	196.057	12.2244	2354.58	168.82	1	74.1532	246.518	4091.95	1.42915	1	603.615	175.334	1.02921	93.5485	1.94875	4007.22	55.3027	1128.93	802.582	1199.24	1483.44	262.162	453.99
Q9H4M9	Q9H4M9_T493.	T493.	8646.9	14348.1	3081.74	6143.03	14522.8	16936.4	9791.11	25496.2	19622.6	6598.74	3957.82	8473.05	54495.2	10907.6	4906.1	1.06019	2805.48	1934.24	610.248	429.414	11025.8	6817.73	22380.3	8280.79	15412.6	18919.5	7762.08	6395.54	1157.12	2549.25	7330.66	18683	4231.64	8177.34	12081.2	8490.35	9862.75	2287.39	1	22145.3	40.4133	16821.3	7647.66	10074.7	26769.7	34338.3	6842.18
Q9H7D7	Q9H7D7_S221.	S221.	1	1	1523.01	863.556	3950.7	1	3288.74	188.895	679.331	678.149	1390.93	2671.36	36915	3067.35	4.41683	1	1330.59	1940.5	1794.07	3872.98	194.979	885.062	1	3574.97	1546.96	1	4654.28	1	1	1	1476.99	1607.69	3916.95	539.986	3610.64	1583.95	3.06582	1720.39	935.624	173.346	122.835	2115.55	1426.53	1	1428.39	1	1144.04
Q9H7F0	Q9H7F0_S817.	S817.	34317.8	11831.6	8696.86	7707.9	11198.5	16384.5	16683.4	8792.86	9154	7131.7	4906.52	8534	1037.67	9671.36	510.915	1724.97	10489.1	1981.1	8402.73	5357.54	67710.7	11861.3	9151.72	21932.3	13909.8	4030.5	20738.3	19467.3	7141.65	81248.8	13338.2	16762.2	6928.33	5858.34	10062.5	9241.5	4.17285	10364.9	47278.5	8631.3	873192	9248.59	21326.3	10952.9	6563.31	6024.67	23453.4
Q9H8M9	Q9H8M9_S102.	S102.	53061.9	16251.6	24305.1	23453.8	19853.6	97005.8	7680.96	74773.3	3037783	8239.91	14158.6	10534.1	186843	48260.3	74392.4	20473.8	22496.5	849.151	8264.56	18587.3	47058.3	48441.4	44445.3	52681.7	23614.4	1.27267	7444.77	125295	7703.2	23.9198	22283.4	50393.7	5512.67	31122.9	6884.53	14110	755224	14682.8	119141	71565.3	680636	18292.1	50968.4	39112.4	43926.5	77467	57399.7
Q9H8S9	Q9H8S9_S38.	S38.	386.532	449.494	1	1	458.677	1603.29	1	1	1	191.25	384.576	2911.01	2.41832	1176.19	2.22409	1	1268.12	1692.59	378.801	16331	1	1	1	1428.67	2215.11	1	245.227	724.928	161868	1.6504	1043.56	1811.28	1987.65	251.303	5215.19	2895.1	3.05608	105.562	1	623.237	192824	2700.48	1	228.032	1184.4	1	1825.71
Q9H8S9	Q9H8S9_T35.	T35.	387.532	277345	102673	149130	1531.32	1606.2	274836	280362	205898	128282	226012	259431	9.1714	278393	42353.9	53738.6	206214	3533.72	93045.8	1.75254e+06	185688	2	309034	1429.67	306778	726613	192592	2383.57	4.77783e+06	1.23797e+06	258256	456747	305026	156499	437265	277050	10.6593	2161.94	129421	409179	2.6177e+07	307698	278671	261247	394994	2	367211
Q9H910	Q9H910_S57.	S57.	5011.88	869.112	97.0507	1	1	1	132.29	1	1.92911	1	1594.23	1	1	686.621	816.905	1.02141	1	672.8	1	1	1	1	3620.78	1	895.952	1	226.78	1	1.33776	5.13704	1	1	1	4401.01	416.513	6835.02	45350.7	1	1	1123.34	92.3015	1	1	1251.21	1062.05	6538.37	2769.97
Q9H910	Q9H910_S85.	S85.	5239.89	7159	3701.76	3910.23	1	1	697.691	2157.09	2.50563	1	71865.6	92.5968	1750.67	928.301	1.80365	1.58598	1	1052.83	1	1	14192.2	10025.3	1354.46	1	49022.9	1	1	1	14094.3	1.94011	137.499	1546.9	1	35147.1	1668.28	17054.9	2439463	4971.45	547.307	68416.3	31.2467	280.925	214671	3330.68	5100.6	36675.8	8032.17
Q9HAN9	Q9HAN9_S117.	S117.	27093.4	5289.09	5928.56	5210.57	231933	76580.8	17546.3	6707.96	14171.8	52534.8	19829	10079.2	314.081	16989.3	303285	233998	83918.8	13195.5	30770.1	696923	186680	76847	1410.59	62918.6	27513	393915	131260	62137.4	17712.5	3.41754e+06	4113.09	16779	123104	1676.11	6680.46	4108.09	205.322	21685.8	16912	23320.2	36971344	5667.56	227835	6319.13	4395.25	2397.94	9083.6
Q9HB09	Q9HB09_S158.	S158.	3248.84	4110.08	3078.96	5753.09	10127.5	1	2858.32	3670.46	6298.72	2844.1	1493.28	3827.83	1	2533.23	1.35732	1.94224	5121.09	888.461	1025.95	422.857	13215.5	675.589	3324.06	4078.14	7268.29	2286.82	2051.55	1	1.08561	1.19924	6519.96	7891.94	1	2588.62	4674.06	3839.44	4.85149	1738.19	31068.7	5340.61	57.9376	4581.71	5023.36	3226.27	5198.98	1139.93	17355.2
Q9HB19	Q9HB19_S134.	S134.	12252.6	5806.8	3118.23	6104.94	15868.4	11316.5	5250.17	6057.27	7758.8	23039.2	6757.9	14047.6	57718	3676.12	21629.7	1	26557.9	1913	4505.99	380826	13052.3	37639.2	5869.06	25409.6	9807.86	101789	66024.2	6432.01	21390.7	22781.3	7450.37	9692.05	60115.6	8308.26	6209.57	5728.34	10596.5	20228.8	33416.5	16478.8	7004.1	15752.5	18718.9	2730.14	3726.74	29800.9	11167.4
Q9HBB8	Q9HBB8_S731.	S731.	26495.3	4565.53	4504.8	2857.8	10829.1	9270.17	9856.17	4050.29	1938.13	9268.77	8455.59	1122.21	877.655	11639.1	1	1	1	1586.14	1	1	34776.6	1357.88	1084.53	21700.1	4805.66	1	1	30534.5	1	1.59943	7765.55	6852.59	1	2487.29	5529.27	7243.83	2825.16	1606.02	1	13737.5	40.1743	14397.6	2985.97	5953.14	12080.8	40844.9	7520.34
Q9HBB8	Q9HBB8_S754.	S754.	19666.2	6669.78	3586.72	4289.47	11567.9	6393.81	7761.55	4403.61	3691.26	5333.12	8888.96	4568.32	31447.8	7666.34	3593.4	2.4708	1380.7	3350.74	2	2	20653.9	3813.47	2262.7	26578.2	4232.94	2	2192.52	62923.2	12681.7	2.7639	9923.27	3349.69	2	6320.09	9983.75	10550.2	9537.37	6062.35	2	14729.1	240.265	13730.2	9883.97	8758.86	13347.8	34357.9	6528.2
Q9HBG4	Q9HBG4_S430.	S430.	11157.5	6446.99	462.177	927.175	13622.7	18375.3	6303.29	4945.24	5547.81	1246.98	764.341	1757.84	20852	2566.04	162324	1.70579	3981.3	1370.45	101.165	338.505	1931.91	2879.57	3825.07	15149.6	1485.06	1	958.25	2654.51	777.66	1.50974	2553.12	10626.9	1	4911.64	2357.43	757.804	9598.63	5000.73	2908.11	1171.28	70.9412	5346.3	4560.1	4271.12	5749.4	6462.7	5491.29
Q9HBL0	Q9HBL0_S1394.	S1394.	56814.4	8145.04	2812.83	4074.47	8614.2	437943	129599	2234.6	1624.55	231.176	3787.08	5486.03	78910.8	3025.66	202843	3857.94	694.708	1078.15	22755.5	150.15	10408.6	6686.63	5213.42	4895.21	9980.31	2788.14	3610.97	90984.9	9979.65	5292.43	2225.37	6330.3	1517.04	3219.95	9112.52	4029.94	2789710	12879.9	4963.06	11316.8	102.118	2101.7	13577.3	7795.22	5142.58	31729.8	7279.62
Q9HBL0	Q9HBL0_S1422.	S1422.	1	586.927	1655.04	1872.04	1	1	71536.7	396.109	429.737	1	1916.93	1562.63	1	758.404	1	1	1	2100.98	6132.12	1	267.117	1	588.415	1	1	1	1	1	1.01232	1.69709	1	2945.16	1	1001.99	5045.07	1328.72	1.19146	1	1	1	63.1341	608.825	1	1361.83	2260.89	1	3049.18
Q9HC35	Q9HC35_S144.	S144.	1257.28	3916.92	15850.4	1810.49	64759.9	536.348	3537.5	1	1	1888.01	1026.16	353.668	1051.97	3556.65	1.12123	1810.88	3142.09	1867.16	1	15493.9	4851.03	7579.97	280.937	339.296	15573.9	57410.5	70749.3	1	1	1.32401	1	5110.71	5195.11	3933.27	5662.92	2870.38	45046.5	10475.2	1	1	30.0984	205.324	1	1	1	16303.2	4716.75
Q9HC35	Q9HC35_S146.	S146.	4193.32	7657.6	26338.8	1442.27	148516	536.712	2185.33	1	1	4811.44	764.214	398.843	1.21402	2903.21	1.1446	1	2214.06	2270.11	157.645	33156.3	2671.94	7602.83	1	711.757	25198.2	45182.7	81749.2	5783.63	1	1.32401	1	14250.1	2090.05	9816.33	15639.5	9842.6	50613.1	12874.4	1	1	30.7024	205.225	1	1	1	39947.2	10565.4
Q9HCE1	Q9HCE1_S913.	S913.	1	2244.26	2176.04	2045.21	16033.5	5501.79	3964.28	925.673	26.6106	1410.4	10313.2	5420.95	1	4459.85	1	5003.39	4434.04	2313.4	4303.57	4211.71	7037.61	14700.5	1	12519	6953.74	16797	15109.1	377.694	1.08818	22737.5	2940.64	3770.63	8982	1901.79	4639.53	3594.03	1.88903	1440.51	4098.76	6179.05	28.6698	4079.62	11083.4	379.613	2373.35	1	3909.2
Q9HD42	Q9HD42_S101.	S101.	2458.76	4206.44	1470.69	1729.14	4663.77	5132.78	330.167	5147.73	5956.93	565.538	3052.47	1625.89	16346.4	1296	5380.94	2.81407	1437.56	1856.51	503.096	1	2911.77	474.092	3612.96	1	2297.7	1	1	778.892	1	1126.37	2243.06	5165.63	1	2510.05	2178.19	4557.52	17117.3	2776.56	2775.83	6293.34	56.8929	2228.71	1608.32	4948.4	2990.14	4764.12	8787.46
Q9NQ84	Q9NQ84_S356.	S356.	58866.8	13817.9	6765.94	21914.4	99186.5	149522	14777.3	16344.4	29379.9	3558.72	2163.85	12420.7	287716	27513.9	176239	14993.1	11504.2	3592.95	11846.5	1186.91	27126	9773.19	32288.5	7086.49	20691.8	817.238	10386.4	25343.1	1305.33	2.85798	6879.74	24272.1	6171.79	8236.15	22676.3	16581.9	148848	21240.9	27483.2	18516.2	199.788	13906.9	19510.2	19460	33415.5	89860.1	44421.1
Q9NQ84	Q9NQ84_S380.	S380.	291942	61121.9	21368	62832.2	1290304	544895	79621.8	68854.5	54256.8	9384.18	10003.2	77504.8	242189	141516	158819	57315	27759	6304914	51881.8	1	118859	2550.95	155950	2092.13	62130.2	940.22	26076.5	135080	1144.15	3251.87	12236	156085	26490.4	40722.5	313465	86582.1	739395	73897.1	30774	53723.5	185718	61571	59310.3	84561.6	189096	375100	135887
Q9NQ84	Q9NQ84_S389.	S389.	1.09775e+06	250415	161780	284800	1.54868e+06	1173457	190565	315341	576711	77162.4	71151.9	197658	3241752	754737	1.43545e+06	293224	218653	28995840	73729.4	22671	623505	286513	1.03672e+06	123611	283586	6396.58	247323	533462	2746.76	2129.75	166522	516556	133286	216812	667892	315390	3461953	246552	111698	384359	586032	204943	576544	375148	1.13179e+06	1.892e+06	376683
Q9NQ84	Q9NQ84_S428.	S428.	1.79354e+06	508247	222279	541347	1.81913e+06	1.13145e+06	312326	3.57763e+06	420418733	198152	223577	283176	2153909	1.62896e+06	947853	1.90909e+06	1.58994e+06	81948714	191285	120344	1.27968e+06	400598	3.71825e+06	178764	330864	821224	573246	922197	22169	2.60118e+06	416576	4.79761e+06	1.29211e+06	1.13881e+06	1.32183e+06	1.18032e+06	8.47879e+06	338893	1.87255e+06	5.16981e+06	4.23187e+06	740014	965613	1.36377e+06	5.57131e+06	2.03248e+06	775407
Q9NQ84	Q9NQ84_S443.	S443.	428334	76229.4	19068.5	62305.2	1.16234e+06	441396	55453.3	38937.2	66680.5	2351.7	11450.9	54998.1	947306	136192	258262	52297.8	25789.8	5.61469e+06	17993.2	1078.1	144831	26381.9	200505	17260.1	89826	15621.7	62988	121202	1377.93	343.296	23638.6	119058	18932.2	56046	319935	147874	456318	59069	6861.61	72127.4	311.1	77047.6	75792.2	88040.1	234894	609295	130899
Q9NQ84	Q9NQ84_S448.	S448.	1.00033e+06	83922.7	15944.8	81780	1.13364e+06	1.2834e+06	63950	59472.3	86183.7	9295.65	13176.3	171070	2.00325e+07	174350	9.70455e+06	118552	37071.6	7.21224e+06	8164.85	34509.6	184625	42933.1	361307	54186	120854	10882.7	111649	249111	4141.52	2030.5	29893.9	135502	66158.6	89786.8	276431	217049	5.63557e+06	112637	10332.4	76730.8	60720.8	103687	129493	160334	322672	1.78218e+06	189449
Q9NQ84	Q9NQ84_S451.	S451.	1.92415e+06	228700	47622	221102	2.07824e+06	2.20943e+06	100427	93486.1	186552	17332.8	30463	297100	3.96439e+07	322232	2.02142e+07	205500	103503	4.13447e+07	31728.9	41369.7	415652	62056.4	729086	66868	265441	6961.24	250393	543368	11059.9	1695.26	65597.7	294296	92642.7	163190	598224	386082	1.7588e+07	243439	29582.1	182374	71606.5	248900	307610	259489	564694	2.90739e+06	436303
Q9NQ84	Q9NQ84_S463.	S463.	116583	8575.17	804.078	6413.92	92601.7	192496	3879.24	3631.23	6874.23	1268.96	1231.41	6870.98	1294350	24312.7	730046	2.86265	149.535	2308.68	248.512	308.747	5368.06	243.39	31884.6	220.091	7451.77	26326.1	304.948	9842.38	477.136	2431.29	2290.98	10640.8	4282.15	4964.79	28426.6	15730	1.07632e+06	5839.65	2	5535.74	113.199	4763.92	4388.85	9045.09	37486.2	90834.2	14260
Q9NQ84	Q9NQ84_S476.	S476.	63184.3	6167.03	2	2728.77	92190.9	71819.7	72.4672	281.797	3800.26	152.032	713.482	2880.76	212950	9333.53	92384.4	2	600.11	2105499	98.0013	954.874	9639.01	2	21934.9	2	7835.78	2	2195.44	2	2.42248	2	4332.41	12518.7	2	4534.19	14992.2	11018.5	212069	2753.77	2	4720.27	273.306	4361.03	7350.97	7572.51	13297.2	34400.1	10684.3
Q9NQ84	Q9NQ84_T364.	T364.	11371.1	1131.76	306.705	1090.44	15661.2	21042.2	8502.25	6831.02	5997.86	676.137	887.966	4136.37	25452.9	1637.68	7545.46	563.195	2941.17	1619.74	579	1	2552.61	351.414	2777.38	132.589	1825.68	737.305	1652.43	3734.97	560.131	1.22068	952.979	3973.4	4138.73	3661.32	6003.08	1487.51	4886.24	6505.24	2585.5	8547.72	30.0956	2454.96	7196.7	3386.21	3705.99	10086.8	5660.6
Q9NQ84	Q9NQ84_T371.	T371.	8.69474e+06	3.29263e+06	1435133	4.11404e+06	1.48177e+07	2.25605e+07	3.13555e+06	7.37612e+06	3.92846e+07	786259	883415	2.2413e+06	2.93494e+07	5.39247e+06	17691965	7.33952e+06	3.37732e+06	640632500	2.24979e+06	436206	5.87932e+06	2.58929e+06	1.29658e+07	1.52564e+06	2.0053e+06	296976	1.80118e+06	6.43001e+06	104571	349553	1918472	9.39214e+06	1.76371e+06	2.62124e+06	6.75149e+06	2.57909e+06	4.43538e+07	3.08456e+06	6.97126e+06	4.99346e+06	1.71312e+07	2.50679e+06	2.68628e+06	3.00334e+06	1.15851e+07	9191283	5.81633e+06
Q9NQ84	Q9NQ84_T440.	T440.	14235.9	1534.35	4137.15	1532.72	46204	60643	9892.89	112.144	3687.3	1	736.084	2486.95	1208222	4570.83	538767	13926.5	7629.19	2849.69	187.687	448.809	7835.88	537.644	8278.29	1025.39	4403.89	8348.69	674.64	4879.81	1346.22	1	9344.74	6149.57	2082.56	2347.91	9258.94	4805.05	54020	1961.93	1634.47	1464.79	66.0682	10099.1	6456.99	71.6486	1001.21	22426.7	3889.8
Q9NQ84	Q9NQ84_T452.	T452.	1.57697e+06	235256	91636.4	343742	1.6129e+06	2.04543e+06	129242	118039	60362.1	19878	60325.4	193321	4.32179e+07	265219	1.53351e+07	66133.5	61810.6	6.34062e+07	22062.5	8858.42	331156	66337	523635	74795	414169	9054.05	152904	414360	10029.1	1526.8	72311.9	367207	46914.1	136349	718660	426301	6.61389e+06	168231	22793.1	197881	344751	220477	391608	385252	489499	2.8096e+06	484656
Q9NQ84	Q9NQ84_T468.	T468.	1.44601e+08	983456	192307	653302	7.25278e+07	8.14517e+07	506852	486472	908940	60724.2	150950	998510	9.00853e+08	1.70189e+06	4.41785e+08	270050	265906	3.67134e+07	86109.8	14184.9	1.50332e+06	2.26759e+07	2.86646e+06	1.34517e+07	1.13498e+06	42889.5	1.06842e+06	6.85828e+06	20114.3	203005	469391	1.3123e+06	123769	834190	2.31633e+06	1.40175e+06	4.43019e+08	1.55372e+06	113276	663776	224886	1.15876e+06	1.9116e+06	1.44727e+06	2.40629e+06	3.42019e+08	1.50625e+06
Q9NQ84	Q9NQ84_Y357.	Y357.	705757	93061.4	54745.9	94793.1	1.22979e+06	1.25928e+06	142428	84699.1	356892	16351.2	29126.6	124650	1.83612e+07	342420	11143477	198073	101205	2.13383e+06	92074.1	17230.5	272501	301175	292036	124773	114790	3926.22	124673	393419	3699.01	3.4996	58963.6	199278	95801.6	57366.9	179515	138968	1.36454e+07	150260	362450	106933	328603	75233.9	182740	109579	424996	1.24162e+06	244305
Q9NQ84	Q9NQ84_Y362.	Y362.	439119	47950.5	16938.5	44686.6	620313	598190	79387.5	35974.1	137030	6615.11	10755.2	72345.7	1.02718e+06	180170	790530	64833	19368.5	4647.36	35856.4	2891.88	100767	6394.43	151545	6825.53	60384.6	4003.42	41856.2	180141	2.74635	2.33122	24036	102153	31532.1	35628.8	108921	68915.6	1.0123e+06	87995.7	205728	48366.6	53.1149	40707.4	62117.2	76338.3	172774	602766	134802
Q9NQ84	Q9NQ84_Y369.	Y369.	1.42155e+06	404500	110450	358875	2.22037e+06	1.14375e+06	314065	556843	1.32388e+06	90206.7	99995.4	416274	7.49469e+06	1.15686e+06	5062016	1.47509e+06	402596	174443100	188838	57110.2	748686	316048	1.32661e+06	130439	338494	64610.7	275034	929694	13846.8	13904.2	187642	749038	326764	228958	738494	353601	6.99246e+06	333419	604706	526199	1.50745e+06	226494	527322	382676	1.53576e+06	1301753	673390
Q9NQ84	Q9NQ84_Y403.	Y403.	9710.04	1291.73	1	813.915	7078.65	2154.1	539.488	1.72883	312.484	1	67.7773	534.743	1	1363.37	143.921	4575.4	1	137.354	1	1	149.72	1	1	1	643.373	12.8062	1	1	1	97.3968	1	1	1	1	3729.86	1060.47	1.66653	425.652	2.26975	1	50.9316	347.245	1	513.844	225.137	272.699	2763.88
Q9NQ84	Q9NQ84_Y406.	Y406.	22913.8	9415.77	4825.27	22031.5	86935.7	75037.9	6666.82	4430.4	69.9773	932.673	681.65	5906.05	21648.6	29269.4	16396.8	10419.8	51654.5	777108	2222.84	896.184	14817.9	12921.8	15428.1	6914.95	8762.58	5.86825	12967.7	2263.92	1	127.066	12670.4	731.073	2418.93	5123.08	22736	15406.6	5896.82	4013.36	1.3047	13276.2	105.98	2753.99	8170.07	5846.15	16059.7	8445.77	16652.5
Q9NQ84	Q9NQ84_Y415.	Y415.	17282.5	17331.7	5363.21	12893.6	58768.9	38117.9	9931.6	1075.44	467.947	665.976	1464.08	5290.78	2151.2	26294.5	847.711	32407.7	48797.3	480329	1217.93	2391.97	6156.29	4519.61	12075.7	434.61	3316.72	3807.68	7181.05	811.171	92.1886	227.051	8168.88	3480.4	3250.34	8582.61	23401.8	18899.1	2485.4	3706.57	2178.12	1583.41	241.942	3117.53	9989.85	5468.72	20181.6	1212.08	13772.2
Q9NQ84	Q9NQ84_Y432.	Y432.	5.26322e+06	894574	185402	757095	2.47944e+06	59956.2	492847	1.41877e+06	106450593	162837	190868	551534	435728	2.22088e+06	166856	3.43628e+06	1.18282e+06	21553074	206282	195782	1.6808e+06	322110	2.63993e+06	206409	774089	263463	685596	475572	6833.32	420843	655393	2.01218e+06	883495	1.10116e+06	1.57603e+06	1.21598e+06	9.01532e+06	399167	1.1935e+06	1.54985e+06	7.18045e+06	705716	338926	1.49735e+06	3.50125e+06	3.07185e+06	1.3307e+06
Q9NQ84	Q9NQ84_Y459.	Y459.	6.88186e+07	60849.8	9097.86	41010.2	5.79374e+07	3.42785e+07	36718.3	12617.4	33358.8	2076.62	8443.6	63265.6	1.81008e+08	94838.6	8.49551e+07	58268.3	11490.9	2.14127e+06	9622.12	5039.46	55152.7	9.15612e+06	77395.4	4.38726e+06	54272.6	41103.6	146477	6.28634e+06	518954	58913.3	18141.3	42507.3	26646.5	39590.3	77959	58952.2	43576240	3.15901e+06	2876.53	53223.6	1.42793e+06	44671.5	55473.4	53654	95280.2	3.31344e+07	71481.4
Q9NQA5	Q9NQA5_S680.	S680.	35786.1	13213.4	3469.74	10483	26076.8	16217.9	6804.18	12429.7	163531	1559.54	9593.67	6123.36	206752	12853.8	147610	252592	38197.4	373.953	2663.44	2798.64	30243.5	67497.2	19255.5	24874.1	12874.9	54231.4	4276.68	5265.7	1	2.98196	30395.4	25779.6	53782.5	12041.6	2593.43	3506.73	38887.5	18397.6	49148.2	35303.3	62.5461	34514	117246	50567.2	67177.4	5354.37	17552.6
Q9NQT8	Q9NQT8_S23.	S23.	7132.35	9576.14	19890.1	17494.5	59567	11635.8	7328.93	1	1	1301.83	5471.45	3793.11	3.2598	6765.89	6082.73	1	963.334	1194.4	1	999.256	6448.26	7974.98	7500.51	11029	13033.7	1	13435.2	1084.39	1	1.07949	1699.65	14678	1	26672.3	11926.1	14514.9	2005.18	25192.5	1	8033.44	158.205	4299.93	8071.52	3796.61	6151.1	8025.37	15614.3
Q9NQT8	Q9NQT8_S236.	S236.	4114.2	9795.42	14095.8	17951.6	41146.6	10064.5	8448.61	905.355	843.23	2999.18	4435.42	1872.38	13013.7	3853.47	13843.2	2026.28	1119.4	951.444	1	831.727	7477.42	186.658	4602.2	1366.05	7376.03	1	1709.04	1283.77	1.07734	1020.91	1620.98	12431.5	1	23348.3	12003.5	12111.4	14034.9	47755.8	1841.95	7368.12	43.3746	3309.61	8731.47	6579.86	3347.32	16793	20529.2
Q9NQX3	Q9NQX3_S201.	S201.	688.097	1453.58	445.928	2242.81	581.802	12912.1	800.273	28385.8	5.20064	157.846	15913.2	43452.2	1	20637.8	5178.36	1086.89	303.623	373.632	515.718	646.429	847.537	1355.45	18307.7	26408.3	9661.57	1	1	1193.38	1.18218	6.7034	23221.8	5217.59	1	29640.4	88760.5	39822.2	3019.89	1089.76	596.379	5042.66	80.7433	76510.5	2898.24	13807.2	38112.1	820.77	2223.96
Q9NQX3	Q9NQX3_S207.	S207.	688.097	1453.58	445.928	2242.81	581.802	12912.1	800.273	28385.8	5.20064	157.846	15913.2	43452.2	1	20637.8	5178.36	1086.89	303.623	373.632	515.718	646.429	847.537	1355.45	18307.7	26408.3	9661.57	1	1	1193.38	1.18218	6.7034	23221.8	5217.59	1	29640.4	88760.5	39822.2	3019.89	1089.76	596.379	5042.66	80.7433	76510.5	2898.24	13807.2	38112.1	820.77	2223.96
Q9NR19	Q9NR19_S28.	S28.	186497	124030	187198	142353	301414	267928	122260	268300	107625	179198	133022	145411	1491033	321781	1055394	1	14289.6	1034.42	18095.8	185701	158208	173632	322509	792258	191750	31700.5	186642	84880.8	58297.2	4042932	240137	156123	2330.67	224711	378990	264175	194458	143920	1405.99	182615	4651625	232518	109121	33613.6	182936	348034	146582
Q9NR19	Q9NR19_S30.	S30.	371921	245100	374359	284143	595015	558968	228069	514981	196018	356459	251701	286064	2860446	644015	2090144	2.0817	24814.4	2071.35	35409.1	325545	315964	318679	643370	1.5785e+06	381854	59209.3	370447	164865	115431	8015354	480694	311783	10167.6	439899	756946	527292	401908	287922	2806.14	361952	8244910	456884	202773	132770	355805	697600	292981
Q9NRA0	Q9NRA0_S181.	S181.	1409.14	2580.32	6127.04	2371.24	40563.5	14358.5	3925.42	3093.88	17319.6	1	1373.69	2333.68	26643.2	10659.9	13605.5	1.88132	1389.62	364.15	706.478	1	7943.92	1472.82	2004.7	4664.65	3106.51	2.79425	4217.45	325.126	1.06872	8554.18	4677.64	8197.43	1947.1	3913.9	8044.1	3213.43	3.64169	4076.71	6681.58	3345.49	100.031	5435.4	2066.77	2985.17	619.435	1687.81	6626.84
Q9NRG9	Q9NRG9_S371.	S371.	224.685	343.995	1	87.8401	5342.42	404.019	1728.72	618.893	557.159	1375.11	104.987	667.801	444.52	780.792	973.891	3.09789	276.014	2291.55	4724.96	1808.52	1	128.497	779.586	1162.84	1	3444.95	4252.28	273.094	1.03487	1570.16	221.24	1567.37	3577.39	294.739	1496.61	192.15	3210.82	3511.95	519.539	734.073	120.923	415.686	1	99.4122	1	1	283.99
Q9NTI5	Q9NTI5_S209.	S209.	1	1603.22	861.235	1198.15	1	1	2328.52	1991.02	1	38043.9	4173.69	2270.46	39.7633	5148.02	24.5569	1.42533	9190.11	1458.96	3281.43	56836.9	23913.7	1	1277.08	1	4149.23	83910.7	30590.2	1	4028.62	67660.8	1734.29	944.665	64541.2	460.019	620.687	856.375	28.6328	1	5476.39	2973.61	2212398	2909.09	25187.8	2672.69	2046.81	1	2121.49
Q9NTI5	Q9NTI5_S235.	S235.	1	890.866	1	1	151.536	855.352	176.042	902.944	1	8638.81	728.177	249.571	103.537	208.289	977.412	15112.4	5109.75	1648.69	995.18	8315.44	11077.2	6413.61	1	4275.01	1497.54	17158.3	11143.1	3390.68	355868	15321.3	18.6236	212.141	13903.6	1	1	1	10357.2	1	1762.21	143.738	219.707	604.111	19202.5	1	1	1240.82	93.0269
Q9NVE5	Q9NVE5_S1200.	S1200.	131.793	609.717	5362.15	2813.82	16554.7	281.47	2584.58	1	1	1	611.878	736.568	1	5058.23	1.50619	1.39581	1	549644	123.74	7344.92	1	220.915	2080.14	641.247	3104.58	1	6521.74	1	1295.94	1	1075.25	3860.06	1	952.956	7012.73	3984.38	1.93113	2326.92	1	1	752705	1678.26	6.47766	179.633	997.019	1	3201.16
Q9NWH9	Q9NWH9_S119.	S119.	341.387	978.004	2373.03	543.413	31241	28927.4	5655.78	1576.33	730.771	983.489	6939.31	284.061	251044	1184.87	45800.6	122415	19288.6	1845	13722.4	143959	69052.6	15464.1	1	15052.5	2640.03	82234.7	95784.7	1	19748.4	11087.5	914.574	5491.98	123080	173.11	525.456	154.506	1292369	2554.19	20945.7	5251.23	26.8501	550.23	85396.8	352.398	687.524	10725.8	3586.09
Q9NXG2	Q9NXG2_S86.	S86.	13345.5	50833.1	117606	21088.7	355025	40068.8	137838	2256.07	315.001	27964.9	280.036	3580.66	15376	23309.2	18868	6759.07	34709.3	4177259	11259.1	63840.5	35237.3	41659.4	3581.76	4546.74	24081.2	336398	186785	35170.2	121974	111037	476.809	147082	27659.3	11888.8	31460	13626.3	114770	404853	14681.8	3742.3	198037	3882.13	26813.4	7566.22	6147.2	31630.2	95752.2
Q9NXG2	Q9NXG2_S88.	S88.	13345.5	50833.1	117606	21088.7	355025	40068.8	137838	2256.07	315.001	27964.9	280.036	3580.66	15376	23309.2	18868	6759.07	34709.3	4177259	11259.1	63840.5	35237.3	41659.4	3581.76	4546.74	24081.2	336398	186785	35170.2	121974	111037	476.809	147082	27659.3	11888.8	31460	13626.3	114770	404853	14681.8	3742.3	198037	3882.13	26813.4	7566.22	6147.2	31630.2	95752.2
Q9NYB0	Q9NYB0_S203.	S203.	1426.45	1700.45	7015.57	1110.53	2999.91	1	872.505	1	1	3288.84	183.05	233.027	1	4383.45	1	1.37181	1	875.618	1	1717.65	559.794	1739.94	1	2098.03	799.96	1	1	1	85909.7	12691	322.102	3058.4	1	3341.2	5288.18	8398.37	8205.07	7425.74	1	2621	61.7512	537.919	551.22	147.225	2973.33	4816.15	2282.82
Q9NZ09	Q9NZ09_S172.	S172.	1	75.1202	110.484	1	1	1	500.99	840.021	2860.71	2984.78	2625.52	1807.51	1	423.054	1	1.03358	156.431	1678.95	420.605	4085.45	6724.41	1129.6	1	3714.97	2231.01	1	879.725	1	481.007	3144.21	3572.04	139.316	1053.96	507.822	2176.35	1180.25	1.90064	1	1	364.677	4553998	3967.74	5685.44	609.811	265.017	285.398	411.078
Q9NZ52	Q9NZ52_S353.	S353.	1	1	1	1	36.5207	50.9007	179.854	1	287.494	3094.32	1	815.161	41.2488	1	1	1.83081	675.444	323.163	134.645	15230.7	99.5152	1	1	496.276	27.4049	12.256	852.883	1	907.225	106.754	1	89.784	9367.23	158.191	405.538	134.622	1.47066	2917.16	1.25423	485.244	47188.1	2469.13	1	1	1	1	328.17
Q9NZM3	Q9NZM3_S872.	S872.	1200.46	1611.49	1719.44	1282.1	8219.26	1	1207.58	1799.32	855.798	896.756	1476.12	464.628	5695.73	554.845	10953.1	1	1333.28	1041.93	1	9889.51	2337.51	5417.94	1	3017.08	2581.96	4531.39	4832.32	1	1.03758	1	1088.53	4169.59	6841.52	1322.14	1390.37	1666.42	21232.8	2562.57	2506.38	3003.05	93.141	694.727	4383.3	551.649	1082.24	2096.93	3637.23
Q9NZT2	Q9NZT2_S263.	S263.	1641201	3775.91	2017.38	2832.04	3.88413e+06	905586	2839.98	524.091	622.448	3574.53	472.829	3864.16	456.033	3327.77	446.869	43139.6	2535.21	1250.8	2226.31	5101.53	63.1996	1.8874e+06	2114.11	1.29095e+06	3228.45	164471	24571.2	197812	1.33293e+06	16419.6	1481.72	3098.05	13189.6	4059.06	1348.12	3688.7	300.542	2.99506e+06	1529.99	1712.62	871230	4958.02	373.178	1318.66	2921.97	45571.6	4053.53
Q9NZT2	Q9NZT2_S326.	S326.	44742.3	9918.4	21116.6	11797	77923.2	106881	4235.23	7796.07	10358.1	41057.7	9977.68	19441.8	233.111	26577.8	246212	2576.07	3625.8	827.161	547.859	41518.7	8715.5	92366.6	14921.2	249607	16265.2	22176.5	29258.3	7326.31	273767	1	13917.1	13299.4	5078.55	17550.3	20208.4	20421.1	627997	56606.9	16108.3	3600.99	432598	28086.2	26984.7	6127.41	12946.6	50023.9	11579.7
Q9P035	Q9P035_S89.	S89.	2674.5	3204.35	14520.8	5542.34	100719	1492.61	4916.69	2.65422	80166.6	3402.2	370.591	1518.84	8274.25	63624.9	1648.98	3642.14	1045.99	4843119	128.315	11916	5810.47	3771.79	3000.38	12400.5	7462.36	92498	53922.2	687.58	17274	1.70748e+06	1209.65	18843.6	14133.9	1849.56	46822.9	10560.1	6.92787	5739.86	2.91218	712.486	156.837	3553.7	1453.82	302.079	3872.19	1219.11	3900.54
Q9P203	Q9P203_S337.	S337.	26033.1	12566.9	5188.39	11063.3	10741	18835.1	4127.34	36990.9	1.85236e+06	6681.62	4164.21	5378.05	67209.9	3277.66	34926.3	4547.59	1824.44	1245.34	4171.21	664.348	16111.9	13038.9	28121.5	12422	8708.5	2265.86	4243	21904.9	3.03943	76139	12204.1	16677.5	731.481	11035	5216.47	3603.98	59583.8	7994.4	30327.4	23789.4	166.093	10590.1	13843.3	16725.9	10773.3	18863.4	17279.2
Q9P260	Q9P260_S180.	S180.	417.449	445.18	1127.5	1368.12	4954.77	456.242	335.194	4.87921	655.236	309.19	2658.45	1232.77	2829.29	3050.51	979.192	3.07873	1.89119	106.796	1	1	2630.13	2806.08	2894.03	6241.96	2407.68	17.6396	4180.88	201.325	1	73.9427	3217.22	5032.27	1.0949	2698.05	5867.35	3202.46	1.65496	715.338	2.92856	1.13513	61.401	4874.56	1607.59	440.148	1	981.734	916.445
Q9P2E9	Q9P2E9_S801.	S801.	1604.31	4397.31	5450.73	3533.82	25900.9	13785.2	5665.47	26301.5	43044.6	4450.32	129303	6236.24	1	18102.4	1.76134	16290.8	8333.4	1363.13	4129.55	12144.7	13198.5	225552	2354.25	90516.4	38858.6	107430	162057	654.641	2602.24	1.56425	13575.9	17724.4	25383.7	5590.49	5174.07	12731.5	7923.81	16842.8	3244.27	27548.3	87.2503	8272.26	144811	1503.75	15209.5	545.001	3064.11
Q9P2R6	Q9P2R6_S838.	S838.	3229.29	1691.99	5183.58	389.303	25527.7	13037.4	16864.8	1353.23	4158.7	601.306	3549.49	808.072	999.648	2311.98	1662.98	611709	21564.2	1026.11	20500.1	100734	126426	20914.1	1	9665.82	10207.1	96190.5	54858.7	21735.9	193275	16828.7	338.356	10510	184840	237.248	1807.86	1011.69	372987	45585.4	70444.6	3409.45	58.0088	1420.27	27447.7	926.634	324.817	13186.1	9512.99
Q9P2R6	Q9P2R6_S845.	S845.	3229.29	1691.99	5183.58	389.303	25527.7	13037.4	16864.8	1353.23	4158.7	601.306	3549.49	808.072	999.648	2311.98	1662.98	611709	21564.2	1026.11	20500.1	100734	126426	20914.1	1	9665.82	10207.1	96190.5	54858.7	21735.9	193275	16828.7	338.356	10510	184840	237.248	1807.86	1011.69	372987	45585.4	70444.6	3409.45	58.0088	1420.27	27447.7	926.634	324.817	13186.1	9512.99
Q9P2R6	Q9P2R6_S847.	S847.	3229.29	1691.99	5183.58	389.303	25527.7	13037.4	16864.8	1353.23	4158.7	601.306	3549.49	808.072	999.648	2311.98	1662.98	611709	21564.2	1026.11	20500.1	100734	126426	20914.1	1	9665.82	10207.1	96190.5	54858.7	21735.9	193275	16828.7	338.356	10510	184840	237.248	1807.86	1011.69	372987	45585.4	70444.6	3409.45	58.0088	1420.27	27447.7	926.634	324.817	13186.1	9512.99
Q9UBC2	Q9UBC2_S229.	S229.	2936.48	17505.8	20469	9179.66	32854.4	1005.35	22885.9	92217.4	12513040	88718.3	60333.5	5441.8	3670.26	33252.6	1560.72	68672.8	90302.7	171.49	15450.2	559706	35211.1	91066.8	1	30792.6	18606.3	1290996	107452	10301.5	1648320	24786190	25131	111776	21153.6	30973.7	13255.6	3952.82	34406.5	20637.3	2049.94	194218	8340820	19150.5	31778.7	14136.7	25786	7209.27	11733.1
Q9UBF8	Q9UBF8_S440.	S440.	3577.52	7803.56	33067.2	7981.3	69672.3	6042.91	18792.7	1666.35	2752.24	7867.38	8788	4409.65	13288.3	10859.4	5588.65	2138.1	9815.02	1662.31	3920.46	32220.8	20338.1	16558.5	2308.16	16534.2	19217.5	47454.7	43686.9	799.527	3292.74	6098.6	4731.92	17031.2	8109.09	14130.9	29103.9	9836.21	1660.21	21713.3	5623.97	5887.66	38.4994	5625.62	10199.4	3306.95	4948.29	3375.41	10104.2
Q9UBF8	Q9UBF8_S523.	S523.	1	513.688	7058.41	1827.66	1	1	1379.28	1	1	811.337	1177.45	1535.06	1	3177.16	1	1	1	1233.09	1	2210.57	308.055	1	1	1	2762.24	4530.58	6169.3	1	1	1	1240.03	3266.17	3152.46	1855.48	5223.42	2702.86	1.71291	1	1	1	230.279	945.973	1	184.915	1	1	2993.63
Q9UBP0	Q9UBP0_S212.	S212.	44922.1	43908.3	23680.9	23743	20685.7	11228.3	11830.4	41644.4	11060	11744.5	25291.3	14924.3	1.1136	29818.4	1.22134	1.00946	9701.56	1936.57	2676.04	53976.5	43026.8	31749.3	71176.7	42769.2	55711	2726.13	11202.8	14768.1	70367	87857.6	50271.1	30273	2950.74	16137.3	14338.1	50775.8	1.83707	13136.5	17729.3	37637.9	16.9337	41598	74070.2	74831.6	38143.3	1	58034.8
Q9UBP0	Q9UBP0_S235.	S235.	78063	23603.4	4034.1	16119.9	2013.52	28921.9	2985.88	14266.4	459892	1	12355	5473.42	55456.9	9984.77	4201.96	1.11136	1	344.599	1	14549.1	8429.25	1	21547.9	1	33161.6	7330.26	1	42263.6	1	23.9115	10064.1	21286.6	1380.91	21184.7	11593.1	35933.6	73052.5	8334.23	18593.7	24055.1	63.8968	17696.2	26022.6	55457.5	10426.9	70575.4	32606.1
Q9UDY2	Q9UDY2_S1037.	S1037.	800.815	1195.54	6817.81	4935.89	21554.4	181.114	1	1	1	1	14603	1210.52	4347.99	19527.6	1.3386	1	1	1451.93	1	1	616.629	23012.5	2336.39	19826.5	15049	1	20806.1	1	26006.2	1	3296.72	1735.69	1	42139.4	15747.3	48901.7	168403	1812.4	1	1	38.2155	3196.76	3248.03	1	1004.39	32844.3	1488.91
Q9UDY2	Q9UDY2_S1045.	S1045.	32837.3	3450.83	34972.1	16110.9	49854.8	2143.18	6068.44	5476.55	1770.79	7844.44	82217.2	9971.37	163495	121493	1621.6	3467.53	390.34	5703.36	246.706	3993.36	10447.9	78985.7	54096.4	126149	99072	5242.1	59325.3	349.87	86458.6	3042.99	21133.7	8828.72	1508.47	175455	121926	178569	517782	7187.37	995.055	1833.7	158.231	38391.8	42597.1	2292.9	17416.3	194587	8465.37
Q9UDY2	Q9UDY2_S1218.	S1218.	29753.7	9198.94	51047.8	18909.5	51993.7	3961.4	5776.62	7699.02	1084.19	1631.48	29408	2476.25	51056.3	60392.8	3301.49	6460.82	942.42	1975081	347.621	1736.1	9969.42	19816.3	36272.5	25737.4	52225.8	3033.3	17258.4	1	98342	2067.85	9625.41	9483.06	1	129220	65397	134562	889281	6998.83	1020.19	4608.48	116.544	11390.5	26328.8	6554.55	27269.8	214650	17492.4
Q9UDY2	Q9UDY2_S229.	S229.	41352.6	9667.27	33005.2	12681.5	66395.2	80112.7	18705.5	24452.3	15805.5	10482.5	23381.4	26164.1	55.0384	36418.5	275415	60326	10560.5	873.356	8435.85	5952.29	38786.8	73209.9	14681.4	214625	39703.1	8827.33	133004	13861.9	1179323	316590	25260.9	20133.4	56627.6	25765.5	47645.3	31357.7	1440547	31943.4	45267.7	9488.05	8865103	32937.5	9004.56	6584.35	7939.05	104864	41698.6
Q9UDY2	Q9UDY2_S325.	S325.	36978.2	7057.06	63097.7	28771.3	37481.4	8179.58	3080.64	16140	12815.2	14699.7	46988.5	4406.96	584100	39449.3	686065	2.79606	12729.2	2062.73	729.701	28036.2	107807	42534	8381.85	52696.6	80874.7	3312	262912	4833	595437	521343	15288.1	18384	27520.5	5040.47	57401	29946.7	3769738	10289	2976.67	14405.9	69.3549	3878.53	189.933	4289.18	10642.6	31932.3	21729
Q9UDY2	Q9UDY2_S761.	S761.	1	991.802	8721.5	1916.86	8478.76	1	624.436	1	1	1	124.42	1342.09	1.20172	1727.54	2.12293	1.69307	1	758.392	1	1	2470.19	1	1	159.05	5792.33	1.08299	3084.14	1	1.0264	1.70477	139.113	1	1	713.878	1842.47	746.56	6.4743	2061.99	1	1	70.8359	1	2392.56	1	1	1	2128.96
Q9UDY2	Q9UDY2_S972.	S972.	1	510.832	4200.4	2042.35	4781.74	107.469	1198.57	11.1333	238.603	1	544.645	376.79	417.696	1578.03	393.815	3.01571	1	188.458	1	1	1440.47	1	1	1	1398.46	15.0701	2430.65	1	1	127.634	764.926	4851.18	1.11348	5076.05	5213.96	2447.27	2.07752	3158.99	3.26124	1.62559	78.3844	1535.93	1	191.153	1	833.97	3335.36
Q9UDY2	Q9UDY2_T1086.	T1086.	3799.48	593.842	630.98	358.152	1852.44	41.8772	1	1414.35	1	1	16413.9	32.5484	152693	88.7894	181.901	1	1	965.814	1	1	3928.63	24983.7	391.176	19985.3	6920.45	3.73642	269.392	1	30841	1.90099	533.17	1	1	3592.48	91.3483	1296.93	1922575	624.115	1	3154.77	48.1112	248.043	27769.5	1	1	115318	70.4056
Q9UG54	Q9UG54_S439.	S439.	3284.09	754.708	543.982	704.481	3109.66	1	962.298	1	1	275.186	221.698	1095.21	3820.17	1160.92	1.48709	1.35711	1	1167.28	1	1	1522.03	1049.32	1636.25	2069.92	2470.58	1	3591.35	442.473	1.12365	1.06649	334.478	947.102	1	2052	1812.16	2349.89	7.72284	1072.88	1	855.406	122.629	1944.15	1356.05	864.55	557.057	2007.72	836.52
Q9UGB7	Q9UGB7_S28.	S28.	5390.28	3664.33	267.162	1	6802.05	399.097	85.8515	11378	594.316	1916.33	5864.39	9549.62	80658	13124.5	74498	1	1	861.532	1	1	331.809	979.866	2568.68	30259.4	1896.62	1	1	2405.52	1	1.9203	16242.9	2086.34	1	23329.9	24416.4	8942.71	21.3447	2824.12	1	3985.99	86.9287	15106.3	1	3084.8	9226.34	5823.72	2740.54
Q9UGM5	Q9UGM5_S250.	S250.	201422	8065.88	113720	27455.7	10495	39733.2	30322.1	7247.12	27106.9	1101.5	3168.77	4681.63	39273.7	10615.1	121284	1496968	21186	28020940	18230.8	271581	72623.4	33180.8	7370.85	1846.97	6986.01	165442	15961.3	2120215	175484	105198	10423.4	2229.56	91901.3	11617.1	964.966	5301.69	4490399	9677.26	75424.8	76951.5	93.6648	6716.59	18117.8	33593.7	6403.27	22067.1	64126.3
Q9UHC9	Q9UHC9_S1314.	S1314.	1	2285.31	1	349.608	9412.43	3315.45	2190.9	1	1	1	1	6827.42	21725.1	1	3359.68	32289.4	4757	955.905	1	1	1992.63	1	1	2013.21	1477.15	1	719.01	1	1	1.28412	3132.54	244.764	1	1	6465.68	2693.3	4442.96	294.147	1	1	107.629	1048.76	1586.78	341.563	1	8544.87	2426.6
Q9UHY1	Q9UHY1_S2.	S2.	8634.85	12429.3	33525.5	16895.1	53551.2	11252.5	17883.8	7952.79	2047.69	16490.3	12437.3	12709	36862.7	26516	29561.7	4035.46	9931.97	1020.42	9982.27	95511.7	9634.25	34006.7	11441.3	38910.9	16273.7	16438.6	30394.8	7847.62	11484.4	1517.41	11307.6	21432.8	16747.9	22707.1	26914.9	27782.9	10865	49134.3	10954.4	17365	176355	15542.5	10259	4999.11	10894.9	31436.1	21376.5
Q9UHY1	Q9UHY1_T441.	T441.	18123.8	8960.51	24237.7	24606.1	198853	116540	19802.1	3519.57	7457.95	26492.7	5864.68	17296.9	243532	30869.5	468911	1	11402.1	816.003	8590.53	184882	16348.6	46996	2675.05	53035.8	9478.56	1	41500.9	3556.03	41413.1	182561	6075.7	20665.5	22455.5	12068.2	19038.9	18657.8	11808	82140.7	19390.6	13846.9	911408	11905.8	13632.3	906.809	3608.55	41549.6	28697.6
Q9UJU6	Q9UJU6_S198.	S198.	7206.15	7925.57	13332.6	9205.92	2079.99	4.24558	63.1834	1548.19	2	816.737	5133.79	13256.8	1.05061e+06	10213.2	203.82	2.11594	509.482	3233.47	2	665.92	1408.57	11782.6	22545.4	19523.8	5196.55	2.49183	3926.54	50846.8	45023.4	2.18208	2862.76	2377.14	2	31823.1	13924.4	43318	838659	9401.21	2	2303.09	291.571	7945.98	1652.68	2264.66	14249.9	177754	18333.7
Q9UJU6	Q9UJU6_S204.	S204.	24215.3	1479.34	2061.39	661.279	12365.1	4940.8	257.632	1872.65	596.578	1406.28	15658.8	1515.69	367047	3632.46	37986	17942.2	7538.42	2541.08	730.182	7008.17	12785.9	418562	2696.85	202083	24099.7	3.07154	3910.37	29088.3	93534	1893.84	3125.17	308.982	1393	9897.64	1474.95	16056.8	6209583	6401.32	4687.48	28133.6	105.824	3453.03	42885.8	1496.43	1016.82	300082	2708.9
Q9UJU6	Q9UJU6_S212.	S212.	1	1163.24	3132.11	868.449	723.047	1	417.769	1	1	28932	35864.1	7498.15	1.64228	1229.31	1	1	5648.41	1263.62	1010.27	23584	1435.91	918.41	1829.61	2661.08	259.749	1723.58	416.455	1	487402	1535.32	352.366	194.526	721.611	7906.08	2304.12	11029.4	2.31747	227.863	2958.83	23854.3	56.064	19889.1	74138.9	589.217	839.518	1	1493.6
Q9UJU6	Q9UJU6_T220.	T220.	7013.69	9657.53	29339.2	9356.33	7352.36	910.18	2042.93	2309.03	1	3348.38	9561.28	8891.9	2480.67	15881.4	1.08489	23150.1	320.364	2032.61	654.684	1364.02	4009.97	6993.77	23930.5	4542.95	13216.1	2292.17	5886.5	1091.83	32007.3	1	7303.57	5120.61	544.797	59566.9	19348.2	62782.3	61723.1	13875.6	932.58	8215.18	22198.9	13541.1	7453.94	6470.8	21068.3	116437	22366.3
Q9UJY1	Q9UJY1_T87.	T87.	4323.64	2147.16	1	1	3932.97	274.094	1	31656.7	116.912	7340.29	108538	2942.91	830.482	1	1217.87	2.23583	1	207.518	2776.57	10725	11331	13573.4	1	31713.5	6335.04	11.7497	875.797	724.663	215143	142.825	8621.15	2070.33	1	10532.7	1540.64	5182	14039.3	4845.82	7185.75	74810.7	80.4952	4440.6	109397	399.249	1	1374.83	818.648
Q9UK41	Q9UK41_T100.	T100.	14801.5	1990.71	1310.48	2492.66	4765.84	62124.2	632.808	3167.2	5698.02	529.794	1105.78	1156.39	151.222	1043.18	216.812	1	1818.43	1351.7	398.884	1	2450.92	1464.84	2753.95	2285.7	3643.66	1.77185	656.25	7582.84	3985.77	1	2019.18	3260.2	1	1354.9	805.096	1501.61	69.0585	4417.15	753.058	2110.87	90.502	2473.33	2113.5	2930.41	2877.15	3.87537	5335.31
Q9UK41	Q9UK41_T8.	T8.	1.45807e+06	1.10083e+06	883417	1.42468e+06	467277	1.0491e+06	497781	8.53983e+06	8.29647e+06	1.11026e+06	1.0556e+06	250634	3.66206e+06	751536	1.76345e+06	892609	2.20748e+06	4.06026e+07	323151	998949	2.58698e+06	1.54726e+06	3.90145e+06	2.24223e+06	1.41504e+06	562195	301503	1.58831e+06	111908	192463	2.22054e+06	2.49158e+06	104072	1.48588e+06	430556	1.02388e+06	3.7427e+06	873189	5.77372e+06	3.28797e+06	8.0338e+06	1.09075e+06	2.66588e+06	2.14347e+06	3.06371e+06	2.77036e+06	3.04809e+06
Q9UK41	Q9UK41_Y21.	Y21.	54485.8	23042.9	12872.9	23324.2	25945.3	44899.4	20214	2.76213e+06	6.06542e+06	13825.2	15406.3	9539.56	79575.2	19264.6	44521.6	680879	553526	5.98602e+06	8636.96	210903	47534.1	152581	64926.5	30815.3	16773.9	806726	79023.3	53368.2	7231.35	311.734	37225.4	47866.8	872.014	28566.5	13028	20701.2	2.28473e+06	12752.5	83275.5	57378.4	6.5177e+06	19560.1	48453.6	40482.4	54804.4	48380.4	65418.4
Q9UK55	Q9UK55_S101.	S101.	341524	6490.69	522.672	7425.85	37553.1	306259	10832.1	2235.44	7732.69	357.602	3850.28	5401.75	26918.1	899.236	138283	61894.4	49222.4	3671.47	44754.4	75906.5	3422.15	9350.65	6773.81	3983.5	12865.3	568114	8725.28	23061.2	92919.4	1567.03	318.676	9558.94	6778.54	387.937	133.653	2461.31	182514	8265.06	3	2961.59	196811	5807.29	818.404	390.311	3336.43	12546	2545.13
Q9UK55	Q9UK55_S96.	S96.	336666	5873.53	521.672	7258.53	36307.7	119574	10831.1	2109.99	7731.69	356.602	3315.73	5212.98	18142.1	898.236	76289.7	61892.1	44502.7	2257.55	42354.1	72016.6	2750.18	8633.33	6342.63	3982.5	11446.8	497191	1905.74	23060.2	84938	1565.75	317.676	9044.34	6777.54	386.937	132.653	2460.31	121224	7583.3	2	2960.59	196695	5512.9	817.404	389.311	3335.43	10124.1	2544.13
Q9UKS6	Q9UKS6_S276.	S276.	18026.6	4452.12	4689.41	4884.78	10547	9916.11	14349.8	3730.7	16977.9	6843.31	5203.63	6931.63	79.0343	4147.23	1	1.05421	5305.56	1363.79	2423.04	363.806	17517.6	7669.41	8027.51	7953.96	10988.3	4960.04	6062.46	2277.36	721.002	1.6261	10250.2	13569.1	1	3810.25	4187.43	5404.92	1.65037	6059.4	8519.55	7376.45	456598	10676	15387.2	15824.1	5574.6	1	14787.6
Q9UKS6	Q9UKS6_S319.	S319.	30580.2	12197.5	10602	15237.7	25709.2	1	10762.6	7119.17	664083	4350.82	9488.62	5156.33	1987.24	14159.7	1.11961	4642.49	7860.69	457.392	2401.76	1593.69	28330.6	21156.1	21727.8	12817.7	21263.3	26144	12769.6	8398.32	1.33824	6.56159	18340.7	30095.4	204.482	17176.4	8228.48	17800.6	52294.3	7073.29	15026.2	46494.8	100.047	11676	40837.5	35060.7	20337.5	42478.1	29165.9
Q9UKS6	Q9UKS6_S354.	S354.	891945	203884	160568	313530	593901	363265	185659	85641.1	527637	92649.1	199663	198325	1.50451e+06	252078	414681	2.23447	56938.9	5.7969e+06	31224.4	3337.44	252752	321836	427769	292429	448920	45743	140865	336532	4750.66	2.46982	252798	392722	2291.88	231106	190411	247840	3483793	244991	95972.9	369037	209.604	186760	422573	313529	221095	2.23262e+06	469122
Q9UKS6	Q9UKS6_S383.	S383.	13784.6	4488.55	2321.56	4648.31	7098.21	4199.21	3366.06	1.64757	111.305	2428.53	2229.08	2640.9	23295.2	1526.26	5635.37	6944.47	607.849	288256	557.321	2135.5	12169.9	5236.23	8303.91	8877.95	7385.47	15593.4	3210.21	13181.1	1	111.087	4504.28	1883.88	844.108	3353.75	1692.43	2986.36	78642.3	4241.46	1878.39	5453.92	81.0864	2449.87	15396.8	3512.18	1	25264.9	4839.95
Q9UKS6	Q9UKS6_T209.	T209.	5441.3	4629.46	1797.59	3497.01	5770.01	5766.65	2189.82	5555.22	11389.5	1887.98	4047.04	3923.23	23465.1	350.207	7602.75	1	1	1907.08	1295.08	1	2134.62	4925.73	4450.68	10926.8	4712.02	4421.5	1	3661.28	1	13244.5	9185.48	13485.8	1	4246.33	1329.69	2088.03	22572.3	2873.18	1	7147.82	83.0467	3992.99	2095.86	9324.1	3836.54	20674.7	13277.8
Q9UKS6	Q9UKS6_T324.	T324.	15972.9	4497.46	1723.61	6744.34	6513.21	7807.7	3443.97	25039.6	6707071	1841.45	3081.26	4422.03	32301.4	3667.6	3336.41	8.88385	2685.79	357.599	172.776	1	5170.32	9185.36	14617.2	10860.6	7918.28	5.42859	2183.42	6990.97	1.02067	49.9383	12188	36521.6	1.22331	11341.8	2921.42	4706.36	4038.54	2705.46	3466.77	20088.4	120.987	8612.71	11581.3	14634.3	14562.9	23213.1	9463.11
Q9ULA0	Q9ULA0_T228.	T228.	2365.98	2412.13	1065.93	3840.99	3497.88	42044.5	3664.63	5783.11	10633.8	7105.86	16827.6	9670.08	117011	3142.17	138640	4289.09	1	797.739	4681.39	23601.2	2981.18	5139.19	3055.87	13195.6	4178.84	630.644	7458.53	7060.78	1.04444	756428	5663.56	4916.77	4883.55	4764.6	2729.87	4609.2	6.04327	11529.4	10318.7	12641.4	12985130	6421.17	26686.9	1554.25	8321.88	5666.35	2064.42
Q9UM54	Q9UM54_T405.	T405.	10216.1	3374.17	2704.29	4069.52	5464.42	2296.26	1166.64	6700.22	2559.83	1436.23	3332.93	863.257	8472.65	4336.33	4559.85	1	1	2379.4	1020.02	1	6318.43	3944.97	9016.49	9137.71	3671.2	1	152.491	1	1.59341	1364.35	5206.66	2874.74	1	3366.07	6070.19	10925.3	2.93136	1073.9	2965.54	16357.5	70.4999	2244.62	1	5364.9	2706.44	1568.31	10175.2
Q9UP10	Q9UP10_S12.	S12.	21156.2	46765.4	81389.9	49319.8	27555.5	19127.4	30014.9	51235.2	48632.3	11305.8	20505.1	34550.2	4311.11	121203	3236.98	48149.6	66100	3596.05	52822.1	20053.3	294700	2619.13	126933	23776.3	56906.5	22797.9	61696.2	14883.7	1526.58	41679.4	54730.6	63956.4	150245	54632.7	56164.5	43383.2	4822.73	12265	1.2435e+06	30692.7	8.11831e+06	69939	38334.3	76759.9	48771.7	4009.14	84326
Q9UP10	Q9UP10_S14.	S14.	41789.2	23702.2	28675	13487.6	42497.8	76274.3	16557.8	15383.1	22382.2	2637.03	6747.48	15765.5	147296	33055.3	85913.6	19527	37318	1616.97	18288.4	8980.89	63762	21700.3	57949.2	71879	26459.6	5223.54	24268.7	55974.2	5528.52	31977.9	23970.5	29092.2	30934.4	16936	11641.9	13032.2	189475	33874.6	265108	9828.24	988178	38007.2	15592.7	27761.2	18591	24948.3	30212.5
Q9UPN3	Q9UPN3_S1809.	S1809.	1	647.904	3622.76	1858.75	33441.4	1	6195.74	1245.43	1133.66	1414.75	789.83	1180.21	2.41432	9849.58	1.34703	1	1	1941.34	1	1	805.069	1	3319.53	497.347	3169.14	1	6408.46	1	1	14460	1143.67	4298.67	1	1332.63	7142.9	3084.64	2.96809	372.717	1	2090.79	734311	1049.38	2415.51	292.933	4037.9	1037.15	1016.45
Q9UPQ0	Q9UPQ0_S896.	S896.	1	1874.56	8433.51	2724.09	47122.2	7.09847	9496	1057.63	1	424.534	527.746	461.104	208.993	1366.23	326.797	1.21216	211.553	1370.7	1	1	1002.11	5553.52	293.131	17994.1	2073.03	1	4363.29	3.29643	78563.1	3224.88	464.66	13257.5	1	9099.88	6276.6	6376.41	96.0414	43923.6	1	252.953	137.371	849.344	1340.3	404.873	1243.5	6742.81	6074.44
Q9UPZ9	Q9UPZ9_S370.	S370.	1	7549.7	4523.94	9659.42	167.832	347.825	3023.67	5591.89	2099.02	3325.62	6513.43	2045.91	1465.53	6522.45	1.30675	2746.36	2123.54	1413.25	688.299	1	1	1	5353.51	97.1416	1	1	1	1	1.02378	1	11613.8	12656.6	1	7149.35	5320.29	11324	8.26526	1	819.765	5631.6	71.8885	9298.11	1	23195.5	10957.9	1	15668.2
Q9UPZ9	Q9UPZ9_S507.	S507.	11833.4	3942.24	2002.37	2781.99	2465.61	4482.67	1247.32	6825.31	394054	1	2694.44	1043.67	21927.3	4342.44	2615	1.8716	1176.23	385.414	1	1	5790.29	1683.97	2880.85	2545.39	5409.55	2.47713	461.026	4647.33	1	29.9077	4766.24	6350.17	799.677	7317.54	1870.63	3706.95	121050	1700.98	7726.46	14992	103.395	4934.25	7744.59	10013.4	3623.07	15843.4	8741.94
Q9UPZ9	Q9UPZ9_S587.	S587.	589.908	5751.22	4381.18	3485.27	70.0081	200.272	1101.82	1	4400.02	168.167	5698.64	947.39	1231.56	3177.35	1	1.12382	906.145	680.128	185.955	4052.91	1856.95	1	5293.09	1	9007.57	1.07695	1	174.389	1	2.80605	2416.86	8076.68	1	3309.96	2239.85	6416.05	2.44286	1426.21	1353.96	3277.69	319.507	2014.24	37.4755	29452.8	6490.56	1	8704.75
Q9UPZ9	Q9UPZ9_T157.	T157.	48395	23976.4	18249.2	25850	13550.1	37372.9	9012.28	31182.2	43307.1	9424.84	7382.09	12135.1	68137.2	5429.96	37937.5	1	6112.12	2138.16	6653.25	4434.62	64107.1	30559.2	20882.2	54483	36873.4	8706.74	29455.3	34696	1.0905	3808.69	18439.1	43688.5	1002.79	11446.7	7103.28	12629.7	48103	30896.4	24196.4	35163.1	197077	32369.4	25622.3	42151.6	15161.5	187629	61659.5
Q9UQ80	Q9UQ80_S2.	S2.	10770.1	16335.6	96622.2	38284.3	132237	1396.21	49465.6	475865	1152685	87166.2	48924.7	8954.28	36538.2	91269.1	26879.2	445561	208281	8464417	32103.2	557616	44411.7	164084	91451.7	84430.3	22117.8	16135330	399793	57390.7	224328	135092400	37862.2	854086	397189	73297.6	48078.1	34458.8	166628	51493.2	408984	149621	261166800	77659.3	97725.7	34843.8	61117.6	46421.4	66204.5
Q9UQN3	Q9UQN3_S215.	S215.	1876908	756064	548983	427449	681259	268744	195277	1358964	1545074	378104	654759	232076	3125404	462128	501442	170978	308606	15004880	61924.8	114972	1139007	1047457	1421456	689799	1315287	7525.49	55390.8	1034075	49882.6	1	909977	529012	28463	538879	77005.7	485432	1486878	539856	49342.5	966832	215453	1107090	2153853	1638118	512903	3071306	1230957
Q9UQN3	Q9UQN3_T137.	T137.	18161.9	8299.42	3371.01	3946.11	8851.65	34009.1	2024.94	9122.24	8095.52	4236.89	5772.47	3090.14	64888.9	2352.84	18237.6	20789.9	3887.56	3908.06	1697.86	806.059	16121.9	8676.63	9615.12	8629.96	7694.52	7543.58	3293.64	22380.6	7500.64	3702.22	5370.62	6234.49	751.562	3655.82	1606.85	5042.23	15898.5	3865.25	10898.7	8645.41	82397.7	5337.89	6164.21	10347.7	6177.32	31679.2	15328.6
Q9Y2B1	Q9Y2B1_S63.	S63.	8635.34	2919.65	1028.53	2933.23	941.321	364.992	444.438	50031.3	13598.3	1563.72	4084.3	6394.51	450.587	7890.65	7271.04	3215.3	1037.91	423.623	154.729	1	982.629	3354.64	3023.59	7319.52	7587.53	4.79063	680.314	8633.66	1121.01	47.8899	15410.8	3079.54	1	4934.86	2447.66	4800.62	7305.15	3154.97	1516.71	840.342	92.7319	16626.2	7897.7	4848.57	10888.6	4979.59	5393.6
Q9Y2B5	Q9Y2B5_S154.	S154.	545.185	1662.93	687.726	1171.14	2116.84	7660.95	2958.35	2320.86	13147.5	404.805	422.008	1259.63	10626.7	1	3022.47	859.069	2558.75	741.707	216.641	1	238.927	3548.84	1314.21	9596.43	1295.7	1	2756.88	3673.57	1314.01	1	1875.57	2878.3	394.758	943.749	902.888	999.728	2216.49	1116.64	373.984	1491.62	107.062	580.628	321.461	655.899	279.163	5017.9	3945.67
Q9Y2B5	Q9Y2B5_T247.	T247.	433658	91447.6	87945.2	136003	214720	2466522	143511	200247	342253	88160.3	91807	79062.1	5173026	58663.1	19578450	76808.9	79213.4	862348	50823.6	34306	221904	306567	138348	421565	133712	52730.6	108434	386374	81806.3	25647.8	157722	181293	28653.2	94344.5	45420.4	61518.8	29548750	208986	313035	146804	784118	121128	378608	199228	110972	953971	263016
Q9Y2D5	Q9Y2D5_S769.	S769.	6013.86	359.52	2042.74	79.3546	32.3049	92.7369	1451.38	13.0152	449.588	667.978	2	115.377	2	6472.7	2	2558.22	2	404.606	2	217.539	120.09	2	12109.3	161.16	141.82	10501.4	2	1683.67	2	234.02	2	1639.24	1444.23	2	3522.98	14720.9	4.39735	54.622	1720.23	58481.6	143.595	1569.14	564.375	4529.1	23181.1	6842	1100.42
Q9Y2E4	Q9Y2E4_T320.	T320.	41644.7	35179.2	10570.4	16022.1	22317.2	32215.2	29683.1	19157.3	42008.4	13197.4	11353.9	11740.4	100843	15629.6	29299.2	1.49016	5907.68	1834.07	6790.56	1622.07	31463.4	1	31603.4	18458.6	9092.73	1286.2	1165.39	16043.4	1	1	21494.6	43869.1	7105.52	13635.6	9608.66	37991.7	26159.2	5938.73	1	78426.4	161.42	21443.6	14844.4	28918.6	27472.2	154278	32846.4
Q9Y2H5	Q9Y2H5_S901.	S901.	7294.8	3853.64	9005.28	4698.5	9659.36	274.133	4181.33	6333.66	1	133.24	2466.28	1	3930.67	12634.4	1	1	1	1200.6	278.381	1	2982.76	896.448	3404.03	617.752	4765.93	1	2609.98	1	1	1.32782	58.4927	3254.16	1	8716.54	3961.56	13034.6	42952.6	9371.84	1	1	206.487	224.245	914.036	708.162	1077.93	22070.9	6322.21
Q9Y2H5	Q9Y2H5_S966.	S966.	1569.15	204.11	249.476	361.787	195.85	161.218	2082.69	303.592	1.82714	1	181.864	261.719	1	669.16	1	1	764.504	980.777	309.825	1	1414.23	352.541	688.844	244.615	2456.89	1	1190.08	214.903	1.99749	143926	455.416	410.275	1	3774.78	918.173	2320	8036.63	1920.6	1	280.38	38.7739	1913.9	3397.66	1746.33	344.496	7048.71	1683.03
Q9Y2J2	Q9Y2J2_S420.	S420.	1	3561.23	2724.08	2893.52	1	1	3218.42	906.799	1.21485	931.125	3703.23	2399.61	769.736	5709.87	1.26786	1.38372	1	1050.36	1	1	1	1	4808.52	1	1	1	1	1	2.42059	5.33509	9094.33	3904.13	842.523	5952.56	9495.97	7164.68	8.82116	806.611	1	1	84.589	6680.51	407.537	2556.68	5762.15	1	3979.4
Q9Y2J2	Q9Y2J2_T401.	T401.	3150.1	11923.5	1983.61	4168.87	3488.23	6757.03	5044.54	37790.2	19375.8	5711.63	10846.6	5627.04	30606	5730.96	9202.53	1.94617	4461.84	487.367	854.866	1	4570.12	2528.45	10577.5	9522.96	5160.55	11333	1864.73	911.256	1	120535	16204.8	9630.07	7979.06	17300.3	10586	4315.19	1.37383	2320.33	1870.54	15746.9	78.3133	10177.2	5227.25	3622.76	6423.66	4265.35	9034.25
Q9Y2Q0	Q9Y2Q0_S29.	S29.	9002.33	1726.78	2277.56	526.533	2069.62	8827.33	1241.64	155.729	1	793.039	129.247	1794.59	94596.9	581.925	75517.4	1	366.464	914.874	2017.37	1133.54	3525.69	261.017	419.442	4152.81	461.572	1	2039.11	1282.13	1.39186	2987.29	1862.06	2452.22	6847.24	790.461	851.114	623.254	3798.77	4305.93	13032.2	541.85	90627.4	1674.94	1522.44	2519.48	2367.62	5842.72	4560.97
Q9Y2R9	Q9Y2R9_T59.	T59.	9397.45	209.59	1	1105.14	302.626	7091.51	109.541	2069.28	3842.53	724.42	185.697	2896.9	16479.2	1	26504.8	25703.7	938.218	1079.3	1806.79	415.409	3943.21	736.066	1	1	616.047	1424.35	1859.32	23793.6	9629.49	1.14969	1	430.572	15470	81.4888	1	1	20817.2	694.543	385.178	889.772	29.3478	1254.51	1964.95	1	1	1	1
Q9Y2R9	Q9Y2R9_Y64.	Y64.	9397.45	209.59	1	1105.14	302.626	7091.51	109.541	2069.28	3842.53	724.42	185.697	2896.9	16479.2	1	26504.8	25703.7	938.218	1079.3	1806.79	415.409	3943.21	736.066	1	1	616.047	1424.35	1859.32	23793.6	9629.49	1.14969	1	430.572	15470	81.4888	1	1	20817.2	694.543	385.178	889.772	29.3478	1254.51	1964.95	1	1	1	1
Q9Y2X7	Q9Y2X7_S578.	S578.	1	1058.57	2299.15	2436.72	7549.78	1	2057.18	1	20.1139	1	2099.43	1862.4	1	5790.56	1	1.19888	1	601.082	1	686.968	595.001	756.854	3110.76	9527.84	4099.36	2101.24	8534.09	1	3206.07	25.7063	2492.28	4137.37	443.82	3138.07	7923.98	5048.52	3.62252	1416.6	1	1	104.407	4419.53	1	1196.01	2520.23	433.213	3075.32
Q9Y342	Q9Y342_S14.	S14.	28207.4	32441.2	21297.2	21469.8	73903	33387.8	26336.8	40382.3	174.898	14455.5	12621.3	12315.7	46778.8	40590.7	31196.4	740682	129263	3302446	22244.3	78092.7	100784	9873.64	42081.5	35369.9	22329.8	2836394	56700.7	137752	240457	1139293	28996.6	55550.3	212499	25533.6	16541.9	15559.4	312760	22875.6	317504	139529	232866	19980	53089.6	57185.8	38961.9	56876.1	58339.9
Q9Y342	Q9Y342_S9.	S9.	99080	100171	22791.8	39976.7	57673.2	25108.8	20082.7	59551.1	30627.8	1955.94	49213	30147.2	200765	72284.7	131845	70679.6	50468.5	1038.99	5958.39	16483.3	22442.9	27429.2	78820.4	63306.8	63805.7	57180	22556	33839.9	10823.7	1.03484	93455.1	76564.5	153754	27545.5	125950	61030.7	46676.5	31039.5	51888.3	75484.8	41.2031	58384.2	25899.7	2407.08	66944	178110	89749.4
Q9Y3A5	Q9Y3A5_S2.	S2.	3080.8	5781.63	946.137	1615.07	3126.64	6296.33	1629.9	21160.5	2879736	1827.82	15655.9	1600.93	3721.99	749.152	4946.65	7952.01	3241.3	357.623	5471.24	2561.89	3894.33	6193.97	3676.95	3505.37	2437.24	8213.15	920.75	7781.52	858.946	618627	2985.46	8858.44	15588.7	2067.8	862.685	1894.36	5631.4	2872.19	44860.4	26375.9	74.1701	3656.58	277064	6726.62	1	5416.26	7369.94
Q9Y3A5	Q9Y3A5_T5.	T5.	468.222	1292.55	1	1	316.122	151.257	77.5863	59793.9	5510604	257.296	79002.1	80.4583	4350.74	1	6262.05	3152.43	1	357.731	34600.3	26210.6	63261	22988.6	1	8548.05	9518.35	9.93321	1608.07	27733.8	852.407	134.915	1	306.455	1	787.867	1	1	24425	4257.76	2.53424	106907	83.3628	1791.71	544812	1133.7	1	298.139	356.611
Q9Y463	Q9Y463_Y283.	Y283.	18550	15792.2	29535.7	28402	182511	130938	71031.7	30634.8	53115	47921.7	17568.1	25591.9	257468	32020.9	233592	8889.1	78733.4	4128.21	61754.3	1475278	30964.6	85131.4	24646.3	125450	17411.4	674994	299173	15727.1	275230	4040692	24176.4	48896.6	509575	12174.9	28996.1	16664.8	4.15299	61004.1	96412.7	26819.3	3372748000	26586.9	23169.4	12785.7	17664.5	18638.8	39416.6
Q9Y485	Q9Y485_S1970.	S1970.	1687.41	395.711	194.494	284.553	1627.86	3420.47	421.191	538.288	1	733.301	88.8653	587.942	20665.9	411.579	3157.34	1826.64	122.602	2248.52	1	207.101	666.217	1337.86	674.777	4263.65	1028.88	1	823.323	377.53	1.08235	1.18374	414.933	450.199	1	350.749	474.525	322.426	1630.93	354.681	1	1134.59	57.287	1788.86	480.483	568.652	1	988.953	1362.1
Q9Y485	Q9Y485_S574.	S574.	6832.48	3530.24	589.185	2963.67	10741.2	2.87487	3841.56	3443.93	1959.05	1741.61	968.573	4513.48	3.72985	3561.11	17.5127	1	418.095	1604.84	585.706	820.097	6232.07	1	2500.06	2568.12	3433.46	1	2668.66	1080.31	1.32708	5115.81	2302.47	2260.8	1	2281.65	4663.87	2754.42	34.5611	2484.01	1	8768.42	100.044	4967.33	6759.43	6155.41	1385.7	385.919	4809.95
Q9Y496	Q9Y496_S713.	S713.	1	752.208	1078.18	642.47	1	1	1468.37	2128	270.517	1	95.7079	388.93	1	345.753	1	2.56531	1	233.619	1	297.313	1	1	2355.34	1	90.6664	12.7082	1	1	1	127.244	196.086	4668.3	1.66157	1	242.077	1116.02	1.77265	1	3.03281	1.16398	79.4064	3524.18	1	2332.66	1	1	2473.31
Q9Y4F1	Q9Y4F1_S427.	S427.	6049678	6608.12	18089.4	6680.48	13162570	4121826	91602.7	323.707	3215.57	1778.75	1	2816.82	10222870	5906.21	4682306	1.44588	615.463	855.831	21568	136.009	2943.51	1527459	1917.28	1681823	5912.69	7242.54	18454.2	1014855	21219	1.10967	1298.83	10062.2	1	3469.54	11511.1	4973.03	2147785	216663	1	1872.77	25.2407	3041.21	1275.46	1937.42	6218.98	15316180	8537.59
Q9Y4F1	Q9Y4F1_S920.	S920.	10866.5	7190.23	13434.2	7271.37	63351.8	36491.2	46434.1	1361.03	6867.78	3139.68	1050.93	2816.6	61142.5	16379.2	52021.8	1.28015	4212.78	1462.24	26182.1	1	14228.4	5485.78	1939.82	8801.4	4840.35	13517.2	15924.4	616.963	2400.74	1.65582	4715.61	14513.5	1	2108.92	10529.6	2435.53	2.89217	18865	4423.97	4266.35	157516	3698.2	3949.36	2121.88	3512.4	16944.4	11813.8
Q9Y4F1	Q9Y4F1_T24.	T24.	16439.5	14752.1	15022.7	12321	54495.6	17151.3	44070.1	2374.43	10573.1	7891.14	1146.14	3961.16	100445	15505.5	65867.5	3423.17	7892.15	1576.89	9021.68	1	16822.3	5166.39	3445.9	9071.54	5897.04	1161.91	16020.1	13051.8	1	1	5997.25	28930.2	1	3840.3	13500.2	5102.44	3.03422	34055.2	3217.55	11099	342744	6360.06	6142.14	3847.27	4933.62	39005.3	28854.6
Q9Y4F4	Q9Y4F4_S1491.	S1491.	138306	133180	58353.2	88586	27275.1	87729.5	23439.3	236723	2073606	60233.4	51191.9	21385.5	340432	39398.2	128977	22880.9	72579	436.178	12427.6	31371.6	302499	70229.3	134868	392144	165775	21556.9	16744.6	61117.9	708.746	37342.7	83698.4	118853	727.612	50561.6	32017.7	48398.7	157239	70226.3	37692.5	234114	68.8931	93394.5	168685	188044	72747.5	139985	111615
Q9Y4F4	Q9Y4F4_S596.	S596.	6177.76	11628.3	6543.7	9586.48	2767.92	4512.56	872.932	25618	260.158	5234.37	2109.1	816.743	18266.5	1990.93	9266.17	3.37454	29025.7	132693	1	2669.91	16784.5	5678.15	14466.3	37542.8	10374.4	17.6742	215.906	4444.97	1298.44	127.72	5406.05	5405.38	1.12544	4448.69	1131.35	1410.75	9731.64	4485.88	28536.8	693.353	45534.9	4221.07	16953.1	10987.3	1735.35	16067.7	11770.6
Q9Y4F4	Q9Y4F4_S641.	S641.	74125.1	52396.7	36446.9	65132.2	21862.8	85462	18360.3	65939.9	50233.8	16323.1	22885.2	11003.7	336247	25606.9	221121	98837.9	88594.2	2162.46	10090.8	7801.52	88193.8	26121.6	47841.6	122483	82725.3	1223.46	2468.52	33654	2.82985	2.9935	36510.1	76145.6	26552.2	14376.6	16682.8	33779	115107	40931.8	139785	50682.2	195.216	35838.2	77525.9	57771.3	43739.2	78925.2	91808.9
Q9Y4F4	Q9Y4F4_S691.	S691.	6337.59	7559.38	1	9329.17	779.041	980.472	1035	144814	120.656	1404.12	3549.14	944.731	10265.5	3504.48	2205.11	3.58333	1.07692	123.005	1	1	14544.3	3253.7	21730.7	7257.4	7208.24	9.33072	75.6992	3369.98	1	103.753	9614.99	65014.4	1	6326.4	3325.4	4701.05	1541.7	3658.53	3.15055	37964	90.6045	11892	8178.23	12982.3	23438	5754.39	8746.39
Q9Y4F4	Q9Y4F4_S850.	S850.	11619.7	5534.09	3992.53	5303.62	1737.18	1071.73	1459.82	28053.2	80.673	1943.36	3510.15	859.326	10798.4	3713	1	1.40013	979.879	338.971	100.979	1	10427.8	3038.16	14662.5	8250.75	6451.28	17.0698	1	1320.82	1	103.014	3965.38	7121.33	1	4055.27	2321.36	5571.05	2.47047	1340.47	2.57716	16947.6	68.6003	7789.16	9493.87	10509.1	7968.39	11273.7	4451.2
Q9Y4F4	Q9Y4F4_T894.	T894.	1	15162.1	7590.65	11173.5	1	1	2179.96	7074.85	8864.45	374.107	4356.6	1967.92	1.07057	5667.59	3.35529	2.84142	1899.83	2188.14	1	1	14165	1	25636.3	1	21738.7	1	1	1	1.11348	1010.77	7858.51	10519.4	1	2669.8	4776.77	12791.6	14.1481	1	1	11115.7	58.9436	9770.75	1	18944.1	11157.7	1	6503.05
Q9Y4F9	Q9Y4F9_S204.	S204.	1	1	1	1	1	2.77987	1	1	1	5229.58	1	1816.12	6.59655	1	22.9033	1.15793	1720.18	2062.45	1080.43	164070	5694.72	3035.29	1	1009.23	1	23678.3	13220.5	1	24923.5	80544.5	126.988	1	1478.96	1	1	1	38.6699	719.064	1	292.584	85980.1	1294.1	1	1	1	1	1
Q9Y4F9	Q9Y4F9_S50.	S50.	2958.09	615.178	1	202.13	1128.55	15834.1	1	10937.4	1001262	203890	4667.18	12416.3	31857.1	979.588	1513.24	141680	168284	601.152	13473	2661753	45214.8	92846.2	1537.05	56281.5	3907.49	874480	154814	7784.96	208356	2767950	14430.8	3583.5	446424	1000.18	751.242	205.823	10212.6	709.113	38231.4	30772.6	4979246	28793	10609.6	1837.05	322.802	1793.1	1187.59
Q9Y4F9	Q9Y4F9_S66.	S66.	266.677	1	1	1	1	775.754	1	1	9024.92	31719.3	169.841	3679.5	3003.27	1	1	4592.14	60719.5	761.731	3204.51	606179	14676.6	18702.7	1	10336	1	136461	60547.9	1216.79	47898.9	144071	1147.88	258.953	150358	1	1	1	3.01555	1	15768.7	2566.27	95.1406	4338.83	380.592	242.571	1	1	1
Q9Y4L1	Q9Y4L1_S567.	S567.	293.563	492.659	87.5834	1010.98	1226.2	1338.45	105.079	15.8819	181.898	1	1800.52	1019.7	5405.76	1420.51	2571.96	3.57161	1	97.7128	1	1413.46	495.356	1193.56	660.84	341.791	1116.38	12.4383	1316.2	1838.5	1	142.142	1936.76	1.05718	2.05592	10.6519	1593.24	1751.09	1.01161	771.482	4.55136	1.67506	90.6197	4881.46	2189.5	1898.87	1	2654.03	1467.79
Q9Y520	Q9Y520_S2107.	S2107.	1136.82	1227.78	374.254	127.464	1	1	718.183	21184.2	14924.2	321.633	9381.63	226.101	1592.89	1335.24	2168.93	1329.78	233.133	1286.71	62.7173	84.023	1597.4	4364.41	1	4019.22	6705.47	3325.4	1291.02	617.645	34343.7	21745.8	2638.08	1	291.615	3200.84	230.818	1089.24	61214.2	294.009	1	15413.9	96.9069	1516.43	22789.3	2483.72	727.559	5749.53	160.65
Q9Y608	Q9Y608_S96.	S96.	12026.5	2272.89	6608.59	8734.81	24280.9	1	7868.73	90.8815	37.8276	1459.06	11516.2	2227.79	1	13835.6	1	92394.4	7742.69	220.146	1462.9	52718.5	3827.91	6741.02	27421.8	505.775	9952.38	52133.3	32940.5	4663.21	4428.7	1620103	2790.52	16653.1	9197.43	5025.4	10505.2	16335.3	9.77809	10565.3	3565.08	30745	104.519	3234.43	11405.5	3095.35	16762.5	7118.52	7967.27
Q9Y624	Q9Y624_S264.	S264.	61012.2	36248.7	19537.4	18860.2	10226.1	121461	25012.6	11616.9	5446.28	9823.12	15171.3	6148.16	301048	22169.2	1688733	100308	20673.9	2950.27	7567.91	14460.8	57955.9	21583.1	8040.82	10485	35391.4	69456.8	45555.1	41216.7	87961.1	461.687	16663	13828.3	38596.9	7824.82	6018	9202.47	8.28288e+06	45400.7	42887.5	29775.9	410800	15976.6	43008.4	10002.4	20814.3	142591	28850.4
Q9Y624	Q9Y624_S267.	S267.	9620.92	6957.22	2418.29	2558.27	265.407	947.729	4157.66	2321.7	1	3976.18	5735.99	1295.83	1	3231.94	1	1.49006	5672.22	1343.74	1241.86	3142.75	18980.7	6990.17	1	878.676	10662.9	1793.6	7464.46	2599.45	15574.6	1.01537	3193.62	1809.05	1	2385	1075.59	2784.75	94223.7	2270.53	13549.1	4956.79	41.5426	3825.5	16119.9	1	1502.01	9198.03	3563.68
Q9Y666	Q9Y666_T30.	T30.	25300.4	10858.1	7512.7	4193.27	21148.2	24363.6	24332.3	1889.75	858.655	6517.5	64.6895	7130.16	252177	14006.6	1035042	47560.7	5008.27	1452.72	2193.38	225.637	21736.7	3351.59	4938.59	17403.4	8685.71	3903.04	29786	59565	2115.17	399.252	5432.56	11080.1	833.136	4377.07	4461.3	2998.91	331463	11542.9	10284.6	12702.4	95.9957	8902.25	5067.68	6013.6	4582.87	92665.5	15745
Q9Y666	Q9Y666_T980.	T980.	9000.55	20164.6	2523.89	5887.72	5906.18	11751.6	15028.2	2283.14	9446.39	10456.3	1616.91	3625.57	72950.4	12176.9	27747.2	1	1	1344.43	907.489	211.068	20160.9	1452.36	3708.86	3749.19	4559.66	1	5100.52	6174.98	849.781	1	6606.32	14915.2	1	2937.21	1924.49	2114.07	14532.8	8455.82	3074.13	24799.7	78.2683	5836.84	9210.04	3686.95	3940.93	29593.6	21798.3
Q9Y6D5	Q9Y6D5_S218.	S218.	1	405.264	1498.53	1486.74	18506.1	1530.18	2217.17	1	1	1	1	509.759	52.1121	2182.66	246.072	1.07795	1	1065.15	1	1	610.084	3990.73	1	829.049	1457.32	5396.21	18758.5	1	1	1.14253	1	4031.58	1	1	3661.47	1346.41	1.75053	1334.43	1	1	24.5813	1	1	1	1	1	1028.43
Q9Y6D5	Q9Y6D5_S227.	S227.	18349.2	27739.6	64870.5	40026.2	436147	46342.4	91997.1	18023.6	7655.64	8898.8	3585.8	11961.7	50443	35811.9	92350.1	2.07795	3768.04	4865.32	24723.1	2	31583.7	17669.8	9844.9	27311.5	16167.8	62386.6	95312.4	4879.28	2	2.45102	7678.14	99698.7	3255.34	13181.2	83370.6	26634.5	1701.43	50082.1	1483.27	21181.6	70.1156	7149.77	2795.82	3239.24	21126.9	27896.1	36281.8
Q9Y6D5	Q9Y6D5_S277.	S277.	12674.4	7351.86	16696.8	11323.5	94259	20762.5	30090.5	6810.29	7048.13	5363.93	4491.38	13875.4	61775.6	34498.4	31253	8935.67	4755.19	1173.88	12327.6	2736.36	7730.98	16074.2	12844.8	28066	12517.5	56727.9	104511	4837.53	1799.52	1.00867	5870	32708.5	18234.4	4397.56	20477.9	12732.2	2.25345	15938.4	4203.78	7422.34	55.9193	10288.8	1592.07	2652.81	9455.22	24489.1	13586.2
Q9Y6G9	Q9Y6G9_S400.	S400.	1	549.312	2499.05	851.462	21071.3	7865.55	2834.99	617.147	343.482	645.811	6874.24	6611.28	42811.1	21157.7	1.21621	12324.3	246.41	1867.44	1	3582.53	1	13177.8	5394.22	12848.8	7411.99	13198.4	57066.1	1	1.02459	1.42704	5441.41	2584.98	3695.39	3060.48	18369.8	18595.6	2.27826	567.627	585.575	1505.04	41.6127	5133.01	1	304.999	8394.64	2522.52	650.588
Q9Y6G9	Q9Y6G9_S91.	S91.	2986.39	8831.01	8549.02	8040.57	62382.5	63226.7	7123.76	53654	183873	61686.4	36160.2	34603.8	218910	48855.6	84251.2	11065	12333.6	654503	14510.8	267017	30853.8	88765.5	22492.5	209932	43147.8	326032	238107	6409.56	51967.7	417142	23710.7	14353.7	91093.3	17451	72601.4	29510.9	2720.96	9180.58	1598.9	50162.4	714221	42284	21369.2	6774.09	40134.4	3514.6	10637.7
Q9Y6Q5	Q9Y6Q5_T144.	T144.	1	238.148	2794.43	1654.26	16385.3	105.132	518.615	2.03851	64.3958	177.782	1	1	513.239	1703.97	1	2.29038	1	317334	1	1	219.084	200.1	1	305.62	652.197	126043	7429.62	1	2279.49	67616.8	1	3469.14	516.641	1179.69	2374.71	652.511	2.00279	2429.51	1.74093	1	104.813	1	1	1	1	180.96	897.639
R4GN15	R4GN15_S272.	S272.	1	194.572	514.443	1	3340.7	2269.61	234.739	1846.06	2.08072	17744.9	686.152	2891.15	5161.49	710.884	454.263	1.41472	6880.75	976.997	3004.8	51046.2	3040.61	12339.8	212.913	5016.72	174.641	31579.7	40728.9	1	2270.84	19681.2	2376.43	1419.97	19646.4	1	944.816	1	2.17321	1189.02	1682.5	1512.13	231290	3664.58	2124.33	1	1	1	1
R4GN62	R4GN62_S67.	S67.	37805.3	13170.3	7857.69	10514.8	32069.6	17277	6705.39	715.802	10167	4610.09	2403.2	6451.01	1.7684	3273.19	3.11654	1.25064	1	1647.91	458.236	1	6149.56	7709.26	12533.7	9043.62	18202.6	1	1638.6	730.258	1	1	11895.7	14227.3	1	6101.13	18283.1	6124.38	6.594	4551.12	1	18717.5	219.684	14489.3	10816.9	15877.3	14122	1	32695.4
R4GN62	R4GN62_S672.	S672.	8919.08	2607.71	5442.12	4387.61	8598.46	3771.39	4347.32	1.77064	121.636	1	1340.25	1682.1	8958.3	4435.5	4151.1	16648.4	1662.41	208.931	347.716	1400.26	10787.7	2547.19	9367.82	3828.74	6181.31	11.6247	2158.27	5836.97	1	122.816	2972.14	7698.93	1	6397.07	3703.89	3765.43	48184	1900.95	17073.8	13089.9	66.513	7448.39	9111.29	8869.54	12947.6	17446.6	9122.28
R4GN62	R4GN62_T59.	T59.	7985.88	7221.21	2266.58	503.409	3421.08	1722.68	2187.81	1020.23	11127.6	628.532	1633.92	3212.6	11604.9	3344.5	771.895	1.84813	1	566.85	1	1	7919.93	3114.64	9788.74	1776.3	19175.5	1.49496	119.11	2226.15	1.0935	5.35855	2467.36	7278.02	1	3173.18	2435.18	3961.22	35231	855.473	1	10239.4	100.986	9472.27	36299.4	23027.3	4473.18	22995.3	27096.9
S4R3H4	S4R3H4_S615.	S615.	247.497	742.722	3337.99	1	1191.19	13522	487.449	107.357	1	3490.49	156.084	700.368	26.3322	624.281	74108.3	46746.1	16202.4	1117.13	1385.15	242928	18266.7	2563.69	111.351	2779.09	4756	16170.1	27071.8	18953.8	854888	1199681	973.389	1499.68	1884.29	185.843	411.016	529.598	197136	6563.41	2173.55	1402.02	238996300	1	1884.46	1	384.294	9979	2335.64
S4R3H4	S4R3H4_S617.	S617.	247.497	742.722	3337.99	1	1191.19	13522	487.449	107.357	1	3490.49	156.084	700.368	26.3322	624.281	74108.3	46746.1	16202.4	1117.13	1385.15	242928	18266.7	2563.69	111.351	2779.09	4756	16170.1	27071.8	18953.8	854888	1199681	973.389	1499.68	1884.29	185.843	411.016	529.598	197136	6563.41	2173.55	1402.02	238996300	1	1884.46	1	384.294	9979	2335.64
S4R3H4	S4R3H4_S964.	S964.	1565.68	1419.55	4875.95	5766.69	95604.7	166800	39830.2	614.713	3925.74	5722.52	877.453	6321.91	96738.2	9464.39	244229	3908.92	7275.68	2043.76	3120.16	119611	1203.17	44732.2	249.048	20729.5	10126.3	199381	405095	2779.25	30624.7	107138	1506.29	12105.2	132010	1686.49	2931.52	3364.76	4.78585	27758.8	1	8802.14	41346.7	3120.89	868.315	251.351	2613.75	32088.7	2245.68
S4R3H4	S4R3H4_T642.	T642.	3122.67	1787.07	2408.11	432.934	462.929	3631.32	4298.64	2472.38	31959	1515.49	22772.5	557.787	2514.49	986.923	8506.65	10945.6	26255	390.461	7452.56	162419	156948	15495.7	1	21802.8	15351.3	57239.7	20344.2	14205.6	1223931	749200	1139.99	5380.38	50291.7	830.467	469.384	653.588	168780	5733.22	8192.3	49727.8	82702.3	1085.81	172166	929.657	582.881	8790.7	1464.45
S4R3V8	S4R3V8_S464.	S464.	1	22347.9	37693.3	28127.5	13416.9	674.255	18786.3	9187.05	8112.01	2154.65	12604.4	19091.7	1	32078.7	1.32186	1.4354	11931.9	965.396	1126.62	1	66272.2	12651.2	32782	7640.69	30197	6460.9	8741.71	878.16	1641.72	1.18398	19146.3	27547.4	940.293	21758.5	13538.7	29535.5	3.63839	23581.9	17199	19412.2	58.6533	14520.1	37197.7	37450.1	35317.8	1	38157.9
S4R3V8	S4R3V8_S493.	S493.	24123.2	4828.14	13296.6	9233.65	9747.87	3532.59	2401.02	912.251	559.651	214.78	2420.57	2129.87	20670.6	30476.7	4353.23	669.669	423.193	1000.26	828.205	507.978	10345.7	15629.9	23843.8	3036.35	6847.82	1	7217.59	11355.3	954.197	9188.69	4895.38	7544.41	1836.57	6110.58	7748.44	17971.7	15481.9	6425.5	3600.34	1198.85	76.5295	7007.74	5519.92	2411.25	15163.7	28731.3	6845.65
S4R3V8	S4R3V8_S530.	S530.	19111.9	9441.51	34594.6	15998.9	996.093	3714.48	11247.7	6245.3	6171.65	4686.75	9427.51	6987.48	187.879	61210.8	236.877	14864.4	1481.6	2584.24	851.722	893.829	19342.2	4624.87	32934.9	6533.58	22746.5	9386.02	8658.58	6797.56	36809.8	3995.68	16172.3	20578.1	2859.19	13559	16563.6	29910.9	107.022	4254.46	22310.1	2074.37	173144	17675.5	24905.6	17701.4	18556	3.28882	25671.5
S4R3V8	S4R3V8_S540.	S540.	1	13701.6	12960	13392.8	464.966	1	7040	20321.7	6714.34	6227.37	6718.81	4896.06	1281.11	72954.9	1	1	3496.98	1606.73	290.723	838.551	7156.01	2069.46	48013.4	1430.64	15732.6	1576.95	618.742	1	15654.9	1	43163.3	18408.1	1434.3	14473.9	17074.5	129484	1.91304	292.228	46171.7	11052.4	163.136	30870.1	31653.6	31463.7	45022.9	1	60371.3
S4R3V8	S4R3V8_S556.	S556.	4186.8	13112.8	13877	13187.4	6.60532	36.9474	11965.7	22432.5	10396	4522.78	3830.34	10028.9	213.05	68139.5	264.188	3975.44	2140.45	1820.91	1087.72	138.747	4860.2	17.4074	37478.8	1735.28	5379.58	8825.52	157.83	16150.9	5884.25	1577.34	34893.8	15876.6	833.962	14240.5	11253.3	75536.8	172.072	476.906	82373.8	20375.4	88925.7	38358.7	40502.6	32746	43871.4	14.985	54094.3
S4R3V8	S4R3V8_S643.	S643.	4.68437	1	728.844	156.131	255.26	65.2934	1	1.71924	200.642	1	83.1964	184.543	138.12	2630.48	1	2.25533	1	215.136	1	1	1394.83	770.31	1	126.631	1321.44	13.7675	218.787	1	3094.38	113.516	13.2247	1731.11	1.17695	783.525	494.751	1575.35	1.10323	28.2898	2.46616	1	66.2905	946.901	3078.39	1096.12	1	3092.7	661.565
S4R3V8	S4R3V8_S646.	S646.	4.68437	1	728.844	156.131	255.26	65.2934	1	1.71924	200.642	1	83.1964	184.543	138.12	2630.48	1	2.25533	1	215.136	1	1	1394.83	770.31	1	126.631	1321.44	13.7675	218.787	1	3094.38	113.516	13.2247	1731.11	1.17695	783.525	494.751	1575.35	1.10323	28.2898	2.46616	1	66.2905	946.901	3078.39	1096.12	1	3092.7	661.565
U3KQ91	U3KQ91_S525.	S525.	20531.2	10238.8	8948.66	12194.8	13126.9	18154.2	6293.95	5926.16	29588.8	4141.31	3119.48	5569.45	51594.3	8521.16	22454.1	1.17138	2332.82	1939.22	5065.61	1	17065.6	15081	12545.1	13607.5	13328.7	1.38191	2607.19	19250.5	1	1.63913	12325.8	9617.81	1	8828.62	3082.81	8952.51	29642.5	9863.81	25278.7	8859.83	122.437	13011.1	8352.09	19832.3	14133.2	26427.9	41273.5
V9GYE7	V9GYE7_S295.	S295.	4572.22	1	772.541	275.348	1370.2	4807.43	1177.8	4746.47	46.0097	1	428.241	326.376	1	1174.7	2188.19	4.16319	1	384.056	328.752	1	757.675	143.73	1	1	1026.49	559907	2322.13	3793.98	1062.86	56359.1	709.907	1399.5	1	126.05	651.518	858.725	47677.7	702.012	4108.71	3820.26	104.749	210.415	1198.95	1393.81	1	1	2963.39
V9GYI1	V9GYI1_S54.	S54.	905.396	508.847	1	169.982	383.314	2.54243	833.351	314.319	76.0594	1	990.831	488.531	14245.5	806.58	13.8016	1.34706	1	2062.8	139.407	32.1247	1799.54	229.412	1	2787.97	1045.59	1	1	1	1731.04	1	1227.92	237.515	1	1111.65	2398.15	1692.49	36.5541	84.5228	561.314	236.573	203.106	1942.96	2049.07	117.525	1147.96	13974.3	2074.14
V9GYQ9	V9GYQ9_S99.	S99.	1	9051.4	26823.8	19483.5	10142.6	1.53118	12039.9	4520.65	4206.88	6884.77	13020.3	15649.4	7.22607	41259.5	12.1159	30491	5106.74	1367.78	2749.14	4964.1	11061.5	1	21657.8	46491.6	26855.7	22546.5	49067.3	1	3470.22	4201.03	17794.4	26292.9	3737.8	20590.5	54231.1	31869.2	12404.3	13853.1	9412.53	6930.45	245788	23335	9084.16	8574.58	16871.6	226.392	16126
V9GYZ0	V9GYZ0_S79.	S79.	12372	9960.74	36449.5	16793.8	68441.2	20774.3	27098.9	14549.6	16116.9	26036.5	41896.6	15515.3	56207.4	26491.6	24590.8	10377.4	31616.9	1195.44	3380.89	186038	9362.84	79088.7	13974.5	19178	19137.4	126976	142000	17286.6	246798	55012.8	14501.9	36027.1	101181	20899.6	32333.6	23517	89570.6	65273.4	5431.84	34751.8	55177.5	6725.14	94155.6	9259.15	14805.7	67002.1	51487.3
X5D2U8	X5D2U8_S1344.	S1344.	3415.8	2124.87	5471.21	3361.2	22378.1	1113.89	941.648	913.723	1811.92	3115.37	562.03	1643.01	26224.4	5113.56	4.392	1.12106	1	1941.03	1	1	2739.58	1476.34	3937.04	17142.6	5471.01	1	4440.42	1	1.40046	2715.22	4002.19	2512.07	1	2582.63	12089.5	3667.91	3.20853	1281.25	1	1964.63	211.42	2384.46	4233.27	777.922	1045.98	1	1787.1
X6R9L0	X6R9L0_S274.	S274.	1638.84	1398.17	3656.82	1527.63	3257.28	3538	2219.64	2.21565	207.248	1	187.544	2494.1	2265.6	1372.03	1287.26	65115.2	1	211.932	181.387	1993.43	4028.06	3036.92	1113.07	542.589	2122.7	465889	6438.74	1	1.05989	74.764	2613.12	4126.49	24543.8	1087.41	952.317	558.547	1.65866	768.174	5.78417	664.873	62.6622	3564.54	626.282	2571.34	1940.49	1023.24	3255.65
X6RAB3	X6RAB3_S391.	S391.	19207.7	6595.15	4284.34	9904.52	28864.5	103947	4208.33	7577.96	16575.2	2358.45	2714.75	7549.09	102314	994.676	215132	4.00589	2336.39	3174.74	2	288.819	29695.1	10471.1	7564.1	14035.9	11720.8	2.52267	4774	13801.9	7513.15	1111.03	5599.93	13776.3	984.439	3226.3	5160.6	3795.37	199210	5759.96	3546.13	5898.48	141.765	3370.32	24280.7	8514.83	4605.69	6102.02	21353.5
X6RAB3	X6RAB3_S396.	S396.	12984.7	3762.91	3195.7	6015.83	12903.1	76328.2	2285.36	4196.68	11299.8	1798.37	591.366	4131.37	72683.9	684.908	156603	1.92256	1022.72	1743.66	1	1	18965.9	7201.74	4654.29	10122	7252.41	1	3161.39	9602.61	7511.76	1	3877.71	8370.78	1	2155.83	3335.08	2528.21	188538	4213.73	3545.13	2973.65	27.718	1675.7	12387.5	5776.31	3083.14	5392.86	14964.4
X6RAB3	X6RAB3_S642.	S642.	1	4072.59	4701.2	8828.46	5311.42	1	1103.1	2394.01	10790.3	263.439	14670.2	4601.32	782.236	6079.62	1494.87	81344.5	434.437	1123.61	1440.14	2841.61	75132.9	3897.78	8352.67	3287.11	38055	22511.8	6474.65	196.258	28172.4	1.10949	10039.9	8637.72	3179.14	10126.6	15534	13276.5	1.38189	2483.65	13624.2	7769.53	28.6684	6906.37	97890.9	1503.84	9483.12	1173913	11213.4
X6RAE7	X6RAE7_S1225.	S1225.	1	741.953	1554.15	1771.51	1815.4	1	765.25	1.08796	63.2331	276.3	2647.81	1415.83	173.106	3384.29	1	2.71654	1177.74	361.262	125.954	1015.19	753.784	2571.16	1513.38	1	1945.62	34479.7	6432.78	1	1.09343	119.373	2729.88	6664.36	2815.12	2962.19	5220.2	4357.16	3.08526	2155.34	7057.77	7431.48	87.0533	3830.55	1407.35	892.848	746.057	284.412	3161.54
X6RAE7	X6RAE7_S1278.	S1278.	1	6061.66	10004.1	8758.99	12364.9	1	8151.48	1	1	4239.88	6414.26	5871.8	1.76579	5416.47	8.86463	1.72464	983.606	1925.99	162.046	1	841.882	1	6513.73	28467.3	15544.2	1	15211.1	1	6582.4	1	7146.03	14064.4	1	10213.1	18108.5	14431	8.73649	18057.7	1033.72	2656.05	156.235	8629.77	1	1677.49	2883.47	1	17026.6
X6RAE7	X6RAE7_S1325.	S1325.	1960.32	3424.81	4776.19	8690.27	5761.31	642.486	2167.25	6534.74	1.88521	2687.57	5295.66	4738.71	15141.7	4043.93	3432.87	1.52434	2754.05	1113.24	165.341	1163.58	2755.77	5077.42	8019.96	12361	5009.32	10325.2	5598.14	645.271	16696.6	3.32115	5303.26	8983.6	1	9988.24	11067	7856.28	5759.64	13613	2359.31	11185.8	65.7781	7700.72	4136.53	2482.51	3015.73	6164.08	7044.31
X6RHM1	X6RHM1_S106.	S106.	1	2743.18	2829.48	4587.14	31312.1	3.53315	1574.05	2287.87	8232.43	29205.6	5331.54	6903.9	663024	1853.34	232336	3.71863	19995.4	1431.74	3863.39	132487	26215.9	143665	1	78719.3	7886.59	210854	123384	1	47340	5184.88	2862.84	13467.5	87833.3	933.256	3235.64	2908.4	68.6575	37574.6	9495.56	1843.22	139.388	3499.37	17623.3	1	1165.97	22268.5	3315.76
X6RHM1	X6RHM1_S153.	S153.	2584.59	1069.88	1997.95	4280.34	15509.3	11078.9	1	273.18	1633.32	47873.6	2571.76	2329.29	70183.4	1674.49	72889	6491.04	41627.7	1893.92	8848.1	143815	21677.1	142989	1141.97	68641.7	2514.42	256300	157934	862.395	318960	3274.63	2911.76	38400.8	25560	124.65	983.931	1082.54	44257.5	13101	420.811	1109.21	21332.4	1980.62	8985.24	358.425	1749.8	1858.33	351.456
X6RJP6	X6RJP6_S163.	S163.	2215.57	814.413	1	94.2453	1	1559.55	1	803.822	231.952	245.43	1041.62	690.562	7322.52	6113.89	1.0482	3198.48	1680.31	1867.85	253.435	2311.02	1346.94	3074.19	3876.87	597.696	640.431	1	1	6116.04	1003.34	1	140.092	403.595	4086.09	580.779	2093.49	1924.83	7326.23	87.9798	1	2359.79	470537	422.155	2105.52	1524.11	6713.71	1828.26	814.908
A0A087WZ13	A0A087WZ13_S567.	S567.	198.599	1952.87	1	1	385.517	180.629	1	1	2.22752	1	522.657	265.488	350.922	1	1	1.32883	1	1065.31	1	1	2901.87	1	1	1	1556.15	1	734.262	1	1.71383	2.08925	1	318.395	1	1	106.844	517.711	3514.36	3899.39	1	3631.32	50.9218	330.813	2931.41	958.255	272.313	508.988	1071.05
A0A087WZ13	A0A087WZ13_S14.	S14.	1	1423.27	1773.11	754.946	7940	18137.4	5325.22	1	1562.21	173.605	1	968.54	715.852	6195.9	1	1	1	1349.65	2093.33	1	1	1	2842.87	272.46	1	657.115	1	1	1	1.12154	1	5465.99	1	515.872	7779.66	2198.53	1.70848	9312.98	1	1	103.364	1761.55	1	1643.02	1062.95	574.38	2430.33
A0A087WZP9	A0A087WZP9_S54.	S54.	25299.7	23403.5	16896.6	17488.9	15744.6	13095.9	20019.7	11916.4	17269.5	1733.03	11997.3	12955.7	144428	26577	25472.8	1.01897	4109.14	1866.98	1247.06	1	9848.05	8107.93	27249.3	7726.48	13964.2	1	7472.88	7114.93	1893.01	1.3239	8600.19	19434.8	1	15508.4	20587.3	22171.8	16013.2	9370.83	2559.1	17772.9	104.553	13601.6	3289.41	21879.7	25482.2	166094	49721.7
A0A087WZP9	A0A087WZP9_S121.	S121.	817.996	8157.72	4211.65	9357.78	1	5018.19	4054.02	4820.09	4382.33	192.5	1548.97	1502.51	5.68673	6362.03	35.3065	2.03134	3870.05	2030.89	465.647	1	4905.49	1	2854.75	1	4681.2	1.24186	2438.06	1	1.01036	1.1665	3119.66	10107.7	1	5921.19	4936.51	5345.7	86.9721	260.419	8184.71	6879.86	31.0845	5319.39	24548.7	16632.5	5637.42	1	21761.5
A0A087X2D8	A0A087X2D8_T1255.	T1255.	10861.6	3911.22	8801.55	7514.18	21594.8	62771.7	5019.62	9817.82	1366.12	2037.59	9677.12	11175.9	729595	16291.6	606235	1.49338	2472.17	1480.79	1997.29	14125.9	4289.96	15389.6	21546.4	63813.2	9544	1	915.082	3724.67	5129.55	12775.5	15249.7	8517.9	1	10298	16586.3	7486.82	65.0857	8279.37	2549.6	6479.49	701881	12729.6	1369.06	4202.86	13962.6	20523.8	16169.6
A0A087X2D8	A0A087X2D8_S806.	S806.	17344	9687.59	15874.2	9624.9	12544.9	20436.1	7193.49	12086	8491.59	832.941	14695.8	19290.1	149227	25066.4	83826.5	1.49003	5095.58	1771.21	6120.19	799.049	9340.53	6158.02	73833.4	103599	22750.7	1537.54	4493.49	4449.16	5122.23	1.03525	30653.7	11699.7	1	31649	35727.6	22109.6	1.6974	13344.9	5845.76	11648.7	41.153	36867	4279.91	7382.72	13006.4	23402.2	20949.2
A0A087X2D8	A0A087X2D8_S1179.	S1179.	8809.42	6696.17	8291.54	16944.3	29503.8	22607.5	4958	24327.4	16965.7	1238.48	26163.6	37685.9	186129	22927.3	453609	1.01197	1815.12	1031.56	1651.17	6328.62	11950.2	23089.7	33079.3	99722.9	24882.2	1590.6	2317.66	7169.85	1418.54	72048	28832.7	11924.3	1398.21	24684.3	32583.7	16257.6	29.0866	16889.7	6160.13	16061.7	181.522	42638.5	9427.26	5676.37	12432.2	32790.6	79081.9
A0A087X2D8	A0A087X2D8_S579.	S579.	31652.5	17580.8	20717	17543.2	59764	411599	4321.05	28730.4	9274.17	4554.57	128528	53585.8	4880694	61839.9	1.26103e+06	9027.83	1856.92	2353.04	2090.67	2121.71	13853.4	48205	36777.3	180197	54680.5	6921.21	10354.8	4895.74	3692.1	2	67411	12571.2	1061.15	53337	161920	54156	18373.7	12657.6	490.92	4143.45	177.074	57397.4	6303.21	8955.76	29900	92499.9	39800.7
A0A087X2D8	A0A087X2D8_S25.	S25.	7706.37	2634.96	2655.89	5200.53	2748.71	4015.68	2165.7	10061.8	1	377.953	9571.9	11865.1	68901.3	19781.2	14093.5	1.53724	932.572	1329.38	200.879	512.907	2107.48	789.723	31286.2	17461.3	7181.53	1.00618	1	385.649	1	1.20059	2355.83	2045.8	1	18289.1	44570.5	19007.5	1.80009	2787.98	1	6074.1	86.9367	24449.5	3037.3	5786.1	17191.9	1876.88	7156.1
A0A087X2D8	A0A087X2D8_S245.	S245.	13128.4	1662.44	8492.39	8370.46	3905.52	9043.38	1887.19	3489.31	1	1330.78	20379	10657.4	1	22506.1	1	7732.69	1	2623.47	1141.14	1531.4	635.271	585.231	21264.7	3374.03	18314.6	3471.48	343.707	837.885	841.025	1998.96	20599.4	4810.95	1211.88	18859.7	52472	41928.7	2.05347	1737.39	1581.54	1902.76	44.7129	21619.4	1324.14	844.443	16657.7	10452.4	13732.1
A0A096LP25	A0A096LP25_T389.	T389.	1	1923.01	3482.12	1122.77	2575.81	685.318	588.347	1.67146	163641	2344.81	1660.85	547.689	1	1	1	1.28341	1	276.401	144.593	72118	724.37	1117.38	169.859	938.746	531.232	11.9952	1	1	1	107.072	227.878	6243.49	1	6394.16	465.166	1959.43	1.87205	4290.69	2.21865	6833.02	65.7074	3423.9	1	764.997	2416.17	417.821	2123.47
A0A0J9YWL0	A0A0J9YWL0_T397.	T397.	11941.8	7800.17	9051.35	7182.82	23796.1	4751.1	2752.53	20190.8	18750.3	1	125776	4653.94	28716.5	5211.32	82371.8	26058.6	1	845.585	6209.03	16846.8	103672	123975	1	19211.7	40136.9	1.05966	21485.1	24007.6	133624	1.77519	8540.6	5466.34	1	10267.3	4140.31	9172.22	2965620	15221.5	64547.8	112142	105.322	4078.26	451780	1836.94	1	22779.4	12139.5
A0A0J9YWL0	A0A0J9YWL0_S892.	S892.	2092.25	1748.79	930.937	402.804	8073.02	585.234	318.366	921.337	228878	116.109	44695.3	76.6428	2902.31	3821.27	1000.36	1.35981	2017.7	523.982	1936.12	8998.48	5674.33	46946.3	1	7556.31	10635.6	13575.7	11900.8	4491.27	6460.52	321812	4053.88	2991.63	305.175	2440.99	5677.47	9362.29	408461	7041.81	44711.8	78724.3	93.9101	4379.02	230721	129.79	2353.07	10298.5	818.598
A0A0J9YWL0	A0A0J9YWL0_S489.	S489.	390.687	1231.8	1259.12	1	3292.82	1	1	11549	17005.6	457.13	20614.5	1	1.08524	1	952.458	1.07422	801.24	1926.23	141.95	1	28085.5	7862.26	1	1446.05	8187.71	1	456.833	1175.44	46448.5	1	905.795	111.955	1	1341.91	635.021	415.893	127872	1431.78	1	10631	126.102	499.224	47989.5	20.2621	1	2960.64	1870.12
A0A0J9YWL0	A0A0J9YWL0_S483.	S483.	1028.5	1134.45	2045.22	141.631	2209.3	1	69.8401	13088	21943.9	1	16754.9	273.97	1.76944	50.1077	4.63714	1	176.129	1754.99	490.885	1	20194.8	13026.5	268.016	6039.85	11188.2	1	2073.08	2531.96	177805	1016.52	2437.82	402.393	1	1015.34	545.579	1	222365	949.279	2748.24	9271.77	208.974	835.436	79401	580.212	1	1509.45	726.568
A0A0J9YWL0	A0A0J9YWL0_S212.	S212.	1213.38	693.415	1696.09	1	4857.42	1	106.388	1477.9	6145.66	1	39689.4	1051.12	1	6282.43	4777.79	1	1	1313.48	249.829	1071.31	19777.4	32653.2	1	3822.68	6804.04	3300.18	11009.4	2921.03	101142	4.22493	922.802	1052.23	1	926.602	1249.61	1646.2	218416	2797.2	1	30112.3	76.9695	1	166348	606.244	1	3057.26	536.451
A0A0J9YX62	A0A0J9YX62_S315.	S315.	6114.61	4893.46	773.46	3579.27	7079.24	7710.48	2522.97	2158.36	7718.26	851.49	2258.43	2042.22	21420.2	221.39	10945	1	2803.38	1307.08	838.939	1295.27	5796.2	3862.47	3833.11	4219.27	4377.94	1	1827.12	4064.57	1	1.28876	3580.05	6373.12	1	2161.86	2044.89	2007.03	4430.32	4038.52	6370.59	4873.23	30.3518	4422	6872.64	4859.49	2487.03	19906.8	10338
A0A0J9YX62	A0A0J9YX62_S277.	S277.	1	234.966	752.562	262.159	3.2064	12.675	720.141	1	1	545.054	619.886	553.574	229.713	297.304	324.406	1830.5	930.974	1370.81	224.832	4781.08	2503.31	4.77548	135.565	1	368.985	3138.94	1	1	1.93831	1097.8	224.832	1043.83	386.881	77.7809	336.312	131.719	97.1992	1	347.63	370.082	87.9429	600.173	620.401	420.061	1	3.04682	1394.61
A0A1B0GTL5	A0A1B0GTL5_S1209.	S1209.	144033	45482.4	8159.19	23896.3	32184.5	203260	9919.19	21746.1	5874.98	1869.84	5133.13	10643.3	506038	34734.3	552546	1.37311	2978.37	1326.51	1668.01	1	14096.9	13728	38460	27237.3	11636.3	1.51511	5056.16	27020	33824.3	1.31731	18122.4	14374	1	13716.6	19868.8	18870.4	798568	12966.6	1	56532	82.5399	12669	18678.7	33912.4	26447.2	201587	38037.8
A0A1B0GTL5	A0A1B0GTL5_S209.	S209.	102.567	6469.1	3300.9	14547.1	2528.22	1119.41	1690.89	20.2574	182.486	2456.91	3257.99	1374.94	1	5688.25	1	4.72168	876.842	230255	233.642	859.323	11619.4	40.2894	6938.86	1	2633.74	11.7056	1366.23	226.811	1	139.776	11119.9	3423.82	1.2947	3196.57	2714.39	3672.36	1.91795	1381.09	4.27827	10478.8	56.6549	2354.92	79.8252	8204.11	3844.84	1	4514.12
A0A1B0GTL5	A0A1B0GTL5_T899.	T899.	90976.1	12951.4	502.517	3134.01	14498.4	16678.2	1694.04	718.196	1	1031.3	337.099	1736.71	133877	6118.83	112.598	2.03188	1	1307.3	1	213.279	808.112	1012	10493.5	12439.1	2599.84	1.48005	1	586.798	1.65716	1.31953	610.823	831.767	1	566.769	5009.68	5231.17	95.2691	4111.48	1	28760.8	79.676	1594.22	702.76	6577.7	1514.29	93516.9	7817.98
A0A1B0GTL5	A0A1B0GTL5_S176.	S176.	1918.71	3042.88	449.615	1459.88	936.074	692.114	1903.34	21.211	182.763	1202.7	1416.09	480.43	645.776	697.39	792.06	2.12081	1	189.865	1	1	2653.7	1	1	1	548.401	6.89675	180.886	995.874	347.04	90.1501	2101.05	16160.6	1	525.026	1157.57	1070.25	2.13661	1276.56	8206.94	9887.34	48.2111	2453.14	1991	3536.4	479.453	996.008	3142.1
A0A1B0GTL5	A0A1B0GTL5_S494.	S494.	1	1885.4	804.33	405.455	2551.97	3873.77	1249.31	818.716	1	207.155	1285.05	379.826	158.83	109.415	183.149	5885.59	170.655	913.312	176.249	469.509	1610.21	326.089	595.543	10102.9	1038.06	7244.93	1	1	35647.6	12000.9	702.201	191.566	1407.87	98.1117	406.009	1109.2	92.1674	1	1383.24	4673.37	99.2396	211.353	6800.93	2923.81	1421.04	4.31821	857.33
A0A2R8Y6R2	A0A2R8Y6R2_S43.	S43.	297762	132387	105891	121546	52285.1	143462	113470	1.11168e+06	3.18674e+07	246256	121820	39981.2	423044	88816.4	434395	38635.6	272909	2.16823e+06	40645.1	60172.1	443695	147530	173256	449645	407854	37904.2	32321.1	253680	13240.4	144523	233413	373735	3228.06	165472	70264	73280.7	469013	202835	1.05781e+06	511957	3.38477e+06	186554	423389	414211	195066	425193	404912
A0A2R8Y6R2	A0A2R8Y6R2_T54.	T54.	34372.1	5874.52	7243.94	6188.19	2129.03	8577.09	6550.34	61441.4	204891	6024.33	6125.95	2810.22	11540.2	1499.83	2955.77	954.609	5954.48	963.544	1077.19	146.084	30023.8	5115.37	3697.56	20908.7	16907	9.77767	2	11472.1	2	16518.9	11121.3	22556.8	1085.8	3509.34	3312.9	5128.29	29449.4	11259.6	18326.9	27384.7	171.592	12590.1	19250.9	23229	2921	33200.2	27930.8
A0A2R8Y6R2	A0A2R8Y6R2_S76.	S76.	12360.9	3820.88	12962.7	11724	11912.8	5925.91	8758.71	20544.2	9639.84	4587.6	8227.02	3011.47	14354.7	5589.06	18280.2	1	8095.95	1405.34	1	1	7052.76	8346.85	8897.82	10229.8	11017.5	1	288.068	4860.98	9637.9	1.3212	10135.2	14029.8	1	5331.74	1521.08	6471.22	8593.52	10605.8	9145.3	19673.1	19.1813	12725.1	15578.4	16364.8	6003.51	24669.3	29172
A0MZ66	A0MZ66_S249.	S249.	1	527.655	716.651	1726.27	1	1	1712.51	1	49.9708	782.216	1162.08	3307.63	1	3308.9	1.06191	1.16332	1	763.854	1	1	1	1	5221.9	1	1	1.70007	1	1	1	853465	3261.06	4620.75	1	384.037	14905.4	6062.12	5.98238	1	1.33075	1	70.6347	3241.17	1	2359.49	5874.17	1	5280.6
A1IGU5	A1IGU5_T230.	T230.	1	1148.62	397.267	796.713	2613.93	3360.75	725.661	978.612	473.836	8530.15	5460.72	818.063	1	7602.26	1	5312.81	7857.98	1666.13	1896.48	11653	1917.02	303.207	1	1	1327.56	382.828	1813.28	1	1	19926.7	14555.7	1683.9	1	180.569	479.616	8313.5	1.78143	1	51826.4	620.685	75.8329	1474.07	1680.01	1349.87	420.34	2214.49	3905.35
A2AJT9	A2AJT9_S15.	S15.	12175.7	1	54.7657	1036.68	1	4148.72	886.137	1	137.537	1	139.467	128.703	271.081	1	271.054	8726.01	511.781	1238.47	19078.9	19454.6	10940	60965.6	1076.36	10175.1	604.399	209895	15153.7	21351.4	380295	250007	1	117.146	6230.79	1	1	1	228336	1	1377.67	273.103	4658487	67.5636	1095.17	25.3137	1	3167.63	212.257
A2AJT9	A2AJT9_S17.	S17.	12175.7	1	54.7657	1036.68	1	4148.72	886.137	1	137.537	1	139.467	128.703	271.081	1	271.054	8726.01	511.781	1238.47	19078.9	19454.6	10940	60965.6	1076.36	10175.1	604.399	209895	15153.7	21351.4	380295	250007	1	117.146	6230.79	1	1	1	228336	1	1377.67	273.103	4658487	67.5636	1095.17	25.3137	1	3167.63	212.257
A6NEL2	A6NEL2_S271.	S271.	3835.59	6212.71	2582.73	3240.55	18164.5	7430.26	3973	2700.71	1897.87	3288.04	2946.21	3190.22	13871.6	3479.8	1431.01	2.35648	1	830.774	1	1	1357.69	2204.73	754.582	16669.8	8644.55	1	1950.99	1	1	1.87685	2410.48	12529.3	717.126	3505.11	4918.47	1969.91	2.06153	2972.86	1.02455	3503.4	42.5929	3598.8	1586.96	433.837	445.245	2422.08	3852.93
A8K2U0	A8K2U0_Y701.	Y701.	329.62	214.215	458.673	672.381	1	1	1	42247.1	3292.42	1	315454	4629.31	1	1	1	1	1	1873.94	2761.06	1	7482.43	1	469.815	4826.38	2578.84	2256.59	1	1	629.698	1.71991	5735.78	1	823.886	18107	222.306	3087.02	1.38454	4068.06	1	142555	67.2426	25182.4	145594	1	1	1	1
B0I1T2	B0I1T2_S992.	S992.	1	89.9236	1	128.061	87.0529	348.73	1	5799.08	109737	25278.7	59.4544	1178.03	1	1	1	2163.58	9025.79	1288.94	3836.18	12725.1	3169.98	1677.27	1	6750.81	156.712	24253.3	1075.33	68.5388	25727.3	300941	5083.83	238.443	1285.33	1	1	1	1.85419	1	1.21084	1	5035094	4549.55	2220.24	1	1	840.474	1
B4DR80	B4DR80_T153.	T153.	1.75369e+06	684815	485972	579445	1.99451e+06	3.23589e+06	436477	1873950	4.56096e+06	670948	272951	380742	5.05529e+06	819311	1.60169e+06	1.30159e+06	726090	1.3509e+08	299065	951624	2.9008e+06	1.05139e+06	3.51236e+06	1.70253e+06	1.44979e+06	5.89835e+06	845905	2.26955e+06	684317	2.03537e+07	866794	595860	305232	629308	621193	803277	6.0716e+06	515408	1260777	2.07437e+06	2.66065e+07	769215	2.25901e+06	1.30493e+06	1.15606e+06	2.76903e+06	2.28711e+06
B4DR80	B4DR80_T159.	T159.	1624.73	51908.4	87363.6	120292	65919.3	79621.6	31408.3	2548481	2045803	151602	62109.1	35546	864.573	148769	132.707	287957	237839	49117630	55542.1	55668.6	161111	4978.33	557308	2120.21	54614.5	2559793	42149.3	2578.28	25677.2	9309682	180678	887183	153741	70634.1	108685	120193	10.2744	26849.7	551432	426171	2527033	138010	5332.49	113818	817693	1	207788
B4DR80	B4DR80_S4.	S4.	41388.2	26652.8	20648.7	16784.8	129646	52824	13818.5	63834.2	291899	121279	92462.3	16872.6	109239	87466.2	30979.2	6338.12	14634.3	1976.37	5479.65	214991	87010.8	117149	34612.1	114973	56226.7	408898	153325	19092.4	11017.3	1.62127e+06	33952.4	43930.4	59516	33080	45527.5	49542.9	84001.2	32842.2	1489.92	104020	335.111	36759.2	167902	21972.4	32993.8	70987	32270.8
C9JI98	C9JI98_S124.	S124.	1857.82	18969.5	11785.4	14917.3	103578	3.53563	11864.1	13557.7	18387.5	15223.2	7195.22	18857.5	6.36438	12636.3	29.7086	21832.3	12608.4	2011.11	3641.66	1836.86	47070.1	7893.97	26936.1	25954.6	23850.3	1	6807.78	40973.8	15660.9	44184.8	21630.1	21279.1	1444.66	13026.3	8217.52	11539.1	22.5387	28673.7	49195	33245.6	41.7206	32518	39538.4	32436.9	5305.25	1	168724
D6R9C5	D6R9C5_S234.	S234.	19848.9	2702.53	7837.82	508.261	4827.13	8187.57	13367.5	508.698	2	9023.28	276.606	2	561.857	363.281	533.624	55429.5	4851.82	2240.6	5615.05	24207.6	12949.5	459.411	1317.1	18785.6	5837.2	217661	14753.9	9472.45	1.68722e+06	3158.66	346.771	1528.38	31069	4612.99	267.525	548.319	2.05043e+06	17668.7	41957.2	1057.43	220013	2137.42	19993.8	11645.3	618.167	28882.8	10480.8
D6R9C5	D6R9C5_S239.	S239.	19848.9	2702.53	7837.82	508.261	4827.13	8187.57	13367.5	508.698	2	9023.28	276.606	2	561.857	363.281	533.624	55429.5	4851.82	2240.6	5615.05	24207.6	12949.5	459.411	1317.1	18785.6	5837.2	217661	14753.9	9472.45	1.68722e+06	3158.66	346.771	1528.38	31069	4612.99	267.525	548.319	2.05043e+06	17668.7	41957.2	1057.43	220013	2137.42	19993.8	11645.3	618.167	28882.8	10480.8
D6R9C5	D6R9C5_S229.	S229.	19806.5	2638.93	4600.88	204.715	4805.42	8135.94	9323.06	355.358	1	8276.81	275.606	1	270.115	362.281	307.143	2287.77	1	1374.4	1446.1	18912.5	12844.6	382.347	1	18731.2	5705.86	3327.59	14752.9	9459.14	1687217	4.51684	345.771	1258.49	1687.5	1144.58	266.525	1	2050277	17654.9	1	390.829	134.877	251.487	18896.9	384.258	113.038	28817.3	7477.64
E7EN19	E7EN19_T181.	T181.	11834.3	5264.33	1698.26	1416.56	9661.9	436.831	1522.25	1	11.4455	1	245.724	1071.8	21579.9	896.655	10038.8	1.33163	1	104590	543.377	656.112	5238.68	848.175	1	927.554	5571.65	1.57937	620.424	1741.55	1.28755	4.29538	1032.6	1	1	1	514.002	702.493	6388.26	4422.55	1	516.058	97.3432	105.623	18948	907.064	1	21606.3	3648.2
E7EN19	E7EN19_S933.	S933.	1017.64	1390.33	793.572	1095.54	4705.69	957.095	72.8687	1491.34	4817.98	207.042	2620.52	601.006	19421.8	152.327	16391.2	2.67158	487.255	1216.26	447.272	599.68	9380.99	8382.18	1192.66	895.808	2291.43	1.50628	1	1070.33	1.06341	1	710.594	3602.27	1	368.769	806.926	475.122	5256.85	1321.85	1	1838.65	119.667	1646.7	6617.68	1617.6	1	1	6045.61
E9PMS6	E9PMS6_S269.	S269.	34409.6	13174.3	22240.3	11624.3	8128.07	6059.89	11537.7	14187.4	2	2832.89	402149	5257.67	41150.2	14626.9	8928.85	42091.6	3762.33	2430.71	11650.1	31171.3	174399	201941	18646.6	35942.6	93516.7	1887.91	49532.4	27880.6	190222	577150	17433.8	14068.5	565.337	55380.6	9502.16	57668.2	1359834	29754.8	94131.1	99170.9	151.801	9295.6	590560	10969.4	8570.27	142752	28540.6
E9PMS6	E9PMS6_S1178.	S1178.	2482.51	537.076	601.61	1155.37	3115.25	22972.4	295.83	1580.38	1171.45	346.56	4300.01	2013.87	1503784	1	2551248	2.32822	1	1152.29	1	659.6	11275.7	81972.3	1	135774	3225.04	1	3857.55	1895.38	9203.7	1750.46	2726.79	1734.15	1	1135.79	291.207	2325.08	92159.3	12471.2	1	14995.2	39.7341	912.157	41957.2	340.191	1	46330.8	851.146
E9PMS6	E9PMS6_S316.	S316.	6258.73	776.833	72.9952	670.011	1	1552.08	1	9899.75	869.025	356.465	71585.2	150.314	6.57073	618.949	35.3674	1.6613	1	1440.82	747.05	468.053	15336.5	13800	381.398	5549.31	12265	6198.74	1997.28	4731.33	768933	729961	3177.57	268.34	1	1688.33	177.217	2585.26	12685600	1699.86	3606.31	19632.2	50588.9	1162.45	10717.8	683.922	1	6693.52	1572.58
E9PMS6	E9PMS6_S1102.	S1102.	1	2241.2	6562.78	2193.01	11408.6	1.85023	2602.61	315.553	1	302.735	2702.39	1623.22	1	6031.92	1.93247	1	1	1939.22	499.94	466.125	2797.69	4621.72	4418.05	1	7221.52	792.582	7010.28	1	1	1	1004.92	2934	1	7985.16	5104.7	24789.9	1.78346	8795.12	9851.52	12850.9	148.911	1446.14	1	1	4612.67	791.689	8022.93
E9PMS6	E9PMS6_S370.	S370.	179.481	86.5399	1	1	1	1	145.798	14.4138	244.339	1	10401.5	59.6108	1	331.436	1	1.77752	1	125.29	1	1	2138.36	1	709.939	1	1617.66	11.5034	535.97	1	7929.02	131.978	356.052	1	1.15936	3449.09	266.401	3480.68	86376.3	442.623	2.78903	9253.05	76.4417	1	15958.1	231.629	1	2942.59	785.8
E9PMS6	E9PMS6_S251.	S251.	6899.9	450.825	3851.21	1217.44	1264.99	559.453	3274.5	1.49282	70.34	1	20074.3	557.28	2037.81	1621.67	1	2807.62	1	237.137	965.457	4605.68	18218.8	9744.13	1	652.238	10086	4.4226	15806	2764.69	15817.5	114.666	762.681	2535.7	6542.18	8504.53	1101.21	8838.35	111585	6616.02	27391.6	6171.76	66.3596	2034.39	33805.5	1400.69	1	18763.7	5319.44
E9PS34	E9PS34_S125.	S125.	148719	91006.8	259920	97787.8	800596	315280	158573	131194	62883.6	68819.9	64641.4	70892.2	613457	433229	296222	116421	223325	32265010	29543.6	1257240	160783	387192	200017	339194	165026	668229	693283	105557	81452.1	4435184	117201	328982	138584	156846	319221	203778	307089	253888	61328.5	135458	1524522	122369	138340	57341.7	198364	168081	201661
E9PS34	E9PS34_T51.	T51.	1	213.941	612.592	1	1936.23	1	88.6706	1	33.2534	1	1327.2	95.1211	1	669.515	1	1.9076	6755.63	327.363	1	41818.3	822.752	6304.44	1	3103.34	599.081	4436.37	6193.06	1	12503.9	85607.4	456.51	1577.97	1	481.835	450.57	542.693	14.7792	805.427	2423.12	8855.67	91.92	1359.74	13767.8	1	1	1	286.244
G5EA09	G5EA09_S95.	S95.	2635.14	2063.3	1071.93	2492.66	2535.08	2719.97	1011.52	1.47597	154.056	1	1425.79	1297.52	1741.22	604.071	3472.6	2.59531	2141.27	267.685	174.308	1	2208.97	1017.71	3198.01	817.988	733.133	12.4125	857.815	2171.16	1	53778.1	1056.02	10581.8	3886.15	1838.08	529.971	2146.67	9617.98	1185.97	14114.4	6188.27	81.1633	2325.35	2430.42	3156.12	4543.64	3017.09	3661.53
H0Y704	H0Y704_S23.	S23.	10438.9	974.923	4012.48	3940.13	11242.4	4354.91	1200.38	33334.9	11686.6	13574.2	129656	6791.49	36826.2	7169.27	11248.1	3075.83	1	2093.39	2082.99	6840.96	37500.5	128463	4579.29	42525.3	109647	557.397	18304.2	7681.6	190662	1.62969	23381.8	1949.36	2623.81	44595.8	2766.82	59550.6	4339123	7452.8	15855.2	153738	88.2292	9844.49	364068	1016.26	2432.69	22288.3	2565.82
H7BXR3	H7BXR3_S306.	S306.	1681.43	952.501	267.207	798.45	343.232	1.24402	2192.62	1	1	1	18954.3	185.988	551.182	1	1224.23	2845.24	1	1171.37	9.01644	21.7166	2541.27	1445.89	1	2748.46	9715.07	1	156.435	539.011	1165.2	1	306.543	1	1	3479.12	2629.63	1025.49	51885.3	69680.3	1	1806.52	215.617	284.361	36124.5	1	1	30955.3	2749.05
H7BXR3	H7BXR3_S324.	S324.	1054.05	251.67	310.964	402.408	1	1585.55	133.344	1	1	1	13888.3	388.357	56.4242	425.935	66.0594	1.565	1	1396.59	148.384	1	8052	5802.96	462.911	5330.35	11229.3	1.00163	1146.16	383.269	11755	1330.24	778.585	855.535	1	518.566	692.407	1203.1	384766	9906.35	1	6103.32	120062	1	38117.1	1	1	2136.12	308.414
H7BXR3	H7BXR3_S377.	S377.	64.3613	257.543	104.132	108.74	67.8208	690541	1	1	1	1	1499.08	1	307.594	1	167.078	1.47353	1	602.2	1	1	1571.99	67717.9	41.3644	109936	2251.09	32114.9	368.432	96428.1	314690	1	77.7974	135.716	1	159.616	65.4606	280.171	189.777	5.59173	330.672	2049.12	15.8891	32.033	1313.47	27.1261	61.9557	121.007	766.212
I3L202	I3L202_S31.	S31.	86431.2	42905.4	27350.5	54733.9	25865.8	60036.4	18925.5	83919.7	493899	30338.1	54825	11068	197409	42183	93803.4	21788.2	51517.2	1250.63	25066.7	28243.7	118196	89599.8	36121.2	133402	82739.5	10203.5	33609.5	182923	19541.8	69269.3	112279	57188.9	26512.1	56242.4	24221.6	42377.5	314696	61868.4	237159	82476.1	60.6988	63310.4	223464	77491.9	59613.6	194534	64113.7
I3L202	I3L202_S19.	S19.	14947.6	3692.77	6208.15	9433.33	9496.68	13906	2861.27	22850.8	95253.9	3921.06	5923.06	3780.51	67471.4	9821.35	19322.4	597.13	4410.49	683.73	1990.29	2402.61	16941.8	11727.2	5868.52	11729.1	6675.96	799.077	2668.42	32035.3	1.02299	6332.66	13374.2	11076.6	2718.77	4591.96	4416.36	5020.96	53689.6	8328.54	33719.4	11833.5	58.6482	11096.4	23418.2	12781.4	9732.14	28754.4	14496.6
I3L202	I3L202_S438.	S438.	422114	334870	175890	327544	224570	346848	77873.1	480569	920924	22376.2	286544	116892	1449250	425951	523071	176888	195362	28952500	62879.4	181204	230641	323413	450506	182667	315841	36637.3	141319	660290	36845.1	1858.64	456721	442092	148999	354067	239408	314508	1151694	288436	360593	368820	173.821	325050	428022	818366	616288	1240266	968754
I3L4C2	I3L4C2_T373.	T373.	354331	60462	92223.1	98932.2	154340	107668	19448.9	85598.7	100406	69802.1	70343.7	34091.1	513335	133306	110283	23771.2	9424.98	875238	1366.56	10867.7	88789.1	149773	246863	107529	257309	8825.67	65385.5	116618	18418.4	3.16665	86740.1	72972.8	7731.68	181766	66336.4	265011	2.04142e+06	19226	6388.08	174512	130.82	144606	292289	93124.9	160281	903743	158208
I3L4C2	I3L4C2_S294.	S294.	113912	115597	96808.3	129291	339628	260689	33276.2	211805	249937	21020.9	85726.6	22334.7	209466	37712.9	303898	380804	172153	15598432	46284.2	73484.2	229177	191117	147396	73560.2	161024	1.85553e+06	189316	173572	10847.1	3228.9	80918.5	79133	48095.2	104437	44951.7	49287	1.52651e+06	84985.5	500903	291158	641069	29619.4	167992	88735.8	86445.5	409920	520392
I3L4C2	I3L4C2_S296.	S296.	16573.9	8949.13	8205.73	6587.71	28091	50993.3	9457.19	20369.1	348898	1369.09	5908.45	3444.02	38464.8	10609.9	13238.7	10571.9	9658.72	1561964	5276.45	2916.13	38040.2	12530.8	18812.3	4912.26	15259.3	112273	5996.36	27495.3	531.669	6.4999	5123.86	20389.6	3039.98	8711.79	5912.01	29032.8	128116	8795.67	24291.4	144690	97.2198	7414.09	14263.6	17075	21730.4	24088.9	42532
I3L4C2	I3L4C2_S525.	S525.	26213.6	1768.08	1219.93	4824.75	6411.2	425.026	520.441	3716.43	210.731	1747.39	7681.27	1179.85	10647.3	13513.5	1	3.14645	1	158.986	1	1	8124.51	4017.55	47505	8724.44	15046.1	10.6276	470.146	373.352	1.00732	97.4984	10027.1	1296.93	1.30759	24496.7	8099.73	41893.8	164041	122.457	2.36775	15810.3	77.5005	16894.6	20558.6	4129.08	22656.2	42120.9	4019.57
I3L4C2	I3L4C2_S344.	S344.	30381.6	8706.43	9052.55	10828.8	14906.4	4824.68	745.61	2187.02	28755.9	758.068	11887.2	2592.21	59216.6	6852.8	6610.63	5.02444	471.387	2747.57	3	3	21501.8	43600.6	31994.3	4759.77	32950.3	5.28298	10987.3	9554.25	639.162	38.435	16464.6	12031.3	414.211	28110.8	6715.32	18211.5	350124	1377.31	3.41437	12662.9	205.189	7396.29	74231.5	5163.53	32652.8	53295	16419.4
I3L4C2	I3L4C2_S369.	S369.	14976.2	1675.86	1906.58	2244.53	3626.09	5665.19	1002.69	1838.08	3272.51	2032.35	1609.1	1579.01	19409.6	2906.48	4093.54	1.07392	452.186	754.36	99.7633	1	7134.49	3164.5	7836.93	3115.64	8514.09	606.234	3803.55	5986	1.20806	4.02422	2576.53	2477.66	1	6112.79	2608.71	7782.26	70572.2	564.552	1	4145.79	56.2358	4970.73	10847.6	3043.5	7915.27	20032.7	6545.14
I3L4C2	I3L4C2_T286.	T286.	11658.8	7387.62	3368.2	11834.6	15859.5	20544.6	4572.77	25928.7	110.094	577.703	4546.69	3696.91	9177.64	2719.38	5904.34	3660.8	3016.56	206.524	2011.25	536.774	31144	698.7	7313.44	907.106	25199.5	54737.9	9697.24	18228.4	1	149.354	4048.13	10641.8	4822.3	7651.4	4972.23	7852.23	31931.9	5508.08	74406.3	19559.5	79.7958	3088.15	17235.3	10576.6	6091.03	7747.64	45219.6
I3L4C2	I3L4C2_S399.	S399.	585247	113620	35090.5	97151.2	109533	150201	74071.3	79452.6	79476.3	51279	60008.7	50470.2	445698	124963	213570	19383	14369.7	1228302	5696.33	15838.4	174738	24814.6	214999	26135.5	223553	7435.88	24336.4	171974	23204.9	7842.18	88227.5	77700.8	4441.48	140321	64162.8	282054	1258176	61305.5	46235.5	436404	2825247	154656	188888	103258	175031	701827	251890
I3L4C2	I3L4C2_S479.	S479.	29683.7	5592.91	2170.65	5005.66	9733.9	635.746	6427.56	1833.93	1	2472.91	2964.26	3561.88	1.10068	5343.64	2725.37	1	188.984	1879.13	498.857	1	5033.91	1	11754.9	1	6551.14	1	639.081	1	1.0572	1.09438	1247.8	3106.11	1	3450.48	5220.25	19248.2	2.76399	1070.53	1	16447.1	56.9501	10567	3847.37	4209.08	6946.6	1	10813.2
I3L4C2	I3L4C2_S428.	S428.	1	2433.01	1637.93	1727.22	1	561.387	3944.2	2.04682	112.189	1624.46	1369.55	989.915	225.605	3296.8	1165.5	2.16564	1553.75	238.099	1	83.8596	464.692	1	3898.17	2129.58	1149.96	10.0501	1	1245.79	1	91.0637	3360.15	1617.1	1	3812.49	2047.4	10585.8	1.79951	55.9535	2.54656	8895.31	50.3091	1631.96	406.721	2549.23	6878.18	848.513	4452.82
J3QSX6	J3QSX6_S110.	S110.	8931.67	2204.51	3230.59	2013.36	1283.32	6664.37	10516.4	1	1	1	5429.37	3135.91	11145.2	3773.9	6023.01	1	1	1354.7	1793.86	1	10484.4	8087.8	5258.98	6240.27	16870.6	1	3550.66	1296.86	923.756	1	1984.01	1836.69	1	13941.9	8644.57	18234.1	214302	5676.49	7141.73	23615.8	28.6828	2836.18	6767.12	1179.21	4949.85	42721.1	7816.34
J3QSX6	J3QSX6_S89.	S89.	11077.5	3282.44	4472.52	2925.33	8289.31	2246.72	10632.2	3487.69	6061.48	1286.94	24869.2	3318.3	13000.3	14948.4	5627.86	12115.8	1734.65	1742.37	2785.95	7982.07	29678.2	19569.3	6960.94	11422	32311.3	3283.25	13474.3	5463.02	28501.1	855.833	3830.37	2406.8	1066.43	26294	16495.3	46021.2	543296	6809.95	32599.6	68045.5	181.419	5905.83	103687	5682.4	6964.28	27881.7	9909.88
M0QZR4	M0QZR4_S919.	S919.	435.186	187.48	208.891	784.506	3160.85	4622.29	692.461	271.136	15700.6	17701	749.449	9809.83	19813.7	1947.11	1	10536.9	12567.6	1659.75	1	131986	1782.97	17420.5	664.618	18154.9	1495.37	59609.7	98845.4	350.786	4955.23	45822.5	1760.29	1249.57	14167.5	881.536	4076.06	1737.34	2313.32	650.51	870.645	1164.85	449578	10594	731.628	1836.58	1	6299.63	558.586
O00151	O00151_S90.	S90.	1	1	172.2	72.7426	1691.46	596.846	1	7931.97	30.8394	157.476	7695.05	317.076	1	333.692	1	1967.14	126.141	386.192	454.281	105.536	4308.33	8872.67	1	13780.8	1392.02	3.43047	7056.88	754.301	12061.7	454013	1236.05	659.867	417.854	1132.59	892.427	2048.4	92699.8	846.689	1.35	16985.8	58.6771	300.072	27244.2	1	1	1	265.073
O00160	O00160_S1023.	S1023.	2	973.208	2	2	3503.06	5900.27	2	2995.54	56265.1	176995	2824.21	24656.1	196.227	875.437	32654.9	3.00202	108952	3228.45	122547	477084	29032.7	20267.7	2206.78	33098.4	2153.32	215041	44227.1	3128.53	7449263	1.43081e+06	15181.2	938.788	295297	982.393	53.4538	2	158.344	298.925	61174	18189.4	94832920	65946.9	10434.4	1442.56	2	4.09971	1461.9
O00161	O00161_S110.	S110.	32852.3	16326.5	12169.3	10175.7	42703.3	27981.5	20508.7	18001.9	20445.2	14304.2	10211.9	8792.42	74879.6	17648.6	40712.8	2113.8	8174.03	1931.76	8555.64	17317.5	49109.6	22170.3	20226.6	17365.7	18046.3	8530.82	21325.3	40093.6	17425	37473.3	17923.2	16680.6	7252.46	12180.8	18761.1	23003.2	76205.9	14303.4	38325.3	41765.1	40727.6	21651.5	65017	31774.8	22528.8	65354.9	42086.3
O00161	O00161_S20.	S20.	1	19238	6600.19	16131.4	49853.7	1.07108	27990.4	16695.7	22136.7	11465.9	6548.44	13234.2	139.31	25201.7	270.647	1.32436	11193.4	895.559	15578.5	7326.41	30957.6	1	29420.5	23721	14084.2	4877.84	4660.59	9837.95	27181.8	148307	17846.5	16064.7	3371.27	13851.5	19612.6	18728.7	89.5345	21146.1	68682.6	27394.7	6956448	20718.1	26150.2	21414.5	21144.8	1	31395.6
O00161	O00161_S161.	S161.	3282.99	2031.28	1090.03	8067.21	3065.48	2227.12	1190.61	5.51782	212.178	1907.28	669.546	911.316	4659.48	1879.58	2651.96	2.09326	6007.7	132.728	1	3138.49	3332.19	2179.44	9309.38	7436.57	1552.14	12.7782	681.852	6501.1	5156.11	122.942	4430.46	555.006	1.196	4158.06	1432.72	2501.9	9478.14	895.572	3.19087	1247.75	630548	1832.39	3099.49	3630.61	1783.61	5728.67	2079.29
O00161	O00161_T157.	T157.	1749.32	1414.69	100.642	1646.03	986.969	1005.35	406.538	10.3045	188.184	567.821	309.296	389.212	1213.29	1045.94	829.78	4.30752	2404.48	128.742	133.537	1553.6	2002.13	635.699	5336.67	2632.21	702.074	10.6859	298.882	7315.88	295.514	118.766	2143.96	1	1.27576	2277.8	543.838	862.203	4034.12	317.835	4.01559	1.32478	240787	476.811	1851.17	2765.25	1.17395	3200.3	1315.98
O00231	O00231_S14.	S14.	903.628	1843.42	3840.65	4581.8	42398	5468.96	1803.78	1236.64	1231.54	23502.6	13545.5	11771.8	32221.4	5876.61	20311.1	1170.48	10670.2	1870.07	3449.25	77740.3	1051.88	25692	4907.5	18714.7	4983.21	8614.75	24707.3	1	941.27	8449.16	5695.6	5462.74	46943	4609.16	8013.86	6054.46	2.18077	13243.5	4122.22	3140.64	50.0359	11093	3201.73	996.17	2979.89	8389.8	3997.36
O00264	O00264_S181.	S181.	88529.8	91753.7	217999	107575	777918	223838	92795.3	56939.7	276077	21772.5	16181	48138.7	603914	706682	517635	21948	31068.6	2793.57	54481.4	13380.4	79206.5	38504.2	111222	347707	56915.3	376736	283986	120328	80210	222314	34242.1	90734.1	46961.2	71521.6	205230	274261	219984	74011.4	71850.4	81365.1	147.531	49431.2	29766.1	34813.9	197729	80944.9	70519.3
O00299	O00299_S156.	S156.	238.888	39042.4	58303.9	90934.8	494.226	428.246	16245.3	464529	324.637	63429.5	69541.5	42534.5	1333.91	137050	2277.73	202240	102601	222.628	4580.57	111933	5387.94	2993.41	93741.1	2384.18	585.652	507482	1365.63	977.665	2665.93	808397	138910	76877.7	111970	82877.8	30018.2	46948.1	1.37989	589.785	260899	1	400573	192498	382.689	1688.76	197860	11900.4	140108
O00299	O00299_S211.	S211.	4473.84	2619.42	35.1599	873.042	3175.51	2460.07	1570.6	6580.6	12170.7	7986.13	2197.57	2286.04	12004.4	1129.16	10348.5	1646.3	7024.05	1994.65	2153.54	53677.7	7580.35	5076.42	3623.62	8153.37	2720.74	13247.2	6678.74	4053.83	33038.8	49302.7	1811.61	1444.97	6526.21	281.414	1911.3	3101.21	1.89835	1934.69	1	6012.29	46000.8	2401.05	6860.21	582.844	4712.05	2028.77	1293.36
O00401	O00401_Y256.	Y256.	14128.4	16183.8	5316.53	6314.26	26227.7	14777.8	6052.06	41486.1	35419.2	3637.6	15953.3	7170.42	34586.3	10429.4	35054.6	179857	11292.8	781.693	7443.5	17920.5	14925.3	7764.77	23103.2	25518.8	20374.3	59289.5	9524.74	15036.8	24702.3	10180.5	27774.8	18060.4	40909.1	23352.1	21152.8	4827.83	110386	8666.95	43942.6	24942.6	62269	18431.4	45103.3	13054.7	12868.8	7030.56	24315.2
O00429	O00429_S616.	S616.	3359.4	4419.02	13196.5	6044.52	124571	9425.85	36387.1	1896.54	1685.89	1983.05	12886	11024.2	791.665	20597.5	4693.57	3653.09	5977.71	1193	4773.82	131237	2606.78	5382.12	1	5987.48	21087.2	150977	110625	813.16	477.106	29017.3	2131.44	16368.8	54367.7	3290.08	10462	6680.76	1.03123	20964.5	69921.3	15787.4	206.855	6328.98	12225.6	909.892	1	783.437	18657.1
O00453	O00453_S50.	S50.	1	273.479	1	173.258	61.6557	2738.68	406.049	8910.24	40893.9	267.268	3538.8	1376.89	1	1327.2	1	1	42414.1	1049.41	41033.6	29775.9	57581.6	2223.98	1	1	435.55	37354.4	61443.4	1	1	4.25685	1598.9	1171.12	42021.8	1	1	1	2.31259	1	24006.4	1	112.356	1051.72	465.192	1	1	1	1
O00476	O00476_S195.	S195.	2301.5	2204.23	1516.24	1	1308.68	12154.6	4742.85	15010	7113.48	1	494.297	1862.25	16539.8	5266.53	1636.93	1.39414	1	1253.52	5330.33	1	9313.59	1	12693.1	2353.44	3014.44	1	1	6311.97	1.59382	4.94809	5569.67	1273.86	910.922	969.864	3203.32	5613.07	10423.4	895.613	16644.4	20695.8	46.8773	1155.35	3504.33	818.879	2774.45	5772.24	5235.55
O00499	O00499_S298.	S298.	434624	212997	283312	349681	255866	369990	685652	101998	132587	29623.6	353701	144095	1.83302e+06	668038	190431	1716.6	32266.3	2883.33	3957.55	4158.33	482430	416719	474861	390496	324164	268766	99517.6	84600.9	46269.1	2.2837	224973	556436	2810.99	58123.1	638899	670676	794998	136223	813.943	378228	65.0905	253041	102031	111028	785745	1.63459e+06	537755
O00499	O00499_S303.	S303.	119546	96912.8	51196	109038	68293.1	83985.4	124117	36752.1	21515.5	13796.8	58250.3	17804.7	485643	152886	55354.3	4920.88	2466.37	4300.29	624.848	1659.64	126584	122004	93338.7	69427.4	86750.9	13128.9	17390	15898.1	2051.91	3.0235	29967.8	128004	7501.08	8052.58	90760.9	168822	228774	38725.7	1298.46	131891	81.8094	49049	44868.2	20474.4	188046	496541	144771
O00499	O00499_T327.	T327.	10237.5	7881.67	2095.27	4079.16	3319.93	1984.02	15390.4	210.469	1	3051.58	6897.7	1812.67	38565.1	2129.25	1635.63	1	337.056	1886.74	1	1	6982.36	3571.43	791.908	955.15	3031.91	1	1	1	761.76	1	2549.43	13653.9	1	509.852	3105.38	4819.93	2736.41	1129.11	1	6005.96	9109.21	2737.65	664.187	1672.25	5032.96	65739.1	9817.52
O00515	O00515_S394.	S394.	7603.09	1360.04	1748.91	416.108	526.914	3068.74	1	3239.06	165.55	742.242	43868.3	775.836	252574	635.4	267.939	1.22449	4361.05	1434.92	1290.61	1	20256.8	96801.6	1225.19	46412.6	40473	1.08409	27816.7	1728.06	470454	1322.71	4810.79	1011.89	1	11309.7	266.803	3980.19	26583360	3659.84	1	21494.4	131.617	2428.75	501932	1594.27	1098.32	124804	4023.68
O00515	O00515_S123.	S123.	8471.32	2501.03	1165.32	1017.47	1	1	182.071	6306.47	3079.11	77.3876	166001	139.025	8967.89	1661.15	43827.4	1.59162	1	1916.42	1085.62	1	4826.51	33618	1225.11	2837.67	43899.2	1.51189	9285.94	8450.17	138417	1.26066	1454.01	1	1	18546.2	194.295	4836.4	14330720	3806.16	2992.86	65210	72.2592	1163.64	215540	1778.96	1156.56	46718.1	1445.24
O00515	O00515_S38.	S38.	7831.67	1341.83	1973.91	417.376	1	1	537.829	1	569.055	670.982	13234.6	218.929	4708.27	3730.4	49560	11679.7	662.489	1476.7	1	820.237	1	850.12	1926.68	314.747	4889.98	4751.03	7093.72	1	24233.2	3930.5	825.061	1	1	6262.37	636.565	7708.94	348835	713.246	1084.34	3273.69	83.0687	507.168	7694.54	1242.59	1721.1	2748.68	1705.41
O00515	O00515_S64.	S64.	2164.53	719.766	209.709	1	1	392.671	49.4346	340.43	1	1	6380.27	332.825	6415.35	2731.14	1	1.00262	1	826.43	1	364.327	1	826.952	1997.17	1	1494.38	1031.19	4556.32	696.292	4335.73	1.61889	540.292	1	1	4857.25	769.869	4296.07	89121.7	327.616	1	1	114.057	789.669	1677.97	415.192	1	5917.62	978.822
O00560	O00560_Y50.	Y50.	99712.4	74741.5	28930.7	46917.6	95554.9	53355.3	9233.45	82990.7	538.032	22561.6	12488	20165	78825.6	14963.9	82979.1	133210	23672.9	15949618	10957.1	13694.5	93633.1	98532.1	310790	89911	23554.7	65976.6	20452.1	107881	23798.3	218.872	44479.4	17581.8	19539.2	64429.3	7573.32	26602.5	379808	15843.6	74495.1	93929.9	291813	24195.8	127145	74463.5	23985.3	113286	66529.9
O00560	O00560_S6.	S6.	269755	100437	42701.6	145643	62890.7	43246.5	33747.2	5411805	17078930	139176	131675	33456.9	109957	38258.6	84247.5	215465	229387	3627731	34781.9	39047.6	239462	76374.8	329026	171910	62143.5	65653	5222.91	296819	7279.71	1665038	299352	1167480	54037.5	438512	39458.9	92734.9	757763	60801.2	1402436	1254449	7260295	358394	233258	472634	238668	253366	161381
O00560	O00560_Y56.	Y56.	191108	157156	35471.1	53652.1	164480	75975.5	9439.45	20111.2	446.032	20843.3	12704.6	27192	138776	17046.5	104243	134041	23915.2	16456648	8480.64	20590.9	116938	95073	126171	105748	47737.3	36002.7	38973	143797	39673.2	199.246	42989.5	3725.73	16718.4	66166.9	8129.01	21827.3	381302	26620.9	12983.2	58090.4	737680	15586.7	200624	60802.7	6546.94	221711	59864.6
O00560	O00560_S60.	S60.	62120.7	43431.7	18907.4	38790.4	33924.3	30498.5	4396.77	76351.7	172.18	8457.82	6709.5	13478.7	130162	8541.15	75766.6	146817	14287.6	6176633	4605.24	10825.6	54637.1	63039.5	96754.7	76746.7	28414.4	10845.7	19097.9	42256.6	3238.35	66252.6	36192.1	13083.5	13625.4	26573.3	2082.57	15496.7	104754	16608.9	14505.6	53507.7	86.9621	6090.39	114052	29963.1	3449.55	100216	18403.8
O00560	O00560_Y91.	Y91.	97223.8	42878.2	12618.9	30560.8	48540.8	32358.2	13863.5	20144.8	30343.4	5976.44	11476.6	15316.9	37962.5	8162.82	60187.8	3447.61	23167.5	1.6642e+06	10954.9	3371.04	53293.3	33082	62850.2	35112.4	17810.6	655.007	5955.48	109451	2	109.949	21954.8	38471.7	17887.8	42419.4	4991.07	28774.5	116507	18112.9	138611	84367.7	154.33	28073.7	45899.6	36718.6	31321.6	77392.1	42552.3
O00560	O00560_S285.	S285.	14757.1	1464.7	218.757	622.725	28801.5	2235.95	7507.65	997.426	1158.37	920.124	223.81	2284.82	1560.4	1	13445.3	1609.92	417.273	1731.8	1518.66	1758.58	1536.33	1	311.497	460.728	1916.19	960.101	1	9434.01	1008.13	3137.22	508.998	486.906	508.691	107.309	1223.97	954.4	5266.59	2722.4	726.771	2625.99	202083	5259.28	1543.27	1715.7	414.298	1809.52	5642.5
O00560	O00560_Y46.	Y46.	232484	126999	21091.8	45705	97649.9	38639.3	10717.2	7943.17	183.59	13085.9	3999.97	13539.6	56863.7	5983.79	21695.6	315196	6594.5	13979830	10815.2	19349.2	29292.3	5647.33	497.665	14670.8	35479.9	16.4269	14432.8	43602.8	13798.6	84.9952	20534.5	1	12328.2	22769.7	1980.85	5126.85	203175	28884.6	17049.7	13604	245980	2231.31	157278	16136.1	1243.3	131821	70149.6
O00560	O00560_Y4.	Y4.	22669.6	11532.6	401.698	5353.23	1900.71	773.962	1311.77	143445	230.719	7123.11	4428.54	784.381	1798.53	751.385	2451.06	3.39275	6553.4	124.788	1	1	10099.3	2179.51	8695.67	9149.98	2253.07	14.407	1	15694.7	1	80.6097	10902.2	22350.9	1	23408.2	802.05	2952.52	87218.2	1669.77	14179.8	128092	79.5824	19562.5	14116.9	28974.5	2164.52	11625.4	7646.7
O14545	O14545_S415.	S415.	22250.4	27412	49248.7	21122.9	87345.1	18201.1	20568.1	20276	12048.2	52230.4	7451.91	8543.59	67040.6	20977.2	77552.3	1	30460.3	1053.07	15128.7	11500.6	30139.3	30355.8	7999.61	56451.9	26894.4	43580.7	88031.6	10782.7	46797.7	22778.9	17074	44187.5	50213.3	60646.8	45892.3	40418.7	163362	42216.9	32452.6	23939.5	57.2762	13570.8	14285.9	16556.1	15948.9	58768.5	55853.8
O14672	O14672_T719.	T719.	241414	109665	97662.7	82157	536988	254806	164115	149058	372414	163856	77818.9	57096.9	539492	135865	437202	364041	245881	114262	193831	770198	623723	157219	147415	162208	100642	813612	281069	366476	2.52118e+06	4.86895e+06	85029.6	172680	211861	47293.4	39947.3	49063.2	1.56794e+06	147324	992134	156053	222069010	99848.7	306876	133996	91267.4	547374	277034
O14745	O14745_S290.	S290.	6813166	390774	429761	174846	410132	6597704	504121	209336	70717.8	61239.1	71413.9	88184.2	6423383	1578472	3503077	14865.6	64079.5	28010840	63686.1	83356.5	165248	171040	2949464	257281	139931	229670	85537.6	2026204	142127	5838.88	54680.3	279290	15931.1	196941	669994	5149188	23226080	122080	67122.2	2892955	57150.9	139565	460856	531133	3778915	2232355	526729
O14745	O14745_S2.	S2.	80959.8	13923.9	25638.6	9232.88	6715.39	23404.1	20005.6	16076.6	5950.97	2172.66	7022.11	6256.8	40935.5	77030.3	11382.2	2.53673	2308.78	1472.28	194.042	9049.2	1900.98	14377.3	109377	21527.8	3999.22	2719.37	8578.12	32450.8	47667.2	135175	6906.05	18323.3	1	5992.44	20812.3	212039	38388.5	4137.06	1	207931	73.915	8755.11	15530.1	19873.2	150768	68921.6	15905.4
O14745	O14745_S269.	S269.	79521.1	75164.4	380155	63988.5	11084.2	94475.5	180520	83423.7	55051	8064.61	27059.3	23853.3	3.0809	589337	4.65644	45164.8	55960.1	404905	25597.6	154467	21213.1	47685.5	1.00709e+06	22421.3	17501.9	366364	32430.4	106878	733642	150967	25949.3	206027	7904.81	23705.1	91121.8	2.01155e+06	7.60096	31080.3	43165.1	1.10262e+06	5.70757e+06	46731.2	110541	121580	1.59293e+06	38682	155040
O14745	O14745_S294.	S294.	988522	13975.9	19526.8	21080	24030.1	503297	42286.2	8617.14	3604.08	58625.2	5373.65	6791.58	729991	54998	164958	14831.4	64073.3	1374.94	1713.23	82000.4	9630.23	2974.16	314708	18080.6	9495.44	140294	2122.94	150775	3289.91	7704.54	2413.21	14488.4	24492.8	19719.7	81452.5	206722	8895565	4083.28	66855.6	99498.2	93152.5	12966.7	24500.8	32904.3	232388	164778	29419.1
O14745	O14745_S280.	S280.	77248.3	111306	45953.1	50841	33183.6	135431	92387.7	83534.5	89975.3	13943.1	392221	30239.1	114155	103107	130402	128147	155775	1386.91	24366.5	641286	99992.2	320890	74085.9	106179	66758.1	23738.4	162894	143511	1.43197e+06	160967	41241.6	91252.5	43344.6	69709.1	46548.5	232307	1.81855e+06	82790.3	179907	504948	143893	28699.1	2.39807e+06	148516	193095	170105	65190.3
O14745	O14745_S162.	S162.	1	3463.5	15955.3	1647.98	1	1	5188.1	2634.73	803.087	379.423	5915.45	1146.67	2301.26	18157	831.626	8657.3	1696.37	1348.29	520.014	4058.02	355.846	1	15711.2	457.183	1677.03	8700.29	603.043	427.026	1	7808.41	1782.08	6624.08	15056.8	4967.01	4205.69	64673.1	1960.79	1	10981.2	35769.4	173191	3050.05	38.739	3358.37	101065	1	3668.41
O14791	O14791_S311.	S311.	1.3778e+06	103774	79783.3	13520.3	304827	2.62344e+06	1.51959e+06	10052.1	42555.7	5282.53	15191.4	20961.4	126095	624885	353652	70387700	5744088	3036.09	809070	8202339	26610.6	327126	93548.2	24908.2	150963	61806550	18412516	108134	1.08237e+06	16975.4	25038.9	236023	48987660	2738.52	146607	22387.6	15704197	121306	1.96329e+06	3597.41	543182	32943	3727.29	99864.8	136209	139316	259029
O14791	O14791_S314.	S314.	797989	56099.6	43648.9	7620.54	156484	1.36162e+06	819392	5243.54	20170.4	2862.88	5998.18	10725.9	76387.6	310904	175359	25174330	2.78404e+06	3033.74	318335	2888786	11936.7	161418	74611.7	12203.9	77323.8	26754010	8668347	70686.1	494292	8730.31	13238	122626	22431640	1718.81	58695.7	10946.2	7917863	64270.5	1.24086e+06	2591.57	402207	26700.6	3641.96	49536.7	72634.3	93872.6	125376
O14791	O14791_S49.	S49.	8774.83	68.3448	1	1	1733.3	251658	9395.75	1	1	1	1	1	185.9	1357.19	316.331	146618	18151.7	1431.71	13405.5	38130.7	1	928.013	1	1	1	664977	100995	625.93	47960.7	1	1	581.024	97045.5	1	457	1	10245700	495.265	10831.3	1	137.346	1	1	1	1	2.30132	901.586
O14908	O14908_S222.	S222.	3569.08	7737.94	318.367	2691.23	5567.84	12992.3	1861.91	12711.8	2314.78	2323.47	1731.46	1574.35	7551.69	1	3443.49	2.79739	1923.06	1316.16	304.98	1	6873.36	1053.17	1323.21	1	3061.34	1.10573	1	3227.71	1.01835	1541.42	1676.78	10284.6	1	1809.23	1989.69	931.139	63881.8	1877.79	1	6343.01	54.4931	2580.87	4377.02	3331.81	4031.37	999.194	5821.53
O14908	O14908_S232.	S232.	2945.36	795.075	519.576	1053.77	16346.6	126504	1398.23	764.241	392.249	610.847	191.768	1007.05	720188	380.294	278.401	1	757.085	976.918	661.137	508.488	1	2894.77	966.412	10344.6	898.199	1	254.227	558.51	941.474	3970.45	639.337	1	1	365.165	552.906	133.514	61.3505	844.057	1	1559.66	167210	1386.54	1366.61	726.982	715.456	19964.8	621.835
O14908	O14908_S225.	S225.	7439.34	1806.73	381.713	1025.28	12378.8	120338	1399.94	2260.67	1049.84	640.868	196.914	954.58	587251	510.035	337.136	1.01544	496.977	976.507	1	1	294.187	2176.43	1	6302.26	1106.76	2.19525	254.801	1488.95	953.153	3976.5	773.044	1	1	180.292	1487.65	146.976	95.0724	639.922	1	1334.29	141.142	2607.16	1352.87	1095.41	444.191	5647.92	1851.82
O14974	O14974_S507.	S507.	1	789.386	1033.34	905.424	166.474	699.666	102.993	379.371	1	19633.2	5598.45	5252.56	69.8132	311.581	117.152	2.27816	13325.1	1374.57	302.023	39109.2	2691.05	43367.3	1	9215.08	2630.84	1.58268	36976.1	1	554113	1	3815.89	784.498	3631.84	2642.58	196.754	3440.99	43219.1	1882.92	1	6991.37	60.488	9042.34	10318	798.5	1	1	871.012
O15066	O15066_S631.	S631.	77961	16654.5	4268.42	7266.79	9064.42	10629	4977.78	6965.08	13798.4	8182.29	2350.02	3413.01	222.231	3164.97	302.767	1.02412	3714.67	1417.47	1	1	16051.1	9904.7	12368	131872	24019.1	1.00192	1536.13	1	1.76271	2009.01	7148.01	11184.2	1	4539.44	2651.11	5746.45	89.0767	15552.2	1	5334.26	100.74	14800.4	8640.18	18304.9	7412.07	124649	12709.9
O15117	O15117_S457.	S457.	2976.72	1269.63	1274.15	1285.81	4901.75	6132.86	1081.91	491.372	323.995	680.788	341.313	3638.74	25361.3	1305.86	2.49318	20856.1	37953.9	1338.36	2343.78	117120	6639.54	9529.41	1	1091.67	2378.7	226714	68056.1	7069.65	49435.8	1.4643	2613.96	4759.84	191360	1	1648.64	656.758	36524.7	3404.61	11272.4	2386.09	38.4902	2268.77	5706.97	550.495	1825.29	3906.45	4095.54
O15117	O15117_S558.	S558.	1	654.34	259.345	1	1748.45	318.918	75.8047	646.075	1	18345.8	1	2334.44	1	1	1	2043.69	18018.4	2982.95	5593.13	103763	4069.07	6044.13	1	6291.47	354.042	17913.2	41287.9	3275.53	729538	762854	1515.66	1456.93	55691.4	1	1	1	2163.76	1694.17	14005.4	478.73	28.8314	1840.4	2888.89	1	1	1	850.831
O15117	O15117_S225.	S225.	1682.34	711.378	1	1	644.333	1	318.522	1	1	1973.12	839.601	681.297	2.26742	1	1	11274.4	4369.3	1165.13	900.718	13960.5	4156.66	4140.78	1	1	2142.99	1013.23	8576.29	1	126554	1	1	355.813	15716.5	1	1	406.985	7477.44	258.891	8.99865	263.13	213.496	1423.55	3151.61	193.981	485.368	9763.22	122.067
O15173	O15173_T211.	T211.	22711	20425	102597	34632.4	732051	151028	47832.4	34136.1	161036	33443.9	26408.9	17072.9	301009	507681	302443	3108.64	44475.2	4.29494e+06	41551.7	230425	35055	86128.3	23763.1	86338.9	41574.4	776522	358493	20399.1	363291	323373	21168	33126.4	147980	18976.8	188799	78903.8	208054	31342.5	55082.6	31015.9	55.8105	24944	55056.9	8542.48	80868.7	3118.37	18941.4
O15231	O15231_T447.	T447.	4180.54	1310.35	2311.26	5477.89	18490.7	10455.4	633.501	2426.23	4437.07	3209.36	9816.01	3989.66	67175.7	2985.68	28733.4	1	182.175	975.396	1186.1	1757.01	9160.4	29273.6	1467.88	12949.1	9764.92	5066.38	11382.4	2266.76	6018.94	3928.4	4939.13	3226.86	123.647	6123.23	2198.39	14981.9	29827.5	12572.4	5018.89	41022.7	37404.9	4218.12	27164	439.748	634.351	6241.27	4024.96
O15231	O15231_S453.	S453.	12043.5	2290.61	9176.39	7519.72	47823.1	64789.8	2646.96	8221.75	8789.99	22295.7	22909.4	9067.58	294749	10623.2	429294	7897.38	627.89	1724.66	3920.79	3543.68	29057.5	119280	5417.31	32346	22658.4	1.24956	19454.7	14346	17377.5	1	9817.11	6607.13	3078	13518.1	6664.24	22847.8	714756	25690.3	13112.9	51706.3	58896.2	8357.96	45127	1938.69	3017.96	12760.5	7909.89
O15231	O15231_S64.	S64.	17119	6958.78	12774	11380.5	2956.86	825.27	1837.26	9259.89	959.851	767.067	160168	3314.38	8446.72	1593.95	10050.6	2308.85	1	1229.53	5001.27	288.368	36146.6	58209.8	2570.14	5781.82	91607.2	2127.09	9766.29	12320.8	569680	1.10449	5193.23	3182.9	1971.32	42427.7	577.215	43686.5	6285167	32287.5	37723.5	146709	28.6708	1696.66	423051	2637.93	2640.31	93781	17235.9
O15231	O15231_S465.	S465.	3850.14	1424.18	4828.06	4492.89	12779.7	1	1260.96	4595.25	6485.52	8033.97	10392.7	3299.48	422.185	3559.85	1417.68	3207.2	1202.16	1274.38	600.436	1122.24	13217.5	35013.8	1914.5	3359.47	15648.7	1	9889.24	1	5458.78	3.6744	5356.32	5370.99	1	5210.52	2603.06	16471.1	1271.04	10544.9	7831.64	45913.1	30.6386	4318.46	40331.5	1605.44	888.985	3946	5371.35
O15231	O15231_T289.	T289.	267.484	127.404	135.017	720.138	1	1	1	22757.8	8899.17	108.258	66361.4	1914.81	7003.56	1	1.05637	2.28582	1	1320.63	813.305	3884.06	26391.2	63193.4	1	16113	11421.3	1	362.214	4054.61	79498.2	1.37084	8968.96	1	1	11769.6	2196.72	6390.5	1007971	6270.29	35165	116800	50.1463	1194.83	221680	1	1	1	223.98
O15231	O15231_S268.	S268.	1	1	70.8681	1	1	1	1	6491.97	232.401	180.266	13869.7	140.478	1	1	1	3.0287	1.05052	112.862	527.643	1489.18	12147.9	20105.8	1	7116.32	999.549	14.5539	1	1	35712	126.547	2073.1	1	1.34964	1	1	418.23	27871.9	293.878	40889.8	78398.9	50.1864	303.733	67296.5	1	1	1	1
O15240	O15240_S420.	S420.	1	1517.01	1	3040.11	15504.3	11255.8	1	1	1	1	1002.19	2539.05	1034.93	122390	1.34245	1900.34	1	838.124	1	1	1	1	1716.77	1	3899.44	1	1	1	1.07626	1.72863	1	3110.46	1	1	4322.78	5127.19	7.87729	1	1	1	58.742	1049.63	1	1	9342.9	1775.44	473.699
O15244	O15244_Y544.	Y544.	4801.93	4205.88	1	966.233	2873.83	5266.04	885.722	1119.15	6325.73	209.852	1	1340.88	10344	3465.16	2410.75	4371.03	2552.45	943.593	1	392.352	4215.67	2820.32	684.835	1	1243.82	1685.73	558.351	5672.33	1.88821	5.32094	1459.79	2611.16	1053.49	713.765	1400.63	1041.05	10411.4	1173.32	1	1344.38	83.63	1175.78	7295.56	1094.61	1605.99	6812.7	2321.34
O15374	O15374_T253.	T253.	2652.59	1975.89	514.76	307.612	1182.55	2413.87	2070.9	1144.61	1	816.666	347.811	523.667	12394.1	663.062	9659.6	2695.43	3802.13	1315.99	472.03	418.399	1032	893.067	1	212.585	1694.44	1	800.604	1	1.06265	3.06919	1073.24	2964.03	4685.57	579.031	443.268	710.491	22819	2299.75	1	907.857	29111.4	1058.67	4321.43	444.715	1	9843.21	1057.56
O15400	O15400_T79.	T79.	18338.4	8052.02	4060.99	5094.48	10419.1	12698.5	5718.68	10845	18838.2	1321.84	8275.29	3367.72	56952.3	12759.3	15738.2	2255.26	4817.59	2015	468.747	25026.1	22209.3	7923.09	18036.8	20439.3	7231.89	7933.26	7400.09	20471.2	8898.01	11460.1	10095.8	7962.62	23552	5226.03	9504.16	15439	92440.6	5165.24	1287.34	25204.3	462901	9493.04	27553.5	11648.3	24293.6	26264.5	9610.9
O15439	O15439_T646.	T646.	49706.1	28997.1	23933.8	17133	38116.8	56910.5	38506.9	28789.4	26179.3	10045	8499.95	11338.4	298858	27323.8	106446	9767.07	19138.7	1602.74	12147.2	10738.8	43499.4	20859.8	26543.6	185643	19161.9	3532.73	27921.2	80150.9	1.13985	770.673	28656.3	38713.9	11493	19296.3	17280.5	38403.8	83692.6	23731.5	55003.4	51968.8	716181	17772.4	24133.5	39327.7	25264.8	120397	30733.3
[truncated: 1,513 more rows]
[truncated: 13 more columns]
