# Supplementary material for: Data-Independent Acquisition Phosphoproteomics of Urinary Extracellular Vesicles Enables Renal Cell Carcinoma Grade Differentiation
Source: Mol Cell Proteomics. 2023 Mar 29;22(5):100536. doi: 10.1016/j.mcpro.2023.100536 (PMC10165457; doi:10.1016/j.mcpro.2023.100536)
Supplement: Supplementary Data 7 [file mmc8.xlsx]

## Sheet: CKD vs. Control
Supplementary Data 7. Significantly upregulated and downregulated in CKD vs. Control groups.
Accession	pSite	Gene_name	Gene_Site	p_value	q_value	Difference	Control_01	Control_02	Control_03	Control_04	Control_05	Control_06	Control_07	Control_08	Control_09	Control_10	Control_11	Control_12	Control_13	Control_14	Control_15	CKD_01	CKD_02	CKD_04	CKD_05	CKD_06	CKD_07	CKD_08	CKD_09	CKD_10	CKD_11	CKD_12	CKD_13	CKD_14	CKD_15	Expression
Q60FE5	Q60FE5_S968.	FLNA	FLNA_S968.	0.000167623	0.0115294	6.339	-5.44479	-6.39881	-5.87288	-4.70181	-7.45408	-5.07862	-4.35254	-1.8906	-4.81298	2.03871	-2.91675	-3.17522	-6.56186	-6.04765	-0.763117	2.79193	3.64397	1.41328	7.11644	-0.281844	0.636433	-2.34067	-1.53256	-3.97215	6.38353	0.569483	-2.64137	5.30198	12.4534	Up
P06702	P06702_S75.	S100A9	S100A9_S75.	0.00053046	0.0149767	5.83741	-4.84947	-5.83484	-3.08319	-6.23625	-6.22203	-5.34739	0.0497127	0.670323	2.48815	3.54339	2.58759	-2.30915	-7.86306	-5.83187	-5.37734	7.00137	10.3031	2.26522	10.1623	2.95745	0.428568	-4.72867	1.64426	-0.0391059	2.20104	0.591703	0.969361	1.05	6.20943	Up
A2AJT9	A2AJT9_S17.	CXorf23	CXorf23_S17.	1.06084e-05	0.008	5.72682	0.725896	-5.30581	-6.56134	-2.24125	-5.95886	-0.882351	-2.37704	-5.01463	-5.26211	-6.0251	-5.30144	-5.00538	-5.48534	-5.41334	-4.63406	1.10197	-3.11185	3.0783	1.94512	-0.225427	2.913	-2.30946	-0.00975847	-3.87145	5.13898	0.799505	1.9725	5.48427	6.84382	Up
A2AJT9	A2AJT9_S15.	CXorf23	CXorf23_S15.	1.35301e-05	0.006	5.62826	0.725896	-6.05578	-6.56134	-2.24125	-5.3713	-0.882351	-2.37704	-3.51418	-5.26211	-4.98036	-5.30144	-5.00538	-5.48534	-6.31765	-4.63406	1.10197	-3.11185	3.0783	1.94512	-0.225427	2.913	-2.30946	-0.00975847	-3.87145	5.13898	0.799505	1.9725	5.48427	6.84382	Up
P11831	P11831_S224.	SRF	SRF_S224.	4.416e-05	0.0186667	5.50653	-5.683	-3.82358	-1.26406	-4.17657	-1.60281	-4.09624	-0.615956	-5.16717	-7.27636	-1.96585	-3.04775	-3.26374	-2.12392	-3.34801	-5.24599	4.67988	4.1084	2.95001	5.47063	2.27335	-0.311796	-3.81838	-2.46792	-2.34254	4.93161	1.58849	-1.55143	6.81236	5.58118	Up
Q9UQ35	Q9UQ35_S2032.	SRRM2	SRRM2_S2032.	0.00141084	0.0252821	5.48882	-5.16678	-5.50453	-3.47207	-5.13344	-3.94127	-6.31153	0.539272	-5.82453	-1.64739	-0.388205	0.0669222	-0.515981	-5.76145	-4.93875	-5.58792	5.95291	2.3092	2.32244	7.53898	5.14092	-4.7691	-4.36757	-5.03376	1.98716	3.86902	2.28809	-5.0787	4.55456	10.1142	Up
P06702	P06702_T68.	S100A9	S100A9_T68.	0.000753038	0.019	5.48286	-6.1403	-4.60589	-3.08319	-3.22546	-4.82146	-6.38596	0.0497127	0.670323	2.48815	3.54339	2.58759	-2.30915	-6.31396	-5.55585	-5.20577	7.00137	10.3031	2.26522	10.1623	2.95745	0.428568	-4.73858	1.64426	-0.0391059	2.20104	0.591703	0.969361	1.05	6.20943	Up
Q99590	Q99590_S736.	SCAF11	SCAF11_S736.	5.30131e-05	0.017	5.40262	-4.78851	-2.36714	-2.13529	-4.64583	-4.30525	-5.10569	0.770648	-6.08557	-7.28566	-0.521402	-0.484246	-2.35809	-5.74981	-5.55648	-5.75338	2.21605	1.58433	2.5199	4.78489	2.3174	-0.891359	-2.55983	-1.75745	-0.086678	4.97365	2.94198	-5.00865	4.74096	7.24789	Up
Q8IYB3	Q8IYB3_S397.	SRRM1	SRRM1_S397.	0.00169072	0.0248333	5.26429	8.80188	1.7659	1.33461	-0.114286	9.57431	8.8236	4.87698	-0.67981	3.9897	2.9413	3.15009	0.326703	-4.58045	1.54824	-4.13415	11.2501	3.22261	7.32017	9.29915	5.46384	10.4622	-0.772929	8.42986	4.09049	8.33999	7.61581	8.94285	14.7447	10.4074	Up
Q9UQ35	Q9UQ35_S2044.	SRRM2	SRRM2_S2044.	0.000649166	0.018087	5.20168	-5.13972	-4.51072	-3.82233	-4.92172	-6.38656	-4.60059	0.273589	-5.1155	-4.91973	-1.77757	-1.76733	-1.80588	-5.63474	-1.59429	-7.60933	6.18904	1.00074	1.26647	6.06616	3.83974	-2.96374	-5.81217	-5.66627	1.80295	3.99489	1.92065	-3.91888	2.7679	6.95914	Up
Q9UQ35	Q9UQ35_S2046.	SRRM2	SRRM2_S2046.	0.000764841	0.018717	5.19979	-6.59198	-4.51072	-5.68771	-5.6426	-5.701	-4.60059	0.273589	-4.40482	-6.2532	-1.77757	-1.76733	-1.80588	-4.67933	-1.59429	-5.55984	6.18904	1.00074	1.26647	6.06616	3.83974	-2.96374	-5.54405	-5.66627	1.80295	3.99489	1.92065	-5.11968	2.7679	6.95914	Up
Q8IYB3	Q8IYB3_T401.	SRRM1	SRRM1_T401.	0.00160472	0.0254091	5.19284	8.23909	1.75718	1.23019	-0.114286	9.53674	8.69362	4.81509	-0.164847	4.09182	2.89373	3.21967	0.259083	-4.53067	1.44357	-4.07414	11.2599	3.22308	7.28282	9.27416	5.49634	10.1212	-0.773185	8.43961	4.14816	8.11257	7.52674	8.35655	14.6609	10.3804	Up
Q96QH2	Q96QH2_S334.	PRAM1	PRAM1_S334.	0.000173464	0.0105263	5.12202	-2.98599	-3.86335	-4.2486	-5.36892	-4.81847	-0.682766	-4.64775	-2.52485	2.114	3.50824	0.98637	3.11423	1.81008	-6.02771	-5.87532	2.59055	3.19768	1.74302	7.99833	3.81069	3.74266	-1.22961	0.730918	-1.07543	5.60425	4.69688	-0.0912604	5.9624	6.48383	Up
Q9UQ35	Q9UQ35_T2034.	SRRM2	SRRM2_T2034.	0.00208373	0.0275636	5.12036	-3.54577	-5.08433	-3.47207	-5.13344	-3.94127	-4.53077	0.539272	-3.02971	-1.64739	-0.388205	0.0669222	-0.515981	-5.9553	-4.49648	-6.08021	5.95291	2.3092	2.32244	7.53898	5.14092	-4.7691	-5.01657	-5.17828	1.98716	3.86902	2.28809	-3.49564	4.55456	10.1142	Up
P19878	P19878_S312.	NCF2	NCF2_S312.	0.00125842	0.0254925	5.11381	-5.62207	-1.94646	-4.63626	-4.1418	-2.48548	1.49948	-4.89046	2.81807	4.62403	8.27397	0.793186	4.35183	-1.65837	-1.31559	0.624998	2.50119	7.15383	5.09489	10.5529	2.70572	4.93849	-3.0205	4.84625	0.706192	6.14967	7.10784	2.16433	8.83449	8.39457	Up
O15117	O15117_S558.	FYB	FYB_S558.	0.000288872	0.0102667	5.05796	-5.57669	-3.01602	-4.31781	-3.02247	-2.72632	-4.58376	-5.92421	-3.49602	-7.79888	2.12117	-6.40775	-0.824417	-5.66075	-5.46236	-5.43157	-0.992178	2.02595	1.30805	4.36023	-1.65227	-0.421391	-4.43598	-0.70333	-4.64303	1.5884	2.24555	-0.732027	6.42413	8.45326	Up
Q12906	Q12906_T592.	ILF3	ILF3_T592.	0.00800459	0.0480608	5.00231	-2.26528	-0.580546	-6.66193	-4.2053	-1.27996	-6.19447	-3.74234	2.88188	11.0701	1.70656	4.24519	-3.80275	-6.68604	-4.25139	-2.8134	2.50107	2.54281	2.45039	6.23638	5.77874	1.71953	-5.63265	2.00366	0.425649	6.52196	2.12376	0.394018	7.1679	14.7248	Up
P06702	P06702_T31.	S100A9	S100A9_T31.	0.00241419	0.0301176	4.98377	-2.83728	-2.87289	-4.30631	-5.90113	-4.89252	-7.77193	-6.33566	3.24425	4.23205	3.5848	4.99965	-0.782006	-7.42466	-6.27454	-7.74762	-3.95562	3.30748	3.76055	3.74075	4.41131	5.53021	-4.71809	2.5194	1.6099	1.28933	2.0366	2.10288	2.6018	7.18954	Up
P20930	P20930_S165.	FLG	FLG_S165.	0.00340213	0.0331391	4.95407	-5.95323	-5.57444	-4.06466	-2.46181	5.08201	-6.13119	-4.43388	1.64472	7.0221	-0.699318	2.59424	-0.186341	-5.42959	-3.20197	-4.87115	2.09643	1.30729	4.21173	5.1338	7.25167	7.12382	-0.303603	7.52287	4.24977	-3.66994	2.67394	-5.40097	7.91765	4.35557	Up
Q9UBW5	Q9UBW5_S259.	BIN2	BIN2_S259.	8.1736e-05	0.0128889	4.88739	-4.01161	-1.16712	-5.10253	-4.9102	-6.00967	-2.32506	-4.45118	-3.83988	-1.38539	2.82252	-0.555833	0.852329	-4.67358	-3.29409	-4.42293	3.17244	4.41163	1.28308	7.44301	3.11946	1.62954	-1.62188	-2.85123	-1.62209	6.53858	4.77066	0.267403	1.82166	0.418607	Up
Q9Y4F9	Q9Y4F9_S66.	FAM65B	FAM65B_S66.	0.000287783	0.0106207	4.85077	-4.78687	-5.66054	-3.83105	-3.74995	-6.49434	-3.30135	-6.13004	-4.24328	0.773905	2.91108	-5.01717	-0.167984	-2.0156	-5.69241	-5.64729	0.175812	3.77864	0.5045	6.90668	0.198483	1.20825	-4.75233	0.0128722	-3.33707	4.5178	2.79791	-2.16068	2.49521	6.04864	Up
Q9UQ35	Q9UQ35_S536.	SRRM2	SRRM2_S536.	6.98249e-05	0.011	4.82122	-6.32412	-6.11383	-3.74379	-4.21007	-4.68998	-2.19463	-1.92095	-6.05843	-2.62982	-4.54116	-3.19681	-2.40977	-7.05162	-5.47404	-6.18079	3.5853	-1.60006	1.56013	3.43301	2.0822	-3.73601	-4.8103	-3.62906	-0.679201	2.24187	-0.696768	-0.998793	2.29205	6.1622	Up
O95544	O95544_S64.	NADK	NADK_S64.	0.000172498	0.0111111	4.80909	0.275825	0.138652	0.295533	-0.500079	0.0894356	-0.99322	0.11294	0.0334158	3.19998	4.83875	2.80623	3.21561	-4.89737	-0.676496	-7.59893	6.34738	8.19461	5.52184	9.38036	6.96108	4.18744	-0.231245	2.26206	1.7861	5.36065	3.82941	1.17437	5.10528	7.76547	Up
S4R3H4	S4R3H4_S617.	ACIN1	ACIN1_S617.	0.00124026	0.0253538	4.73229	-4.89456	-2.83324	-0.631779	-3.98595	-3.27999	0.822222	-3.23932	-6.08531	-8.13757	-0.272783	-5.13904	-2.56131	-7.89738	-3.36887	3.46085	3.52342	1.87268	-0.705563	5.58747	0.514181	-1.6587	-5.58244	-1.88211	-0.895273	1.44071	1.63663	1.80066	6.65288	9.10643	Up
Q96QH2	Q96QH2_S407.	PRAM1	PRAM1_S407.	0.00192627	0.0269515	4.69458	-6.09035	-4.4089	-5.72596	-4.71831	-3.69933	-4.32406	-4.84202	-5.46144	-0.0129733	6.78275	-1.24033	2.38124	-5.71774	-5.51997	-6.06482	-0.650693	3.25512	1.88063	8.47238	2.8697	1.24453	-3.59898	2.23033	-2.70383	0.285125	2.19559	-5.09877	4.3811	5.5439	Up
Q8IYB3	Q8IYB3_S388.	SRRM1	SRRM1_S388.	0.0034908	0.0338039	4.65838	-0.89028	-4.54124	-3.27166	-5.18314	-0.916462	-3.50977	2.39028	-5.91579	-2.30318	-0.210267	-7.38275	-2.19378	-8.15453	-2.94267	2.35502	7.49273	-0.616155	-2.62498	5.0705	5.93479	-1.70148	-5.31441	-2.85278	1.92123	-0.0469518	3.68751	-1.0014	7.74424	7.69902	Up
Q96QH2	Q96QH2_S298.	PRAM1	PRAM1_S298.	0.00178373	0.0252929	4.65494	-5.37253	-4.63283	-6.23212	-4.17448	-7.26711	-1.40671	-3.54678	-0.675215	2.97796	3.69446	0.615658	2.17855	0.140232	-4.06085	-6.96843	1.55437	2.94135	1.67341	8.14063	3.29312	3.41852	-6.837	0.61693	-1.23316	4.96221	4.36005	0.491218	6.07241	3.30023	Up
P23246	P23246_T226.	SFPQ	SFPQ_T226.	0.00965907	0.052202	4.6334	-7.47669	1.98111	0.328856	0.747538	-5.21611	-5.90964	1.36851	3.21826	5.81286	3.97392	4.50437	-2.46057	-6.08232	-4.1538	-4.51493	5.49257	3.42542	7.20007	7.07397	9.41071	-2.4821	-2.61406	-0.537354	3.75619	8.3767	1.66406	-3.80443	7.85002	7.10249	Up
Q16630	Q16630_T331.	CPSF6	CPSF6_T331.	0.000129146	0.012	4.61171	-2.79984	-3.29107	-2.30417	-2.6292	-1.41798	-3.85466	-1.80486	-4.82984	-4.43012	-1.10717	0.333469	-3.78271	-7.6441	-5.84612	-2.10903	4.34139	1.87607	0.792505	4.65354	2.10602	-0.708964	-4.03749	-1.85658	-2.25058	6.78077	1.23035	-1.22618	3.86539	4.64814	Up
Q8IYB3	Q8IYB3_S386.	SRRM1	SRRM1_S386.	0.00374283	0.0352911	4.60315	-0.89028	-4.54124	-3.27166	-4.35467	-0.916462	-3.50977	2.39028	-5.91579	-2.30318	-0.210267	-7.38275	-2.19378	-8.15453	-2.94267	2.35502	7.49273	-0.616155	-2.62498	5.0705	5.93479	-1.70148	-5.31441	-2.85278	1.92123	-0.0469518	3.68751	-1.0014	7.74424	7.69902	Up
Q8IYB3	Q8IYB3_S384.	SRRM1	SRRM1_S384.	0.00384796	0.03595	4.58302	-0.89028	-4.54124	-3.27166	-4.0527	-0.916462	-3.50977	2.39028	-5.91579	-2.30318	-0.210267	-7.38275	-2.19378	-8.15453	-2.94267	2.35502	7.49273	-0.616155	-2.62498	5.0705	5.93479	-1.70148	-5.31441	-2.85278	1.92123	-0.0469518	3.68751	-1.0014	7.74424	7.69902	Up
S4R3H4	S4R3H4_S615.	ACIN1	ACIN1_S615.	0.00139749	0.02576	4.58063	-4.89456	-2.83324	-0.631779	-3.4643	-3.27999	0.822222	-3.23932	-6.08531	-7.14171	-0.272783	-5.13904	-2.56131	-7.14002	-3.36887	3.46085	3.52342	1.87268	-0.705563	5.58747	0.514181	-1.6587	-5.58244	-1.88211	-0.895273	1.44071	1.63663	1.80066	6.65288	9.10643	Up
Q9Y4F9	Q9Y4F9_S50.	FAM65B	FAM65B_S50.	0.00242964	0.0299504	4.57472	-1.31537	-3.10506	-6.00488	-4.59987	-3.35793	1.04994	-5.46496	0.585397	7.5676	5.59544	-0.236882	1.58668	1.39141	-2.71889	-2.15307	5.12313	5.2493	2.57639	9.04124	1.82176	3.51985	-1.79546	2.45786	-1.17878	7.19774	4.1523	0.516934	4.6162	10.3126	Up
Q09666	Q09666_S5735.	AHNAK	AHNAK_S5735.	0.000355772	0.0112	4.57439	-6.16878	-2.59658	-5.80577	-4.31627	-3.97959	-7.07914	-5.84201	0.730654	-0.261427	-4.13842	3.70876	-3.74397	-5.57162	-4.62768	-3.48881	0.894193	-5.05677	2.50347	1.61531	3.94393	0.647869	-4.01567	0.913043	4.14474	-0.625915	-1.6662	2.3809	6.23278	2.49449	Up
Q9UQ35	Q9UQ35_S534.	SRRM2	SRRM2_S534.	0.000264021	0.0100741	4.56405	-3.95955	-6.11383	-4.38636	-5.38615	-4.68998	-2.19463	-1.92095	-3.93634	-2.62982	-5.72606	-3.19681	-2.40977	-7.05162	-5.47404	-6.18079	3.5853	-1.60006	1.56013	3.43301	2.0822	-3.73601	-5.03602	-5.61944	-0.679201	2.24187	-0.696768	-0.998793	2.29205	6.1622	Up
Q8IYB3	Q8IYB3_S260.	SRRM1	SRRM1_S260.	0.000775925	0.0183704	4.54398	3.45121	2.15493	2.92542	1.5725	3.69261	3.91124	4.78337	3.4153	4.87104	5.74912	5.12839	2.13128	-7.02164	3.28904	-5.76971	8.83598	5.44644	7.86489	9.62142	7.72532	5.15661	1.69018	4.18574	4.56324	9.0454	6.55814	4.58486	9.81118	10.5248	Up
P11169	P11169_S485.	SLC2A3	SLC2A3_S485.	0.00327408	0.0323514	4.4785	-5.25381	-4.80434	-4.75928	-5.60832	-4.31973	-2.75632	-3.70187	-1.16119	-1.49215	2.96996	-3.74334	-2.31376	-6.99236	-5.73818	-6.06727	-0.630059	5.41858	3.08217	7.48513	-1.04174	1.33498	-4.62923	2.45869	-5.14408	3.58402	4.35534	-4.90348	4.77804	-5.47516	Up
Q14739	Q14739_S59.	LBR	LBR_S59.	0.00164441	0.0256444	4.46949	-4.4404	-3.88907	-3.15362	-4.19437	-6.63244	-6.07004	-3.82919	-5.43844	-5.63198	2.25019	-6.11454	-4.49015	-7.31176	-4.86116	-4.72089	1.53311	1.94829	-2.30405	6.53523	-1.08381	-1.15618	-3.80731	-3.20765	-6.72397	0.259453	0.140151	-4.86512	6.00386	5.34158	Up
P35325	P35325_S60.	SPRR2B	SPRR2B_S60.	0.0147098	0.0675543	4.4591	3.00789	-4.46242	-5.57142	-4.36343	-4.14041	-4.78602	-3.03015	2.5817	7.66973	2.54423	7.74065	-1.7379	-2.72107	-3.9453	3.40579	1.44688	-0.821508	8.8363	7.77672	9.75396	6.02001	-5.16534	4.51607	6.54897	0.0166287	0.952607	7.17597	8.89404	-0.811512	Up
Q09666	Q09666_S5830.	AHNAK	AHNAK_S5830.	0.000240328	0.0104	4.45875	0.105199	-0.658836	-1.86388	-2.09105	-2.49606	-6.49943	-2.00186	3.65285	3.65413	-0.958175	5.99986	-1.76732	-0.498505	-3.41624	-0.171669	6.62766	0.288335	5.18768	4.34767	5.6193	2.14674	-0.0785122	1.78025	5.09915	3.08416	1.45016	3.19508	7.39707	7.86757	Up
O43516	O43516_S214.	WIPF1	WIPF1_S214.	0.0098738	0.0528771	4.45746	-5.36068	-5.31788	-5.60589	-3.97849	-7.08471	-5.57421	-4.18272	-3.41486	1.2017	5.49342	-1.4952	-2.38353	-4.89289	-5.10953	-7.4638	1.1482	5.35419	4.65851	10.4364	4.18775	-1.24903	-4.69346	-1.88618	-6.14874	1.2416	-0.673269	-1.973	6.53737	-6.02725	Up
P14598	P14598_S349.	NCF1	NCF1_S349.	0.00208147	0.0277798	4.44265	-3.52304	-3.22718	-5.23221	-5.15269	-3.77649	-2.92554	-6.26234	-4.03969	0.896443	4.98469	-6.02364	1.97984	-0.85544	-2.86116	-2.88645	3.38184	4.11361	0.289973	6.9137	-0.606531	1.13534	-3.52991	1.27499	-5.31673	2.75546	3.91977	-1.71248	6.34917	6.91769	Up
Q7L591	Q7L591_S274.	DOK3	DOK3_S274.	0.0059359	0.0425302	4.4385	-0.568167	-1.63412	-3.08689	-3.71998	-1.75311	2.82994	-4.62374	2.05732	10.3589	6.98876	1.38119	4.01351	3.37239	-0.811505	2.93264	6.10726	6.77573	5.49795	10.6859	3.07357	5.56605	-1.33091	4.5954	-0.661637	8.30997	6.30284	2.62681	8.52878	12.6159	Up
O43516	O43516_S276.	WIPF1	WIPF1_S276.	0.0151543	0.0682122	4.42949	-5.94255	2.47713	-5.00999	-1.21733	0.38046	-6.21211	0.490366	1.97981	3.91435	7.5857	3.08246	3.59979	-7.09637	-1.27626	-7.6002	7.26403	6.09255	6.49986	10.2537	5.07189	-4.67287	1.12752	-0.150815	1.73253	5.46391	3.45477	-4.31162	8.9807	5.08499	Up
Q8N2M8	Q8N2M8_S294.	CLASRP	CLASRP_S294.	0.000184218	0.0102	4.42701	-1.7443	-4.60891	-0.061727	-4.17673	-5.3513	-5.71064	0.394434	-5.07435	-5.22414	-0.510232	-2.20998	-3.4536	-8.51282	-4.20744	-6.06062	-3.3566	0.90158	1.38856	4.08857	0.942004	-0.925058	-2.63499	-2.63617	-3.28664	1.74684	0.713558	1.99684	5.14411	5.15071	Up
P21730	P21730_S327.	C5AR1	C5AR1_S327.	0.000843067	0.0195636	4.42056	-5.12155	-3.03331	-5.14631	-3.81487	-0.715143	3.26869	-4.21228	4.13124	5.66251	2.85166	2.23345	2.0899	1.81561	0.976138	-2.12419	4.63475	7.71743	7.12731	8.04217	3.24611	3.96578	0.992247	3.39398	0.114302	6.41185	7.03326	1.07392	1.97518	5.09707	Up
Q5JRI1	Q5JRI1_S131.	SRSF10	SRSF10_S131.	0.00124202	0.0250303	4.39365	-4.92097	-4.56037	-2.35759	-3.55562	-2.66193	-6.35234	1.61152	-6.10407	-7.75906	-3.12616	-7.46892	-2.13039	-7.94437	-4.48836	-7.05361	2.88291	-0.307559	-2.68792	4.06694	1.01916	-4.54447	-3.46479	-4.46333	-2.43638	-0.975652	0.531889	-3.62631	3.66814	7.56765	Up
Q8N5F7	Q8N5F7_S149.	NKAP	NKAP_S149.	0.000739677	0.01928	4.37341	-2.06445	-4.90092	-1.64192	-2.99098	-3.80532	-1.97367	0.930294	-4.42688	-4.84933	-1.83983	-0.484022	-3.82072	-7.02402	-0.966508	-2.35083	5.12554	2.53567	3.37725	1.968	1.08153	-0.826622	-5.11417	-1.02062	-2.55461	5.40934	1.02721	-1.12416	2.97053	8.97765	Up
Q13428	Q13428_S1264.	TCOF1	TCOF1_S1264.	5.8776e-05	0.0126667	4.36901	-4.40398	-4.70624	-3.3119	-2.88281	-4.10628	-0.940065	-2.18633	-2.15882	0.522854	-3.02572	-1.06388	-3.87671	-5.85725	-5.77082	-7.27705	5.97515	2.10698	2.17022	3.27883	3.41393	0.199249	-3.42426	-2.93526	-1.17489	3.15237	1.23942	-1.11027	2.12435	-1.49173	Up
Q96QH2	Q96QH2_S204.	PRAM1	PRAM1_S204.	0.00807709	0.0479549	4.35237	-4.58545	-2.09971	-3.81645	-5.98941	-5.08657	-2.10208	-6.18331	-0.122995	2.63754	3.47677	0.74151	1.96479	0.20718	-4.84022	-5.9757	5.33563	3.8317	2.85351	10.0127	3.68413	2.84726	-2.92612	-1.38251	-1.02917	6.50024	3.37896	0.272611	6.13804	-8.23967	Up
P59666	P59666_Y85.	DEFA3	DEFA3_Y85.	0.00148971	0.0241412	4.34516	-6.63932	-6.29882	-4.7192	-4.8882	-6.2553	0.254986	-5.07405	0.532819	0.719084	1.34444	-3.70035	-3.77837	-5.27684	-5.27253	-4.86899	0.00558949	0.784254	3.40884	2.80334	0.467734	-0.885913	-4.81347	0.658778	-5.84352	2.74951	1.57946	-3.16137	6.58063	6.1725	Up
O00160	O00160_S1023.	MYO1F	MYO1F_S1023.	0.00578926	0.0418113	4.30567	-5.19348	-2.44331	-5.31635	-3.2165	-1.72378	-0.374238	-5.68476	-1.28298	3.41416	5.39136	-0.961584	2.57638	-5.95154	-2.88106	2.27852	-3.35384	4.62209	5.76159	6.56118	1.18264	1.32418	-1.27368	1.69196	-2.03846	5.17392	2.34476	-0.798269	9.77617	9.36062	Up
Q15648	Q15648_T1051.	MED1	MED1_T1051.	0.000150454	0.01075	4.30156	0.0284767	-1.02389	-1.72963	-3.65144	-1.65275	-6.51844	-0.136628	-5.10986	0.114482	-0.740478	0.250426	-6.18989	-3.6109	-3.47961	-5.05044	3.95452	0.32024	1.71859	3.44439	2.14124	0.315047	-4.53559	-0.927199	0.722596	3.9352	1.773	-0.107016	6.64754	4.88544	Up
Q02880	Q02880_S1522.	TOP2B	TOP2B_S1522.	0.00500587	0.0403598	4.28417	-1.43762	-2.55927	0.703343	-4.94185	0.500579	-1.27316	0.313148	-5.67349	-6.7245	2.27313	-6.20905	-3.15098	-5.17344	0.0781054	-5.41509	6.16088	2.43179	-3.88683	3.4068	0.364822	0.563691	-4.6288	-3.25053	-0.384093	4.3278	2.55192	0.0440545	4.79334	11.3727	Up
O95544	O95544_S48.	NADK	NADK_S48.	0.000235178	0.0111304	4.28387	-5.52597	-4.67198	-4.40372	-2.98212	-3.41764	-5.7558	-5.09585	-5.60694	-7.13191	0.515769	-2.37579	-1.14581	-2.5351	-3.0583	-8.3319	-2.75871	2.57007	-2.08203	5.19039	-0.127955	2.66394	-3.76593	-0.310602	-3.65333	-0.112438	1.64151	-2.71119	0.972742	5.03614	Up
P84103	P84103_S5.	SRSF3	SRSF3_S5.	0.00023713	0.0106667	4.24913	-0.29942	-2.20817	-3.94201	-3.49968	-5.68962	-5.65001	-1.45026	-2.68737	-3.28371	-1.39653	0.664993	-2.10282	-3.70108	-3.45328	-7.58287	4.089	-0.775399	0.91033	4.43662	2.8149	-1.34556	-3.31659	-4.71798	0.637088	2.3558	0.912972	1.4363	2.30231	6.55169	Up
Q02880	Q02880_S1524.	TOP2B	TOP2B_S1524.	0.00488314	0.0403261	4.23981	-1.43762	-2.55927	0.703343	-4.94185	0.500579	-1.27316	0.313148	-3.95059	-6.7245	2.27313	-5.79782	-3.15098	-5.17344	0.0781054	-6.31495	6.16088	2.43179	-3.35587	3.4068	0.364822	0.563691	-4.6288	-3.25053	-0.384093	4.3278	2.55192	0.0440545	4.79334	11.3727	Up
Q9BRD0	Q9BRD0_T159.	BUD13	BUD13_T159.	0.000204461	0.00981818	4.20907	-3.72654	-5.00192	-2.70025	-5.55336	-3.01647	-2.93448	-1.28097	-5.44389	-6.06367	-1.59819	-3.80118	-4.92077	-8.22956	-4.283	-4.27529	3.93801	-0.473119	-0.686801	3.31728	0.838622	-1.66025	-4.26253	-6.4249	-1.31519	3.0847	1.2797	-2.26735	2.86371	2.05413	Up
Q96QH2	Q96QH2_S358.	PRAM1	PRAM1_S358.	0.00193536	0.0268846	4.1561	-6.73798	-2.19857	-4.50879	-3.06609	-5.64096	-2.7248	-6.21028	-6.00664	-2.37154	-0.462892	-0.288065	2.5489	-6.27062	-5.15117	-6.35392	1.11271	2.16787	-3.8073	6.89482	2.06971	1.59443	-5.11644	-3.70051	-1.60654	3.11313	3.14349	-4.48215	3.16101	1.89399	Up
Q9NTI5	Q9NTI5_S235.	PDS5B	PDS5B_S235.	5.84101e-05	0.0152	4.134	-4.36989	-2.57085	-5.81118	-4.19716	-6.25467	-3.16043	-4.70865	-3.01309	-6.22113	1.03462	-2.91707	-4.04997	-6.87392	-4.95247	-2.78367	1.8943	0.207801	-1.18258	0.718873	-0.207435	-0.33579	-5.59296	-1.2608	-2.56243	1.52629	0.35598	-0.682179	5.38849	2.81547	Up
Q15722	Q15722_S210.	LTB4R	LTB4R_S210.	0.00145875	0.02515	4.11467	-3.37601	-5.34423	-6.14802	-4.37617	-3.63986	0.0457654	-3.67989	0.126292	0.0517917	-0.441589	-2.0583	-2.79567	-7.07451	-5.15568	-7.58018	1.83282	3.37277	2.38525	6.36166	-0.939764	-0.907948	-3.44605	0.473779	-6.66145	3.36935	2.64242	-3.31362	0.521986	3.8977	Up
P59666	P59666_Y80.	DEFA3	DEFA3_Y80.	0.00692081	0.0456371	4.11162	-4.83039	-4.02663	-4.63208	-4.26054	-5.19621	0.871258	-5.08104	1.65364	2.20046	2.66405	-2.27775	-1.79764	-5.55568	-5.18658	-7.34712	-2.3939	2.11054	4.84693	3.96258	1.57887	0.721359	-4.75128	1.778	-5.06831	3.79073	2.34902	-5.29538	6.58801	7.39675	Up
Q9Y4F9	Q9Y4F9_S204.	FAM65B	FAM65B_S204.	0.000494588	0.0142857	4.08584	-6.35963	-5.48088	-4.91169	-5.90347	-4.1583	-5.91957	-5.45092	-3.44897	-7.52075	0.310485	-4.80263	-1.18664	-5.95643	-6.37768	-3.62823	-2.70767	-1.36289	-1.064	5.02125	-1.16734	-1.41509	-2.75698	-3.34347	-4.21879	1.99095	0.602614	-5.21488	1.55273	5.20971	Up
Q9UQ35	Q9UQ35_S2067.	SRRM2	SRRM2_S2067.	0.00660118	0.0444675	4.07823	-3.11113	-5.98083	-4.06541	-4.54337	-2.00326	-4.76727	-0.916645	-6.79685	-2.92678	0.560812	-5.8135	-0.575345	-0.613887	-5.61905	-2.5633	4.47157	-0.895208	-3.77395	2.67024	4.80865	-3.06857	-5.20188	-5.19234	1.03353	0.109337	1.94504	-2.25623	6.71575	9.30915	Up
P35236	P35236_S122.	PTPN7	PTPN7_S122.	0.00174638	0.0250612	4.06828	-5.33231	-4.51974	-4.14332	-5.15949	-3.49823	-4.38381	-4.77731	-5.24823	1.49594	3.12309	-5.18805	-0.473878	-6.7483	-4.94937	-6.24784	2.65865	2.12079	0.456592	5.30739	-3.40556	0.517991	-5.04731	0.262125	-4.59137	1.24898	0.711353	-3.37588	1.92295	5.85506	Up
Q9UQ35	Q9UQ35_S994.	SRRM2	SRRM2_S994.	0.0010458	0.023931	4.04914	-0.524949	-5.01715	-4.92834	-6.01444	-5.14908	-0.316204	-4.62889	-5.19904	-4.1322	0.661987	-0.586132	-3.72258	-5.61916	-5.53558	-4.37423	-3.27932	-0.615635	2.08438	4.09098	0.946678	0.796356	-5.81832	-0.0373921	-0.098268	-4.55767	1.58009	-0.62714	6.11752	4.69211	Up
O43516	O43516_S350.	WIPF1	WIPF1_S350.	0.0214086	0.0852764	4.047	-1.95925	-0.144011	-5.34127	-4.51042	-2.60129	-2.81137	-5.51888	0.764961	6.56615	7.34239	0.927026	1.30897	-0.297269	-4.44795	3.95745	8.30641	6.08111	5.33222	11.9276	5.06593	0.227621	-1.4389	3.11705	-0.948379	6.23796	2.19276	0.741955	9.23679	-5.7359	Up
P16402	P16402_S37.	HIST1H1D	HIST1H1D_S37.	0.000372018	0.0112432	4.04039	-1.80845	0.570833	-2.44985	-2.55226	-3.94443	-0.0428634	-3.88663	1.97746	4.50615	-2.84901	3.92882	1.06877	-1.83717	1.12166	-2.39693	6.03165	5.0026	6.07246	6.73337	4.23513	3.89314	-1.91551	0.0282226	0.30758	6.16541	4.33849	1.05925	3.1085	3.48423	Up
Q09666	Q09666_S5752.	AHNAK	AHNAK_S5752.	0.000190164	0.00990476	4.01178	1.31799	0.234531	0.857113	-0.892952	-0.732589	-1.70308	0.979929	2.4613	-4.22895	0.90913	4.75238	-2.23199	0.256965	-0.574093	0.0507975	8.39062	1.24421	3.99465	3.18985	5.51053	1.78288	0.707239	0.649125	5.86035	5.32433	2.93213	3.27114	4.7463	9.92101	Up
Q15836	Q15836_S63.	VAMP3	VAMP3_S63.	0.00133143	0.0262286	4.00121	-3.84187	-2.97229	-3.59743	-4.27501	-4.375	-3.42349	-2.67548	-1.7155	-1.5065	-0.0795312	-2.50803	-1.10958	-7.16285	-3.12586	-4.92318	-0.903996	2.54063	1.99958	6.48638	-1.37348	-2.22804	-4.18107	-0.661816	-3.53726	4.26744	2.99201	-3.38334	5.20159	4.65947	Up
Q9UQ35	Q9UQ35_T2069.	SRRM2	SRRM2_T2069.	0.00656327	0.0448596	4.00087	-3.11113	-5.92885	-6.2797	-3.9427	-2.00326	-4.76727	-0.916645	-5.65069	-2.92678	0.560812	-5.1514	-0.575345	-0.613887	-3.78977	-2.5633	4.47157	-0.895208	-5.06686	2.67024	4.80865	-3.06857	-3.05444	-5.19234	1.03353	0.109337	1.94504	-2.25623	6.71575	9.30915	Up
Q5JRI1	Q5JRI1_S133.	SRSF10	SRSF10_S133.	0.00159123	0.0253333	3.99325	-3.94491	-4.55395	-1.97887	-4.66951	-1.54919	-4.90495	1.61162	-4.68795	-3.09779	-1.13853	-2.70405	-1.87514	-4.41419	-3.31526	-3.98277	3.04021	0.60567	0.492437	5.63456	1.88111	-3.02056	-3.4618	-3.8274	-1.52607	-0.235698	1.92688	-1.31656	4.85803	8.66295	Up
O43516	O43516_S154.	WIPF1	WIPF1_S154.	0.00461002	0.0386298	3.97531	-4.26752	-5.59279	-5.8694	-4.8403	-3.76067	-4.64958	-4.97726	-4.6118	-4.04022	0.409436	-5.15447	-4.0825	-6.1907	-4.22684	-1.57517	-1.13665	0.845522	0.0513229	9.19863	2.09181	2.9933	-4.44839	-4.85053	-4.2293	0.104909	-2.32059	-2.97361	6.04134	-4.91459	Up
Q9UQ35	Q9UQ35_T866.	SRRM2	SRRM2_T866.	0.0013862	0.0258378	3.96205	1.1616	-2.57305	0.173028	-1.83506	0.207996	2.72653	2.25151	-4.28701	0.276368	-0.163255	0.565672	-1.44307	-7.10787	-0.160342	-6.2793	5.49284	2.56527	2.98864	5.14298	2.99536	-0.515299	-4.3106	-0.132798	1.28958	6.28359	3.89181	1.94478	6.54237	5.90303	Up
Q9UQ35	Q9UQ35_S2071.	SRRM2	SRRM2_S2071.	0.00628665	0.0442545	3.94745	-3.11113	-5.34458	-4.36969	-4.91568	-2.00326	-4.76727	-0.916645	-4.57997	-2.92678	0.560812	-5.76238	-0.575345	-0.613887	-4.4304	-2.5633	4.47157	-0.895208	-3.6682	2.67024	4.80865	-3.06857	-3.95	-5.19234	1.03353	0.109337	1.94504	-2.25623	6.71575	9.30915	Up
P05109	P05109_S11.	S100A8	S100A8_S11.	0.0228677	0.0879481	3.93267	-1.24292	-5.89059	-5.38829	-3.3012	-7.0458	-3.47701	-3.49027	1.89263	9.49954	3.03342	2.33429	-2.10396	-5.70489	-4.12712	-7.04876	-2.27158	2.83738	2.24922	3.26522	2.78185	3.02379	-7.12657	0.12923	-0.255578	4.46093	0.855681	0.450359	2.47854	12.2554	Up
Q9UQ35	Q9UQ35_T367.	SRRM2	SRRM2_T367.	0.000998654	0.0227368	3.92654	-4.28857	-5.23123	-4.97773	-6.01566	-4.97012	-4.86615	-5.39772	-4.63367	-8.9874	-3.19141	0.71901	-3.86088	-5.80852	-5.70515	-6.68361	0.959229	-1.20004	1.53918	1.15641	2.28987	-2.87661	-5.86701	-2.47254	1.48663	0.887314	-1.16122	-2.90719	2.84889	-8.68364	Up
Q13177	Q13177_T60.	PAK2	PAK2_T60.	0.00397567	0.0371358	3.92305	-0.375978	-0.965852	-1.99567	-3.27428	-4.75229	-1.55575	-2.34134	-0.49235	-6.85649	-0.026629	-0.49071	-0.517059	-7.39455	-3.8414	-1.25134	-4.22685	3.65319	1.14185	7.11913	-1.76207	2.52286	-0.397386	-2.51227	-1.76358	3.7785	0.479324	0.287625	2.40097	10.4785	Up
Q09666	Q09666_T5824.	AHNAK	AHNAK_T5824.	0.00148142	0.0242381	3.90778	0.570023	-0.489606	-0.210342	-1.23162	-1.76044	-5.57229	-1.96347	4.11164	4.04568	0.619671	6.01939	-3.34145	0.12796	-2.6079	-1.00954	4.50821	-0.420742	5.19244	4.05426	4.76033	2.099	-0.137166	1.84778	4.90943	2.48921	0.925139	3.82453	8.62047	9.52317	Up
Q7Z6P3	Q7Z6P3_S115.	RAB44	RAB44_S115.	0.00558354	0.0416585	3.87054	-2.94455	-3.45045	-2.85387	-4.83193	-8.45806	-5.34464	-5.82056	0.743428	3.55744	4.02919	-0.502765	0.99051	-2.25596	-4.96493	-5.5802	2.20242	2.79057	3.0009	4.11562	-0.43008	0.617816	-4.67723	1.0746	-4.89691	2.38427	1.81082	-0.846301	5.02739	6.83885	Up
Q86YV0	Q86YV0_S988.	RASAL3	RASAL3_S988.	0.00140952	0.0255584	3.8336	-3.15223	-5.9832	-3.42584	-5.81541	-6.081	-6.74896	-5.10102	-5.81312	-1.40017	0.94924	-5.25164	-1.19722	-6.66164	-5.35532	-3.75951	-3.50659	0.925728	-0.642722	4.43201	-1.13805	-1.2715	-4.40258	-0.75953	-6.23493	0.370785	1.11732	-3.64479	2.91585	5.03213	Up
P23588	P23588_S464.	EIF4B	EIF4B_S464.	0.0019748	0.0269159	3.8269	-6.93287	1.53133	1.97223	-0.00696039	0.478007	1.63406	2.32768	-0.578979	0.210451	2.12443	4.29533	1.09784	-5.42773	2.16119	-4.90849	5.64228	3.49604	2.29409	3.16537	2.89477	-1.85833	1.04556	2.14037	2.85666	7.36972	4.35844	4.23127	9.13406	6.78537	Up
Q4G0J3	Q4G0J3_S261.	LARP7	LARP7_S261.	0.00173101	0.0250722	3.82532	-0.127783	-3.76465	-1.34048	-5.60262	0.222754	4.18086	1.72478	-5.45697	-1.47966	-3.41751	-2.20702	-4.91286	-5.97028	-2.3094	-5.08648	3.97047	0.912206	2.72591	2.76856	1.73616	-0.676257	-4.88939	-1.94445	-1.62653	3.87705	1.71893	1.04079	5.86388	4.8996	Up
P23528	P23528_S41.	CFL1	CFL1_S41.	0.00128139	0.0257059	3.81231	-2.55214	-2.22096	-1.57203	-4.40926	-0.511415	-5.00107	-2.97349	-0.774437	-10.286	1.31087	-1.10889	-0.48224	-4.18382	-0.903446	-8.08038	-2.85219	2.03983	0.334452	3.64021	-0.759957	0.638552	-2.02527	-0.0808825	-1.86058	3.1624	1.84686	-1.54699	4.66701	5.33679	Up
Q92835	Q92835_S971.	INPP5D	INPP5D_S971.	0.00421793	0.0377515	3.8116	-4.24412	-3.29876	-1.84221	-4.3035	-3.68023	1.45085	-3.70125	-4.58549	-7.35108	1.99267	-3.60784	-0.154114	-3.77289	-5.94727	1.70816	4.02493	2.91756	-0.113692	6.38759	-2.92536	0.769862	-1.93442	-2.09323	-6.92074	2.8588	3.65842	0.0989118	3.42591	4.62662	Up
Q8N2M8	Q8N2M8_S547.	CLASRP	CLASRP_S547.	0.00302053	0.0320576	3.81081	-1.79733	-6.57493	-4.69157	-5.01691	-2.00381	1.16346	-0.399176	-7.14918	-2.4223	-3.70877	-0.454663	-3.24029	-5.59284	-5.01856	-4.63033	1.83969	-4.68805	2.81589	4.26768	1.86409	0.410328	-4.38461	0.749514	-1.0754	3.29556	0.890231	-0.395734	6.26151	-6.60079	Up
O95466	O95466_S184.	FMNL1	FMNL1_S184.	0.00664993	0.0445345	3.80679	-4.30674	-2.38211	-4.86862	-3.13831	-2.21895	-1.00044	-4.83464	0.543938	4.59102	4.45685	0.418428	0.541065	-1.22131	-5.58602	-6.82246	-5.15566	5.09822	4.70831	6.5678	2.64165	2.68095	-3.57427	3.53025	-1.93493	4.95828	5.0856	-0.0940747	1.55338	3.12313	Up
Q13595	Q13595_S260.	TRA2A	TRA2A_S260.	0.00887583	0.0497887	3.79643	5.67004	1.36299	2.31218	0.392625	9.47017	7.15119	1.26983	-1.46389	-3.15233	1.81755	-4.94511	-0.0722451	-5.40546	0.879489	4.1878	5.70133	2.87304	3.99804	4.38826	3.37816	7.90544	0.337704	5.20296	3.02122	2.38405	5.44023	6.6377	12.422	7.63637	Up
Q13595	Q13595_S262.	TRA2A	TRA2A_S262.	0.00887583	0.0499647	3.79643	5.67004	1.36299	2.31218	0.392625	9.47017	7.15119	1.26983	-1.46389	-3.15233	1.81755	-4.94511	-0.0722451	-5.40546	0.879489	4.1878	5.70133	2.87304	3.99804	4.38826	3.37816	7.90544	0.337704	5.20296	3.02122	2.38405	5.44023	6.6377	12.422	7.63637	Up
Q01130	Q01130_S2.	SRSF2	SRSF2_S2.	0.00279349	0.0324062	3.7926	-6.19726	-2.15789	-6.03999	-2.65532	-5.4141	-0.934359	-1.45365	-4.466	-0.875145	-5.23357	1.78562	-2.22176	-5.19746	-2.94694	-1.51115	2.87519	-1.95002	0.873362	3.68344	0.995565	-2.96418	-3.60728	-3.58539	-1.65048	2.40118	1.00549	0.973637	1.59965	9.96194	Up
Q01082	Q01082_T2197.	SPTBN1	SPTBN1_T2197.	8.72304e-05	0.0116	3.75996	-5.97926	-5.62929	-3.41902	-5.53717	-6.01825	-6.91773	-4.12282	-3.89787	-2.73813	-2.28995	-3.3758	-4.44888	-8.358	-5.08654	-5.23076	-0.7099	-1.49739	-1.43165	1.09507	2.11672	-0.817931	-5.28935	-1.31941	-4.42407	-1.35332	-3.09098	-3.42292	1.01474	3.59029	Up
Q7Z5R6	Q7Z5R6_S526.	APBB1IP	APBB1IP_S526.	0.00192068	0.0274851	3.75928	0.752067	-0.0369139	-1.14225	-2.9319	-0.702161	4.45274	-1.92984	-0.691724	3.07862	2.70265	0.134789	3.46171	-5.60514	-1.15536	-5.55691	-0.0197706	3.08723	5.20653	6.46301	3.1555	5.03785	-1.48338	4.19953	-1.03372	2.21937	5.1363	2.37505	8.9493	4.51215	Up
Q8WWM7	Q8WWM7_S111.	ATXN2L	ATXN2L_S111.	0.00166307	0.0249362	3.75118	-6.20047	-4.86559	-2.00672	-4.67892	-2.6726	-3.30676	-1.39913	-4.41693	-7.2698	-2.16227	-0.963	-1.63958	-5.637	-1.94068	-8.02644	2.47654	-0.7021	-1.75643	4.04008	-3.92661	-1.16197	-4.11536	-1.63248	-0.855007	0.751837	2.04467	-4.44886	1.2866	7.14212	Up
Q14289	Q14289_S375.	PTK2B	PTK2B_S375.	0.0102205	0.0539544	3.75001	-3.18557	-2.81366	-2.04345	-2.05757	0.0479717	-3.24733	-2.12053	-5.37092	-4.2838	3.59504	-3.13864	-0.141124	-3.31211	-2.26469	-1.61211	2.54477	2.39814	1.18097	5.40368	-1.87107	1.06482	-6.15095	1.39416	-3.00536	7.44394	3.02077	-4.24949	3.22711	10.2801	Up
Q9P2R6	Q9P2R6_S847.	RERE	RERE_S847.	5.91366e-05	0.0114286	3.74974	-1.18882	-1.64541	0.00319242	-3.65426	1.14159	0.76957	1.8733	-2.42939	-0.343876	-2.81004	-0.631823	-2.35494	-3.60264	-1.48	-2.01693	7.23335	2.28512	3.18195	4.31749	3.30519	1.36948	-2.59032	-0.0838351	0.206481	4.01328	2.65555	1.99825	4.5078	2.95085	Up
Q5QP23	Q5QP23_S117.	RBM39	RBM39_S117.	0.0116686	0.0587485	3.72142	-6.70648	-3.95102	-4.2371	-2.98276	0.0815811	-3.41963	-4.01814	-5.60204	1.36514	0.860503	0.483675	-2.4793	-7.85721	-4.0572	-6.28452	1.14899	1.34349	1.73012	6.15842	2.34014	-4.84842	-5.46752	-4.89942	-5.37437	1.18779	0.27669	1.67865	2.92448	8.34991	Up
Q09666	Q09666_S5749.	AHNAK	AHNAK_S5749.	0.000677028	0.0180833	3.70788	1.37273	-0.225739	0.887884	-0.676583	-1.16622	-1.53361	0.854417	2.0429	-4.54867	0.370917	4.25642	-3.24589	0.629567	-2.13059	0.461637	6.87133	0.68666	3.96627	2.79583	5.579	1.31368	-0.957685	-0.441717	5.86799	4.31934	2.07509	3.43835	4.63381	9.28827	Up
Q9P2R6	Q9P2R6_S845.	RERE	RERE_S845.	0.000113195	0.0123636	3.69914	-1.18882	-1.64541	0.00319242	-3.65426	1.14159	0.76957	1.8733	-2.42939	-0.343876	-2.81004	-0.631823	-2.35494	-3.60264	-1.48	-2.01693	7.23335	2.28512	3.18195	4.31749	3.30519	1.36948	-3.29881	-0.0838351	0.206481	4.01328	2.65555	1.99825	4.5078	2.95085	Up
Q15052	Q15052_S684.	ARHGEF6	ARHGEF6_S684.	0.0096148	0.0523661	3.69043	-6.21411	-3.39092	-3.53523	-3.40068	-1.62734	-6.4802	-3.70706	-3.2532	4.84945	2.65664	-3.37253	1.17681	-5.67868	-0.931673	-7.98892	-3.56827	2.71882	0.868114	2.62266	-0.238181	2.22843	-4.14251	0.10291	-2.65409	5.19733	4.14737	-4.26812	3.20854	7.27183	Up
O43516	O43516_S203.	WIPF1	WIPF1_S203.	0.00146956	0.0244337	3.68954	-4.37202	-3.70432	-3.62596	-3.839	-4.50578	-4.34941	-5.13832	-5.80619	-2.35105	-0.0423341	-5.51256	-4.46028	-7.26097	-5.74945	-6.17801	1.76288	0.962922	1.8631	6.3274	0.268967	-4.19551	-5.44405	-3.31595	-3.52614	-1.27005	-1.73854	-4.79739	2.54528	-0.225377	Up
O43516	O43516_S340.	WIPF1	WIPF1_S340.	0.0306009	0.104876	3.68357	-4.52297	-2.11634	-4.95896	-6.77079	-3.57746	-3.86005	-4.66538	-1.39693	5.44937	6.51755	-1.54203	0.285663	-0.559508	-5.04148	3.61476	7.30679	4.53664	2.29741	9.90401	3.11056	-1.1161	-1.43964	1.88975	-3.76267	5.86118	-0.598945	0.0330033	7.93117	-5.98478	Up
P42331	P42331_S222.	ARHGAP25	ARHGAP25_S222.	0.0201163	0.0815576	3.67453	-5.30021	-4.29194	-3.27821	-4.97095	-5.9144	-4.88674	-5.77943	-2.86375	2.31544	5.47864	-4.42651	1.61939	-1.36935	-3.48575	-3.09086	-3.31305	3.46721	-0.434767	7.62898	-2.94027	0.203566	-4.73627	-1.33836	-5.72209	4.06085	3.39892	-0.259104	5.52281	8.34327	Up
P51149	P51149_S72.	RAB7A	RAB7A_S72.	0.00352261	0.034026	3.66859	0.310193	-0.147882	-0.0742173	0.0145774	-0.90221	-1.72209	-0.331942	1.58423	-4.32273	2.62029	-0.333711	-0.677347	-1.18866	0.116778	-0.0375795	3.85551	2.82548	3.93168	5.72295	1.66878	-1.2048	-0.0814972	0.473809	-0.498084	7.42245	1.48644	1.51616	6.99123	12.4973	Up
Q8NBP7	Q8NBP7_S688.	PCSK9	PCSK9_S688.	0.00709917	0.0462241	3.65456	3.10957	2.16297	3.82884	4.13396	-0.458468	-7.027	5.00658	0.991552	-0.546075	0.427322	-0.417779	4.82473	-7.22681	0.892512	-6.7767	5.77618	4.06672	4.38434	4.55895	2.46759	1.80566	2.58787	0.390646	0.575399	8.56241	4.391	6.2466	4.05507	4.0256	Up
Q8IYB3	Q8IYB3_S606.	SRRM1	SRRM1_S606.	0.00141879	0.0250633	3.65363	5.10614	3.07163	3.0387	1.30502	3.48505	6.97206	5.3266	2.32396	4.95693	5.81292	5.03442	3.34302	-0.0781956	4.32011	8.27087	11.5996	6.74155	7.0531	11.2143	8.39464	5.60236	1.61902	4.20517	5.95599	10.7612	7.64003	5.93437	9.77376	12.7924	Up
P50552	P50552_S305.	VASP	VASP_S305.	0.0261355	0.0947896	3.61005	-5.90358	0.346007	1.02029	0.351394	-3.63885	-4.89278	-1.30508	1.10205	1.52691	6.80734	2.19473	1.56546	-3.99866	-0.450234	-6.46089	6.28909	4.2573	1.4828	9.94393	2.95599	-4.20529	1.63416	2.20047	1.08555	5.4315	4.9079	-6.12295	9.69825	0.0285215	Up
Q6ICG6	Q6ICG6_S247.	KIAA0930	KIAA0930_S247.	0.0412381	0.126564	3.6078	-6.51489	-3.23292	-0.175973	-1.34632	-3.7351	-5.35459	-1.25485	-4.17183	-4.80005	2.23649	-2.33059	-2.02974	-7.04143	-2.16458	-5.69158	4.83384	2.29746	-0.334005	5.05836	-2.97108	-5.24893	-5.02475	-6.39761	-3.04008	6.76191	0.392379	-5.20814	1.85219	13.1035	Up
Q92835	Q92835_T963.	INPP5D	INPP5D_T963.	0.00522807	0.0415337	3.60389	-4.24412	-3.29876	-1.84221	-4.3035	-3.68023	1.45085	-3.70125	-4.58549	-4.23539	1.99267	-3.60784	-0.154114	-3.77289	-5.94727	1.70816	4.02493	2.91756	-0.113692	6.38759	-2.92536	0.769862	-1.93442	-2.09323	-6.92074	2.8588	3.65842	0.0989118	3.42591	4.62662	Up
Q09666	Q09666_S3412.	AHNAK	AHNAK_S3412.	0.0398743	0.124707	3.60261	1.3164	-1.7474	-2.86231	-1.33792	-5.61095	-5.97681	-4.90992	4.75967	9.10096	-6.75438	7.63915	-1.82371	2.50672	-6.34404	-0.674968	2.42516	-4.63598	5.15291	2.8425	4.0996	2.27649	-4.79402	1.59962	4.80412	6.02488	0.709424	2.35438	6.25183	9.45412	Up
S4R3H4	S4R3H4_T642.	ACIN1	ACIN1_T642.	0.00247558	0.0299837	3.59489	-1.23726	-1.56654	-1.10286	-3.501	-4.64353	-1.07453	-0.0987601	-1.5599	2.59814	-1.47643	2.04979	-2.88971	-2.27186	-2.70813	0.337882	1.42892	2.56907	1.72213	5.00665	3.61718	0.936874	-6.17697	1.08971	0.795271	3.2644	1.22445	1.38463	7.1706	8.42721	Up
Q9UQ35	Q9UQ35_S424.	SRRM2	SRRM2_S424.	0.00791123	0.0480463	3.56476	-1.3782	-4.58951	-3.73156	-4.87661	-4.56134	2.087	0.131927	-3.36563	-3.48923	-4.92658	-0.482175	-4.84361	-6.43212	-3.03137	3.24188	6.40084	1.26076	2.57332	1.15228	2.31562	0.370557	-4.58002	-3.79091	0.126548	5.00009	2.51377	2.9359	3.13003	-7.06607	Up
Q92466	Q92466_S26.	DDB2	DDB2_S26.	0.000537624	0.0147273	3.55597	-3.29895	-0.0782509	-1.51023	-1.35933	3.04659	-6.28437	0.723065	0.291306	-4.95979	1.31563	0.107787	-2.08475	-7.07834	0.912327	-3.51885	2.22629	2.15577	1.96693	3.68154	2.471	0.730098	0.471785	-0.233813	-0.315849	2.68532	1.92704	1.63396	1.81671	6.3757	Up
Q86VM9	Q86VM9_S558.	ZC3H18	ZC3H18_S558.	0.0013675	0.0259178	3.53697	0.182995	-3.35827	0.346431	-0.851608	0.637064	1.84752	2.80965	-2.68164	1.82306	-2.45347	0.792849	-0.110047	-1.19916	0.221923	0.4783	7.04677	2.63796	4.63746	8.31974	3.45738	1.56059	-2.69796	0.218022	-0.474844	6.3139	4.19409	1.56668	5.47485	5.84947	Up
Q09666	Q09666_S5769.	AHNAK	AHNAK_S5769.	0.00411866	0.0376485	3.51936	-4.95659	-4.417	-3.10809	-6.1535	-5.81939	-6.82235	-4.15385	-4.25342	-5.35907	-1.25163	3.82764	-6.33878	-4.65567	-5.28374	-8.69924	1.95699	-3.10088	0.767029	1.14096	1.34032	-4.16434	-1.92964	-4.74759	2.73229	1.6407	-5.67352	-4.54967	-2.55784	3.46782	Up
Q6JBY9	Q6JBY9_S268.	RCSD1	RCSD1_S268.	0.00169043	0.0250947	3.50454	-2.50388	-0.652218	-4.86707	-4.17173	-3.399	-0.740986	-3.67645	-0.85788	-3.78424	4.35523	0.366136	2.11212	-6.23465	-2.63699	-0.500856	1.88373	3.36895	-2.40521	4.79472	1.39733	3.39948	-1.70589	-0.300211	-0.679917	1.67669	2.37792	0.945161	7.60788	1.32327	Up
Q9P2R6	Q9P2R6_S838.	RERE	RERE_S838.	0.00134927	0.0259444	3.48103	-1.18882	-1.64541	0.00319242	-3.65426	1.14159	0.76957	1.8733	-2.42939	-0.343876	-2.81004	-0.631823	-2.35494	-3.60264	-1.48	-2.01693	7.23335	2.28512	3.18195	4.31749	3.30519	1.36948	-6.35235	-0.0838351	0.206481	4.01328	2.65555	1.99825	4.5078	2.95085	Up
Q60FE5	Q60FE5_S2152.	FLNA	FLNA_S2152.	0.000425115	0.0133333	3.47584	2.61435	1.42294	1.63456	1.39488	2.16176	3.61684	4.36081	2.40231	3.86414	6.51849	2.81622	5.27927	1.24345	2.41416	0.690305	5.46387	8.05463	6.11229	11.3506	4.56462	6.76274	1.81488	4.14983	2.72472	7.42368	7.40986	4.16006	8.48001	9.79547	Up
P14598	P14598_S346.	NCF1	NCF1_S346.	0.0131332	0.0631931	3.47312	-0.729276	-1.77814	-4.78287	-1.37054	-2.16953	-4.8951	-4.09189	-5.89827	-1.73165	4.32268	-3.07891	1.52111	0.0272207	-4.2731	-0.986565	3.60913	3.51017	0.987529	6.25641	-1.29955	1.63867	-3.43158	0.908926	-6.55675	3.33498	3.3334	-4.19735	6.03172	6.57745	Up
O43516	O43516_T398.	WIPF1	WIPF1_T398.	0.0254437	0.0934634	3.47285	-0.685629	0.350815	-6.19187	-5.8594	-4.01548	-3.19614	-4.56604	-1.55013	-2.43529	6.29737	-2.80486	-1.53275	-0.553656	-5.09062	-5.26104	5.9709	1.85562	1.65874	8.92174	3.04503	-2.11345	-5.82368	-0.82647	-1.32631	4.09877	-2.05808	-0.311896	6.92426	-6.017	Up
O95466	O95466_S624.	FMNL1	FMNL1_S624.	0.00701819	0.0460084	3.45834	-5.23973	-2.84063	-4.9293	-3.40683	-1.36672	1.46814	-5.46245	-0.831479	3.22194	3.93769	-1.02178	1.76487	-5.62338	-2.44461	-3.84194	0.255195	3.94832	2.39585	4.38466	-0.242132	2.71691	-2.87481	2.96119	-3.93854	-2.77036	4.73787	1.23248	4.26119	6.50706	Up
Q8IXM2	Q8IXM2_S70.	BAP18	BAP18_S70.	0.000366352	0.0114444	3.4517	-5.15765	-1.07446	-1.0306	-0.962747	-0.389333	-3.0273	-1.91744	0.111964	0.0978293	-2.4338	1.54093	-1.77673	-3.02584	-1.31591	-6.68971	2.42776	2.0348	0.27653	3.42087	1.34732	0.948065	-4.02729	0.168728	0.125658	2.79681	2.2758	0.371868	4.83521	6.07424	Up
O60885	O60885_S1117.	BRD4	BRD4_S1117.	0.0200375	0.0816111	3.4447	-3.46928	0.1855	1.13367	-0.437893	-6.41096	-7.81188	0.993393	-1.22931	1.24914	-0.225928	1.76961	0.0712857	-8.02673	-0.802392	-8.70021	6.58859	2.02228	3.14765	5.66916	1.9724	-4.40033	-1.80175	-4.36954	1.24443	3.59804	2.33355	-4.72194	2.40077	4.94462	Up
Q96KR1	Q96KR1_S1054.	ZFR	ZFR_S1054.	0.00965176	0.0523514	3.41624	-5.44243	-2.47676	-0.17551	-0.790552	-4.48332	-6.31332	0.686235	-3.64962	-7.19054	-0.786134	-3.08188	-2.64575	-8.51495	-0.670959	-7.57598	5.97205	0.178626	0.343286	4.41545	-1.87135	-4.00648	-4.19164	-3.12464	-2.52728	4.39593	-1.03368	-3.72958	-1.21793	4.65395	Up
Q09666	Q09666_S5763.	AHNAK	AHNAK_S5763.	0.00244685	0.0299672	3.41332	2.49336	-0.853736	-1.53024	0.435271	-0.37039	-4.93762	-1.18806	3.93197	1.33302	-0.282618	7.36912	0.157255	1.3104	0.321857	2.77815	7.15604	-1.76238	4.28239	5.44125	7.45362	4.15661	-0.631306	3.34576	6.64343	2.78898	2.73638	5.18242	5.90398	5.32589	Up
E9PS34	E9PS34_T51.	NAP1L4	NAP1L4_T51.	0.0014054	0.0257895	3.41258	-4.93769	-4.62885	-3.07776	-4.45016	-2.57915	-6.95496	-5.69804	-4.79034	-7.31036	-3.83648	-2.05105	-5.44158	-6.45028	-3.26795	-5.07616	-2.70069	0.61064	-4.54456	3.04914	-3.95843	-0.360557	-5.27125	-1.7229	-3.8842	-0.425167	-0.491443	-4.22712	0.557595	5.29766	Up
Q60FE5	Q60FE5_S1459.	FLNA	FLNA_S1459.	0.00335797	0.03288	3.40648	-2.75393	-1.02964	-5.29732	-4.65147	-1.30072	-0.883841	-0.137076	-1.07482	0.0200267	2.753	-0.956793	0.655664	-1.07792	-2.45391	-3.55508	-0.379374	3.85036	-0.282173	7.13698	0.547759	2.88545	-3.66345	0.22722	-0.851882	2.48275	2.93854	-0.476363	4.44256	8.53813	Up
P07355	P07355_S184.	ANXA2	ANXA2_S184.	0.0247538	0.0924481	3.40594	0.219995	-3.80679	-4.38514	-5.07289	-1.58901	-2.26298	-5.78438	4.68074	10.8379	2.45228	4.62441	-1.72725	-2.09189	-2.41761	0.0338573	0.42917	0.825366	3.74558	0.859576	5.91409	2.35796	-2.5313	3.2845	2.93839	4.97704	0.422447	2.93648	4.97761	10.6767	Up
P29401	P29401_S256.	TKT	TKT_S256.	0.0061926	0.0438532	3.39979	-7.43457	-1.98248	-2.59367	-4.37221	-5.3445	-5.46879	-4.84207	-0.281572	0.930721	1.46887	1.50016	-3.38417	-0.207259	-2.32871	-7.87786	-1.86169	0.787016	2.54058	3.23805	0.102136	-4.31907	0.480015	-1.59697	-1.72722	5.03272	0.564933	-4.05293	4.13455	4.87129	Up
Q9UK58	Q9UK58_S352.	CCNL1	CCNL1_S352.	0.00310606	0.0321408	3.38174	-5.78626	-2.99171	-0.95777	-4.21999	-2.00845	-0.855545	1.00087	-6.24956	-7.02918	-4.73574	-2.98112	-2.58645	-3.1596	-1.09411	-7.3431	3.25521	-1.19786	0.802468	3.13784	0.12996	-1.62164	-3.76818	-5.0594	-1.84909	3.59506	1.73948	-4.15657	0.394876	4.34433	Up
O60832	O60832_S494.	DKC1	DKC1_S494.	0.0010891	0.0240667	3.35559	3.04871	2.50277	3.58479	1.9877	4.63354	0.367118	4.71028	1.94994	2.99605	3.30058	3.63592	1.31648	1.92351	3.97297	2.12768	9.97803	6.1722	6.678	9.33068	6.23309	3.70412	0.741051	1.90814	3.52922	9.04279	5.82082	4.87038	8.07845	10.1454	Up
Q1HG44	Q1HG44_S296.	DUOXA2	DUOXA2_S296.	0.0205586	0.083055	3.33662	0.553551	-5.08919	-3.51992	-5.39361	-2.6143	-3.65622	-5.452	2.55238	3.78346	6.93527	0.989836	-0.792285	-7.88428	-4.48899	-6.17611	-2.36701	-1.02001	4.93653	1.82612	2.3305	2.3397	-1.87625	3.35555	-0.424532	1.375	2.10073	-4.5405	4.96546	5.47577	Up
Q6JBY9	Q6JBY9_S284.	RCSD1	RCSD1_S284.	0.00770354	0.0473412	3.33642	-2.67586	-2.88726	-4.86707	-3.72333	-6.79832	-2.28635	-5.65493	-2.16741	-7.44101	4.18925	-0.794478	1.59247	-6.10535	-4.06619	-1.74265	0.990545	2.77259	-4.44694	4.46893	0.381299	2.28517	-3.59095	-0.681259	-1.49496	0.588825	0.977642	-3.29149	6.63414	-1.28364	Up
Q8IYB3	Q8IYB3_S458.	SRRM1	SRRM1_S458.	0.00696605	0.0457479	3.3263	-0.698868	-2.50465	-1.52789	-4.77401	-1.70074	-6.01207	-0.00399733	-6.61032	-7.35464	-0.452698	-2.31175	-3.984	-7.21701	-1.60194	-1.67528	4.04333	0.165952	0.951589	0.156339	-1.92415	-3.14826	-5.3962	-4.00923	-1.71285	0.54312	1.15501	-1.26621	6.27489	5.53364	Up
Q9Y608	Q9Y608_S96.	LRRFIP2	LRRFIP2_S96.	0.0139732	0.0655084	3.32157	0.708111	-1.21961	0.353584	0.833555	1.06935	-6.17388	0.773489	-6.32567	-7.12443	-1.53118	1.06616	-0.891881	-8.00286	1.10118	-5.51196	4.50638	0.807385	-0.626768	3.38332	-1.74041	-0.263959	2.36163	-4.34016	0.170019	3.12959	1.91969	-0.222433	-0.939827	9.53987	Up
Q09666	Q09666_S5841.	AHNAK	AHNAK_S5841.	0.0072853	0.0470984	3.31884	4.52267	1.54533	2.34071	1.00686	5.14525	4.8904	1.95633	2.35453	2.22552	0.838249	6.096	0.910131	-6.25538	0.808856	-5.61043	3.57218	2.88697	5.46746	4.37459	4.98999	4.89289	-0.222384	5.3156	6.17983	0.942049	4.85262	5.90697	9.29469	9.26702	Up
Q16629	Q16629_S123.	SRSF7	SRSF7_S123.	0.0174212	0.076101	3.30663	3.85103	-3.24547	-1.05583	-2.39111	-5.76012	2.54121	-0.528983	-2.26198	-1.0469	0.532422	-0.762486	-1.5023	-5.44126	-2.3189	-4.88291	5.68532	1.21676	4.20736	5.66294	2.97719	2.89771	-0.58771	-5.343	-1.14341	5.91367	-5.88173	1.56809	-0.651315	7.11554	Up
P52943	P52943_T161.	CRIP2	CRIP2_T161.	0.0146819	0.0675531	3.29869	-6.70774	-3.47279	-5.42192	-3.32163	-5.81943	-7.53094	-3.53663	-0.979752	-0.640729	-4.83401	1.29309	-5.29287	-5.44743	-4.77362	-4.94866	2.66582	-4.27205	1.60076	0.838199	1.70938	-7.19834	-4.19412	-5.23901	0.463562	4.36428	-4.00209	0.436243	6.02549	-4.35578	Up
D6R9C5	D6R9C5_S234.	SPP1	SPP1_S234.	0.00437405	0.0377143	3.29509	1.43095	-0.969821	0.599695	-3.26958	-1.26123	0.0984159	1.53802	-3.84092	-8.08758	1.09744	-4.31353	-2.49108	-4.43386	-4.14998	-3.65681	3.76923	0.133075	1.31369	2.26047	0.0178666	-4.13907	-2.01826	0.874826	-0.599746	5.19139	0.760926	0.799983	7.63373	0.537313	Up
O60832	O60832_S513.	DKC1	DKC1_S513.	0.00261424	0.030976	3.28984	0.881987	1.33713	-5.26647	1.01546	2.13826	-0.435255	-4.91938	-0.273268	0.418223	2.79484	1.41349	-0.668427	-0.25238	2.75673	0.453652	7.21619	4.02436	3.84509	5.73016	2.15754	1.26116	-1.35787	-1.10598	1.47031	6.29037	3.5542	1.47014	4.81023	7.9935	Up
Q6UWD8	Q6UWD8_T116.	C16orf54	C16orf54_T116.	0.00723613	0.0471074	3.26814	-4.26237	-3.13928	-5.33733	-5.03492	-3.0552	-3.23636	-5.72842	0.189235	2.60701	1.64996	-1.12649	-1.21597	-2.60936	-5.02482	-6.65693	1.95197	2.56255	4.25558	6.65675	1.18706	-1.99994	-3.69753	-0.457445	-5.05951	1.15965	1.91853	-1.98887	-2.51498	2.5977	Up
Q8IYB3	Q8IYB3_T220.	SRRM1	SRRM1_T220.	0.00134437	0.0261408	3.2662	4.51716	3.54684	4.15642	2.9417	4.04049	3.25063	5.80976	4.99429	6.61154	6.80478	6.1735	3.57406	5.28939	4.37029	7.61453	10.5282	6.53372	8.55897	11.3583	8.85026	5.98731	3.26562	5.31725	5.52651	10.1482	8.02272	5.84804	10.5692	13.9949	Up
Q92835	Q92835_T1108.	INPP5D	INPP5D_T1108.	0.00703663	0.0459333	3.26035	-4.23198	-1.28319	-3.3974	-4.61807	-1.93113	-0.983075	-4.71817	-2.21013	-1.66757	2.29219	-1.64254	0.981854	2.94928	-3.83828	-5.52202	-2.45722	4.56723	2.20673	7.37718	0.770639	3.10801	-4.64612	-0.224988	-1.84178	4.13096	2.27942	-1.47234	4.60013	-0.585082	Up
P53367	P53367_T361.	ARFIP1	ARFIP1_T361.	0.0121291	0.0600841	3.25162	-4.44386	-3.00992	-3.89301	-3.83801	-3.49202	-5.79985	-5.56061	0.632814	-5.70413	-2.22517	2.24334	-3.77242	-5.65104	-4.48433	-1.28108	-3.63543	-2.32512	0.258786	2.70048	-1.71781	0.165882	-4.35244	-1.51438	-2.41824	1.91373	-2.63254	-2.29063	4.68974	9.75335	Up
Q8TD55	Q8TD55_S390.	PLEKHO2	PLEKHO2_S390.	0.0219271	0.0859161	3.24994	-1.32569	-1.59136	-3.77819	-3.54803	-3.745	-3.0671	-3.39282	1.2645	10.2809	2.79559	-1.03149	0.247555	-1.96072	-4.42846	-0.723208	2.70152	3.04516	2.781	5.4896	0.445018	0.913038	-2.3226	0.346473	-2.83855	4.67021	2.99528	-0.918576	4.58955	10.5322	Up
Q09666	Q09666_S5851.	AHNAK	AHNAK_S5851.	0.000752793	0.0193725	3.23193	-2.42687	-1.74916	-0.681516	-1.69313	-3.59512	-3.15581	-3.43406	-2.46494	0.264113	-4.28048	0.745729	-4.81744	-8.4656	-4.79005	-6.01218	4.34768	-1.49409	2.8858	-1.20462	0.129004	-1.70882	-2.57174	-3.09045	0.463389	-0.452833	-0.762484	1.64628	2.55947	1.04767	Up
Q01518	Q01518_S310.	CAP1	CAP1_S310.	0.00523338	0.0413196	3.21628	-1.98706	0.780847	0.584534	-1.62458	0.892085	0.28614	0.376771	-0.834599	-2.51714	1.2319	0.69021	-1.60618	-9.14142	-2.33815	-1.63816	-0.114532	2.53375	2.47015	5.75109	2.04096	1.57635	-5.03341	1.33351	0.43314	3.19349	3.09209	-0.676078	5.29526	7.41036	Up
P42768	P42768_S221.	WAS	WAS_S221.	0.0144428	0.0670303	3.19845	-3.65396	-3.1644	-3.68275	-4.51101	-5.79406	-4.08587	-6.09341	-2.76588	-4.50742	2.22246	-3.95743	-0.773051	-4.59575	-5.15364	5.87916	0.755492	0.53582	-0.733705	6.94927	-1.01921	-0.916227	-4.27145	-1.11592	-3.64088	2.25822	-0.528995	-3.0751	6.94839	0.971366	Up
Q8IYB3	Q8IYB3_S460.	SRRM1	SRRM1_S460.	0.0117988	0.0592538	3.19599	-0.698868	-2.50465	-1.52789	-4.12096	-1.70074	-8.0619	-0.00399733	-6.61032	-5.72105	-0.452698	-2.31175	-3.984	-7.21701	-1.60194	-1.67528	4.04333	0.165952	0.951589	0.156339	-1.92415	-3.14826	-5.3962	-5.61257	-1.71285	0.54312	1.15501	-1.26621	6.27489	5.53364	Up
P62995	P62995_T60.	TRA2B	TRA2B_T60.	0.0223485	0.0864749	3.19426	-0.961449	3.53341	4.61788	4.42638	-2.40277	-2.22388	6.52545	1.14172	1.56479	2.3811	5.90906	3.90161	1.22886	3.71839	-2.21965	10.7404	5.8512	7.47235	10.2726	6.84997	-0.680253	2.85781	0.293087	5.80974	8.47959	6.21552	-0.857669	1.54559	8.93456	Up
P16402	P16402_S2.	HIST1H1D	HIST1H1D_S2.	0.008401	0.04832	3.19219	0.279737	1.89807	-1.31068	-0.263596	-2.5039	1.81727	-2.15508	4.92388	10.7482	2.77229	3.4141	0.0756497	-0.60006	0.172328	1.27601	7.02944	5.32162	4.99405	5.91451	4.76592	4.27191	-0.711725	2.41145	1.05046	6.02521	2.93271	2.95818	6.81632	10.0852	Up
Q13427	Q13427_T283.	PPIG	PPIG_T283.	0.010889	0.0556614	3.18533	-5.5985	-4.56566	-2.00273	-3.35159	-5.23739	-6.74556	-1.36491	-3.9878	-4.21375	-1.19904	-2.97636	-3.66352	-6.90083	-3.99234	-5.29663	2.85327	0.283308	-1.84159	4.54058	0.590147	-4.7111	-5.44221	-5.7684	-2.15842	0.914283	0.136464	-4.32063	-4.13886	6.63431	Up
Q969J3	Q969J3_S56.	LOH12CR1	LOH12CR1_S56.	0.00285812	0.0313778	3.18271	-3.94406	-1.77475	-4.07655	-5.42953	-0.417495	-4.00204	-3.07815	-1.62932	-0.685898	0.45695	1.14079	-2.72996	-8.60984	-4.75339	-7.02868	-3.90746	-0.0937304	0.825084	3.4593	1.60446	0.387193	-2.97692	0.0601401	-0.185811	-0.969934	-0.0318675	-3.83702	2.15508	4.61169	Up
Q9P2B4	Q9P2B4_S523.	CTTNBP2NL	CTTNBP2NL_S523.	0.000286313	0.011	3.16777	-3.99596	-5.44168	-5.01489	-5.12262	-3.888	-5.69064	-6.36385	-4.67048	-8.26092	-4.2055	1.01262	-4.16787	-3.64969	-5.88198	-2.95329	-0.42199	-2.31834	-2.79302	-2.3808	-4.12838	-0.109807	-3.54646	-0.86841	-1.75894	0.409839	-1.33912	-4.11858	0.704886	3.27613	Up
Q9P107	Q9P107_T660.	GMIP	GMIP_T660.	0.00558753	0.0412947	3.16355	-6.50838	-3.65267	-2.5299	-2.86606	0.134617	-1.58419	-3.04229	-1.29936	1.71571	3.79221	-2.96264	1.59225	-5.90686	-2.08942	-5.18536	4.76217	3.17295	-0.0430288	4.70996	-1.27693	1.46768	-3.5923	0.810158	-2.32006	3.89394	2.65695	-1.80233	-0.301402	3.78576	Up
Q01432	Q01432_S94.	AMPD3	AMPD3_S94.	0.00489316	0.0401514	3.16247	-5.28592	-2.6076	-2.3948	-1.86888	-0.610611	-0.940622	-2.27996	-1.88738	-6.4527	5.43271	-2.14504	2.42686	-0.0300293	-3.16411	-1.42846	-0.118167	3.20681	0.83868	5.02181	1.58903	4.60558	-3.12683	2.81845	-0.726338	3.31656	4.23774	-3.05281	4.10196	-0.125357	Up
Q5QP23	Q5QP23_S136.	RBM39	RBM39_S136.	0.00322794	0.032274	3.15474	0.955914	1.55052	3.03877	1.40617	3.02564	2.75538	5.40607	-0.920202	2.39887	0.332121	2.47815	2.00497	-6.85403	2.91891	0.243862	6.82077	5.53207	6.00198	7.9373	3.61202	3.20515	1.2881	0.938528	1.58035	8.00921	6.16032	2.58183	2.75844	7.09867	Up
P02679	P02679_Y448.	FGG	FGG_Y448.	0.0254921	0.0933874	3.15124	1.55628	-0.270152	-1.29609	-5.45955	0.257111	4.25602	0.164635	-4.07585	-6.66933	-4.92525	-3.06301	-3.4428	-4.14819	1.13962	0.231725	7.8684	2.39749	0.469625	3.34876	-4.72108	0.0204248	-2.06148	-6.11854	-0.2765	6.86276	1.93455	2.02103	4.0198	4.32365	Up
P33241	P33241_S243.	LSP1	LSP1_S243.	0.0382475	0.120872	3.15064	1.71304	-0.858129	0.529345	-3.33991	-4.26737	-2.28908	-3.62454	0.801912	6.87067	3.83745	2.78854	1.90838	0.675459	2.02582	-1.31722	-5.96948	5.26961	-0.209496	7.48558	3.08853	5.44728	3.23594	1.68918	1.06256	3.2688	3.98223	-0.261071	8.21813	12.8919	Up
Q8IU68	Q8IU68_S658.	TMC8	TMC8_S658.	0.0115463	0.0584492	3.15048	-5.18619	-2.87957	-3.03606	-2.87983	-2.445	-0.0394511	-4.42564	2.47816	4.74165	3.54088	0.0508919	-0.460618	-0.293205	-3.94406	-3.1901	-0.366741	3.44286	4.92167	5.97874	2.18659	1.04448	-3.41169	2.28604	-4.55581	3.63723	3.22834	-0.135778	2.23021	6.85031	Up
Q6PCE3	Q6PCE3_S175.	PGM2L1	PGM2L1_S175.	0.0127931	0.0619883	3.14784	-4.9772	0.217181	0.953868	1.12372	0.625529	-4.99509	2.21955	-2.13473	-1.14886	1.86531	-1.30722	0.11281	-8.23019	-1.34736	-7.37488	5.39667	2.60926	2.90477	4.5417	0.54106	-1.47938	-6.43521	-0.0679841	-0.594773	4.73731	3.05742	2.55731	1.73772	1.79276	Up
O75376	O75376_S115.	NCOR1	NCOR1_S115.	0.0126554	0.0617176	3.14709	-5.49353	-4.71355	-1.79255	-3.52309	0.0341139	-4.9684	-0.618928	-5.77946	-6.8626	-0.301135	-5.91017	-3.87657	-7.74226	-3.87931	-6.75802	-4.04947	-2.93947	-3.02653	1.38542	-0.622098	-1.8088	-4.47511	-2.19181	-3.3881	-0.197806	2.2157	-5.92831	3.52803	7.51792	Up
O15427	O15427_S410.	SLC16A3	SLC16A3_S410.	0.0105541	0.0545478	3.1278	-2.64533	-5.42294	-5.37202	-5.88594	-1.6897	-3.41717	-5.38264	-5.13356	-3.73064	-2.5105	-4.50005	-4.45398	-3.58244	-5.22003	0.851733	0.669517	1.1085	2.23836	4.41097	-3.87722	-2.72543	-4.99839	-1.61409	-1.42367	-0.715079	-5.92302	1.30594	-5.44438	6.55497	Up
Q09666	Q09666_S4960.	AHNAK	AHNAK_S4960.	0.0347264	0.113118	3.11968	1.90892	-2.08076	-2.09279	-0.477105	-3.34619	-0.729991	-4.57854	3.55287	-5.40533	-2.26169	6.165	-0.965135	2.44642	-4.73805	3.96753	0.235468	-5.11006	4.66479	5.07781	6.72585	4.28285	-0.908394	3.64206	5.53567	0.490018	1.19622	5.11035	8.61284	-3.93907	Up
D6R9C5	D6R9C5_S239.	SPP1	SPP1_S239.	0.0042422	0.0377647	3.10991	1.43095	-0.969821	0.599695	-3.26958	-1.26123	0.0984159	1.53802	-3.84092	-4.24097	1.09744	-4.31353	-3.5599	-4.43386	-4.14998	-3.65681	3.76923	0.133075	1.31369	2.26047	0.0178666	-4.13907	-2.01826	0.874826	-0.599746	5.19139	0.760926	0.799983	7.63373	0.537313	Up
P68871	P68871_S10.	HBB	HBB_S10.	0.0321401	0.107913	3.07482	-4.6256	-1.10107	-5.99555	-4.84798	-4.85721	-5.37375	-5.54205	-5.65001	1.45173	-5.03307	-5.34602	-4.15308	-7.29097	-4.43033	-6.95104	6.29856	3.26962	-3.96591	4.2887	-5.71307	-0.633809	-5.5082	-5.91594	-7.15982	-0.663628	3.84694	-1.12756	-2.88769	-6.17695	Up
Q5T200	Q5T200_S877.	ZC3H13	ZC3H13_S877.	0.00224702	0.0282069	3.07289	-0.209027	-1.60333	-0.536202	-1.18685	-1.00522	-0.998248	0.337597	-3.30338	-6.67217	-2.73647	-0.314315	-1.91163	-6.93907	-0.0758367	-1.11744	5.05371	0.314711	-1.23257	4.06429	-0.253132	0.824094	-3.15673	-2.19324	0.616149	3.36361	2.59048	-0.67073	2.21829	5.09464	Up
P62316	P62316_S2.	SNRPD2	SNRPD2_S2.	0.00982188	0.053047	3.07098	-4.14022	-3.72648	-4.00246	-4.42311	-4.85057	-6.95115	-5.63863	-2.76419	-5.95846	-0.821275	-1.11236	-3.37902	-5.64359	-4.96738	-7.17209	-3.99427	-2.23478	-2.07924	1.48837	-1.14785	-0.570921	-4.20734	-2.80172	-4.62184	-2.18244	-2.22844	-4.93296	2.78528	8.54098	Up
Q6UWD8	Q6UWD8_S194.	C16orf54	C16orf54_S194.	0.00538943	0.0414874	3.06932	-6.59397	-4.60319	-2.92201	-4.68263	-6.60854	-3.40189	-4.84738	-0.55183	2.17247	0.203729	-2.9578	-2.65335	-3.33951	-5.43251	-2.61148	1.69678	1.02591	2.40208	3.04627	-0.625154	-2.65738	-3.80225	-1.34143	-5.44796	1.31669	0.130262	-3.62027	0.156904	5.11546	Up
Q9UQ35	Q9UQ35_S876.	SRRM2	SRRM2_S876.	0.000475534	0.0142439	3.04266	2.90957	1.76297	3.23679	1.78366	1.84643	2.58817	4.1385	0.724982	2.76932	4.15663	3.52172	1.39802	0.663342	2.80326	2.33915	7.17777	4.63333	5.34358	7.79189	5.58604	3.55095	0.994311	2.47718	4.36962	7.04689	5.78194	3.5508	8.89486	9.59774	Up
Q13595	Q13595_T202.	TRA2A	TRA2A_T202.	0.00367895	0.0351538	3.04169	-3.4143	-2.31902	-1.94595	-1.73073	0.227209	-3.49044	1.60511	-4.86522	-8.57948	-4.73253	-0.234355	-1.5457	-4.31302	-1.69863	-6.52369	4.33475	-0.223048	0.386204	4.12131	-0.0169816	-2.64295	-2.62184	-2.06243	-0.599733	2.06865	2.39039	-0.448588	-3.94228	1.18349	Up
Q9UQ35	Q9UQ35_S2694.	SRRM2	SRRM2_S2694.	0.000148679	0.0114667	3.02929	0.831165	0.469801	0.0983758	-1.51277	-0.968772	0.0554509	-0.12908	-1.54613	0.0549083	-2.21154	2.78279	-2.50033	-1.7433	-0.168241	0.425153	3.9489	0.403718	1.96816	4.28679	2.99505	2.00333	-0.686086	0.707515	1.87405	2.59736	1.9081	1.77907	5.8962	7.06962	Up
P50552	P50552_S46.	VASP	VASP_S46.	0.00652355	0.0450973	2.97792	-2.80591	-2.98147	-5.82141	-3.13598	-2.48564	-3.07028	-4.72686	-3.01085	1.50757	0.744672	-2.11626	-3.80793	-4.13249	-5.90992	-3.25622	2.92173	1.00309	1.91307	6.99397	-0.969907	-2.79774	-4.02856	-1.77875	-3.40209	-2.28884	-0.167619	-2.52143	3.85694	0.94868	Up
P55196	P55196_S1678.	MLLT4	MLLT4_S1678.	0.0121561	0.060012	2.97714	-6.54935	-4.55543	-5.78822	-3.71674	-4.2023	-6.22699	-6.29683	-5.53198	-4.21322	-4.94178	2.68727	-3.29637	-3.31615	-1.64411	-6.02398	-2.80408	-4.24082	5.61142	5.09555	-0.570748	1.48001	-4.58376	-1.22927	-1.46208	-1.91003	-0.839583	-6.04045	-2.12787	-4.07336	Up
P16401	P16401_T11.	HIST1H1B	HIST1H1B_T11.	0.00815235	0.0476148	2.96748	2.6866	1.34027	0.0530419	0.697903	-1.61156	2.19628	-2.40902	6.30559	7.48553	2.73311	8.73735	1.57513	2.27468	1.40796	5.20706	7.52629	5.2098	7.52849	8.14446	9.03686	8.33688	1.70526	5.1092	6.63715	4.30999	2.70206	5.30202	3.91641	2.18103	Up
E9PMS6	E9PMS6_S316.	LMO7	LMO7_S316.	0.0303152	0.104652	2.96229	-0.23417	-2.76846	-6.14681	-2.87097	-7.14035	-2.30082	-5.25172	0.441595	-2.60254	-3.56438	3.70216	-4.78144	-5.45233	-3.38124	-7.57214	-3.84156	-5.68718	-1.59633	-3.43218	0.261931	0.769669	-3.80625	-0.88442	0.471447	0.0574288	-2.12406	-0.201511	6.5	8.38967	Up
E9PC69	E9PC69_S40.	MARK2	MARK2_S40.	0.00748492	0.047168	2.94844	-2.90672	-2.02824	-0.644311	-0.681036	0.37711	-4.07998	-0.362437	-1.52664	0.235701	1.53041	0.57064	0.637741	-5.94597	-0.959246	-6.06671	-1.62762	0.746553	1.62607	4.02895	-0.473494	0.899889	-2.14081	0.740252	-1.26664	5.75368	3.3999	-1.66968	2.77437	8.09377	Up
O14974	O14974_S507.	PPP1R12A	PPP1R12A_S507.	0.0185767	0.0784213	2.94265	-5.21011	-2.74533	-2.32344	-2.43656	-6.11903	-3.45028	-5.48202	-4.26412	-7.97111	2.21901	0.0255938	0.345529	-7.44249	-4.37146	-5.84426	-3.91718	1.59062	-2.90287	2.95252	-2.24879	2.42161	-5.10944	-0.152731	-1.7495	-2.40744	2.08643	-5.58606	6.02733	-1.20613	Up
Q9NQC3	Q9NQC3_S107.	RTN4	RTN4_S107.	0.041211	0.1269	2.93994	-0.759881	-0.636696	1.09973	0.153656	1.72759	0.237519	1.92648	2.05731	-4.21215	3.92718	1.13288	2.63562	0.913021	3.47525	1.30063	8.41093	7.75438	5.33623	11.0196	-0.307857	2.75257	2.22552	2.0763	0.453353	10.914	5.84068	-1.88372	4.67605	-4.12924	Up
P26651	P26651_S192.	ZFP36	ZFP36_S192.	0.00589516	0.0424673	2.9357	-0.610395	-4.83428	-5.5944	-4.6998	-7.19993	-0.377101	-4.74043	-3.05039	0.557395	-5.24898	2.21941	0.307608	-0.250158	-1.96109	0.0472078	0.554353	-0.253429	-0.657831	5.11069	0.746521	2.08547	-4.05215	0.638134	0.630771	1.06919	1.9806	-4.0395	1.16478	3.04924	Up
P35637	P35637_S347.	FUS	FUS_S347.	0.00275708	0.032315	2.93278	-5.05815	-2.57291	-4.8945	-5.67167	-5.24954	-5.5717	-4.70583	-3.88139	-6.57752	-5.05589	3.1622	-6.48577	-4.85233	-5.1321	-6.66781	0.965046	-1.90633	-2.22355	0.601474	-1.30699	-0.635875	-4.26981	-5.70215	-1.69232	1.38777	0.159273	-4.40108	0.673053	-5.19022	Up
B0I1T2	B0I1T2_S992.	MYO1G	MYO1G_S992.	0.0331305	0.109918	2.91179	-4.93775	-5.87929	-6.14479	-5.25832	-7.05436	-4.45484	-4.78771	-0.329972	4.3779	2.58364	-6.53151	-1.81111	-5.37048	-4.47308	-5.91463	-0.909932	1.0286	0.764066	1.33269	-2.01249	-2.27081	-4.4079	-0.601668	-5.81884	2.02556	-3.01732	-6.31069	1.59852	7.11134	Up
P06702	P06702_S90.	S100A9	S100A9_S90.	0.0171655	0.0757954	2.90781	-2.99349	-4.37984	-5.3894	-4.52964	-3.81211	-4.42999	-4.04832	2.32271	4.51949	0.6784	3.15907	-1.74321	-8.74955	-4.30427	-6.37966	0.376566	-0.773769	1.6521	-0.708705	3.1507	4.81408	-4.35246	1.39064	0.26686	-0.376368	-1.23152	0.671293	-1.88095	0.303007	Up
Q9Y490	Q9Y490_S1201.	TLN1	TLN1_S1201.	0.00658948	0.0445565	2.90674	-4.85649	-4.839	-4.97973	-4.3578	-3.20675	1.16675	-3.28518	0.670857	2.98412	0.464186	-2.4074	-0.558936	-0.886558	-2.48173	-1.68743	0.943686	1.63357	2.92765	3.8229	-0.733467	-0.529945	-4.15192	0.83206	-3.63662	3.03146	2.50021	-1.22518	3.56153	5.34138	Up
Q92854	Q92854_S788.	SEMA4D	SEMA4D_S788.	0.00165648	0.0250753	2.903	-1.27432	-3.17191	-2.50338	-2.49537	-0.4019	-5.02573	0.342994	-2.21057	-1.34704	-1.4644	-3.37257	-3.00016	-7.68789	-2.56963	-6.51369	2.09119	-0.0119958	2.56735	1.90241	-0.618021	-1.78152	-4.61602	-2.05837	-2.66515	2.74335	0.912338	-1.41695	1.54373	2.20044	Up
Q5T7C4	Q5T7C4_S35.	HMGB1	HMGB1_S35.	0.0341133	0.112267	2.89852	-3.93732	-4.4642	-1.20837	-0.957927	-4.31132	-5.76306	-5.04178	-3.72412	-9.64492	1.72451	2.68418	-3.77383	-5.84932	-5.43775	-5.25409	3.15997	0.268483	1.02945	4.96783	-1.11024	-4.59096	-4.7596	-4.53098	-2.91414	2.44233	-5.71035	-4.62591	0.710979	4.94701	Up
P02538	P02538_S60.	KRT6A	KRT6A_S60.	0.0221587	0.0865407	2.89022	-4.48724	-3.65657	-4.20966	-5.91601	-2.96633	-2.34122	-4.84187	0.698648	3.94646	-1.58859	1.16213	-3.18992	-0.968425	-5.48307	-2.40063	-3.23978	-2.41266	1.02226	1.68701	3.17766	6.13226	-4.32808	0.421347	6.84918	0.122078	0.234027	-2.06424	3.36989	-4.33407	Up
O14791	O14791_S311.	APOL1	APOL1_S311.	0.0459553	0.135804	2.87196	7.54811	4.29316	3.94726	1.46383	4.71945	8.42222	8.36683	0.463633	3.01127	0.325019	1.46575	2.34217	3.37624	6.59831	5.71548	14.0797	10.3424	8.48452	10.6649	1.05697	5.33678	4.13202	1.28182	4.09303	13.3409	11.0463	4.31293	6.99327	2.96338	Up
P13498	P13498_T147.	CYBA	CYBA_T147.	0.029196	0.102118	2.85812	1.44408	0.170686	-3.1651	-1.63025	0.906854	3.34585	-0.374271	4.24343	7.36977	4.35312	3.81164	1.54047	4.22864	0.341287	2.98719	-3.15362	6.59645	8.56638	8.92649	6.4781	3.26269	0.551332	5.26144	0.618514	6.56594	4.82545	1.64468	7.50322	9.96843	Up
P02647	P02647_S191.	APOA1	APOA1_S191.	0.0408818	0.126796	2.84012	-3.49954	-3.64244	-0.325338	-4.75171	-3.70958	-3.24705	1.49203	-7.11453	-8.2026	-5.13942	-6.63739	-2.42415	-3.63136	-2.89913	-4.42164	3.13424	-0.35021	2.27466	3.30262	-5.6265	-5.60797	-1.45625	-4.9181	-5.90456	6.63784	3.85154	-4.67616	-4.25178	-0.924646	Up
Q96RR4	Q96RR4_S495.	CAMKK2	CAMKK2_S495.	0.0280194	0.100637	2.83308	-4.48365	-4.74187	-5.84672	-5.1279	-4.59633	-4.29109	-4.75885	-6.21171	-0.63436	1.63482	-4.43317	-0.468378	-2.277	-4.09027	0.319398	0.0129061	0.0298829	-1.28529	5.61485	-5.14987	-1.55343	-3.95609	-5.68468	-4.12436	-1.01808	0.541755	-1.30901	3.62662	7.24461	Up
P35611	P35611_S726.	ADD1	ADD1_S726.	0.0295457	0.102677	2.83196	-0.643527	3.23162	4.14222	3.19819	3.61338	-1.23504	2.4309	3.44261	6.5621	4.87192	3.9243	1.79452	-3.18265	1.89997	0.689513	6.48677	5.00885	4.97548	8.51417	5.34534	3.15488	2.47912	-0.339302	3.34573	4.32365	4.03234	0.0948291	10.9109	13.7387	Up
F8WDE9	F8WDE9_T6.	IMPDH1	IMPDH1_T6.	0.0357229	0.115904	2.82714	-5.70866	-5.29009	-4.85743	-4.65506	-5.32143	-4.78289	-5.476	-2.03435	5.76127	3.49221	-2.8239	-0.891868	-1.49251	-4.82785	-2.1205	-3.36654	2.7867	-2.23202	5.03094	-2.61624	2.43835	-3.57536	1.12136	-4.70626	3.06436	3.53515	-4.21616	-0.232854	4.25481	Up
P33241	P33241_S102.	LSP1	LSP1_S102.	0.030417	0.104642	2.81312	-4.65041	-4.10328	-4.25124	-3.9048	-5.83956	-6.59836	-3.75947	-6.15077	2.21371	2.09519	-2.63819	-0.244314	-1.23713	-4.76873	0.913739	6.06331	1.29534	0.399507	3.00308	-0.814382	-2.89329	-3.23991	-4.88872	-4.4553	0.498244	0.475497	-4.65776	4.55107	3.98489	Up
P01857	P01857_S137.	IGHG1	IGHG1_S137.	0.0124605	0.0608378	2.81056	1.40052	-3.82942	0.71608	-3.66429	-6.36684	1.13742	0.725333	-2.42185	-2.25223	3.50605	-1.33116	-1.65087	-5.65067	-2.74743	-6.82341	4.02066	2.27309	2.83064	1.10267	0.33884	0.953076	-2.59647	-1.5052	-4.08619	1.47296	-0.258484	-1.07077	4.967	3.60345	Up
P04406	P04406_S83.	GAPDH	GAPDH_S83.	0.00860661	0.0492563	2.80678	0.41004	0.264785	1.21551	1.69518	0.592878	0.711126	0.830916	6.11973	-4.6718	3.93104	1.87236	1.6675	1.66978	1.91409	2.54575	7.19066	4.60312	4.93281	8.05243	1.36049	1.99472	1.99637	2.30526	0.230384	8.58444	3.64211	2.2361	2.33037	9.21998	Up
P06702	P06702_T113.	S100A9	S100A9_T113.	0.0293535	0.102315	2.79822	11.0442	7.02911	6.63871	9.48701	6.77983	10.3252	6.65851	16.2267	16.4807	15.8782	15.7431	12.2398	12.3448	9.48057	13.3551	11.6558	16.1782	15.8929	16.776	14.4969	13.6961	8.54657	13.0404	12.7392	11.7951	13.3949	13.8374	14.7431	20.7798	Up
Q09666	Q09666_S5857.	AHNAK	AHNAK_S5857.	0.00749218	0.047012	2.79333	-0.708355	-2.21808	-2.47237	-1.80191	-2.86861	-0.905054	-2.70768	-0.855134	0.728641	-4.27345	4.25266	-2.73753	-0.565141	-4.78712	1.93664	3.55866	-2.12504	5.44325	2.5118	3.80679	0.206058	-3.31689	-0.121709	2.98866	0.319818	-0.713608	3.25742	5.64611	-1.00501	Up
Q9NS69	Q9NS69_S15.	TOMM22	TOMM22_S15.	0.0386441	0.121609	2.79266	-5.32747	-5.28172	-5.31928	-3.47567	-2.28765	-5.5418	-3.99657	-5.11484	-5.01955	2.24018	-0.729424	-3.38142	-7.16282	2.42357	-4.44105	3.47496	2.58765	-2.64113	1.58035	-4.2331	-1.51576	-6.08974	-1.57285	-2.30461	8.24167	2.98415	-2.8807	-3.2528	-4.20202	Up
P16401	P16401_S2.	HIST1H1B	HIST1H1B_S2.	0.000301153	0.0104516	2.76732	2.85909	2.69418	0.818741	1.39646	0.208276	2.61289	0.170393	4.79481	6.42396	3.5221	5.64265	3.89858	3.12878	3.85842	3.0148	7.88948	6.5397	7.36814	8.76449	7.56772	7.07623	3.73326	3.47961	3.8743	5.42399	5.47303	3.81808	4.63917	5.13645	Up
P15924	P15924_S2825.	DSP	DSP_S2825.	0.0025818	0.0307742	2.76682	-1.79302	-1.3591	1.49919	-1.00876	1.23259	-1.2535	0.335586	-0.333046	-7.39792	2.13566	0.799587	-0.912539	-1.324	0.449184	-0.3046	0.958113	2.32117	1.79764	3.2282	0.9388	3.51754	-1.9345	0.217349	2.39673	1.39777	2.75774	0.356343	4.51433	7.64918	Up
Q9BXS5	Q9BXS5_T89.	AP1M1	AP1M1_T89.	0.00544123	0.0414328	2.76033	-3.2836	-1.47833	-0.969879	-2.53209	-1.22337	-1.69773	-0.628312	0.641911	-7.65094	1.72062	0.818606	-1.118	-2.45439	-2.78142	0.0565252	-0.177978	1.92748	4.90111	6.36226	0.665003	1.10159	-2.33242	1.03532	-2.28952	3.33881	0.29537	-1.87701	0.623192	3.99643	Up
Q9NYF8	Q9NYF8_T840.	BCLAF1	BCLAF1_T840.	0.00813046	0.0476877	2.75815	-3.72058	-1.7783	-1.57624	-4.36608	-4.126	-4.85139	-3.01541	0.250248	0.202029	1.19296	2.32712	-6.22954	-1.91958	-4.33442	-1.75259	2.74876	-1.87555	3.30314	1.57164	3.57075	-0.780064	-2.10483	-0.220065	0.914582	-0.788073	-3.45401	-1.44445	6.44411	-0.72311	Up
O14791	O14791_S314.	APOL1	APOL1_S314.	0.0492965	0.141838	2.75092	6.76019	3.40578	3.07712	0.636672	3.75747	7.47609	7.47577	-0.475256	1.93416	-0.558744	0.125093	1.37553	2.65313	5.59119	4.70346	12.5963	9.29751	7.1388	9.15933	-0.0996299	4.31773	3.80571	0.252543	3.12782	12.1329	9.95945	3.6996	5.86251	2.00403	Up
Q09666	Q09666_T4766.	AHNAK	AHNAK_T4766.	0.0289361	0.101896	2.74768	-1.43736	-1.86376	-2.93426	-1.89287	-4.27138	-3.6558	-6.60048	3.91648	-3.94749	-2.48667	6.17256	-3.04527	0.746482	-2.85054	-3.07776	-3.33083	-3.56186	2.73958	1.61706	4.38049	0.974523	-0.170142	-0.549687	5.36957	0.872887	-0.146519	-3.67058	6.46712	2.06297	Up
Q9UQ35	Q9UQ35_S952.	SRRM2	SRRM2_S952.	0.0219946	0.0860441	2.72799	0.522835	-1.86656	-0.0937657	-5.54572	-2.04424	0.664807	1.99358	-3.07149	-2.33394	0.408123	-1.8011	-1.77703	0.0518351	-1.4392	3.69127	4.56512	2.03925	-0.84444	4.3399	1.69901	-0.519052	-5.18135	-2.33639	0.421575	3.47024	2.58101	1.38855	6.38572	8.38484	Up
Q9UQ35	Q9UQ35_S954.	SRRM2	SRRM2_S954.	0.0223081	0.0864978	2.72484	0.522835	-1.86656	-0.0937657	-5.54572	-2.04424	0.664807	1.99358	-3.07149	-2.33394	0.408123	-1.8011	-1.77703	0.0518351	-1.4392	3.69127	4.56512	2.03925	-0.84444	4.3399	1.69901	-0.519052	-5.22549	-2.33639	0.421575	3.47024	2.58101	1.38855	6.38572	8.38484	Up
P23246	P23246_S283.	SFPQ	SFPQ_S283.	0.0317859	0.107599	2.71625	-5.14606	-2.00145	-5.78427	-1.567	-6.25682	-3.33773	-4.81885	-0.434938	1.14434	2.46971	1.88728	-3.96485	-6.96607	-4.43251	-2.60584	-5.12467	-1.49105	-0.401767	4.26508	1.50275	-0.315067	-4.82368	-1.50613	-2.55712	2.18368	0.2338	-3.1078	3.47967	6.66242	Up
Q6WN34	Q6WN34_S182.	CHRDL2	CHRDL2_S182.	0.0206003	0.082984	2.71462	2.55929	-0.760687	0.667881	-1.80703	-0.851096	2.20358	3.31778	-4.70047	-3.65199	-5.36159	-3.13084	-0.900774	-1.29696	0.577095	1.64805	5.13125	4.18678	3.67938	4.85361	-2.92983	-0.342873	-0.586882	-1.87488	-1.47334	7.53912	5.19748	2.03094	2.04959	-0.177553	Up
P20810	P20810_S289.	CAST	CAST_S289.	0.0194221	0.0809976	2.71416	-3.28713	-3.45932	-5.03288	-3.94461	-5.86881	-5.83388	-2.89118	3.04293	-3.46592	-4.15872	5.15898	-4.00869	-1.35678	-4.77379	-1.95081	0.0771379	0.706935	0.865629	2.4874	2.60118	3.614	-0.950529	-5.91343	0.54822	-4.27402	0.961182	-1.45164	2.71899	-3.03463	Up
Q9NYF8	Q9NYF8_S658.	BCLAF1	BCLAF1_S658.	0.013926	0.0655462	2.70097	-0.41187	1.33703	3.4554	2.20714	3.01035	-1.60829	3.14662	-3.62032	-1.91398	2.11832	1.29058	0.649401	0.411896	2.91418	-1.01406	9.02584	2.83657	0.726711	6.89392	2.34174	2.47652	-2.0414	1.71403	2.53612	4.23758	4.9223	-0.27663	5.1441	8.45039	Up
Q9UQ80	Q9UQ80_S2.	PA2G4	PA2G4_S2.	0.0361914	0.11689	2.69525	0.548924	1.62582	4.22352	2.96546	3.51458	-2.4535	3.42571	6.02861	7.77077	4.36949	3.15306	1.11509	1.5892	3.82292	1.99771	6.77612	5.55694	3.82904	6.78621	1.7959	4.34137	4.09932	3.04296	1.32211	11.4034	5.52101	3.39899	4.72275	15.9216	Up
Q09666	Q09666_S4540.	AHNAK	AHNAK_S4540.	0.0247423	0.0925904	2.68424	-3.19593	-2.73667	0.298129	-2.33334	-5.4223	-3.72448	-4.28358	1.35951	0.368182	-5.31467	4.87717	-5.899	-5.59085	-2.10035	-6.8608	-2.47215	-1.78021	2.70432	-2.94954	3.35135	1.70335	-3.55029	-0.269481	4.61039	-2.53827	-2.35681	-1.04555	4.261	0.0562	Up
Q7L4I2	Q7L4I2_S4.	RSRC2	RSRC2_S4.	0.000966082	0.0226429	2.66242	1.22342	0.0455008	1.00861	0.548577	1.04681	2.20467	3.24131	-0.440978	0.0944037	1.47804	1.41915	-0.264973	0.0590076	0.574081	1.35302	7.20622	2.53767	4.46791	7.50552	3.92061	2.72985	-1.00303	1.76814	1.65062	5.35257	3.19413	2.20561	5.77513	2.64753	Up
Q9C0J8	Q9C0J8_T907.	WDR33	WDR33_T907.	0.00146648	0.0247317	2.65519	-5.09937	-1.67009	-6.17085	-2.72104	-3.7188	-4.4673	-4.26386	-3.64383	-3.55066	-0.796548	0.468961	-1.30821	-2.74855	-3.75656	-1.41936	0.334425	-0.890672	0.729133	3.35313	3.14198	-0.984076	-4.77619	-1.32574	-0.0527797	-2.46988	-1.77097	-1.76494	1.84253	-0.0682669	Up
O00151	O00151_S90.	PDLIM1	PDLIM1_S90.	0.0243373	0.0919497	2.64512	-5.5098	-4.29515	-4.9086	-6.07428	-2.77413	-3.67959	-3.82681	0.121882	-7.41909	-4.74301	0.484498	-3.70459	-7.53435	-4.27254	-5.39248	-1.04726	-5.13234	-2.31395	-5.58111	-1.56983	0.132442	-6.12774	0.427856	-2.66784	-3.43808	-0.303065	-2.85054	0.505657	7.70459	Up
P52564	P52564_S218.	MAP2K6	MAP2K6_S218.	0.0206762	0.0828702	2.63993	-5.26758	-2.12229	-0.940753	-1.45783	-0.452064	-1.18234	-1.60074	-7.78855	-3.54782	2.66063	-1.65048	-0.380341	-0.3956	-1.46554	-0.449597	2.73618	3.32261	-0.965981	4.79018	-0.744709	1.97155	-5.23816	1.91876	-1.58501	5.72787	3.20225	-2.21169	3.04054	-3.31018	Up
Q9UGL9	Q9UGL9_T30.	CRCT1	CRCT1_T30.	0.0417826	0.12765	2.637	-3.23549	-4.25967	-4.20045	-4.52227	-4.57721	-3.85498	-5.71868	0.927696	1.51068	-5.4019	1.14836	-4.98825	-5.03644	-5.91912	3.70881	-0.399195	-4.83805	2.75033	-0.743049	5.25915	3.45891	-3.89873	0.752555	1.66304	-0.879161	-4.63719	1.84715	1.5633	-6.43877	Up
Q92954	Q92954_S77.	PRG4	PRG4_S77.	0.0135231	0.0644217	2.63236	-2.74816	-1.23914	-1.9641	-2.78926	-5.68487	-1.86261	-1.16329	-5.96218	-2.77684	-2.02259	-5.67765	-6.06667	-3.88061	-0.320336	-0.733105	3.79519	0.944504	-2.25429	1.35047	-4.60706	-4.62521	-1.40791	-4.51943	-1.6482	3.99997	2.42021	-1.77607	3.64058	-0.35829	Up
P51991	P51991_S116.	HNRNPA3	HNRNPA3_S116.	0.0310221	0.105764	2.62039	-5.15737	0.277376	1.78795	2.07564	-1.06819	-7.95439	0.796266	-1.06992	1.21315	3.606	2.1092	0.49662	-7.04271	-1.80841	-4.80379	1.96932	2.61912	0.2363	4.67412	1.42686	0.306391	-1.97891	-1.03172	-0.431778	3.92238	1.94013	-1.87541	2.39569	7.07318	Up
P29590	P29590_S171.	PML	PML_S171.	0.0218123	0.0858359	2.6169	-6.15933	-0.5835	2.58186	-1.26365	-0.123816	-3.0522	0.440626	-1.85743	-5.97565	0.141128	-4.85075	-1.65589	-4.29427	1.16324	-3.05387	4.39853	2.58824	-0.662955	4.73731	-1.92919	0.780043	-2.25391	-2.94221	-1.29566	0.948157	2.82083	-4.87477	2.90807	4.77344	Up
Q7Z417	Q7Z417_S652.	NUFIP2	NUFIP2_S652.	0.0199337	0.0814884	2.61184	-5.89357	-6.24505	-5.96607	-5.23722	-4.61807	-4.63924	-5.83006	-4.90174	-4.84986	-1.17592	-3.72182	-5.61434	-6.01031	-2.91453	-7.6203	-2.66722	-4.09675	-4.22813	-3.38742	-3.9434	-3.8124	-3.69156	-1.90929	-4.11085	-3.32504	-1.50572	-3.8045	-2.62622	9.45199	Up
O15117	O15117_S457.	FYB	FYB_S457.	0.0129598	0.0625855	2.61154	-1.30632	-2.05973	-2.02122	-1.93055	-1.2391	-0.318458	-2.08906	-3.89091	-4.02596	-2.63093	-4.01026	-0.184053	1.06243	-2.30413	-5.25422	2.35904	3.10072	0.053236	4.53492	-0.945879	0.235461	-3.39428	-3.23019	-1.89485	5.25018	2.96656	0.377884	2.54077	-5.44763	Up
O95295	O95295_T14.	SNAPIN	SNAPIN_T14.	0.000319418	0.0103529	2.611	0.696383	1.56751	1.14593	0.829752	1.62582	0.224948	1.15629	1.81507	2.82468	1.33887	4.49726	0.150874	0.35914	-0.328496	2.83619	3.62684	4.67678	6.1264	7.57597	6.18672	4.51862	-0.434137	2.58573	4.03591	3.03903	2.66538	3.06515	3.39171	4.8515	Up
P33241	P33241_S195.	LSP1	LSP1_S195.	0.0413637	0.126482	2.58463	-3.4977	-6.77201	-3.23481	-5.81904	-3.60557	-5.76499	-3.8851	-4.18788	-7.22183	3.33246	-4.42426	-2.00081	-7.6636	-3.55098	3.19935	1.01238	1.24776	-4.67344	0.858871	-2.94004	0.00405025	-3.74306	-4.26072	-5.30716	-1.294	-1.22811	-3.46687	6.25564	2.29585	Up
P29590	P29590_S162.	PML	PML_S162.	0.0225375	0.0870087	2.5776	-5.56983	-0.5835	2.58186	-1.26365	-0.123816	-3.0522	0.440626	-1.85743	-5.97565	0.141128	-4.85075	-1.65589	-4.29427	1.16324	-3.05387	4.39853	2.58824	-0.662955	4.73731	-1.92919	0.780043	-2.25391	-2.94221	-1.29566	0.948157	2.82083	-4.87477	2.90807	4.77344	Up
P01042	P01042_S377.	KNG1	KNG1_S377.	0.0247877	0.0923975	2.57687	-3.85303	-2.50367	-4.47528	0.163043	-5.94242	-4.81273	-5.20111	-1.75834	-6.32604	4.02988	0.913331	-4.14666	-3.73458	-4.04038	-8.17138	0.585699	2.92942	-0.228517	-3.59427	-0.0976281	3.08156	-4.25496	-1.60012	-2.89434	3.1663	-0.257156	-3.15531	0.684517	-4.82444	Up
Q9H0D6	Q9H0D6_S499.	XRN2	XRN2_S499.	0.0190734	0.0800863	2.57163	-0.668827	2.49705	3.64008	0.63446	3.65051	-1.94252	4.31495	-0.408524	-1.10613	2.89611	-1.3442	1.48169	0.818359	2.24583	-4.63228	5.78845	3.3299	2.67615	5.57456	0.762881	2.5758	-2.29835	0.121577	1.23998	6.08997	3.58626	2.28552	6.50292	9.03873	Up
Q9H0D6	Q9H0D6_S501.	XRN2	XRN2_S501.	0.0190734	0.0802788	2.57163	-0.668827	2.49705	3.64008	0.63446	3.65051	-1.94252	4.31495	-0.408524	-1.10613	2.89611	-1.3442	1.48169	0.818359	2.24583	-4.63228	5.78845	3.3299	2.67615	5.57456	0.762881	2.5758	-2.29835	0.121577	1.23998	6.08997	3.58626	2.28552	6.50292	9.03873	Up
Q9Y342	Q9Y342_S14.	PLLP	PLLP_S14.	0.0068577	0.0453447	2.55815	1.93796	2.61562	2.04183	2.13101	2.67517	2.12623	2.51637	2.46986	-4.91542	1.77734	1.19835	1.57494	1.94565	2.65394	2.2126	7.50935	4.86871	3.29976	3.9502	2.97815	0.286656	2.97949	1.78772	1.33588	8.8953	2.7032	4.66218	4.82293	9.03192	Up
P14317	P14317_S238.	HCLS1	HCLS1_S238.	0.00873737	0.0497061	2.55798	-4.25134	-2.36442	-2.07539	-4.58094	-6.03701	-4.86356	-5.02256	-4.50532	-0.953673	-5.8332	-2.51247	-1.93069	-6.74658	0.787071	-7.01529	0.544723	1.33759	-3.8483	1.03091	-2.23854	0.1631	-2.43758	-5.45052	-4.81101	-0.123306	1.77838	-1.34746	1.67868	-4.51003	Up
Q02880	Q02880_S1466.	TOP2B	TOP2B_S1466.	0.0271839	0.0980832	2.55789	-1.20421	-0.880405	1.50745	-1.06348	0.31323	-2.98547	-0.583076	-5.05228	-4.91524	-1.93901	-2.17281	-3.9708	-3.74284	1.71457	-5.81207	6.61392	1.91703	-1.0665	2.35264	-1.35432	0.0874262	-2.07315	-3.96631	-0.213502	6.55511	2.26734	-1.4509	1.99559	-4.5879	Up
Q9UEY8	Q9UEY8_S673.	ADD3	ADD3_S673.	0.0387171	0.121706	2.54026	-0.905315	1.20442	-2.44533	0.710939	1.63596	-0.0864844	0.687571	-1.33263	0.323107	2.57696	-0.434192	0.238638	-3.20489	-1.72106	-0.268083	-3.23063	1.70341	0.556784	7.23956	1.82776	1.8082	-2.73663	0.823935	-0.427845	1.9781	3.17573	1.11796	7.75638	11.1519	Up
Q9HAN9	Q9HAN9_S117.	NMNAT1	NMNAT1_S117.	0.0193131	0.0808019	2.5399	1.87983	-0.00111485	0.196926	0.0882192	4.32516	3.32389	1.93045	-0.119924	1.42495	3.63899	1.85011	1.28582	-5.27292	1.39742	5.49382	5.847	4.24547	3.76785	7.10793	3.86746	3.24699	-1.91932	2.61869	1.63702	6.0472	3.91419	3.51363	1.05999	10.6167	Up
P15924	P15924_S2209.	DSP	DSP_S2209.	0.0105768	0.0545016	2.53987	-4.65726	-2.24391	-2.03524	-5.95056	0.538495	-2.38965	-3.41191	-1.03974	0.211954	-5.65112	-0.817917	-1.88676	-2.37078	-2.16362	-0.814889	-0.688484	-1.01872	-1.13808	2.14315	-0.477781	1.94437	-3.90456	-1.51385	1.70863	4.72603	2.00125	-2.41164	-3.62638	5.44348	Up
Q13595	Q13595_S2.	TRA2A	TRA2A_S2.	0.0019405	0.0267048	2.53953	-0.625259	-0.738894	0.718265	-0.522995	0.114663	0.4168	1.48035	-1.41707	-0.504668	0.988022	1.80827	-1.30464	-0.35267	0.965043	1.28755	5.88572	2.14197	3.20685	4.73617	1.47811	1.4444	-1.31539	-0.219354	-0.0517859	4.50687	2.62232	1.47241	5.99976	5.80393	Up
O94804	O94804_S191.	STK10	STK10_S191.	0.0200569	0.0814873	2.5353	-7.96534	-2.07969	0.639545	-1.60518	-0.409521	-1.35865	-3.2883	0.393685	-4.0926	3.83371	-2.11075	-1.01383	-2.58068	-1.03624	-1.19271	0.644047	2.44671	2.19853	1.77266	0.385949	2.64182	0.795692	1.57288	-2.96984	5.88765	2.84688	-4.31917	3.42201	-4.10709	Up
Q5T749	Q5T749_S487.	KPRP	KPRP_S487.	0.00531404	0.0413198	2.52077	-4.72075	-5.74773	-5.10332	-6.26659	-2.33527	0.609916	-4.02651	-1.45075	-6.17165	-3.14901	-2.47177	-1.37984	-4.98536	-2.66148	-1.53645	1.60535	-1.86268	-2.66075	3.0925	0.970396	-3.08775	-2.89702	-4.65824	-1.08715	-1.21904	-0.275196	-0.275738	-3.24511	2.92108	Up
X6RHM1	X6RHM1_S153.	IFI16	IFI16_S153.	0.0148031	0.0678049	2.51878	-1.5101	-2.30669	-1.37223	-0.195496	0.422665	0.534727	-3.5024	-4.73787	-1.6922	3.50495	-1.09668	-0.827602	2.53093	-1.94542	3.43692	0.675094	3.23402	1.96976	4.83115	0.761135	4.14284	-2.2241	2.74429	-1.8148	5.42715	4.18109	-2.65733	5.23052	0.589331	Up
O15117	O15117_S225.	FYB	FYB_S225.	0.0127541	0.0619824	2.51397	-2.12957	-2.89544	-4.51388	-3.66166	-4.16652	-6.1905	-3.85318	-4.68389	-8.43629	-1.09573	-2.71166	-2.60114	-4.78961	-5.70959	-4.83493	1.47162	-0.0180478	-1.32646	1.46636	-1.62154	-0.967024	-5.08455	-6.44922	-2.04539	-2.55559	-0.0217423	-3.54937	3.8969	-6.12242	Up
Q9H307	Q9H307_S347.	PNN	PNN_S347.	0.00903953	0.050216	2.51144	0.264665	0.708019	1.93921	0.87467	1.44594	-6.10419	2.71125	-2.33236	-0.200016	-3.53877	-0.0507002	-1.6331	-5.08002	2.48648	-4.54035	4.80966	0.774557	0.327245	1.39495	0.287838	1.81468	-0.262666	-0.198944	-0.0706315	3.92883	3.8924	0.892255	0.91212	4.47855	Up
Q9Y2W1	Q9Y2W1_S928.	THRAP3	THRAP3_S928.	0.045132	0.133895	2.50998	-5.57486	0.263698	2.4913	0.320166	0.735806	-3.84498	3.17212	-0.705256	-7.87022	2.79085	2.08204	-0.262793	-4.37494	1.69683	-2.19113	4.83189	2.72263	2.80375	4.37636	3.83383	0.48083	-0.295243	-2.38304	2.23354	0.905163	3.37333	-3.52021	7.43368	-2.17671	Up
P06748	P06748_S70.	NPM1	NPM1_S70.	0.0221817	0.0864825	2.50385	-4.453	-2.95751	-2.20503	-2.83559	-6.00259	-6.43179	-4.69969	-5.45059	-5.59153	-2.37391	-2.92065	-5.4756	-8.73958	-3.16486	-4.78269	3.88267	-0.020102	-2.34812	0.863567	-5.01106	-6.20773	-5.57722	-6.03717	-2.74131	1.99875	1.38397	-4.62961	-0.0876436	-3.96067	Up
Q9Y2W1	Q9Y2W1_S682.	THRAP3	THRAP3_S682.	0.018839	0.0794783	2.50305	0.818805	0.954835	2.68367	1.77244	2.81605	0.40767	2.04726	-1.43766	3.49632	3.7563	2.08866	0.828333	0.829482	2.47239	1.29445	7.31908	3.05758	2.57191	7.50284	2.42607	3.35323	-1.17408	2.66656	1.71441	4.23632	4.95252	0.502036	7.3249	11.763	Up
Q96E39	Q96E39_S88.	RBMXL1	RBMXL1_S88.	0.00519004	0.0413958	2.50239	-3.87567	-3.22177	-1.79336	-5.4818	-1.13304	-6.87313	-0.930089	-3.79283	-6.32365	-4.38925	-0.116495	-4.15492	-8.15541	-5.08733	-6.58899	-2.24555	-2.23755	0.595	-0.539211	-1.14432	-1.83963	-5.36605	-3.54008	-1.80155	-3.27511	-1.35507	-3.44881	2.46027	0.981256	Up
P29590	P29590_S174.	PML	PML_S174.	0.0245736	0.0921583	2.49941	-4.39704	-0.5835	2.58186	-1.26365	-0.123816	-3.0522	0.440626	-1.85743	-5.97565	0.141128	-4.85075	-1.65589	-4.29427	1.16324	-3.05387	4.39853	2.58824	-0.662955	4.73731	-1.92919	0.780043	-2.25391	-2.94221	-1.29566	0.948157	2.82083	-4.87477	2.90807	4.77344	Up
Q8NFC6	Q8NFC6_S800.	BOD1L1	BOD1L1_S800.	0.0319997	0.108029	2.49559	-4.10467	-5.51699	-1.06659	-5.00125	-4.98308	1.06367	-4.58778	-4.50341	-9.06015	-0.409123	-1.88446	-2.96948	-7.76316	-4.21937	-1.83771	1.84922	-0.832615	-3.24358	3.13704	0.392869	-6.31111	-5.44193	-4.54964	-1.99922	1.02375	-0.392104	-4.87594	-0.334915	3.46247	Up
Q9Y2W1	Q9Y2W1_S379.	THRAP3	THRAP3_S379.	0.00307831	0.0320851	2.47396	-1.40198	-3.50598	-1.98632	-3.35797	-1.4628	-4.06554	-1.96361	-2.43831	-7.77401	-1.73396	0.685763	-4.1167	-4.90835	-1.91752	-2.36383	-0.237573	-2.41881	-2.17529	-0.0645504	-0.622542	0.381693	-4.12464	-1.83018	-0.560455	-0.124194	0.477214	-0.948408	4.15955	3.23318	Up
Q6JBY9	Q6JBY9_S216.	RCSD1	RCSD1_S216.	0.0170191	0.0753026	2.46636	0.72019	1.51563	0.159029	-1.87512	-1.67912	1.21557	-2.54514	2.46163	1.08163	4.26042	3.02868	4.29706	2.8552	1.94558	0.507906	-2.08164	5.68982	2.94839	6.94859	3.29624	6.33074	2.22917	3.00429	1.75672	3.70877	4.95489	3.05794	9.65058	-0.212864	Up
P29966	P29966_S170.	MARCKS	MARCKS_S170.	0.0369184	0.118991	2.45108	4.46035	5.28347	4.51852	3.63163	3.69934	-3.26248	2.00534	7.36704	10.2353	6.8976	8.47988	3.88226	3.64191	4.253	5.11592	6.21616	5.85637	6.18914	7.40931	8.26479	7.24699	5.23034	5.44289	7.54984	4.45382	4.22107	5.54756	10.7312	15.484	Up
P31943	P31943_S104.	HNRNPH1	HNRNPH1_S104.	0.0410807	0.126841	2.45018	-5.11974	-1.2709	2.43096	-1.07884	-0.974732	-1.86927	3.40902	-2.7959	-1.46164	0.773831	-2.04517	-0.27963	-9.07152	-1.52358	-7.57163	1.759	3.91271	-0.161091	4.43277	-2.71645	0.179341	-4.63958	-0.0103269	-2.76735	2.12476	-0.349064	-0.875412	1.90739	4.95362	Up
Q01518	Q01518_S308.	CAP1	CAP1_S308.	0.00165577	0.0253043	2.40473	4.08641	3.92244	4.46306	3.51421	5.61671	1.09092	3.30876	2.56442	1.24174	5.20916	4.58959	0.953703	1.79199	2.27486	3.28623	4.51961	5.00944	6.08751	8.48397	5.15934	5.78256	1.6552	5.00202	4.00215	5.9594	5.50815	3.81659	7.13702	10.2632	Up
Q6NYC8	Q6NYC8_S368.	PPP1R18	PPP1R18_S368.	0.0152733	0.0686878	2.40368	-5.73435	-4.88707	-5.23733	-4.3527	-6.19973	-7.42698	-4.90465	-4.37601	-4.70171	0.823354	-3.91599	0.389163	-2.25778	-4.19375	-5.5766	0.787683	-0.589638	-1.47924	3.0164	-3.18847	-1.82768	-4.69101	-0.986873	-4.35255	-4.17636	1.36511	-5.42176	1.23797	-4.42399	Up
P50552	P50552_T335.	VASP	VASP_T335.	0.0232935	0.0893247	2.40126	-3.15191	-0.446949	1.23793	-1.14765	-1.31436	-2.74158	-0.796183	0.703212	0.166179	2.32853	0.370505	-0.926086	-1.12609	-0.0524859	-2.20682	2.93163	1.70021	0.137942	7.89364	-0.0301938	1.42914	-3.62595	0.720978	-1.24036	2.49593	1.72275	-1.97596	5.89846	7.0626	Up
M0QZR4	M0QZR4_S919.	ARHGEF1	ARHGEF1_S919.	0.0320842	0.107841	2.39529	-4.08033	-4.81933	-4.62994	-2.64337	-1.87208	-0.726411	-2.73284	-4.74871	1.57274	2.06955	-2.87553	1.24674	0.706296	-1.72781	-6.17949	1.37403	1.50619	-3.4082	4.70732	-2.84268	1.10579	-3.00503	0.825561	-2.56452	3.32293	3.50501	-3.95509	-0.777756	4.39598	Up
Q9UKK3	Q9UKK3_S1186.	PARP4	PARP4_S1186.	0.0275829	0.0995099	2.39028	-6.26344	-4.46707	-5.19149	-3.06263	-1.9848	-4.62986	-5.5261	-0.0824709	-2.57442	0.161305	-2.62605	-0.666329	-6.9648	-1.26342	-4.81125	-2.94708	-0.798372	-1.47296	0.140796	-2.51012	0.54173	-1.27362	1.43539	-1.64902	-0.411908	-0.158725	-5.30456	-5.88386	7.1335	Up
I3L2J0	I3L2J0_S1405.	CIC	CIC_S1405.	0.018338	0.0776837	2.3845	-5.82871	-1.67626	-1.36681	-2.88494	-3.73047	-5.38514	-1.13932	-5.35546	-7.36015	-5.78395	-2.99206	-3.45401	-5.86785	-4.31401	-6.90734	1.20813	-2.47514	-3.03224	2.03758	-3.97303	-4.48353	-4.49791	-4.65998	-3.38494	0.00137568	-1.68986	-6.1321	2.20563	2.48234	Up
Q8TF74	Q8TF74_T191.	WIPF2	WIPF2_T191.	0.0196679	0.0812141	2.37765	-0.540938	-2.00436	-4.84422	-1.55655	-2.8687	2.02941	-2.8506	-1.56431	0.823948	-4.74669	2.47942	-2.28027	-2.64989	-4.03347	-1.98765	4.60112	-3.19008	3.01468	2.06229	2.79163	1.89984	-1.94201	2.66393	1.91655	-1.32158	-2.34576	3.51986	-0.649644	-4.55563	Up
Q9Y2W1	Q9Y2W1_S377.	THRAP3	THRAP3_S377.	0.00991699	0.0526316	2.37474	-2.14298	-3.78706	-5.15875	-3.38866	-4.59744	-4.91355	-2.97962	-4.44096	-4.95381	-1.89092	-2.50101	-4.78295	-6.85497	-5.2841	0.147436	2.88369	-4.43406	-4.47966	-1.78822	-1.96994	-2.1438	-3.1963	-2.58032	-3.10468	-1.16037	-1.96099	-3.04999	3.21346	3.32348	Up
Q9H1E3	Q9H1E3_S113.	NUCKS1	NUCKS1_S113.	0.023467	0.0898073	2.36397	-2.13703	-6.76598	-2.43476	-0.867082	-5.38498	-6.423	-3.90705	-4.12623	-7.24405	1.75383	-0.204965	-3.86361	-0.0936155	-2.54567	-3.43616	-0.525032	-0.350441	-2.47319	-4.45827	-1.05461	-0.825675	-3.4313	0.41913	-2.34429	-0.456836	0.60634	-3.38916	6.61706	0.260213	Up
Q9NYF3	Q9NYF3_S122.	FAM53C	FAM53C_S122.	0.00990954	0.0527789	2.33576	-2.44244	-1.58887	-1.55094	-2.21434	-2.92945	-1.1318	-0.624893	-3.25672	0.493872	0.175336	-1.72037	-1.3775	-2.0239	-3.95266	0.133247	1.03231	2.34331	-0.231691	5.27143	-0.452357	-2.42494	-3.54356	-1.01017	-2.02954	2.35976	1.20437	-1.01706	3.32019	5.46791	Up
Q09666	Q09666_S93.	AHNAK	AHNAK_S93.	0.0205307	0.0831448	2.33525	3.60403	2.15924	3.39542	3.40893	3.84199	-5.90791	2.91255	3.59782	3.31944	4.25546	4.56744	2.20027	-0.0142479	2.2822	-4.09037	4.86889	2.44979	5.03607	-0.393312	4.64252	5.78561	2.91992	5.09586	4.39407	5.22859	3.00683	4.70575	4.46155	8.05481	Up
P51991	P51991_S14.	HNRNPA3	HNRNPA3_S14.	0.0269424	0.0970873	2.33375	1.36781	-2.20213	-3.96738	-1.79621	-2.60994	-2.87243	-4.91543	0.840412	-3.88353	0.239404	-2.23835	-6.12396	1.27256	-4.16443	1.57536	-3.4898	-0.511904	-1.26001	1.67604	-2.73056	2.67741	-1.41949	1.015	-2.98828	-0.550373	-0.489241	4.65304	2.78988	5.78779	Up
Q7Z4V5	Q7Z4V5_S454.	HDGFRP2	HDGFRP2_S454.	0.0330511	0.110046	2.31832	-4.81811	-2.75965	-1.93717	-2.24192	-4.92153	-5.62287	-0.991153	-5.18459	-7.01526	-2.29189	-1.25271	-1.59908	-6.21727	-1.70029	-4.57994	4.43495	-2.13161	0.56516	3.92355	-1.54425	-5.76349	-4.17707	-5.34982	-1.35849	-1.0412	-4.0571	-3.05529	-0.69159	3.11153	Up
Q9NWH9	Q9NWH9_S119.	SLTM	SLTM_S119.	0.0303215	0.104471	2.31819	-4.43056	-2.43622	-1.12403	-3.1731	1.43297	1.91935	0.297083	-2.20923	-2.85252	-2.10023	0.33536	-3.86322	4.36966	-2.4444	2.76659	4.91229	2.12422	2.60285	4.83259	2.43266	0.933924	-4.35904	0.555203	-1.74447	3.78713	3.45963	-3.2598	1.21695	2.34886	Up
P09651	P09651_S95.	HNRNPA1	HNRNPA1_S95.	0.0402005	0.125212	2.3123	-4.98226	-0.202033	1.45474	1.93867	-1.77056	2.80365	0.0105453	-0.543341	1.03196	4.21197	1.75633	0.9114	-6.14291	-1.45078	-5.15868	-2.99836	2.67896	0.972789	5.27163	0.936049	3.45492	-1.13057	3.16983	-1.10264	2.33057	1.74845	-0.393855	5.1021	6.60984	Up
Q9Y2W1	Q9Y2W1_S253.	THRAP3	THRAP3_S253.	0.000310861	0.0101818	2.30233	2.53	1.87187	2.82248	2.34118	2.63601	2.29849	2.11826	2.20473	2.19804	2.57169	5.13487	1.60271	2.42209	2.88926	3.79938	7.72704	4.70461	5.11351	6.16245	5.20169	4.83989	1.46561	2.46095	4.30666	5.02657	5.74424	3.07405	7.77806	5.43897	Up
O60841	O60841_S214.	EIF5B	EIF5B_S214.	0.00400592	0.0369268	2.29757	2.81297	1.21336	3.51124	1.89714	3.56224	2.11084	2.52079	0.264709	0.772115	3.43686	2.39767	1.34452	2.89602	3.01286	2.92671	7.19927	2.5782	3.06652	6.13429	2.79855	3.39726	2.02236	3.23565	2.94335	6.19672	4.39968	2.7656	8.52096	9.27565	Up
Q09666	Q09666_S5552.	AHNAK	AHNAK_S5552.	0.0247927	0.0922231	2.28136	-3.12089	-5.07086	-4.93941	-5.25321	-6.62647	-5.10516	-4.53148	2.12895	-4.57382	-4.44895	3.79778	-4.92398	-3.283	-5.14195	-3.89366	-3.78957	-4.59741	0.0135918	0.668912	1.8936	0.0287514	-4.82363	-1.80917	0.0442491	-2.64472	-1.62343	-0.368536	1.79691	-4.17084	Up
Q9UQ35	Q9UQ35_T1003.	SRRM2	SRRM2_T1003.	0.00436807	0.0378161	2.27089	4.58633	2.45876	3.96332	2.43883	2.82953	5.04418	4.4682	3.18128	3.6327	5.24648	4.54694	2.36091	4.51723	3.75083	8.20331	8.36168	5.24491	5.82886	7.91253	5.97915	5.24175	1.84754	4.75681	4.51344	7.67991	6.02349	5.38732	9.77612	10.3858	Up
Q9NYF8	Q9NYF8_S177.	BCLAF1	BCLAF1_S177.	0.0133929	0.0642178	2.2645	4.74564	1.15045	2.90902	1.01125	4.07338	5.31588	3.34717	0.17406	-0.730722	3.44316	3.79557	0.520324	1.6232	2.84	2.8452	7.93003	2.31971	3.67162	5.92121	3.91166	4.04042	-0.81541	3.43766	3.62625	5.24726	4.87829	4.10589	9.67391	8.34723	Up
E9PMS6	E9PMS6_S269.	LMO7	LMO7_S269.	0.0360063	0.116453	2.23896	2.2247	1.31552	2.10435	1.24585	-0.509483	-0.335727	1.32564	0.960741	-9.12163	-0.573936	6.19215	0.346932	1.76069	1.18142	0.407766	3.3721	-0.233822	2.36667	2.62523	3.76929	4.64087	1.80522	1.81089	3.40213	-1.65775	2.50821	2.35743	4.48483	8.0508	Up
Q7Z4V5	Q7Z4V5_S652.	HDGFRP2	HDGFRP2_S652.	0.0240343	0.0912812	2.21125	-2.00264	-2.73849	-1.62297	-4.12771	-0.681206	0.543808	-1.60919	-6.31359	-8.10619	-2.49653	-1.30388	-3.82552	-5.49189	-1.96361	-4.494	2.58784	-2.07284	-3.3887	1.42605	-4.03596	0.544147	-3.84465	-1.6108	-2.61569	3.21245	0.814119	-4.67693	-0.213242	1.68032	Up
Q8WUF5	Q8WUF5_S567.	PPP1R13L	PPP1R13L_S567.	0.0166584	0.0737526	2.19939	-1.90811	-0.0866022	0.415784	0.840509	-0.217557	0.141465	-1.49169	0.747662	3.02117	-0.656249	2.56172	0.663178	-7.36373	0.120826	-1.56271	2.15471	0.899338	2.72424	2.11753	4.49621	2.47856	-3.74892	3.17602	2.16734	3.56537	2.40373	-2.28647	2.51571	3.67201	Up
P57737	P57737_S465.	CORO7	CORO7_S465.	0.0180856	0.077258	2.18427	-6.3346	-4.4858	-4.24091	-5.10526	-6.42644	-5.3986	-4.36958	-1.35337	-5.69195	-0.846903	-3.38282	-1.52517	-2.88488	-4.0961	-4.16593	-0.330386	-0.934224	-2.67799	0.907476	-4.829	-1.58316	-4.39872	-0.885399	-4.16138	-3.96807	-1.08742	-5.40658	-1.19958	4.84644	Up
Q09666	Q09666_S5731.	AHNAK	AHNAK_S5731.	0.00687086	0.0452881	2.17813	4.06957	2.82738	3.29181	2.92197	2.18441	3.40925	1.62414	5.79876	5.75587	1.8421	8.1428	1.48006	4.88885	2.58809	6.30031	8.55534	2.28965	6.69264	6.05992	8.13621	4.97122	2.19192	4.97593	8.42721	5.31502	4.99325	6.78733	7.78839	6.62677	Up
P01009	P01009_S343.	SERPINA1	SERPINA1_S343.	0.0302516	0.10457	2.17156	-1.43125	-4.79395	-3.84458	-5.44347	-4.86106	-0.221066	-1.9169	-3.97454	-6.67218	-4.47151	-5.73978	-6.23851	-7.56438	-4.41698	-0.565186	2.83161	-0.912793	1.37698	-0.898464	-0.989768	-3.64046	-4.3716	-4.97326	-5.39017	-2.69678	-4.46524	1.50715	0.412183	-5.39915	Up
P15924	P15924_S1127.	DSP	DSP_S1127.	0.0450453	0.133824	2.16827	-4.30449	-4.62534	-3.56558	-3.73581	-2.79075	-5.85784	-2.43392	-0.782818	0.423336	0.125959	-1.9342	-1.28224	-7.02517	-1.51914	-5.47106	0.219858	-1.9937	-3.75541	-1.21025	-0.00128984	0.0984364	-1.58805	-1.69523	-0.677191	-2.13938	-2.22048	-5.51072	0.384854	8.6505	Up
Q09666	Q09666_S5739.	AHNAK	AHNAK_S5739.	0.0173207	0.0760203	2.1678	1.79854	0.896077	1.28782	1.00056	-0.634196	1.61265	0.483953	3.1424	4.21565	-3.02041	5.40643	-0.16292	1.79488	0.837039	5.42026	6.78784	0.480164	5.94581	3.31572	6.55467	2.66606	-0.282784	1.49703	6.68948	3.56747	1.56526	4.93876	4.27083	4.82636	Up
O43847	O43847_S94.	NRD1	NRD1_S94.	0.0212713	0.0849571	2.16599	-0.133504	1.02716	0.113092	1.14775	1.27572	-4.46659	2.43711	-1.42513	-2.26438	0.920404	-0.575613	1.50542	-0.107726	2.59672	-7.8234	1.42857	1.84296	2.82007	5.31664	-0.691031	1.31437	0.962693	-0.745332	-0.101468	3.54698	1.88863	1.12774	0.690872	5.53405	Up
P49908	P49908_S266.	SEPP1	SEPP1_S266.	0.0401686	0.125331	2.16414	8.68087	4.71688	4.31795	4.72641	6.34044	8.16286	8.83166	5.02476	6.23064	4.41592	3.2245	4.50373	5.68513	5.18847	6.99872	14.0579	8.88255	10.1447	8.46743	5.82954	4.7643	5.22288	2.93621	3.93751	12.8587	8.86284	8.54992	6.49115	10.538	Up
Q92945	Q92945_S181.	KHSRP	KHSRP_S181.	0.00579885	0.041615	2.14401	0.775044	1.48813	1.66046	1.63745	2.7194	1.34156	2.56159	1.9888	2.68675	1.3438	5.64812	1.319	1.26759	1.58436	2.91099	6.46409	3.19422	5.24651	7.87565	2.80948	3.43525	-0.989268	2.78671	2.20582	5.18432	4.31476	3.17224	6.86215	6.32499	Up
Q16270	Q16270_S108.	IGFBP7	IGFBP7_S108.	0.00449699	0.0382697	2.14235	-2.90372	-1.42544	-5.24936	-4.49948	-5.28652	-4.96868	-4.29891	-1.11868	-2.65269	0.362298	-0.954871	-2.66258	-3.12694	-4.16505	-6.07405	0.127036	1.59085	-0.685982	-1.93541	0.648237	0.633106	-4.25614	-3.04384	-4.45907	0.615716	-1.48908	-1.08692	-0.955588	-1.46641	Up
P55081	P55081_S116.	MFAP1	MFAP1_S116.	0.028748	0.102194	2.11155	-4.71283	-6.68176	-2.9408	-5.21108	-2.35233	-5.05124	-4.17382	-4.27098	-5.61018	-4.32645	-6.89062	-5.35003	-7.42094	-4.6863	-3.31281	1.15687	-3.78406	-3.85107	-2.77139	-7.10179	-4.65401	-4.91332	-5.24044	-4.08742	2.1961	-2.13363	-5.86532	1.15966	1.32554	Up
Q09666	Q09666_S5110.	AHNAK	AHNAK_S5110.	0.0215122	0.0853423	2.09605	2.94845	-1.87815	-2.01035	0.512372	-1.17663	1.38025	-1.64884	3.90283	2.82194	0.95185	6.82146	1.00738	3.8377	0.729541	5.19872	2.80525	-1.16617	5.57271	4.5134	3.45696	4.36469	1.32081	3.81257	3.89708	2.67765	3.82052	4.16468	5.84224	6.10093	Up
P52701	P52701_S226.	MSH6	MSH6_S226.	0.0343103	0.112328	2.0891	-4.96809	-3.4536	-2.96159	-5.57007	-3.30577	-3.72513	-1.60584	-4.96945	-6.90765	-2.47115	-5.53142	-6.25512	-7.33552	-4.85293	-8.98819	0.399107	-3.23876	-3.87502	-0.305789	-5.19312	-3.13461	-5.1555	-3.69448	-6.86569	-0.33194	0.548061	-5.82235	2.77487	-4.89881	Up
Q96FT9	Q96FT9_S57.	IFT43	IFT43_S57.	0.0374075	0.119333	2.05961	-3.56706	-1.50273	-1.84683	-1.84589	-5.84185	-4.0612	-0.660985	-2.69769	-8.2196	-0.965313	-6.67545	-3.38431	-7.35225	-3.59175	-2.50232	2.97305	-2.58424	-0.814306	-0.219929	-2.03482	-7.20511	-0.913527	-2.69188	-2.3703	3.4812	-2.90901	-2.98528	-3.50244	-0.456429	Up
Q9UQ35	Q9UQ35_S2449.	SRRM2	SRRM2_S2449.	0.0443052	0.132666	2.04748	0.447573	0.490789	0.771545	-0.384055	-0.921197	0.44402	1.31778	-1.02994	-6.21263	-4.36019	0.13299	-2.79223	-3.64698	-2.7185	0.417237	7.08256	1.06967	1.97631	3.41116	-1.04471	-0.965696	0.20374	-4.62855	0.3532	3.77431	2.66522	0.0406766	0.567114	-2.6812	Up
Q9Y3Q8	Q9Y3Q8_S279.	TSC22D4	TSC22D4_S279.	0.00921414	0.0510417	2.0153	-4.77356	-1.94651	-1.70683	-1.86541	-1.69486	-3.07921	-0.440458	-1.83235	1.48766	0.780749	-0.963331	-0.52821	-2.43213	-3.26451	-5.72848	-0.836225	0.725218	1.45821	4.4375	-1.88132	0.16317	-2.27627	0.598053	-2.88129	-0.116066	0.62332	-1.07671	0.217806	2.93723	Up
P08575	P08575_S975.	PTPRC	PTPRC_S975.	0.0320287	0.107985	2.00819	-0.689111	0.994718	0.733926	0.586334	0.54467	0.169901	0.72174	2.47184	2.29014	4.57461	0.840395	1.72453	-0.648592	1.81252	0.0883217	0.348619	3.89223	5.99352	5.99545	3.87724	2.6032	-2.55002	3.1952	-1.73483	4.44451	4.12077	1.24615	3.60552	8.21196	Up
P55081	P55081_S118.	MFAP1	MFAP1_S118.	0.0375024	0.119349	2.00036	-4.71283	-6.68176	-2.9408	-5.21108	-2.35233	-5.05124	-4.17382	-4.79078	-5.61018	-4.32645	-6.89062	-3.59345	-7.20321	-4.6863	-3.31281	1.15687	-3.78406	-3.85107	-2.77139	-7.10179	-4.98355	-4.78289	-5.24044	-4.08742	2.1961	-2.13363	-5.86532	1.15966	1.32554	Up
H7BXR3	H7BXR3_S324.	SORBS2	SORBS2_S324.	0.0189371	0.0797976	1.99981	-2.80409	-4.39453	-4.05594	-3.60649	-6.97639	-2.27004	-5.10942	-5.2762	-5.68141	-5.88691	1.33637	-3.41204	-7.74967	-3.92043	-6.6708	-4.37907	-3.5474	-3.9282	-6.43634	-0.667615	-0.480137	-3.52682	-0.942498	0.344174	-3.49044	-2.92528	-3.82733	0.468488	-0.71032	Up
P49908	P49908_S293.	SEPP1	SEPP1_S293.	0.0434703	0.131817	1.99386	3.41441	0.838943	0.151597	0.330655	2.1668	4.58769	4.65858	0.728625	1.70554	-0.100548	-0.587073	0.536655	1.96945	0.953325	3.51336	9.62484	5.12751	5.54933	5.07149	1.62251	1.16901	0.784719	-0.738776	-0.539342	8.14557	4.72468	4.22679	3.44192	2.91401	Up
O00193	O00193_S17.	SMAP	SMAP_S17.	0.0178995	0.0772407	1.9769	2.17828	1.34284	1.77857	0.588033	-0.7707	0.901552	2.71247	-3.32867	-6.18624	-2.34996	1.2786	-1.03175	-1.97206	1.73502	-2.08073	3.52109	2.14999	-0.0932512	2.71211	-0.64	1.36094	1.52461	-1.7837	0.603001	2.64866	2.27049	1.4186	4.34941	2.77696	Up
O95197	O95197_S30.	RTN3	RTN3_S30.	0.0320774	0.108014	1.97597	-2.48614	-0.594337	-1.82588	-2.00562	0.827764	0.939193	-0.525647	1.4368	3.09692	3.16268	-0.0211468	0.216166	0.351627	1.16338	2.08313	3.56581	4.83629	2.70549	8.20776	0.338232	0.74272	-1.34986	1.57344	-1.66915	4.72676	2.6048	-0.83718	4.17301	3.47648	Up
O60927	O60927_S77.	PPP1R11	PPP1R11_S77.	0.0107721	0.0550314	1.97508	0.856313	-1.03079	-0.703796	-0.838339	-0.596274	1.57019	-0.00190306	-1.28213	-2.21278	-0.514196	1.2619	-1.54929	-6.7216	-1.29842	-6.17351	-0.163216	0.0945563	1.162	-0.928651	0.307682	0.335028	-1.10842	0.173036	-0.175162	1.33364	-0.075767	2.20195	2.73272	3.80943	Up
O75822	O75822_T109.	EIF3J	EIF3J_T109.	0.00832012	0.0482198	1.95211	-0.543465	-0.873297	0.706268	-1.25317	1.4091	0.000660419	-1.88486	1.86854	1.13755	-0.884162	3.40407	-0.636473	1.72346	2.60602	1.91404	3.38151	-1.23567	-0.156512	2.38283	0.83639	3.77908	1.63362	2.29341	1.62329	6.18429	4.08906	1.43436	4.19404	5.00448	Up
P10412	P10412_T18.	HIST1H1E	HIST1H1E_T18.	0.0371946	0.119134	1.9354	-0.223509	2.92468	0.0466743	-0.266995	-4.09587	-0.251414	-0.294448	2.88905	1.9951	-1.69461	3.9648	-1.62362	0.492361	-1.675	3.54978	7.27	2.20591	1.54688	2.8639	4.26326	4.19641	-1.81506	3.01742	2.11306	2.06343	-0.0803237	0.682477	5.19788	-1.07517	Up
P51858	P51858_S107.	HDGF	HDGF_S107.	0.0463709	0.136206	1.88774	1.10858	2.34373	2.82623	3.3387	1.65796	3.37178	1.49759	1.77654	1.56015	4.61067	4.36974	2.94018	4.64406	-0.823276	7.09656	3.38548	5.19286	4.28291	6.91106	2.51851	5.5106	0.544147	3.46706	0.545057	7.03485	4.53058	3.33854	10.7246	7.94008	Up
Q96B97	Q96B97_S44.	SH3KBP1	SH3KBP1_S44.	0.020664	0.0830137	1.81839	-3.15279	-3.36944	-4.67121	-5.7432	-4.80737	-5.71831	-2.94012	-5.23101	-4.32525	-5.68973	-2.28328	-2.90151	-2.96815	-4.81563	-4.95035	0.0866413	-4.60428	-4.3401	-0.750062	-3.41261	-4.23174	-5.21789	-2.31696	-4.44267	2.98989	-1.32826	-2.89194	0.694494	-4.10663	Up
P07900	P07900_S476.	HSP90AA1	HSP90AA1_S476.	0.0314453	0.107044	1.81364	-5.00943	-1.69928	1.11753	-0.647835	0.817185	-0.731454	0.584559	-5.127	-5.72183	-0.416691	-1.49117	-0.526593	0.215708	-0.263731	-0.161922	1.31928	0.336396	0.0471239	3.90855	-1.73095	0.105505	-3.99848	0.185482	-1.02752	1.84798	0.432038	-0.107005	3.42854	2.85293	Up
Q13393	Q13393_S629.	PLD1	PLD1_S629.	0.0420838	0.128273	1.81064	-4.21669	-2.58609	-4.96904	-5.88175	-3.11971	-3.49654	-2.06061	-2.86852	-7.17304	-0.558462	-4.68797	-2.24239	-8.07446	-3.81585	-3.868	-3.26745	-2.01791	-3.27726	-0.0127811	-1.26472	-3.47031	-3.82695	-2.91922	-2.88074	-2.63611	-1.96029	-3.24949	-5.0421	5.52983	Up
Q5T4S7	Q5T4S7_S3860.	UBR4	UBR4_S3860.	0.044057	0.132575	1.80816	-4.92478	-2.89084	-2.12431	-3.39587	-5.71355	-1.84367	-1.59272	-2.09585	-0.988989	0.674957	-1.49621	-0.297568	-8.80799	-1.47261	-5.90572	0.80464	0.985363	-0.21452	-0.403355	-1.904	-0.537067	-4.8018	0.365498	-1.1023	0.601799	0.548723	-3.2253	-5.62371	-0.197152	Up
P10451	P10451_S303.	SPP1	SPP1_S303.	0.00750632	0.0468889	1.80719	10.9944	8.51638	9.39774	5.91897	6.95702	7.03723	8.35219	10.9921	9.3815	11.7588	7.53187	7.41676	7.64357	7.5043	8.60688	11.2496	10.9915	7.15474	9.50013	10.3396	11.3609	9.31866	8.92035	9.77863	9.1621	9.03454	12.3094	13.48	12.1763	Up
Q09666	Q09666_S177.	AHNAK	AHNAK_S177.	0.00656938	0.0446812	1.7998	-1.10979	-1.20199	-0.974914	-0.900264	-1.10337	-2.44074	-0.466949	1.46678	1.23538	-0.274114	1.6604	-1.61989	-1.02644	-1.35271	-0.234663	3.18885	-0.674542	0.0288677	0.982119	1.8356	2.1004	0.135203	0.977417	0.309648	1.35788	-0.403329	0.324299	0.378542	6.86923	Up
P29350	P29350_S42.	PTPN6	PTPN6_S42.	0.0244969	0.0922176	1.78796	-2.27578	-2.06454	-3.44607	-2.88717	-1.73344	-2.61755	-4.71373	-3.72451	-8.74469	0.0493636	-3.95321	-3.18805	-4.24319	-5.03069	-7.04765	-4.20087	-1.10931	-2.29161	-5.22073	-0.35069	-3.67886	-3.40876	-1.19607	-2.56141	-1.8788	-2.47499	-0.776351	1.68375	0.583286	Up
Q13153	Q13153_T212.	PAK1	PAK1_T212.	0.0482436	0.13947	1.74129	-5.55082	-2.08674	-4.25089	-3.42139	-2.54693	-4.05142	-1.47293	-6.89447	-5.51793	-1.64883	-2.58157	-1.42775	-2.43217	-2.15175	-6.0173	-4.39034	0.521899	-3.11468	2.93322	-2.96532	-1.0682	-5.04761	-1.87479	-2.22226	-0.0617156	0.811085	-5.6094	-3.6192	1.50268	Up
P22692	P22692_S188.	IGFBP4	IGFBP4_S188.	0.0486875	0.140273	1.72421	-4.72887	-5.59351	1.0574	-4.87663	-5.32284	-5.38188	-0.119767	-4.77708	-4.50658	-0.747578	-6.41812	-2.41589	-6.66807	-2.18809	-4.8293	0.35816	-2.75152	-2.94541	-0.413458	-1.30437	-4.31981	-3.1844	-4.01666	-1.50754	2.18734	-2.09483	-5.44626	0	-4.10467	Up
Q8NI08	Q8NI08_S441.	NCOA7	NCOA7_S441.	0.0257495	0.094101	1.71284	-2.72427	-4.54701	-4.85728	-4.74319	-2.95685	-4.22079	-5.82933	-4.29266	-3.17606	-2.24306	-3.44303	-2.75983	-1.77398	-3.61296	-8.14338	4.4947	-3.0315	-3.17503	-1.92306	-4.78532	-3.39655	-2.48575	-3.48352	-3.917	-1.58193	-1.51481	-3.63365	-1.69812	-1.2575	Up
Q9Y2V2	Q9Y2V2_S30.	CARHSP1	CARHSP1_S30.	0.0326829	0.109211	1.7051	2.37487	2.42141	4.12682	1.50595	1.72124	-0.458466	2.16175	2.96991	1.26115	3.44245	1.42946	1.36136	1.64917	2.60212	2.48754	3.52061	3.98463	2.05467	6.33429	2.87446	2.38692	3.05362	2.40763	2.7295	-0.186244	2.27431	3.84834	8.64262	8.93239	Up
Q9Y2V2	Q9Y2V2_S32.	CARHSP1	CARHSP1_S32.	0.0326829	0.109016	1.7051	2.37487	2.42141	4.12682	1.50595	1.72124	-0.458466	2.16175	2.96991	1.26115	3.44245	1.42946	1.36136	1.64917	2.60212	2.48754	3.52061	3.98463	2.05467	6.33429	2.87446	2.38692	3.05362	2.40763	2.7295	-0.186244	2.27431	3.84834	8.64262	8.93239	Up
P07948	P07948_S11.	LYN	LYN_S11.	0.00269563	0.0317143	1.69425	0.379809	0.0537796	0.117761	-0.157313	0.813655	-0.0720477	-0.774603	1.57368	2.03289	2.14751	-0.247173	0.515746	-1.19187	-0.922002	-1.79194	0.195806	1.77678	2.3639	3.01817	1.37121	0.728177	0.971395	1.31162	-0.115107	2.11076	2.16289	1.05844	2.97322	6.10496	Up
P04004	P04004_S364.	VTN	VTN_S364.	0.0370076	0.118859	1.68507	1.26429	1.71988	2.69721	1.75495	0.580248	1.8845	2.9309	0.458309	2.36373	-0.637278	-0.0195856	1.20401	1.05818	0.12321	3.02939	6.20622	4.07344	4.81742	5.17549	2.97933	2.28091	-0.845771	-2.06882	-0.650786	5.6295	2.23403	4.28027	4.40946	4.12145	Up
Q86UE4	Q86UE4_S370.	MTDH	MTDH_S370.	0.0390956	0.12248	1.64485	4.82592	3.48656	4.81722	2.80386	6.52923	3.85168	5.70074	3.0031	3.65532	5.77546	4.49507	1.8485	6.18741	3.98205	7.60579	8.85191	5.41145	6.5312	4.94482	4.97882	5.83549	1.58417	4.29148	4.57578	8.92317	5.80736	6.21962	11.0087	8.06059	Up
O00299	O00299_S211.	CLIC1	CLIC1_S211.	0.0288016	0.102046	1.63144	-0.718524	-1.01489	-7.20068	-2.4891	-1.86541	-1.63632	-1.55132	-0.147578	1.20533	0.921287	-1.32352	-0.854643	-0.0166454	-2.51388	0.62064	-1.30413	0.666852	-0.0688934	3.40933	-0.754699	-0.673113	-0.55819	-0.329331	-1.70102	1.15307	-0.382519	-0.42447	1.95938	4.50159	Up
P49006	P49006_S104.	MARCKSL1	MARCKSL1_S104.	0.0325502	0.108955	1.60574	2.99095	3.82917	3.62368	4.02884	1.39938	0.857957	0.999897	4.07326	3.95176	5.04619	3.57663	2.19464	3.13693	2.11582	2.8281	5.2607	4.71275	2.43583	6.44871	3.36237	3.41055	4.16543	2.48696	2.93188	2.4414	3.28526	4.65393	8.57989	9.981	Up
Q96RU3	Q96RU3_S431.	FNBP1	FNBP1_S431.	0.0214249	0.0851749	1.57883	-0.261505	-0.226515	-1.58143	-0.857172	0.996742	-0.428887	0.0252233	-0.256607	0.239425	-0.872663	1.46686	2.4042	3.05894	-0.875317	0.727079	2.89215	1.60207	0.0153942	4.98338	0.512829	1.41296	0.423802	1.30953	0.450718	4.12181	2.85827	-2.53718	4.38404	2.99505	Up
Q5T0Z8	Q5T0Z8_S449.	C6orf132	C6orf132_S449.	0.0264511	0.095984	1.45146	3.68841	2.26686	2.48714	3.1726	2.72426	3.68714	2.87392	4.2621	5.76693	2.55213	6.8994	2.80175	3.19316	1.14141	4.74942	7.76615	1.6358	6.86435	5.84788	6.22253	5.20399	1.98043	3.507	5.50756	3.82108	4.20188	5.45583	4.10523	6.98294	Up
Q6ZRV2	Q6ZRV2_S1204.	FAM83H	FAM83H_S1204.	0.0382615	0.120731	1.42791	-3.64571	-6.23299	-1.49391	-1.70985	-0.660213	-2.94324	-3.31508	-5.12045	-6.30591	-3.23475	-1.61762	-2.76435	-2.61775	-1.45946	-5.39855	1.36269	-2.35439	-2.31853	-1.69512	-4.15781	-1.34764	-3.07724	-5.78816	-1.61287	-0.839744	-1.29243	-1.05007	-0.879616	-0.2435	Up
P10451	P10451_T190.	SPP1	SPP1_T190.	0.045022	0.133963	1.41268	6.01923	6.63794	6.82899	4.80678	2.802	0.839026	3.8627	6.61856	7.76708	4.36822	6.15095	1.48802	4.35154	4.36173	0.399327	6.44285	7.08252	4.83434	5.12392	5.51916	4.95932	8.07548	5.65772	7.22939	5.047	4.57406	5.69634	4.96171	7.38895	Up
Q05655	Q05655_T218.	PRKCD	PRKCD_T218.	0.0469672	0.137243	1.40427	-2.53432	-0.0306511	-1.54428	-0.948321	0.763068	-5.94929	-0.493505	-2.25829	-0.386645	-0.590022	-1.13111	-1.36254	-5.72416	-3.21662	-4.2869	-1.70289	-0.293747	-0.23202	0.996406	0.824825	-0.974577	-2.10585	0.039907	-0.670476	1.01039	-1.49864	-4.23197	-1.26153	2.04599	Up
P07814	P07814_S886.	EPRS	EPRS_S886.	0.0319847	0.108182	1.29387	1.41538	1.66178	2.97672	2.31918	4.46417	1.55556	3.05766	1.87179	2.77792	2.54903	2.40867	1.86459	3.70479	3.07958	4.48285	2.24483	3.44759	2.94478	5.70161	1.98597	3.3012	1.99995	3.09259	2.66433	7.05502	5.78378	2.60934	5.69404	7.09948	Up
Q96B97	Q96B97_S567.	SH3KBP1	SH3KBP1_S567.	0.0340402	0.112134	1.27009	1.98995	2.21299	1.37372	2.07896	0.766102	2.19137	1.0828	2.65683	2.61656	1.77143	0.957878	0.615738	3.31879	0.265166	3.10256	0.810858	4.23173	3.50682	6.16673	2.53128	1.30167	2.06851	0.800494	1.37118	4.1637	1.67174	2.9696	5.86539	5.52231	Up
O14672	O14672_T719.	ADAM10	ADAM10_T719.	0.0372381	0.119122	1.2681	5.03533	4.37283	4.23898	4.06709	5.53635	5.05824	5.15592	4.35393	6.14076	5.28007	3.82262	3.78785	5.47333	4.39689	6.02145	6.4846	5.79637	6.42305	7.25217	5.6078	4.27971	4.78812	3.98497	3.50807	7.09365	5.01269	6.07382	8.21318	11.1274	Up
P16403	P16403_S2.	HIST1H1C	HIST1H1C_S2.	0.0127955	0.0618076	1.19566	4.16558	4.92769	2.53623	4.05354	3.18638	4.21565	5.07311	5.36807	4.79299	5.38594	4.50328	3.59951	4.31915	3.54961	6.27195	6.66401	5.56071	6.32782	6.1221	5.9176	5.60487	4.11235	4.55262	3.09046	4.70018	3.99125	6.17997	7.96758	7.49976	Up
P10412	P10412_S2.	HIST1H1E	HIST1H1E_S2.	0.0119024	0.0594667	1.18662	4.16558	4.92769	3.38968	4.05354	3.18638	4.21565	5.07311	5.36807	4.79299	5.38594	4.50328	3.59951	4.31915	3.54961	6.27195	6.66401	6.23071	6.32782	6.1221	5.9176	5.60487	4.11235	4.55262	3.09046	4.70018	3.99125	6.17997	7.96758	7.49976	Up
Q07960	Q07960_S49.	ARHGAP1	ARHGAP1_S49.	0.0495222	0.142301	1.11154	2.59074	3.76221	3.83571	3.40972	3.60125	3.90874	4.02517	3.68926	4.82966	6.20906	3.75937	4.98672	2.21865	4.02545	3.81626	4.25645	5.75055	5.06344	9.47406	3.8335	5.49025	3.65201	4.85662	4.04366	6.84602	6.05709	3.42122	2.18843	5.385	Up
Q9BTU6	Q9BTU6_S432.	PI4K2A	PI4K2A_S432.	0.0181138	0.0772451	0.99803	0.542982	0.259373	0.947803	0.62019	1.76067	0.854575	0.84194	-0.0913734	0.0909429	-1.48968	-0.046217	0.167321	1.45938	1.30066	1.99713	2.02377	0.917754	0.907004	0.956634	0.733304	0.692899	1.09202	1.75764	-0.0595822	2.68193	1.76425	1.409	3.00726	4.68986	Up
Q9UPR0	Q9UPR0_T584.	PLCL2	PLCL2_T584.	0.04767	0.138539	0.99608	0.82176	0.632037	0.618236	0.798655	2.00248	2.10688	1.45496	-0.150964	1.83199	1.40539	-0.452659	1.50023	2.48237	0.351173	2.64573	2.01314	2.16856	1.68388	3.83294	0.544691	1.12185	0.975055	1.61415	0.469068	4.32066	3.31045	1.22698	1.85738	5.65137	Up
Q9BV40	Q9BV40_S55.	VAMP8	VAMP8_S55.	0.0440284	0.132664	0.980964	1.27181	1.67977	0.972059	0.920949	0.112231	1.69706	1.01191	1.66472	2.13138	1.62102	0.925239	0.645563	2.21895	0.863226	2.52851	1.72587	2.53614	2.1988	4.98024	1.47738	1.75659	1.53609	1.07296	0.429676	1.29244	1.22053	2.24813	5.00148	5.17058	Up
Q14247	Q14247_S418.	CTTN	CTTN_S418.	0.0378294	0.120241	0.971841	2.31411	1.44343	1.11689	2.07418	1.2804	0.693883	0.6528	1.69745	3.65934	2.27463	3.12204	1.57912	2.72999	2.81573	3.06803	6.04448	2.13715	1.24995	2.29077	2.66825	2.63242	4.26076	3.64321	2.73089	2.80249	3.24144	2.33153	0.966123	5.09352	Up
B8A4K4	B8A4K4_Y12.	CYSRT1	CYSRT1_Y12.	0.0427434	0.129987	-0.863847	-1.22487	-0.321482	-0.978486	-1.19357	-0.298223	-1.62608	-3.12839	-1.30534	-0.398663	-0.138113	0.279968	-0.946805	-1.59113	-1.49332	-0.234562	-1.77915	-2.90152	-1.61857	-4.42361	-0.518881	-1.26831	-0.196779	-2.03782	-1.31	-3.59049	-2.95722	-0.196693	-1.98202	-0.938577	Down
Q8NI35	Q8NI35_S645.	INADL	INADL_S645.	0.0295865	0.102657	-1.00374	3.54773	3.71148	2.93818	3.74307	3.32952	4.49643	3.69361	2.97269	3.07337	3.43941	1.64126	3.01652	4.68166	2.58521	5.82846	3.05873	2.82226	2.62026	0.0145111	3.76177	1.92447	4.27252	3.01791	3.46731	0.47077	1.41948	3.93555	1.10517	3.24228	Down
O15194	O15194_S157.	CTDSPL	CTDSPL_S157.	0.0440014	0.132765	-1.13913	-1.44654	-1.16471	-2.9005	-1.4437	-2.2168	-1.54064	-1.35844	-1.42081	0.8033	-1.26813	-1.91214	-0.833384	-2.45416	-2.1636	-0.738535	-3.07501	-1.47508	-0.462713	-3.78158	-0.61401	-4.27388	-1.44524	-3.77579	-1.77222	-2.02638	-3.23935	-0.0915561	-4.07809	-6.42519	Down
Q9H2K8	Q9H2K8_S421.	TAOK3	TAOK3_S421.	0.0199093	0.0815385	-1.1412	0.040206	-0.999813	-2.8191	-1.61129	0.0878868	0.238956	-2.26712	-2.19589	-1.47232	-2.33616	-3.69759	-1.33146	-0.576607	-3.88527	-1.32103	-3.93538	-2.31078	-2.94369	-4.90973	-0.731888	-2.72103	-2.41936	-1.65399	-1.54311	-4.45289	-3.35769	-1.39915	-2.6299	-3.50501	Down
P08183	P08183_S661.	ABCB1	ABCB1_S661.	0.0146224	0.0675191	-1.14386	6.37104	6.64274	5.90203	7.22354	7.00702	7.40656	5.98732	6.2908	7.64399	5.90758	5.22781	5.72543	7.3725	6.06454	8.23971	5.32973	5.98073	5.28525	4.97102	6.8161	5.50035	7.31677	6.58015	5.98723	3.81664	4.83544	7.56034	3.15866	3.25928	Down
P05067	P05067_S385.	APP	APP_S385.	0.0229403	0.0880605	-1.19299	5.51407	5.74951	4.16895	5.97798	5.59471	5.75722	1.07554	5.52746	6.12342	3.57288	4.87659	5.62431	5.9547	6.36294	6.59527	3.61817	3.29869	4.04458	3.62629	5.33443	5.99975	5.23013	5.11874	5.42544	3.27364	3.38392	3.64803	3.39274	1.14737	Down
Q99816	Q99816_Y390.	TSG101	TSG101_Y390.	0.0412238	0.126735	-1.21307	2.5554	1.34909	0.44673	0.944083	0.880465	2.47795	1.55033	1.64458	4.38021	0.273872	0.167204	0.8475	2.32879	0.443823	2.63098	-3.12777	1.00817	1.70965	-2.52981	1.40678	1.20923	2.37025	0.893512	0.60105	-0.0261722	-0.354216	2.89785	-1.76229	0.113763	Down
Q13621	Q13621_T118.	SLC12A1	SLC12A1_T118.	0.0460357	0.135774	-1.25108	7.99995	7.66248	6.31681	6.85366	6.22323	6.93213	7.47343	5.651	7.61823	7.49003	6.21653	6.08295	6.88519	6.8867	7.27901	3.69257	5.35911	8.51633	2.87415	7.01191	6.64748	7.7359	6.74587	6.45957	2.87215	4.72719	8.89715	3.53067	4.08143	Down
Q13621	Q13621_S120.	SLC12A1	SLC12A1_S120.	0.0460357	0.135982	-1.25108	7.99995	7.66248	6.31681	6.85366	6.22323	6.93213	7.47343	5.651	7.61823	7.49003	6.21653	6.08295	6.88519	6.8867	7.27901	3.69257	5.35911	8.51633	2.87415	7.01191	6.64748	7.7359	6.74587	6.45957	2.87215	4.72719	8.89715	3.53067	4.08143	Down
Q12929	Q12929_T240.	EPS8	EPS8_T240.	0.0123366	0.060355	-1.25803	7.35663	7.1584	5.21551	6.96422	7.13284	7.14371	5.35985	5.98343	7.52514	6.1898	5.87301	6.17234	7.22456	5.12344	6.74361	5.41884	5.74983	4.97334	3.49406	6.93566	5.03853	7.45173	5.35295	6.27175	4.45983	3.58358	7.13291	1.99716	5.21614	Down
Q99816	Q99816_T220.	TSG101	TSG101_T220.	0.0121673	0.0597738	-1.26461	8.73191	7.62517	6.86126	7.54433	8.42628	9.24519	8.08597	7.20323	9.06509	6.33768	6.30202	8.26184	8.93665	6.67069	8.97732	5.86818	7.58759	8.07091	6.13058	7.57012	6.59374	8.52024	6.07858	7.19031	5.65113	6.18019	8.80759	3.92867	4.50731	Down
Q9BSQ5	Q9BSQ5_S378.	CCM2	CCM2_S378.	0.025017	0.0928724	-1.26957	4.66894	4.84589	4.17331	4.33307	4.60498	4.30201	3.54085	5.44898	5.80717	5.00027	3.28016	4.1204	4.36735	3.27952	3.98772	-1.64474	3.49352	2.57369	1.47008	4.69841	3.57059	5.17612	4.57256	4.44244	1.84376	2.55452	4.84097	2.47419	3.53649	Down
Q9BZG1	Q9BZG1_S244.	RAB34	RAB34_S244.	0.0441348	0.13258	-1.28999	0.482772	-0.129456	-0.886547	0.0396695	-0.0397358	1.60024	-0.424936	-0.819638	1.02977	-1.90218	-2.52822	-0.493808	1.89807	-1.01823	2.58768	-4.7504	-0.561349	-0.292936	-4.98396	0.160902	-0.975097	0.488224	-0.509562	-0.785365	-2.93259	-1.37	1.00997	-2.61356	-0.508433	Down
Q12929	Q12929_T622.	EPS8	EPS8_T622.	0.0149971	0.0682366	-1.29678	5.50204	4.0645	2.71411	5.09431	5.9235	4.12361	2.85012	3.75797	5.36716	1.8281	2.84416	4.20122	4.58877	3.00955	6.10108	3.65419	2.65946	2.30348	0.273525	2.51187	2.66651	5.32333	3.75504	3.22973	1.58898	1.38872	5.01115	3.50157	1.81632	Down
Q6PHR2	Q6PHR2_T455.	ULK3	ULK3_T455.	0.0372459	0.118934	-1.30138	-1.53693	-0.34627	-2.31226	-3.37957	-3.25685	-1.29352	-1.54755	-1.55349	-0.591024	-3.63353	-1.62423	-1.90434	0.144209	-3.03614	-1.60961	-0.414406	-4.25944	0.0868912	-3.55183	-3.03155	-2.88777	-2.43914	-5.61521	-1.18234	-3.28645	-4.317	-1.6292	-5.09552	-6.24536	Down
Q9H4M9	Q9H4M9_T493.	EHD1	EHD1_T493.	0.0182793	0.07778	-1.31435	0.232143	1.43866	-0.747014	0.32573	0.327853	1.14704	1.08883	1.80642	1.89443	0.645979	-0.474726	1.03539	2.16593	0.758126	-0.456131	-3.04395	-0.657203	-1.88814	-3.55648	-0.214146	-0.247635	2.06853	-0.306959	0.801015	1.66726	-0.165652	0.233311	-2.87617	0.228072	Down
Q5VV41	Q5VV41_S230.	ARHGEF16	ARHGEF16_S230.	0.0144826	0.0670769	-1.34827	0.849583	0.0631418	0.624166	0.580625	1.51629	0.732761	0.558993	0.0694485	0.373909	-0.471068	-1.0916	-0.42247	2.04865	0.0164361	2.6199	-1.68695	-1.4299	-2.50872	-4.45055	-0.336264	-1.67253	1.31698	0.268289	-0.249284	0.521538	-0.845268	-1.17111	-1.25478	2.15362	Down
Q53SF7	Q53SF7_T306.	COBLL1	COBLL1_T306.	0.00985003	0.0528133	-1.35012	4.6185	3.10536	2.41991	3.46103	3.07626	4.73109	2.56903	2.46823	3.90186	2.65594	2.93465	2.95378	5.91938	1.59433	6.17392	-0.253392	1.27795	1.46729	0.819083	2.30326	2.9385	3.40032	3.42194	3.31718	0.502043	1.53193	4.22941	2.38033	2.84026	Down
Q9Y2B5	Q9Y2B5_T247.	VPS9D1	VPS9D1_T247.	0.0464705	0.13594	-1.3573	5.88037	4.11074	4.08777	4.79427	4.21391	8.33324	4.96238	4.77984	6.01891	4.38585	4.0611	4.25742	8.73466	3.18525	11.5063	4.23985	4.16222	4.49182	2.76347	4.11683	5.24313	4.69654	5.36288	3.91796	3.14602	3.63857	6.1501	3.26743	3.55876	Down
Q9UHR4	Q9UHR4_S331.	BAIAP2L1	BAIAP2L1_S331.	0.0149565	0.0684649	-1.36661	5.02494	3.1703	2.31502	3.66313	4.73724	4.9091	1.99762	2.53631	3.00746	2.86274	2.12618	3.00463	4.42913	3.06213	4.42661	3.12607	2.81253	2.42805	0.521134	2.74541	3.16216	4.48057	2.73912	2.89214	2.03828	0.980189	3.02421	-1.5324	-0.695675	Down
P13861	P13861_S99.	PRKAR2A	PRKAR2A_S99.	0.0194223	0.0808057	-1.38638	3.66907	2.06997	3.36817	2.95041	3.8693	2.92523	2.39867	2.64302	-0.121012	3.1002	2.5548	3.30423	4.65603	3.93492	3.99046	-3.22514	1.86803	1.55987	1.70808	1.00408	2.07681	3.48475	2.23538	1.74508	0.211547	0.576815	3.20458	3.99432	2.439	Down
Q9HBB8	Q9HBB8_S754.	CDHR5	CDHR5_S754.	0.0398259	0.124741	-1.38828	1.41761	0.333506	-0.528094	-0.192422	-0.000338554	-0.258342	0.753702	-0.727109	-0.515894	0.338769	0.692581	0.144172	1.37276	0.249403	-0.905358	-3.56079	-1.68005	-3.5747	-2.57843	0.691377	-1.08582	-1.23758	1.37544	-1.06336	-1.96767	-1.98951	3.53176	0.577965	-4.84466	Down
O60749	O60749_S119.	SNX2	SNX2_S119.	0.0437258	0.132371	-1.41018	-0.28511	0.86165	0.22425	0.252776	-0.741106	1.20299	-0.649538	0.940949	3.41269	0.415552	1.16468	1.67853	2.36634	0.603869	2.23544	-2.49147	-1.24881	-0.896055	2.37999	-1.31424	0.905562	2.61058	2.21232	0.0801377	-4.61402	-0.66747	-0.186439	-3.84672	0.105883	Down
Q86XT2	Q86XT2_S240.	VPS37D	VPS37D_S240.	0.0474512	0.138015	-1.41194	4.47074	3.84639	3.55013	4.68135	2.67657	3.84352	3.50286	4.88151	6.25658	3.35319	3.1017	2.79562	4.96085	3.58172	4.48301	-3.05262	4.54718	3.22409	1.73861	3.81747	3.27961	4.38603	3.51718	4.46852	-0.0126395	0.518013	5.0411	0.807337	3.93961	Down
Q7L1V2	Q7L1V2_S61.	MON1B	MON1B_S61.	0.0216582	0.0859107	-1.41296	-0.211742	0.695714	-2.11847	0.000428677	0.753285	0.0645537	-3.13986	-0.0802698	-2.60304	-1.2157	-3.96994	-1.18611	0.388941	0.0639701	-0.198528	-2.49206	-2.53348	-4.28001	1.82013	-4.0857	-1.60307	-1.81788	-4.81082	-1.96942	-1.98241	-2.0042	-1.2001	-3.37371	-1.355	Down
I3L4C2	I3L4C2_S369.	BAIAP2	BAIAP2_S369.	0.0281663	0.100712	-1.42939	1.02456	-1.65923	-1.43977	-1.12681	-1.67398	-0.432893	-2.19877	-1.9876	-0.689613	-1.05306	-1.77318	-1.38847	0.676569	-1.14986	-0.71736	-4.0711	-3.29046	-4.50095	-5.27048	-0.842153	-1.35495	0.554667	-1.7172	-0.0551696	-3.2966	-1.19475	0.137836	-4.68544	-4.97485	Down
P42685	P42685_Y99.	FRK	FRK_Y99.	0.042583	0.129572	-1.45052	2.05999	1.95281	0.440085	1.41702	0.903863	0.892341	0.703666	1.60921	4.21686	0.213222	0.267602	0.939075	2.42081	0.808658	2.66849	0.486942	0.881201	1.192	-5.13791	1.27344	0.0883598	2.22172	0.766985	-0.179758	-2.13788	-1.15124	3.63065	-3.19532	1.03294	Down
Q9NZZ3	Q9NZZ3_T95.	CHMP5	CHMP5_T95.	0.046287	0.136182	-1.45556	3.24084	2.55184	2.082	2.60249	1.88296	4.32413	1.65617	3.88802	4.43838	1.34877	2.4568	1.48138	4.31803	2.22489	3.4578	1.79596	2.88161	1.73323	-0.610401	3.14729	3.40033	3.96526	1.55329	1.96085	1.24644	-0.610801	4.02603	-1.71565	-3.99372	Down
Q53SF7	Q53SF7_S302.	COBLL1	COBLL1_S302.	0.0287864	0.102182	-1.46012	2.79727	1.41115	0.659782	1.65572	0.980249	2.41092	1.11061	0.878246	2.34416	1.17228	1.45804	1.67171	3.67005	-0.368306	3.22763	-1.79519	-1.02634	-1.05192	-1.33561	0.769986	1.3826	1.66053	1.70087	1.88401	-5.13183	0.154626	2.15099	1.60564	1.99752	Down
P22059	P22059_S190.	OSBP	OSBP_S190.	0.0355817	0.115841	-1.47469	2.19864	0.592393	2.90315	1.77037	4.67036	5.35829	2.00785	-0.354294	1.61449	1.40865	-0.746452	1.60299	5.8744	2.24784	7.19542	0.728615	0.416508	0.166412	0.0985603	0.336656	1.25391	1.40519	1.05834	0.417052	1.75398	1.10165	0.271184	1.88074	4.25338	Down
Q14D04	Q14D04_S430.	VEPH1	VEPH1_S430.	0.0439366	0.132835	-1.47745	-1.48409	-1.49073	-2.48489	-1.18072	-0.906857	-1.61098	-0.946464	-2.74834	-1.868	-2.07048	-2.94481	-1.33524	-5.74017	-2.53454	-4.58081	-3.23962	-4.24019	-4.66439	-4.24372	-3.21125	-6.19798	-1.5566	-2.72069	-2.00714	-5.6826	-5.6064	-6.24203	-4.74373	2.00678	Down
A0A1B0GTL5	A0A1B0GTL5_S176.	A0A1B0GTL5	A0A1B0GTL5_S176.	0.00800424	0.0482443	-1.47964	-1.93991	-0.798698	-3.52399	-1.74738	-3.6277	-3.46594	-1.27411	-4.53598	-4.85196	-1.80993	-1.95752	-3.10509	-4.23303	-3.2091	-3.08703	-2.57005	-6.29535	-5.23303	-5.6403	-2.26896	-3.94783	-5.6056	-6.18673	-4.01172	-1.9992	-5.58894	-2.44972	-4.61353	-4.59353	Down
Q9Y5K6	Q9Y5K6_S550.	CD2AP	CD2AP_S550.	0.026015	0.0947203	-1.48158	1.53744	0.345508	-0.593487	0.703877	0.610176	1.3802	0.766392	-2.12202	2.1393	-4.22743	0.272132	-0.47358	1.96481	-0.571576	1.13022	-1.92833	0.511272	-0.819828	-3.21506	-0.0370259	-0.13468	-0.0907602	-1.33806	-1.93756	-1.50255	-2.07716	0.483026	-5.88202	-0.102233	Down
P57739	P57739_Y195.	CLDN2	CLDN2_Y195.	0.0430937	0.13082	-1.48518	-0.932312	-1.24608	-3.36288	-1.46495	-4.20345	0.0371089	-1.3354	-3.71723	0.313163	-2.60944	-3.97466	-2.72026	0.784292	-1.45575	1.40243	-2.68714	-1.77745	-2.20241	-6.26792	-2.34778	-1.71869	-2.23819	-2.07952	-3.31238	-4.5103	-3.94066	0.938779	-5.21742	-6.28445	Down
Q8N3F8	Q8N3F8_S578.	MICALL1	MICALL1_S578.	0.0408145	0.126755	-1.48846	2.0317	2.37452	2.05936	2.0622	2.011	0.0360532	1.33739	2.45802	-0.530032	0.618021	2.31844	0.936128	2.92658	0.863086	0.653685	0.783034	-1.09786	-1.87056	1.18735	0.622869	0.315055	1.84287	1.09236	1.42785	-3.92287	1.04905	-0.445343	3.85751	-5.00064	Down
Q96PY6	Q96PY6_S1052.	NEK1	NEK1_S1052.	0.0382373	0.121033	-1.49119	-3.12124	-2.55389	-3.64372	-2.84121	-0.611187	-2.09038	-1.70758	-3.66823	-3.88065	-2.7937	-5.71279	-1.44375	-0.72598	-2.17509	0.0503178	-1.37289	-0.868209	-3.57211	-6.01819	-6.20026	-3.88789	-6.47296	-2.89881	-2.45647	-4.32963	-0.899709	-3.54349	-6.72713	-6.08668	Down
P98164	P98164_S1138.	LRP2	LRP2_S1138.	0.0471556	0.137486	-1.51264	-1.04675	-4.34046	-5.41348	-4.87929	-2.42952	-2.01592	-1.92402	-0.223518	0.435661	-0.70342	-2.34756	0.186531	-0.566561	-0.421843	0.58491	-2.51986	-3.1224	-0.991064	-6.69041	-6.39306	-0.815695	-4.38153	-0.99963	-5.72339	-3.21183	-2.40875	-2.45148	-3.65971	-1.23978	Down
P58107	P58107_S2693S3224S3758S4292S4825.	EPPK1	EPPK1_S2693S3224S3758S4292S4825.	0.0479011	0.138872	-1.52315	-0.314014	-0.685424	0.387098	1.24144	3.82554	1.128	-1.54409	1.72698	5.28792	-1.26463	-0.45611	1.9704	3.01653	1.97988	3.15567	-0.411524	0.0741925	-0.508652	1.68291	-0.720546	0.232168	1.29587	2.14756	0.541312	0.493793	0.864456	-0.813176	-2.15819	-5.88611	Down
Q24JP5	Q24JP5_S529.	TMEM132A	TMEM132A_S529.	0.0305602	0.104855	-1.52362	6.38699	6.27956	5.94004	8.50249	6.20675	5.93641	1.87053	5.93916	8.28811	5.67049	5.58519	6.19142	7.85848	7.81755	9.52631	7.38056	5.47255	3.56653	4.01804	5.03476	8.00598	6.3535	5.83182	6.36212	2.27863	3.02337	6.09114	2.21768	4.49883	Down
Q9P206	Q9P206_S669.	KIAA1522	KIAA1522_S669.	0.018058	0.07733	-1.54888	3.34747	2.77091	3.74578	3.15561	4.46858	1.23654	3.12418	0.850175	2.38384	0.138157	2.01179	3.01346	3.53572	0.897002	2.13381	3.3621	-0.134017	3.32444	-2.98599	-1.2509	2.88373	1.55801	-0.882917	1.40821	-0.362297	3.20857	0.341868	0.565626	1.63798	Down
Q9P206	Q9P206_S673.	KIAA1522	KIAA1522_S673.	0.018058	0.077521	-1.54888	3.34747	2.77091	3.74578	3.15561	4.46858	1.23654	3.12418	0.850175	2.38384	0.138157	2.01179	3.01346	3.53572	0.897002	2.13381	3.3621	-0.134017	3.32444	-2.98599	-1.2509	2.88373	1.55801	-0.882917	1.40821	-0.362297	3.20857	0.341868	0.565626	1.63798	Down
E5RJP2	E5RJP2_S6.	SORBS3	SORBS3_S6.	0.0118655	0.0596098	-1.5524	-0.751284	0.160815	-3.84089	-0.583159	-3.32698	-0.781971	-0.477307	-0.875865	-0.382106	-1.45251	0.197997	-1.31779	-0.089263	-0.737322	-1.78752	-3.28502	-4.33039	-1.47673	-4.30105	-3.31049	-2.62349	-0.213307	-3.70785	-1.84183	-3.5929	-4.7399	-2.19755	-3.00115	1.91257	Down
R4GN62	R4GN62_T59.	PARD3B	PARD3B_T59.	0.0387877	0.121749	-1.55268	0.117413	0.448108	-1.19024	-3.28342	-1.75794	-2.15036	-1.07315	-2.83691	1.07606	-2.74615	-1.7511	-0.363751	-0.0654669	-0.947346	-3.12423	-4.17666	-5.61511	-4.41099	-3.41012	-0.691474	-1.37786	0.8755	-2.52786	1.11617	-3.89962	-6.19173	-1.28921	-4.667	-3.81017	Down
Q9NZZ3	Q9NZZ3_S98.	CHMP5	CHMP5_S98.	0.0456611	0.135098	-1.55597	3.88021	3.03372	1.96796	3.05087	2.90167	4.35114	2.60893	2.9428	4.71276	1.06364	2.87586	1.96557	5.0399	2.64564	4.20125	1.49988	3.88569	1.96816	0.377347	3.28526	3.36201	3.90401	2.18977	2.57045	1.34147	-0.382076	4.66043	-2.13733	-4.21617	Down
I3L202	I3L202_S19.	ZDHHC1	ZDHHC1_S19.	0.0396155	0.124092	-1.55707	1.0218	-0.51943	0.263405	0.944544	-0.284973	0.862618	-0.685988	1.64838	4.1737	-0.104968	0.106911	-0.128912	2.47407	0.606786	1.52149	-2.76724	-0.00451136	-0.182628	-1.07232	0.405552	0.534863	0.137376	0.195298	-0.406046	-2.89814	-1.70611	2.55784	-7.02758	1.54081	Down
Q8ND76	Q8ND76_S66.	CCNY	CCNY_S66.	0.00992452	0.0524984	-1.55986	0.0686359	0.319102	-1.21977	0.00241613	-0.80695	0.106265	0.211703	-0.151233	0.614631	-1.14692	-1.47003	-0.0478845	-0.20242	-0.413951	-1.41934	-3.5776	-0.0989623	-2.40388	-2.49339	-0.31248	-2.54735	0.89193	-0.322176	-0.629952	-4.64369	-1.53762	-0.2567	-4.05516	-5.03631	Down
Q8WUM4	Q8WUM4_Y319.	PDCD6IP	PDCD6IP_Y319.	0.0472949	0.137724	-1.56458	0.25763	-1.01641	-1.80036	-1.02306	-0.998749	-3.38233	-0.339396	-0.80542	0.873707	-0.740668	-2.23118	-0.387987	-7.2725	-0.912656	-5.53396	-4.10548	-1.51851	-4.35776	-5.25836	-0.707152	-3.19487	-0.625739	-0.930011	-1.1849	-3.67841	-4.50437	-4.58328	-5.15691	-5.72418	Down
Q15111	Q15111_S18.	PLCL1	PLCL1_S18.	0.0351613	0.114436	-1.57098	-2.3805	-1.67771	-1.69726	-1.66539	-1.51759	0.853672	0.352647	-0.86074	-0.309824	-1.84976	-0.409516	-0.793405	2.85867	-1.39088	2.00592	-0.260958	-3.57908	-0.390204	-5.16684	-4.92674	-0.062294	-0.16728	0.501333	-2.21928	-1.12219	-3.41914	-3.12048	-5.84058	-0.136184	Down
Q9UBD6	Q9UBD6_T5.	RHCG	RHCG_T5.	0.00612429	0.0436296	-1.58588	-0.603693	-1.80045	-2.23174	-0.923608	-1.3895	-0.461778	0.343893	0.190246	2.06497	-0.925435	-2.43049	0.449671	0.670822	-0.400844	0.641863	-1.24679	0.339852	-0.0420494	-4.16665	-1.16817	-2.33744	-1.88185	-1.58692	-2.32415	-3.73103	-3.08273	-0.608946	-5.26731	-1.45047	Down
Q6ZSS7	Q6ZSS7_T10.	MFSD6	MFSD6_T10.	0.0268436	0.0970837	-1.58614	0.0941076	0.574936	0.480153	0.743912	0.791235	0.210162	-0.158427	0.696715	1.80944	0.0804067	-0.495391	-0.0678391	2.35742	1.68783	1.88135	2.66029	0.234688	-0.115636	-2.43116	-1.35317	-0.0495672	1.40458	-0.882699	-0.218378	-4.53985	-0.534281	-0.180872	0.14582	-6.37217	Down
Q8NCW6	Q8NCW6_S82.	GALNT11	GALNT11_S82.	0.0337052	0.111484	-1.58885	-3.04624	-0.146831	0.696714	1.34365	-1.57892	0.958157	-0.561517	0.195815	1.7617	-3.02553	-0.085968	0.94225	-3.47324	0.876465	1.21474	-0.75956	-1.50775	-2.29885	-4.75835	-0.683944	-0.0520868	0.365026	0.264811	-0.536404	-3.18006	-1.88976	-0.353196	-4.24923	-6.27142	Down
O75955	O75955_S315.	FLOT1	FLOT1_S315.	0.0212084	0.0848235	-1.58942	2.12273	1.27444	-0.728117	0.931016	1.76311	1.6031	0.950013	0.721921	0.82017	-1.4652	-0.58041	0.316164	2.0762	2.00543	2.25344	-2.3949	1.22066	1.35457	-4.19655	1.40197	-0.599141	1.11417	-2.8211	0.253861	-4.01904	-1.44276	2.31856	-1.31069	-0.00513268	Down
Q9NQ84	Q9NQ84_Y369.	GPRC5C	GPRC5C_Y369.	0.0364665	0.117696	-1.58956	7.59321	6.25586	4.4165	6.19412	7.58419	7.22454	6.09228	6.25533	7.97054	4.41895	4.18436	6.6539	9.26952	7.48686	9.55479	8.50323	6.50774	6.3854	3.49876	5.87125	5.28708	7.9579	3.6705	5.25796	3.43916	4.98137	7.41686	0.704767	2.67545	Down
Q96EY5	Q96EY5_S170.	MVB12A	MVB12A_S170.	0.0381683	0.121015	-1.60195	5.4565	5.03801	4.61555	4.72963	4.22376	5.1885	4.70164	5.2656	6.15635	4.10028	4.03868	3.48891	5.96214	4.40425	5.62884	1.39041	4.70231	4.76052	2.28908	3.8971	4.58809	5.19924	4.26966	4.25048	2.20687	2.95772	6.00285	3.55521	-4.36473	Down
P35606	P35606_S781.	COPB2	COPB2_S781.	0.0216726	0.085755	-1.60371	1.14516	1.85471	2.8782	2.972	4.83647	2.47795	1.6331	0.777233	2.55556	3.1401	1.97428	2.79369	2.61172	4.88356	2.82413	-4.72167	3.29905	1.85408	1.93726	1.17439	2.64698	1.60671	2.88933	2.28021	1.32331	2.11478	-0.507304	-1.62548	0.0104408	Down
Q96J02	Q96J02_S237.	ITCH	ITCH_S237.	0.0348451	0.113345	-1.6151	1.10379	1.25137	0.397684	1.28306	1.83968	2.05381	1.50015	0.710488	1.83329	-2.97312	-2.21438	1.24433	2.08025	-0.538921	1.83268	-2.68274	-2.72247	-0.569216	0.0520506	0.0973039	-0.872332	1.43923	1.63228	1.03183	-4.16002	-0.601494	2.24705	-1.40187	-5.4571	Down
Q9Y5K6	Q9Y5K6_Y548.	CD2AP	CD2AP_Y548.	0.00786474	0.047876	-1.62538	3.26149	1.47221	0.662454	1.63669	1.58144	2.08448	0.118398	0.658141	2.62049	-1.75489	-0.107033	0.929789	2.33616	1.15102	1.81222	-0.293941	-1.45123	0.26216	-4.05725	0.49047	1.02327	1.07339	0.277462	0.485263	-2.37058	-1.54766	2.90257	-1.09286	-1.22423	Down
Q07157	Q07157_S912.	TJP1	TJP1_S912.	0.0343983	0.112467	-1.63128	-1.29913	-2.38725	-0.62826	-0.445112	-0.445352	-4.77117	-0.904549	-4.3982	-5.85318	-4.67065	-0.557145	-3.93809	0.297414	-1.95845	1.81266	-3.25253	-4.54673	-6.11674	-4.62777	-3.93129	-2.67033	-1.49884	-4.59844	-1.26465	-3.16298	-2.76333	-1.77452	-3.65467	-7.11185	Down
Q9Y3Q8	Q9Y3Q8_T229.	TSC22D4	TSC22D4_T229.	0.0288092	0.101857	-1.63206	-0.238192	-0.439392	0.975279	0.00942087	1.9865	1.00013	1.2921	-2.8361	0.460049	0.718446	-0.626665	-0.436735	4.60127	-0.525402	4.89697	-1.26261	-1.57191	-0.306872	1.03873	-2.39713	-0.294966	-0.266322	0.943897	-0.697536	-0.981802	0.730381	-1.61105	0.138846	-6.19526	Down
Q9NSY0	Q9NSY0_S22.	NRBP2	NRBP2_S22.	0.017254	0.0759186	-1.63587	-0.228319	0.301235	0.320416	1.40344	1.74119	1.88272	1.10282	0.282935	-0.356814	-0.813829	0.299083	1.52403	2.56658	1.2329	3.53027	0.338519	-1.60449	-0.117195	-2.89178	-1.7164	0.618273	1.15961	1.88189	0.0487533	1.90091	0.157771	-2.19181	-0.937553	-5.74592	Down
O14908	O14908_S222.	GIPC1	GIPC1_S222.	0.0111162	0.0564224	-1.64767	-1.04449	0.547816	-4.022	-0.864955	-1.05528	0.764571	-1.30586	0.802296	-1.18913	-0.85993	-1.66745	-1.39274	-0.685332	-4.0989	-0.966837	-3.22655	-1.20205	-2.88882	-3.04749	-0.895948	-2.94218	-2.01158	-4.95233	-1.53086	-4.99837	-6.40472	-0.753244	-3.61777	-0.497742	Down
Q8N3R9	Q8N3R9_S245.	MPP5	MPP5_S245.	0.0176447	0.0768844	-1.64904	0.365403	-0.121806	-1.706	-0.641726	0.0340414	1.33842	-0.620751	-0.99723	-0.552819	-1.19869	-2.41978	-0.741372	2.15366	-0.937726	2.61524	-0.144079	-1.24805	-1.8698	-3.38591	-0.219042	-1.39087	-0.164135	-0.098742	-1.3551	-2.65796	-2.98647	0.256172	-3.94807	-7.0769	Down
Q9NQ84	Q9NQ84_T371.	GPRC5C	GPRC5C_T371.	0.024919	0.0926351	-1.65039	10.2059	9.28089	8.11621	9.71312	10.3226	11.5265	9.41186	9.98285	12.8617	7.54265	7.32752	9.08263	11.2389	9.70759	11.3601	10.8181	9.57621	9.95997	6.43195	8.84447	8.32141	11.2468	7.21847	7.82458	5.63966	7.69263	10.2068	3.62162	7.32737	Down
Q53T59	Q53T59_S13.	HS1BP3	HS1BP3_S13.	0.0369428	0.11883	-1.65161	-2.858	-2.94332	0.451581	0.587406	-1.16523	-1.67986	-1.06874	0.757648	-4.72878	-2.53651	-0.146974	-0.0259099	1.11638	0.683326	0.898162	-3.20999	-1.5807	-3.99228	-4.5661	-4.2091	-1.82924	3.34912	0.522457	-1.58325	-3.51483	-4.11328	-2.09738	-3.9583	-4.15452	Down
Q12923	Q12923_S1014.	PTPN13	PTPN13_S1014.	0.0342187	0.112427	-1.66203	0.755395	-0.8211	-1.99161	-0.414063	-0.613044	-1.69879	-3.64555	0.0265074	-2.07985	-0.550141	-1.52651	-2.38912	-0.900452	-3.02602	-3.9885	-2.94588	-6.00802	-3.06487	-5.90167	-1.64986	-2.10768	1.53051	-1.34498	-0.198732	-6.29704	-5.17839	-2.22657	-3.35449	-5.85936	Down
Q6PHR2	Q6PHR2_S305.	ULK3	ULK3_S305.	0.00727883	0.0472428	-1.66269	-0.756842	-1.01303	-1.98661	-0.333042	-1.33291	-0.594614	-1.57693	0.392867	2.12397	-0.846501	-0.379373	-1.07131	0.919422	-1.29809	0.492596	-3.48029	-0.341918	-1.14894	-4.21503	-1.01593	-0.903996	-0.493052	-0.49737	-1.24659	-2.96125	-3.15925	-0.331254	-5.70616	-4.55303	Down
Q9NZZ3	Q9NZZ3_S16.	CHMP5	CHMP5_S16.	0.0314997	0.10709	-1.67035	2.5533	1.74907	0.216019	2.07413	-2.14093	0.887825	1.13138	1.78202	5.04547	-0.255962	2.25829	0.359982	3.20302	0.431717	1.70891	-0.826622	0.279102	-1.59715	-2.78385	3.07283	0.388513	1.02576	0.748102	2.46242	-1.36592	-2.4242	1.99453	0.236861	-4.99134	Down
Q13621	Q13621_S61.	SLC12A1	SLC12A1_S61.	0.0282081	0.100656	-1.67089	2.16057	1.15364	-0.427475	1.64132	0.843279	1.93422	1.48804	-0.343315	4.7954	0.00123262	-0.446861	0.034492	2.09527	0.70215	1.76444	-0.945919	-2.29946	3.15738	-2.74793	0.334162	-0.112725	1.92842	0.180812	0.495005	-2.88358	-1.33314	3.5061	-2.47019	-3.9647	Down
P30086	P30086_S52.	PEBP1	PEBP1_S52.	0.0389104	0.122063	-1.68202	0.0730963	-0.711204	-3.31826	-3.21463	-1.51646	1.45795	-3.2048	1.7642	2.54274	-0.145144	0.0220518	0.538072	0.622315	-1.314	0.735557	-2.35339	-4.13089	-0.110317	-2.64238	-3.16209	-2.81775	-2.42715	-1.09819	-2.79625	-3.04458	-5.93811	1.06491	-2.75449	3.37182	Down
P35558	P35558_S19.	PCK1	PCK1_S19.	0.0322694	0.108151	-1.68259	1.91869	1.89166	1.73215	2.48287	-0.144762	2.12841	0.997844	3.12644	3.62794	0.753079	2.79481	3.32181	3.99304	3.21075	3.30295	-2.79972	0.689986	1.03017	-3.81115	0.934392	1.25685	0.507554	4.35655	1.76124	0.156226	0.92381	1.86199	-2.65978	5.03077	Down
Q96FN5	Q96FN5_S36.	KIF12	KIF12_S36.	0.0469705	0.137042	-1.70096	4.75514	4.76741	2.9405	4.47208	2.53743	4.39436	3.80572	4.23516	5.50152	2.24109	3.46917	3.33048	5.30973	2.74563	6.98614	2.3927	4.35787	3.95528	1.14473	4.4034	3.61637	4.26164	4.57901	4.60819	0.301412	1.01873	4.61877	-1.52197	-4.15739	Down
Q03154	Q03154_T14.	ACY1	ACY1_T14.	0.0312249	0.106401	-1.70867	-3.3192	-2.08371	-3.00244	-2.14686	-4.00984	-1.20414	-5.39964	0.107164	-0.536859	-4.37823	0.140102	0.451413	0.701406	-1.17913	-0.923566	-2.63167	-5.03814	-4.40499	-5.83748	-4.78455	-2.22445	0.0775175	-0.607466	-1.31175	-1.87632	-3.49202	-4.44441	-5.05818	-7.28538	Down
Q9NZH0	Q9NZH0_S396.	GPRC5B	GPRC5B_S396.	0.0444245	0.132807	-1.71079	3.45265	1.97972	0.0629878	3.17092	4.64562	5.52929	0.809165	3.79543	7.18448	0.164729	2.20096	3.66746	5.94585	4.31039	4.87925	0.985997	2.79011	2.2415	3.12364	1.03455	4.72943	5.61594	1.65873	2.07491	-2.21565	2.86181	1.31361	-2.69925	0.879236	Down
I3L4C2	I3L4C2_S399.	BAIAP2	BAIAP2_S399.	0.00195121	0.0266792	-1.71165	6.31286	4.42394	2.76225	4.30894	3.24283	4.29573	4.0082	3.44622	3.91245	3.60409	3.44767	3.60987	5.19779	4.27622	4.98786	2.25336	1.69951	1.33443	1.64844	3.77208	1.61619	5.33256	1.35121	4.65945	0.319957	1.48295	4.98229	1.44965	1.84925	Down
Q08380	Q08380_S444.	LGALS3BP	LGALS3BP_S444.	0.00283489	0.0320305	-1.71544	-1.20695	-0.528723	0.684002	0.750544	-0.0409346	0.247208	-1.02701	1.37271	3.86309	1.53472	0.932446	0.853121	1.31378	1.64976	2.4217	-0.108335	-0.922804	-1.18682	-0.781601	-0.630998	0.00117874	1.7037	-0.0614619	0.218443	-3.72903	-3.83074	-0.554018	-1.92139	-0.247507	Down
Q9BZV1	Q9BZV1_T78.	UBXN6	UBXN6_T78.	0.0161821	0.0719481	-1.71719	-0.42449	0.463533	-2.67601	-1.00427	-0.361808	-0.682992	-0.438378	-0.893209	-0.463521	-0.388478	-1.19462	0.218993	-0.151483	-4.2152	-1.07121	-2.92369	-5.31262	-4.39398	-3.75333	-0.896438	-3.35556	-0.851673	-0.0711274	-0.331032	-3.14991	-2.76907	0.478379	-1.96097	-7.14728	Down
Q13621	Q13621_S13.	SLC12A1	SLC12A1_S13.	0.0251435	0.0927771	-1.73332	0.577222	-0.0385637	-2.7233	0.0202689	-1.24046	-0.262353	-0.355402	0.232588	4.52346	-0.634701	-1.36928	-1.28468	-0.242506	-0.248529	-1.72605	-3.29104	-2.37364	-1.02546	-5.8261	-0.327075	-1.98867	1.69523	-0.358305	-1.03151	-4.03551	-3.95158	1.51415	-3.65714	-4.06392	Down
Q9Y5K6	Q9Y5K6_S554.	CD2AP	CD2AP_S554.	0.0480119	0.139034	-1.73375	1.05575	1.21343	0.362086	1.4186	-0.470395	0.480162	0.0785623	1.34005	2.16424	-4.22472	0.839328	-0.0587258	2.18117	-0.641903	-0.0587568	-3.85704	1.17585	-0.437382	-3.69046	0.0747075	-0.379247	0.37112	-0.776251	1.32417	-3.45973	-0.455443	1.36529	-1.84007	-8.38772	Down
Q717R9	Q717R9_S59.	CYS1	CYS1_S59.	0.0444377	0.132664	-1.73493	4.51374	4.056	2.8507	4.46167	1.97236	2.83208	3.92721	2.8847	2.62143	0.312392	2.37079	3.11113	4.32581	3.6243	2.99222	4.32542	4.05145	2.54723	1.04942	0.804197	0.879413	4.36624	1.52077	2.93767	-3.70744	-0.144407	4.72321	-4.22238	0.313017	Down
Q9HBB8	Q9HBB8_S731.	CDHR5	CDHR5_S731.	0.0498587	0.143222	-1.73709	1.84763	-0.213352	-0.199293	-0.778315	-0.0955582	0.277578	1.09839	-0.847773	-1.44534	1.13617	0.620472	-1.88115	-3.79041	0.851777	-5.64741	-3.94768	-4.33896	-3.9139	-3.80485	1.44308	-2.57557	-2.29855	1.0829	-0.880287	-2.14249	-3.89741	2.48861	-3.93905	-6.05733	Down
Q5XUX1	Q5XUX1_S18.	FBXW9	FBXW9_S18.	0.0250312	0.0925328	-1.73732	0.616509	1.14467	1.2406	1.01804	1.75008	0.5644	1.16167	-0.0783281	-0.928841	-0.0626025	-0.360255	0.935249	1.5141	1.34442	0.0954742	-1.73814	-1.82284	0.730516	-3.41392	-1.17224	0.330889	1.10246	1.96756	0.709657	0.17445	-0.723358	0.137349	-3.68971	-7.62362	Down
Q8ND76	Q8ND76_T67.	CCNY	CCNY_T67.	0.00625937	0.0442009	-1.73977	-1.26887	1.11991	-1.64674	-0.0268664	0.00338459	1.22322	-0.931096	1.30042	0.663925	-0.784842	-1.18224	-0.790344	0.65692	-1.15432	-1.7937	-3.93216	-0.956639	-3.44831	-4.37662	-0.403387	-1.69049	0.462217	-0.699333	-0.256602	-2.14909	-2.90977	0.258366	-5.49804	-3.06084	Down
A0A087X2D8	A0A087X2D8_S806.	SPAG9	SPAG9_S806.	0.0357264	0.115718	-1.74142	1.23633	0.872004	1.61786	0.973549	0.11663	1.41803	0.644051	0.729472	0.686026	-2.33992	1.4179	2.2223	3.61923	1.95855	3.63863	-4.51281	0.203796	1.43797	-2.66056	-0.453458	-0.394459	3.79058	3.33814	1.36282	-1.95392	-0.95426	-0.290223	-0.729938	-5.00693	Down
Q9NSK0	Q9NSK0_S460.	KLC4	KLC4_S460.	0.0285436	0.10153	-1.75319	2.11877	2.32219	1.23761	2.39041	1.71101	2.16787	1.81311	1.87275	2.23613	1.03823	0.749002	1.90626	3.76626	1.95366	3.40846	-4.41122	0.973552	0.850546	-0.197594	1.19172	0.84474	2.04054	2.30547	2.01873	-3.96326	1.2128	1.74928	-4.26216	3.7478	Down
Q5VSL9	Q5VSL9_S335.	STRIP1	STRIP1_S335.	0.0291019	0.102008	-1.75612	-1.2055	0.0150452	2.11784	1.88862	3.104	0.263337	1.08893	-1.12319	-0.184734	2.66511	-0.0101414	0.978872	2.93803	2.18188	2.72564	-2.66343	-1.07933	-0.683795	2.4164	-1.56566	0.914526	-0.0109234	1.87051	0.813655	0.944651	2.5395	-3.03889	-2.94406	-5.81797	Down
P55017	P55017_S823.	SLC12A3	SLC12A3_S823.	0.0442447	0.132685	-1.75932	1.11413	1.64726	0.368692	1.93731	0.380664	2.89048	1.66152	1.32401	4.0413	0.126266	1.18716	-0.297143	3.30122	-0.959299	3.00247	-1.41297	2.83388	0.0562649	-0.28019	0.307366	3.03557	1.14443	1.39712	1.16644	-2.02843	-0.958017	1.40811	-7.35039	-3.67204	Down
Q9H2K8	Q9H2K8_T316.	TAOK3	TAOK3_T316.	0.00444072	0.0381136	-1.76736	1.35818	1.53862	0.108504	1.20585	1.53622	3.08273	0.314838	1.74354	2.0015	1.08242	-0.181091	0.182044	2.32248	-0.232505	2.3651	-1.67351	1.02396	-1.21022	-2.01598	0.804899	-0.122888	2.16958	0.482325	0.61874	-0.794748	-0.606943	-5.38477	-1.22398	0.390388	Down
Q13177	Q13177_S197.	PAK2	PAK2_S197.	0.0243183	0.092042	-1.77529	0.199268	0.83742	-1.97461	0.0861564	-1.23796	0.0492511	0.088613	-1.28854	-2.62233	-1.57106	0.757803	0.825544	2.58035	0.504842	2.2201	-2.26963	-1.22858	-2.97173	-2.8514	-1.36841	-2.14773	1.18396	1.02726	1.32087	-0.436501	-0.355504	-3.42188	-5.19888	-6.64472	Down
O43633	O43633_S203.	CHMP2A	CHMP2A_S203.	0.0485365	0.139976	-1.77584	0.830017	0.190845	-0.906411	0.799093	-0.377118	-1.03989	-0.567963	0.545604	-3.80732	0.79921	-0.408663	-0.250732	-6.14924	0.555428	-1.73652	-0.760457	-1.13632	-5.0207	-5.45925	-0.152442	-1.56357	0.148987	-0.796378	-0.581536	-3.90505	-5.43629	0.965806	-5.09605	-6.82395	Down
O43598	O43598_S238.	DNPH1	DNPH1_S238.	0.0294115	0.102326	-1.77783	-1.75166	-4.84033	-4.6356	-4.2014	-4.98424	-0.364746	-4.31335	-0.13817	-5.89754	-0.166132	0.0720921	-0.0505919	1.00044	-0.308314	2.0748	-1.40586	-5.14218	-4.34686	-3.19158	-4.73433	-4.04193	-3.42531	-1.08784	-3.2469	-2.64367	-4.55261	-3.30485	-5.0176	-5.3525	Down
Q14449	Q14449_S327.	GRB14	GRB14_S327.	0.00829082	0.0483985	-1.784	1.38084	2.14632	-0.0150409	-0.0131669	1.53801	2.10404	3.16424	1.57143	4.01857	0.664674	0.22279	0.759063	2.62703	0.188187	3.45846	-0.716618	-0.161795	2.42773	-1.67156	0.628556	-0.612657	1.8591	1.75828	-0.315694	1.48647	-0.875525	0.97213	-3.63728	-3.88941	Down
Q9UM54	Q9UM54_T405.	MYO6	MYO6_T405.	0.0136432	0.0645085	-1.79934	0.472733	-0.6496	-0.93551	-0.268364	-1.08233	-1.73573	-1.98028	-0.121588	-1.04396	-1.55393	-0.722645	-2.25963	-0.519319	-0.572663	-0.561723	-4.33488	-4.25666	-1.14701	-6.2556	-1.0174	-1.03691	0.756944	-0.164896	-1.26877	-3.20627	-5.8353	-3.9031	-5.47941	-0.673784	Down
Q8N3F8	Q8N3F8_S273.	MICALL1	MICALL1_S273.	0.0342367	0.112273	-1.82774	-1.7014	-2.12134	-1.18402	-1.02227	-0.238482	2.31823	-1.80058	-0.867491	-1.6053	-3.92867	-1.90384	-0.526193	3.11757	-2.05326	3.85867	2.19754	-5.42992	-4.70524	-3.33097	-2.55624	-1.93352	-2.13309	-0.201973	-1.83133	-0.934483	-0.964106	-1.65119	-5.70473	-5.42362	Down
Q9NRA0	Q9NRA0_S181.	SPHK2	SPHK2_S181.	0.0144085	0.0670055	-1.82984	-2.38522	-1.03659	0.244433	-1.04758	1.80971	0.908815	-0.229794	-1.23638	1.71432	-4.59091	-2.00137	-0.824886	1.13356	0.72499	1.01541	-3.86359	-1.67075	-1.67689	-5.74755	-0.687112	-2.45835	-1.41224	-1.13496	-1.50973	-2.61515	-1.04572	-4.06469	-5.12045	1.97463	Down
Q9Y4F1	Q9Y4F1_S920.	FARP1	FARP1_S920.	0.0240496	0.0911477	-1.83527	0.561783	0.441904	1.37708	0.569005	2.45292	2.25446	3.33447	-2.42109	0.379836	-0.425591	-2.38776	-0.553537	2.33197	1.34466	2.95034	-2.66037	-0.0706782	3.53491	-3.56229	0.153736	-0.561228	-1.4597	-0.218995	-0.869911	1.18218	0.871073	-3.1405	-1.82323	-5.67235	Down
P11801	P11801_S372.	PSKH1	PSKH1_S372.	0.0065596	0.0450573	-1.83658	0.212644	0.438681	-0.94919	-0.659733	-1.14721	-0.41994	-1.38908	-0.0351133	1.56468	0.208075	-0.33777	-0.891548	2.43171	-0.448153	2.64124	-3.11445	0.00527716	-2.60674	-2.31122	-0.934996	-0.538948	0.489304	-0.282085	0.0272689	-3.88873	-2.47498	-0.774979	-1.43834	-6.73046	Down
P08729	P08729_S2.	KRT7	KRT7_S2.	0.0485215	0.140137	-1.8416	-2.36427	1.40354	0.510965	2.94722	0.197006	-1.00418	-3.69271	0.440209	-4.86767	-5.69652	-1.09564	0.0871501	-0.674129	3.13578	0.248925	-4.18382	-4.83981	-4.01812	-2.7176	-1.09603	0.177097	2.40283	-1.86524	-0.356933	-5.11937	-1.64519	-3.29376	-4.65553	-4.30024	Down
P41181	P41181_T244.	AQP2	AQP2_T244.	0.0150827	0.0681707	-1.84485	2.518	-0.0422325	-0.913558	1.21361	1.54604	1.5625	-1.24223	-2.65462	-0.587845	-1.16146	-1.70967	0.760515	0.222687	-0.075747	0.505966	-1.44203	-4.1397	-1.20494	-2.83556	1.50476	-0.337217	-5.36499	0.926256	-1.08677	-2.98543	-2.72368	1.70146	-3.44011	-4.45409	Down
I3L4C2	I3L4C2_T373.	BAIAP2	BAIAP2_T373.	0.0197358	0.0813427	-1.84767	5.58892	3.51382	4.1563	4.33515	3.73757	3.81542	2.07897	3.55372	4.2497	4.04899	3.67692	3.04383	5.40162	4.36946	4.03436	2.54779	1.09104	-0.725052	1.10505	2.79535	4.20971	5.53194	3.39186	4.86233	0.567161	2.9088	4.42189	1.11637	-4.06054	Down
Q16643	Q16643_S142.	DBN1	DBN1_S142.	0.0399855	0.124856	-1.84919	3.35118	2.12475	1.75269	1.75607	2.65248	3.97074	3.35705	1.74046	0.404595	1.73252	0.638583	2.51523	4.75624	2.87433	1.91441	3.29667	0.362966	2.36998	-1.44518	1.55027	-0.572065	2.51991	2.72465	1.80011	0.326253	-1.35335	4.11838	-1.03972	-7.37563	Down
Q12929	Q12929_S828.	EPS8	EPS8_S828.	0.0306759	0.104985	-1.86536	1.2857	-0.877015	-3.28486	-4.05169	0.921907	-0.235671	-2.87121	-3.041	-4.67319	-1.67601	0.77581	-1.80239	0.0724411	-1.23363	1.61321	1.23325	-2.42787	-4.04548	-5.32827	-2.11692	-3.51908	0.28618	-3.34426	-0.808007	-2.92047	-5.16826	-5.24346	-2.91938	-7.59875	Down
O00522	O00522_T151.	KRIT1	KRIT1_T151.	0.0145272	0.0671123	-1.87701	1.1968	0.63111	1.05919	1.55694	1.51043	2.08156	1.5064	1.17779	2.20419	0.608645	-0.0093689	1.38997	1.39287	-0.458734	2.96946	-3.75891	-0.324484	0.574967	-5.20569	1.24668	-0.0500441	-0.153785	0.481962	1.15015	-0.710925	-0.153192	1.95694	-5.47022	1.70119	Down
O14745	O14745_S290.	SLC9A3R1	SLC9A3R1_S290.	0.0269211	0.0971769	-1.88766	9.85407	6.20606	6.37663	5.15672	5.14755	9.75273	6.77498	4.84388	3.74399	3.86017	3.6987	4.41496	9.04699	7.93518	9.0237	1.87055	3.85634	4.8173	4.0443	3.69152	4.40127	9.11061	4.65047	3.98355	5.26888	3.29639	8.54081	4.06433	1.42369	Down
P98161	P98161_S3537.	PKD1	PKD1_S3537.	0.0253513	0.0932464	-1.88832	1.97023	1.9643	1.41588	2.30561	0.858238	1.49288	0.739554	4.07757	6.10507	1.75138	2.43252	1.43105	2.79606	2.27006	3.28881	2.0445	2.6838	1.32808	0.970108	1.68009	2.15391	3.09699	1.97639	1.26732	-3.22111	0.358782	1.00966	-4.66373	-4.5486	Down
Q9ULR3	Q9ULR3_S221.	PPM1H	PPM1H_S221.	0.0334378	0.110894	-1.88972	-0.635886	-0.268254	0.372226	-0.839176	0.747231	1.3494	0.653092	0.142716	-1.59026	0.782124	-2.23962	1.19555	6.24055	-2.5157	6.77251	-0.0920753	-0.370861	-1.57558	0.59125	-3.70234	-0.295388	0.0469103	1.31181	-1.16677	-5.57052	-2.29238	-0.721401	-0.483973	-2.64596	Down
Q13557	Q13557_T336.	CAMK2D	CAMK2D_T336.	0.0410712	0.127045	-1.89575	-0.348249	-1.66421	0.216686	0.143759	1.99092	0.45173	-0.38858	-1.31497	-1.66965	-0.154583	-1.76167	-0.747738	3.68404	0.221801	5.21076	-4.4711	-5.41701	-2.60592	-4.51592	-1.49137	-2.04975	-1.0483	-1.07483	-0.840113	-1.87648	-1.41127	-2.39276	0.563512	5.70289	Down
Q8IVU3	Q8IVU3_S793.	HERC6	HERC6_S793.	0.0412571	0.126458	-1.89695	0.67284	-0.191294	-1.62978	0.198096	-2.16386	-2.1833	-1.57997	4.4968	4.41033	0.373732	0.012392	-1.28019	-1.98489	-2.2819	-0.607964	-3.19037	0.548458	-1.53667	-4.9086	-0.313824	-1.26506	1.21896	-0.438015	-1.74226	-2.91686	-7.21755	1.05546	-5.40199	-3.93861	Down
Q9H9H4	Q9H9H4_Y191.	VPS37B	VPS37B_Y191.	0.0491357	0.141556	-1.89727	0.319374	-0.555965	-0.829763	-0.00597715	-0.362508	0.451753	0.263244	0.962064	9.65879	0.0741668	-0.590785	-0.360482	-0.183959	-0.847878	0.161343	-2.45273	1.06673	1.29182	-1.38256	-0.280699	-1.27675	1.10862	-1.24423	-1.91558	-3.05753	-1.29253	1.80595	-6.78459	-4.53791	Down
P42685	P42685_S220.	FRK	FRK_S220.	0.0257302	0.0942024	-1.91522	0.630923	1.0659	0.697723	1.66917	-0.720402	-1.22749	0.804179	5.13744	4.94977	1.01241	1.30793	-0.516045	0.153972	0.802034	0.491763	1.27937	2.36193	-0.684783	-3.16056	1.39603	0.323786	2.69893	-0.432054	-1.57135	-3.95822	-3.51266	1.29181	-3.73293	-3.93703	Down
Q9H1C4	Q9H1C4_S550.	UNC93B1	UNC93B1_S550.	0.0196449	0.0813585	-1.92094	1.52799	2.7434	2.40778	2.71205	4.38246	4.77158	1.85646	2.90255	2.1045	1.27071	-1.29996	1.76885	6.58197	3.06001	6.22464	-0.622231	2.36532	-1.33665	0.0594797	2.98109	1.76484	3.4414	2.94167	2.63787	-1.16113	1.85203	2.028	0.395578	-4.09314	Down
P05062	P05062_T39.	ALDOB	ALDOB_T39.	0.0345448	0.112723	-1.92126	2.4633	1.50077	0.336947	0.698659	0.221275	2.50433	0.325065	3.19545	1.48552	0.414505	2.93198	3.63161	3.54622	1.93473	4.90082	1.56194	-4.51701	0.392318	-2.35959	-1.23025	1.59824	2.26072	3.35032	0.237061	-2.50719	-2.86052	1.11198	-1.84681	5.99626	Down
Q53TN4	Q53TN4_S248.	CYBRD1	CYBRD1_S248.	0.0253465	0.0933633	-1.92261	3.60189	1.63839	-0.725925	1.666	3.15251	4.21644	2.23972	1.04861	1.70501	-1.68706	-0.375002	2.09646	6.75044	1.12038	7.34544	2.38584	-0.1319	2.05743	-0.686431	0.783303	-0.594438	0.599674	-1.55573	0.965294	1.71855	-3.14138	3.91267	-1.07228	-0.616767	Down
Q12929	Q12929_S837.	EPS8	EPS8_S837.	0.0113492	0.0576471	-1.92286	0.712937	-1.09849	-1.34624	0.646158	0.420361	-1.06678	-2.78891	-0.0442934	-1.12144	-1.05629	-3.36829	-0.293893	1.51248	0.239076	-0.869968	-2.05633	-1.90473	-2.94051	-5.4566	-1.16637	-1.81267	1.00723	-2.60749	-1.50311	-2.33099	-2.65876	-0.0865359	-4.04396	-8.24785	Down
Q15124	Q15124_S122.	PGM5	PGM5_S122.	0.0365658	0.117925	-1.92379	1.36479	1.23749	1.10881	3.44128	2.16618	2.98061	2.34869	0.460597	-6.69446	0.549816	-0.318233	0.334808	2.61898	1.17954	3.47778	1.03772	-0.884055	2.72162	-0.651726	-0.140369	-0.194397	-5.06842	-0.0831218	-0.507655	-1.96489	-3.09752	1.88664	0.0548849	-4.86889	Down
Q9Y6R1	Q9Y6R1_T254.	SLC4A4	SLC4A4_T254.	0.00577353	0.0419716	-1.92731	3.77859	4.75676	3.12133	3.71776	1.22477	1.58524	4.89237	1.52202	3.41188	4.08615	1.42975	2.57374	4.50354	3.22771	4.148	-2.55624	4.56177	1.2043	-0.756086	3.48329	2.67762	2.36715	1.74989	2.53432	0.00972986	0.472728	-0.146203	-1.02264	3.21897	Down
P06396	P06396_S51.	GSN	GSN_S51.	0.037029	0.118705	-1.92798	-2.17863	-0.800312	-2.24954	0.103557	-0.243995	-0.0310035	-1.56542	1.28189	2.49123	-4.37075	-4.05461	-1.50198	-1.09304	0.0354409	-7.39976	-4.2993	-1.82701	-4.92086	-2.73147	-4.92497	0.907942	-3.18924	-3.3671	-0.550619	0.0544295	-5.66653	-6.11075	-6.20125	-4.30337	Down
X6RAB3	X6RAB3_S396.	USP6NL	USP6NL_S396.	0.0260856	0.0948032	-1.93132	0.818697	-0.492287	-0.694624	0.295542	0.157248	3.31913	-1.01022	-0.79655	1.09822	-1.22952	-3.21731	-0.000872135	2.58143	-3.23515	4.54026	-3.75499	-2.11304	-5.90727	-3.95597	0.56837	-0.16858	-0.197062	-0.0173001	-0.286561	-2.9014	-1.46154	0.819671	-0.177557	-5.49349	Down
Q15036	Q15036_S440.	SNX17	SNX17_S440.	0.0174285	0.0759798	-1.93155	-0.207634	-0.329547	-1.12161	-1.08092	-0.820124	-0.552596	-2.68561	-0.118823	-0.259894	-2.38889	-2.22112	-0.926365	-0.479297	-1.07621	-3.53694	-2.75398	-4.17739	-7.07453	-0.215371	-1.66018	-3.73972	-0.0152855	-1.22516	-0.939914	-4.36593	-4.30699	-0.211468	-4.93263	-8.04173	Down
Q92597	Q92597_S2.	NDRG1	NDRG1_S2.	0.00737239	0.0469355	-1.93213	0.698689	1.4967	-0.0600982	0.659822	-0.00674915	1.02741	-0.3778	1.13659	1.92436	1.09536	0.45464	0.25926	2.19822	0.937865	3.16393	-0.480593	-1.42188	-0.286282	1.49439	-0.664652	-0.555593	1.84578	2.65172	-0.546297	-4.12074	-3.32745	-2.10882	-0.706894	-5.18823	Down
Q96FN5	Q96FN5_S290.	KIF12	KIF12_S290.	0.00937854	0.0519031	-1.93341	0.876746	-0.151159	-0.96992	0.0149903	-1.47001	-0.108444	-0.685288	0.584663	0.465898	-1.30904	-1.45481	-1.18681	0.0806952	-2.08201	0.5692	-2.68235	0.25048	-1.78648	-4.91461	-0.0486407	-6.63895	0.452212	-2.7663	-0.366434	-3.6285	-3.47229	0.335335	-2.78728	-5.38424	Down
O76082	O76082_T550.	SLC22A5	SLC22A5_T550.	0.0429038	0.130357	-1.93931	1.39722	1.38282	0.928743	-1.18947	-0.510627	1.03829	2.69755	2.09116	-1.23731	-2.20929	-1.82821	0.205539	1.31841	2.24089	1.48706	-4.88636	1.00074	1.17334	-4.9758	-3.28909	-2.22698	2.07551	1.97157	-0.525993	1.25089	-1.90603	-0.0771012	-1.60387	-7.83924	Down
Q8IXS8	Q8IXS8_T306.	FAM126B	FAM126B_T306.	0.00793567	0.0480769	-1.94013	0.480594	0.765932	1.44001	1.60171	3.03438	1.61471	0.666225	0.633688	1.71613	1.29569	-0.779911	0.773384	2.64082	0.899847	1.63018	-3.44326	-1.73664	-1.92986	0.245601	0.431904	-0.447022	2.23985	0.860755	1.48217	-4.28337	-1.82162	0.611385	-4.35005	2.16411	Down
Q99835	Q99835_S724.	SMO	SMO_S724.	0.0406066	0.126214	-1.9414	3.09377	3.18284	2.44414	2.69119	1.7693	1.90444	2.78558	3.15291	5.53653	3.5526	3.11435	2.36338	4.13098	2.35174	3.99541	-0.0347137	3.35482	2.8913	0.805414	3.63637	2.92396	3.75068	3.48724	3.17369	-1.95183	0.668549	3.1936	-4.7599	-5.32095	Down
Q13563	Q13563_S166.	PKD2	PKD2_S166.	0.012974	0.0624855	-1.94569	4.73503	6.73926	6.75945	7.57726	4.96003	5.35557	6.36874	6.66917	8.86268	6.84023	6.81099	6.9043	6.02764	6.69862	6.43471	3.59457	6.94234	6.52664	5.32159	5.87334	5.28151	6.16265	5.17821	6.1228	1.64698	3.97745	3.82841	-2.32807	5.85935	Down
Q9Y6R1	Q9Y6R1_S245.	SLC4A4	SLC4A4_S245.	0.000128208	0.013	-1.94607	4.71971	5.27914	2.73196	4.02782	3.04599	3.36092	5.49249	2.22124	4.02991	2.98311	2.30824	3.737	5.27047	4.23128	5.63241	2.87897	2.69907	1.95731	1.01742	2.64591	2.59824	2.39082	1.74095	2.95904	1.77756	1.89549	0.76481	-1.1156	3.67865	Down
X6RAB3	X6RAB3_S391.	USP6NL	USP6NL_S391.	0.0157878	0.0705026	-1.94717	1.38358	0.317272	-0.271685	1.01487	1.31883	3.76469	-0.129395	0.0560122	1.65094	-0.83837	-1.01861	0.86881	3.07473	-2.69684	4.99837	-3.42378	-0.92117	-4.99634	-4.12868	1.21519	0.371422	0.503546	0.454324	0.405978	-3.47604	-0.866898	1.34304	-0.177291	-0.970098	Down
P98161	P98161_S3460.	PKD1	PKD1_S3460.	0.00284977	0.0319697	-1.94752	-1.84805	-1.94007	-3.11175	-1.27186	-3.42804	-0.791148	-4.02487	-1.15734	1.25124	-2.87388	-1.34949	-2.50754	-2.43089	-1.57468	0.226164	-3.96301	-2.99402	-4.65725	-6.35059	-2.81376	-2.70823	-4.83352	-1.05085	-1.64435	-3.03691	-5.64294	-1.37894	-5.52056	-5.7137	Down
Q8IV31	Q8IV31_S155.	TMEM139	TMEM139_S155.	0.0236984	0.0904563	-1.97386	0.939707	-0.46867	-2.46326	-0.356456	-0.433268	-0.548726	-1.01593	-5.2516	-3.18184	-4.74333	-1.54928	-0.846221	0.0034256	-0.192663	-4.97021	-3.78827	-5.44777	-4.52219	-6.12744	-0.803077	-5.54916	-0.880701	-3.27276	-1.31095	-2.26346	-5.06505	0.582252	-4.91978	-7.67206	Down
Q53SF7	Q53SF7_T330.	COBLL1	COBLL1_T330.	0.0276844	0.0997396	-1.97552	4.47388	3.42144	3.22935	3.89896	2.6409	4.0759	2.48939	3.03158	4.32062	3.04955	3.25873	2.99951	5.38217	2.50197	5.16057	1.96701	1.80988	0.601638	0.80842	2.49215	2.71924	4.21268	2.97556	3.57361	3.0697	1.19186	3.9003	1.00575	-7.64623	Down
Q8N4C8	Q8N4C8_S701.	MINK1	MINK1_S701.	0.029342	0.102479	-1.9812	1.40212	0.844068	0.946965	0.840369	-0.103404	-0.0189624	0.00190306	0.954626	7.42999	-2.35675	0.80443	0.131883	0.89831	0.279433	-0.168855	-3.67601	-4.59427	-1.91601	-3.97188	-0.77272	0.215716	1.66854	-0.585738	0.062139	-4.75969	-0.557127	-0.997827	-1.21342	4.45523	Down
Q9UKE5	Q9UKE5_S707.	TNIK	TNIK_S707.	0.0118971	0.0596231	-1.98746	1.69398	0.493672	1.27496	0.443131	1.28026	0.815974	-0.577102	-2.12982	0.164446	-5.45794	-0.841615	0.263107	1.60798	-0.897444	0.996291	-4.20245	-5.75472	-4.42006	-3.17004	-1.38201	-0.927265	0.87169	-0.455156	-0.690455	-1.84868	-1.24638	1.11342	-1.85812	-4.66633	Down
A0A1B0GTL5	A0A1B0GTL5_T899.	A0A1B0GTL5	A0A1B0GTL5_T899.	0.047841	0.138936	-1.98842	3.62738	1.2909	-3.36351	-0.645213	0.325429	1.12488	-1.44217	-3.34335	-6.58451	-2.03175	-4.02819	-1.25113	3.46264	-0.0758786	-5.90145	-2.32664	-5.13099	-4.23339	-4.5661	-3.98434	-2.99972	0.975802	0.280082	-1.7666	-3.10453	-5.48905	-3.21282	-3.78737	-6.07244	Down
P01833	P01833_S275.	PIGR	PIGR_S275.	0.0464596	0.136091	-1.98996	2.12993	-0.759509	-1.3541	-0.214782	-2.34573	1.19014	-3.69493	0.794078	1.19873	1.06792	-1.06224	-0.276739	2.36912	0.895147	4.48701	1.15992	-6.35187	-2.30161	-4.57425	-3.55475	-1.52701	2.49601	-0.41245	-3.45221	-3.7101	-4.4896	1.90929	-2.09398	3.17227	Down
P48764	P48764_S563.	SLC9A3	SLC9A3_S563.	0.0288322	0.101708	-1.99442	3.11375	2.47807	2.2807	2.32652	2.06223	3.77417	2.17462	2.46726	4.43706	1.93789	1.17562	1.65883	3.94809	2.33124	4.67758	-1.71711	1.43166	2.76813	-3.91983	2.39896	2.4906	3.63402	0.81823	1.56344	-4.39098	-0.276898	4.26435	-2.9979	4.13223	Down
Q96QE2	Q96QE2_S645.	SLC2A13	SLC2A13_S645.	0.00807778	0.0477903	-1.99736	-0.253677	0.430343	-1.26534	-0.236557	-0.642838	1.48805	-0.653803	-0.330607	0.709998	-0.502654	-3.23378	-0.438173	2.13632	0.240314	1.48372	-1.08775	-1.16992	-5.1058	-2.23193	0.168477	-0.450359	-0.787745	-2.53521	-0.243583	-4.97097	-3.01512	1.90015	-3.88267	-5.548	Down
Q05655	Q05655_Y334.	PRKCD	PRKCD_Y334.	0.0139183	0.0656742	-2.00301	-1.2312	-2.15832	-6.1393	-4.29457	-0.269224	0.688765	-3.11457	-3.85018	-5.37994	-4.59723	-4.82501	-2.44562	1.31838	-4.91622	-4.31922	-4.66144	-5.13498	-4.25678	-6.22161	-2.74875	-5.77933	-4.89293	-5.05477	-3.76129	-4.90512	-8.11976	-1.31835	-5.75968	-7.92533	Down
P43005	P43005_S220.	SLC1A1	SLC1A1_S220.	0.0334786	0.110832	-2.00413	2.11879	1.53584	-0.272545	0.91439	0.633465	2.02534	0.918329	0.0188456	-0.311182	-4.48968	-0.124874	-1.30135	0.417262	-1.09331	0.370811	-4.43584	1.05347	1.91328	-6.73555	-0.7217	0.933918	2.29628	-2.76246	-3.0528	-3.83324	-0.684441	-0.673762	-4.89058	-5.19492	Down
P51580	P51580_S14.	TPMT	TPMT_S14.	0.0331154	0.11005	-2.00845	3.11823	2.58623	1.62928	2.18428	1.10023	3.6067	1.83977	3.15809	2.06784	1.4428	2.37595	3.40949	4.79702	1.41986	4.01053	2.36593	0.817731	0.929256	0.175892	1.48159	1.43408	3.41539	3.31348	0.773605	-2.39631	-2.03635	4.08094	1.56593	-7.87625	Down
P98161	P98161_S3454.	PKD1	PKD1_S3454.	0.00761923	0.0470709	-2.0204	-0.0268993	-0.468729	-1.59009	-0.0185885	-0.855788	0.570958	-2.35188	0.754146	5.6747	-1.73147	-0.097456	-0.715978	1.87717	-0.0998416	-0.0958338	-3.93312	0.953752	-3.73675	-2.24011	-1.74794	-0.46784	-0.572315	-0.608669	-0.581077	-0.747653	-3.42313	-0.681443	-4.16587	-5.56394	Down
Q16706	Q16706_S82.	MAN2A1	MAN2A1_S82.	0.0185027	0.0782427	-2.02344	1.24515	1.70501	0.569656	0.367982	-0.294688	1.87286	-0.151297	-1.74802	-1.87797	-1.57423	-1.89942	2.05495	2.24485	-0.745587	3.16869	0.634148	-1.01638	-4.40441	-4.69106	-0.588376	-1.65747	0.280001	0.800478	0.868968	-2.05703	-3.92017	1.95412	-4.08462	-5.83764	Down
Q13621	Q13621_S885.	SLC12A1	SLC12A1_S885.	0.0198346	0.0813364	-2.02812	2.34977	1.55691	0.703164	1.73173	1.25924	2.67048	2.23029	0.583851	-1.01005	0.601895	1.02308	1.00215	2.40674	1.59905	2.66806	0.335957	-3.7054	2.53462	-1.44049	1.18332	-1.14863	2.969	-1.00254	0.727075	-3.14081	-1.08645	4.14545	-3.28201	-5.53143	Down
P19634	P19634_S785.	SLC9A1	SLC9A1_S785.	0.0134859	0.06448	-2.03775	1.39952	0.688231	0.177308	0.644068	2.06616	1.93243	0.736987	0.653909	0.978686	-0.00633478	-1.42171	-0.110564	2.28528	1.68036	2.19016	-4.37445	-0.625773	0.0291462	-2.18294	0.0606132	0.239759	1.52501	-0.0108542	0.528983	-4.08808	0.593544	1.21147	-0.89214	-7.57462	Down
Q9NQ84	Q9NQ84_S443.	GPRC5C	GPRC5C_S443.	0.0285032	0.10151	-2.03871	5.86255	3.84814	1.88236	3.66806	6.65042	5.85091	3.59056	2.41728	3.65919	-0.842506	1.05796	3.73382	6.28556	4.40037	5.26198	3.68532	2.54328	2.99378	-2.22843	3.50127	1.70455	5.23187	0.752642	3.34404	1.39094	2.85491	4.47751	-2.62421	-2.66447	Down
Q9Y281	Q9Y281_S3.	CFL2	CFL2_S3.	0.00412043	0.0374699	-2.04135	1.74227	2.97321	0.594079	1.8047	1.99175	2.82224	2.10266	3.17098	3.78453	1.89254	0.896658	1.97211	3.78376	2.71455	3.42384	-0.902459	0.368759	2.72246	-1.29728	1.08246	-0.123672	2.98254	1.88316	0.577433	-0.311476	-2.15758	3.13535	1.25397	-4.5006	Down
Q9NRR6	Q9NRR6_S249.	INPP5E	INPP5E_S249.	0.017811	0.07735	-2.0418	3.73919	2.38906	2.75842	2.57069	2.30644	2.71717	3.8445	1.44328	2.68152	0.95055	0.359795	1.36327	3.18149	1.31566	3.91179	1.73851	0.557045	1.53073	-0.967028	1.79186	2.26901	3.33005	0.919495	1.31439	0.71618	-0.440544	2.57668	-4.08004	-6.67755	Down
Q9HD42	Q9HD42_S101.	CHMP1A	CHMP1A_S101.	0.00182351	0.02584	-2.04255	-1.58211	-0.331535	-1.81426	-1.50317	-1.3109	-0.575277	-3.80137	-0.501859	0.174561	-2.89852	-0.849458	-1.34626	0.428765	-2.31507	-0.322849	-3.28699	-1.62183	-2.1667	-4.87324	-2.13507	-4.09369	-0.562443	-6.53543	-1.94483	-4.14071	-4.9385	-2.80426	-5.85442	-0.950315	Down
Q15678	Q15678_S594.	PTPN14	PTPN14_S594.	0.0109773	0.0559625	-2.0437	2.98887	1.92942	1.0328	2.48	1.7014	2.29477	1.00631	1.94705	2.87184	1.42427	0.824339	2.01574	2.58909	1.47565	2.21711	0.0802259	-0.0848899	1.02736	-1.01168	1.56236	1.3454	2.90345	1.17375	1.36418	-3.49416	-0.718535	3.32575	-4.18478	-5.02144	Down
Q5VWT5	Q5VWT5_S135.	C1orf168	C1orf168_S135.	0.0122834	0.060273	-2.04848	-0.489735	0.125358	-2.17426	0.395647	0.0414829	0.720824	-1.57827	-2.91727	-1.91842	-0.940035	-5.81041	-1.07987	-1.99839	-2.77114	-0.116014	-4.39716	-3.78489	-2.4529	-5.02877	-0.582051	-5.26738	-1.22612	-4.63553	-0.0413613	-3.12745	-7.47711	-0.625949	-6.65957	-2.51561	Down
Q16513	Q16513_S310.	PKN2	PKN2_S310.	0.00666979	0.0444464	-2.05058	-0.18339	-0.268662	-0.557893	-0.514344	1.78608	0.474344	0.731084	-1.55184	-2.65757	-0.771954	-1.75851	-1.13512	0.155838	-2.9125	0.832359	-3.84283	-1.83664	-0.907086	-4.87004	-0.134967	-2.88277	-1.80471	-2.46984	-1.01393	-1.54976	-2.39228	-0.364404	-3.74936	-8.66603	Down
Q9NQ84	Q9NQ84_S356.	GPRC5C	GPRC5C_S356.	0.01291	0.062407	-2.05596	2.99934	1.38433	0.387533	2.16058	3.09968	4.2892	1.68267	1.16493	2.47675	-0.244853	-1.34584	1.58718	4.56637	2.09295	4.71068	1.88287	1.37864	2.39079	-2.08971	1.08464	0.271903	2.59733	-0.531657	1.22597	-2.86572	0.254526	2.21977	-2.70229	-4.95639	Down
Q6P1N0	Q6P1N0_S118.	CC2D1A	CC2D1A_S118.	0.024508	0.0920585	-2.06009	2.6148	2.33705	0.420871	1.53026	0.160905	1.1648	0.533527	1.36045	-0.00109911	0.269784	0.813553	-0.0321069	2.714	0.548048	1.93261	-5.22428	1.17504	-0.896536	-1.05862	1.24582	-0.427917	1.59856	1.23334	1.97438	-3.48957	-1.76548	3.04891	-4.62155	-6.35701	Down
Q9H1C4	Q9H1C4_S547.	UNC93B1	UNC93B1_S547.	0.0233314	0.089382	-2.06188	1.52799	2.7434	2.40778	2.71205	4.38246	4.77158	1.85646	2.90255	2.1045	1.27071	-1.29996	1.76885	6.58197	3.06001	6.22464	-0.622231	2.36532	-1.33665	0.0594797	2.98109	1.76484	3.4414	2.94167	2.63787	-1.16113	1.85203	2.028	0.395578	-6.06625	Down
Q12923	Q12923_S887.	PTPN13	PTPN13_S887.	0.0239277	0.0909915	-2.06882	3.36203	3.31483	2.77818	3.74222	4.22887	3.86249	2.48755	2.74384	3.0332	4.00575	2.50178	3.69458	3.45429	1.61768	4.69874	-2.88967	2.87615	1.67684	-1.38646	3.12962	2.79042	5.02809	2.99783	3.58786	1.0063	0.383718	3.99915	-0.167823	-5.77126	Down
Q96S99	Q96S99_S227.	PLEKHF1	PLEKHF1_S227.	0.0384603	0.121214	-2.06974	0.533486	1.02401	2.33878	1.58507	4.32642	2.80705	1.06284	0.160199	-0.725281	0.993093	-1.49604	1.28323	5.48246	1.36294	6.83326	-3.93957	0.578176	-0.185036	-2.29776	0.613087	1.22177	-0.0540257	1.7267	-0.21304	4.61645	1.99671	1.8154	-2.7315	-6.39026	Down
P10644	P10644_S83.	PRKAR1A	PRKAR1A_S83.	0.0237126	0.0902894	-2.07142	4.56593	4.10589	4.84557	4.22789	3.54787	4.5772	3.69212	4.41972	5.8505	5.97987	4.1733	4.62514	5.64508	5.06255	5.27825	-2.47816	0.636887	2.19256	6.74027	2.80782	4.59484	4.56525	5.0433	3.49398	-4.46737	2.51778	3.42541	4.06312	3.75486	Down
Q8NI35	Q8NI35_S1212.	INADL	INADL_S1212.	0.00634343	0.0443784	-2.07245	2.2366	0.589037	0.401412	0.941054	1.54088	1.72554	-0.226105	1.22665	0.637534	0.247373	-1.02081	0.266305	3.99975	0.91623	2.10127	-0.235204	-3.60386	-3.38269	-4.41013	0.497842	-0.763669	2.64669	0.572539	0.303827	-3.68915	-3.28966	-0.0509028	1.90975	-0.975789	Down
Q9Y6R1	Q9Y6R1_S257.	SLC4A4	SLC4A4_S257.	0.00882188	0.0497163	-2.07286	5.35873	6.73497	4.89015	5.16964	3.53347	3.43108	7.06623	3.58743	5.429	6.45261	3.82601	4.76702	6.08079	5.38004	5.90774	-2.55516	6.44714	3.47383	0.803688	5.75015	4.97304	3.913	3.5953	4.69991	0.902061	3.26083	2.23883	1.1758	4.74211	Down
Q8IWW6	Q8IWW6_S240.	ARHGAP12	ARHGAP12_S240.	0.0165639	0.0734367	-2.07663	0.718303	0.62818	1.08829	0.813839	1.54652	0.137931	0.401785	0.111115	1.20411	0.92127	-0.460931	-0.323273	2.0145	0.35429	1.92106	-3.11234	0.393516	-2.26991	-6.39395	0.284432	-0.679624	0.526408	1.49074	0.747928	1.35857	1.0511	-1.02947	-4.95446	-6.14728	Down
P31323	P31323_S114.	PRKAR2B	PRKAR2B_S114.	0.010336	0.0539097	-2.08076	0.55966	-0.237231	1.03551	0.580327	3.65842	0.56648	-0.344674	-1.49248	-0.196462	1.64197	-0.868308	0.488146	1.71026	1.32042	2.04672	-3.84875	0.74471	-5.63661	-4.0016	0.317492	-1.018	0.42146	0.0246606	-0.133867	-2.18437	-0.0691876	1.52545	0.226595	-5.72785	Down
O75264	O75264_S80.	SMIM24	SMIM24_S80.	0.0177236	0.0770426	-2.08583	0.654843	-0.0590544	-0.140824	-0.841167	-2.18946	0.619833	0.583357	-0.265003	-3.42219	-5.13406	-3.41948	-0.689407	0.96425	-0.57822	1.30016	-0.757465	-3.73264	-3.24485	-4.0104	-5.15339	-6.81761	0.504904	-5.43665	-2.20465	-4.24119	-4.42661	2.15759	-2.77819	-0.835786	Down
P22792	P22792_S467.	CPN2	CPN2_S467.	0.0418904	0.127803	-2.08924	0.633337	0.108033	0.639557	1.63769	-2.07661	1.15457	-1.79764	2.00563	-1.44609	0.645672	0.246785	2.89255	2.931	0.4299	4.31745	2.46634	-4.04192	-2.08287	-8.98397	0.0749278	0.410694	0.786421	1.50368	0.609146	-3.23188	-4.32321	1.79078	-2.98076	0.253667	Down
Q9C0H5	Q9C0H5_S366.	ARHGAP39	ARHGAP39_S366.	0.00446531	0.0381921	-2.10062	-0.607556	-1.00764	-2.10176	-0.663374	-0.852372	0.217062	-2.80406	-1.03373	0.977479	-0.455825	-2.32468	-1.01265	0.951211	-5.47605	1.38858	-3.95114	-4.00572	-4.29805	-4.67065	-0.90528	-1.25044	-2.17207	-0.700544	-0.944465	-4.69664	-4.63199	-0.577396	-4.28065	-6.14198	Down
P22004	P22004_S405.	BMP6	BMP6_S405.	0.00837133	0.048365	-2.10284	0.504088	0.95329	-0.403541	1.65387	1.09713	4.02507	0.175658	1.88722	1.7545	-1.53664	1.80786	-0.14743	4.87385	2.06303	6.7696	-3.38708	2.58923	-1.0792	-0.388725	-0.969476	2.09726	-0.621937	-1.106	0.784981	-1.58727	0.217645	2.21245	-3.08679	-1.33582	Down
Q9NRR6	Q9NRR6_S241.	INPP5E	INPP5E_S241.	0.0120061	0.0598792	-2.10469	0.679169	0.211436	-1.64094	-4.67054	0.786967	1.0122	1.69675	-1.0849	0.677903	-0.908544	-1.63247	0.357321	1.23195	-1.60967	0.496141	-3.10104	-3.84906	-0.0385828	-6.09417	-0.600746	-1.384	0.744644	-1.82365	-1.49696	-3.7372	-3.37288	1.82023	-5.90444	-4.73189	Down
Q9HBG4	Q9HBG4_S430.	ATP6V0A4	ATP6V0A4_S430.	0.00419435	0.0377381	-2.11405	0.599903	0.284493	-3.48424	-2.40231	0.235549	1.26468	0.453464	-0.559755	0.0719085	-1.75778	-2.84715	-1.23369	0.779984	-1.32959	4.59202	-3.69737	-0.152214	-4.48082	-3.89967	-2.72694	-1.49107	-0.480137	0.564477	-2.5745	-3.66742	-3.18362	-1.03531	-3.4495	-4.29965	Down
P15374	P15374_S94.	UCHL3	UCHL3_S94.	0.0194515	0.0807376	-2.11619	-0.360676	-0.118443	0.628525	-0.315599	0.107509	-0.776515	-1.51794	-0.0428572	-1.49058	0.976701	-2.29719	-0.464247	0.970202	-1.25378	1.53718	-3.83258	-5.50695	-4.43272	1.26221	-1.53204	-0.224813	0.347898	1.50746	-1.13268	-3.96916	-3.7277	-3.95693	-0.108093	-8.4437	Down
Q96K21	Q96K21_S121.	ZFYVE19	ZFYVE19_S121.	0.0168769	0.0747969	-2.11847	4.18028	3.07255	2.22795	2.74697	3.09401	2.52649	1.81044	3.83583	4.02899	3.0867	3.28512	3.12217	4.47511	2.74953	3.21524	-3.13541	1.07944	2.14944	-4.46537	3.12591	2.84245	3.7081	3.18398	3.25398	-3.2589	-0.112476	4.48549	0.210446	1.56789	Down
Q9UQN3	Q9UQN3_S215.	CHMP2B	CHMP2B_S215.	0.0460465	0.13561	-2.11961	7.9941	7.15823	6.72986	6.44639	5.87966	5.13507	5.40673	7.54249	8.19345	6.48643	6.89539	5.81096	8.0077	6.16301	6.21923	5.39431	6.12417	4.77684	4.50822	6.4766	7.01575	8.05753	6.0733	7.21614	0.33724	2.66948	7.57037	2.55376	-5.05078	Down
Q9NQ84	Q9NQ84_S389.	GPRC5C	GPRC5C_S389.	0.017852	0.0773566	-2.12212	7.22029	5.56405	4.96713	5.86058	7.06442	7.26153	5.3715	5.43497	6.77169	4.19362	3.6934	5.57937	8.06043	6.87069	7.73658	6.1725	5.62705	5.02857	2.16586	5.60729	5.14553	7.60219	3.59293	5.00262	0.102755	4.82816	6.61548	-1.62898	-0.0313196	Down
Q12923	Q12923_S1509.	PTPN13	PTPN13_S1509.	0.00384844	0.0357267	-2.12614	-1.0738	-1.73061	-2.75759	-1.1649	-1.14264	-0.34149	-2.65516	-0.65743	2.45228	0.318297	-2.16951	-1.36746	-2.04747	-2.7022	-2.09442	-4.45862	-4.73401	-3.53087	-5.74773	-1.56965	-2.51232	0.299568	-1.11412	-1.6442	-5.06693	-5.54052	-1.09923	-4.85826	-6.04755	Down
Q96EY5	Q96EY5_S195.	MVB12A	MVB12A_S195.	0.0374219	0.119234	-2.12643	1.88491	1.06105	0.501398	1.07466	-0.00175381	3.99685	1.29146	0.782499	1.90817	0.225278	-0.464901	0.509999	3.70895	0.599688	-6.5382	-1.95426	1.5827	0.0172968	-0.63508	-4.27021	-0.233769	0.965136	0.282896	0.77206	-2.73941	-3.0594	2.14116	-5.5431	-7.25868	Down
P50851	P50851_S1135.	LRBA	LRBA_S1135.	0.00776038	0.0475469	-2.12657	-2.91306	-2.50601	-1.43168	-2.3976	0.91876	-0.796082	-1.66022	-4.17718	-7.092	-2.62737	-6.33831	-2.80349	-0.546041	0.98322	0.171097	-5.26414	-6.23201	-3.46459	-4.09392	-3.82124	-5.30575	-4.60886	-3.74657	-2.54481	-3.53754	-0.723956	-5.25293	-6.19118	-5.9861	Down
Q9UPZ9	Q9UPZ9_S370.	ICK	ICK_S370.	0.0283601	0.101099	-2.13945	-6.59879	0.512287	-0.193177	0.978715	-6.10731	-4.45858	-0.606342	-0.382461	-1.33029	-0.342586	0.243983	-1.01475	-3.05071	0.0162778	-6.26742	-0.565834	-1.05898	-1.7145	-5.5049	-4.38478	-6.49972	0.00486279	-6.72049	-4.16684	-4.66169	-5.34793	-4.83013	-4.3578	-6.83797	Down
U3KQ91	U3KQ91_S525.	ADCY3	ADCY3_S525.	0.0141777	0.0661556	-2.14543	1.47971	0.951836	0.790914	1.31497	0.182054	1.24721	0.451324	-0.298699	2.48697	-0.0261216	-0.81813	0.430042	2.08701	0.401914	1.7382	-2.35143	-0.923378	1.16513	-5.917	0.416054	0.897734	1.23343	0.409597	0.591443	-4.00055	-1.7396	1.82306	-3.35788	-6.69141	Down
P05783	P05783_S34.	KRT18	KRT18_S34.	0.0232505	0.0892845	-2.15407	1.53819	2.83492	3.14219	3.05409	4.51783	1.02194	0.874248	0.494954	-3.53288	-0.52376	-0.805839	2.57293	3.2272	4.22231	4.38063	0.906883	-0.189694	-4.02829	-5.54743	-2.25679	1.73443	3.17229	1.28304	1.7809	0.646482	-2.27391	0.2079	-2.31396	1.9388	Down
Q8N3F8	Q8N3F8_S486.	MICALL1	MICALL1_S486.	0.0022259	0.0286726	-2.15874	-1.15552	-0.113895	0.64123	0.113422	0.232503	-2.95971	-1.16493	0.414913	-3.58403	-4.6753	-0.318287	-0.874554	0.949614	-2.42466	-1.6065	-2.41264	-5.84762	-4.28813	-4.50582	-4.08396	-0.902976	-0.546711	-2.71663	-0.949476	-3.51987	-2.04882	-5.80253	-3.01335	-5.00781	Down
Q9Y4F1	Q9Y4F1_T24.	FARP1	FARP1_T24.	0.0079398	0.0479387	-2.15896	1.15906	1.47871	1.53832	1.32983	2.23567	1.16523	3.25909	-1.61821	1.00232	0.904024	-2.26265	-0.0615678	3.04813	1.26557	3.29079	-0.24802	0.834968	1.99779	-4.59595	0.395339	-0.647768	-0.63074	-0.175381	-0.585031	-2.35804	0.879716	1.26242	-4.77924	-5.0235	Down
Q9NZZ3	Q9NZZ3_S86.	CHMP5	CHMP5_S86.	0.0281305	0.100784	-2.15996	4.06359	3.22936	2.90095	3.73474	1.96223	3.06097	2.49995	5.85292	8.4038	2.21437	3.32632	1.74288	4.44173	2.79562	4.23249	3.13447	4.37654	2.49626	1.97361	3.02108	3.03316	4.35464	1.88148	2.7353	-2.97945	-0.123985	4.49892	-4.12674	-3.68353	Down
Q9NQ84	Q9NQ84_S448.	GPRC5C	GPRC5C_S448.	0.029929	0.103489	-2.16435	7.08622	3.98686	1.62426	4.06045	6.61435	7.39074	3.79623	3.02835	4.02933	1.14035	1.26044	5.37095	10.6879	4.7567	10.4937	4.86603	3.06679	1.85382	2.77201	3.85149	2.40709	6.08146	2.40312	3.77209	0.869425	3.68073	5.51689	-1.03655	-0.100164	Down
Q9NZH0	Q9NZH0_Y376.	GPRC5B	GPRC5B_Y376.	0.0277228	0.0997008	-2.16567	4.31116	1.95624	1.51273	2.77961	4.51681	4.8398	0.990263	2.79605	7.16594	1.20411	2.01499	3.8109	5.67283	4.16769	4.67545	4.31159	3.71268	0.919223	1.48649	1.88175	3.31157	5.12634	1.92224	2.25847	-2.81902	1.30366	1.90388	-0.375242	-6.3427	Down
P36871	P36871_S505.	PGM1	PGM1_S505.	0.0413451	0.126639	-2.16737	-1.00613	-2.69631	-7.01443	-2.25021	-5.80138	0.25651	-3.67633	-1.26898	-2.84452	-4.06945	-1.68188	0.784064	3.94643	-4.37066	5.20261	-2.23442	-3.43323	-5.87106	-5.14053	-4.8875	-4.08767	-3.12626	-0.393869	-3.6836	-3.90786	-5.70659	-0.878924	-4.03544	-7.6808	Down
Q8TBZ3	Q8TBZ3_S465.	WDR20	WDR20_S465.	0.045009	0.134102	-2.16786	1.30632	-1.79356	-1.966	-0.997077	-0.777926	2.9332	-2.28004	-2.39505	-1.47832	-1.84423	-1.60396	-0.945552	7.38298	-1.9373	6.12263	-3.27472	-4.53251	-2.10963	-0.165576	-2.88348	0.581973	-0.834459	0.332036	-1.54063	-2.26974	-1.2959	0.674906	-6.65392	-6.63405	Down
Q4VX76	Q4VX76_S231.	SYTL3	SYTL3_S231.	0.0408901	0.126624	-2.16824	0.172162	-2.97431	-2.35305	-1.26882	0.844609	0.306079	-3.07806	-4.98993	-2.91146	0.669785	-6.42324	-0.0804362	5.05925	-3.49491	5.75959	-2.83093	-1.35871	-4.81549	0.491041	-4.69868	-2.14392	-2.90277	-3.68267	-4.02796	-3.85533	-0.915078	-3.93595	-2.53111	-6.92641	Down
A0A087X2D8	A0A087X2D8_S25.	SPAG9	SPAG9_S25.	0.0290425	0.10195	-2.16841	0.0660114	-1.00635	-0.961562	0.0854383	-2.07364	-0.929375	-1.08781	0.465019	-7.63271	-3.47993	0.799373	1.52116	2.50433	1.61692	1.06625	-2.95974	-2.24616	-3.4912	-3.30015	-2.60144	-3.35751	2.55183	0.769362	-0.30073	-3.66579	-4.77399	-3.8184	-3.24108	-8.36644	Down
P27797	P27797_S231.	CALR	CALR_S231.	0.0218016	0.0859467	-2.16883	1.56948	-0.531196	2.30961	2.17555	-2.03845	0.197369	-1.64993	0.208169	-2.52097	-0.774302	-0.0653963	0.49282	-3.77606	0.125265	3.88538	-4.70691	-1.71534	-3.56873	-2.07886	-4.00665	-0.00241756	-0.18547	-0.377694	-1.266	-2.93265	-5.65068	4.59879	-4.11079	-4.72667	Down
Q13522	Q13522_S38.	PPP1R1A	PPP1R1A_S38.	0.046389	0.136067	-2.16888	0.832343	-5.39952	-3.47973	-2.70539	-6.70327	3.14735	-0.330693	-0.0362225	-4.01314	-5.30613	-0.614524	-0.840456	2.01209	2.41376	3.0524	-0.217633	-3.64367	-2.21009	-5.27183	-3.67889	-5.10531	0.559889	-5.10883	-4.35463	-2.80374	-6.30883	0.218093	-3.0203	-6.19163	Down
P98161	P98161_S4263.	PKD1	PKD1_S4263.	0.00241339	0.0303729	-2.16999	1.51578	2.19264	0.969121	2.20883	0.993517	0.702895	0.745894	1.52044	2.44604	0.882411	1.96305	1.42289	2.90629	1.49027	0.547839	-1.44387	1.44646	-0.463216	-1.04582	1.05419	1.08739	0.534657	0.848337	1.71089	-2.80915	-1.50102	0.553092	-4.56625	-4.77824	Down
Q86XT2	Q86XT2_S23.	VPS37D	VPS37D_S23.	0.0457831	0.135369	-2.17472	1.45693	1.36951	1.47422	1.85804	-0.796151	0.161584	0.991288	4.00896	11.0164	2.26625	1.53814	0.275664	0.805345	0.965861	0.337967	-5.38496	3.34018	1.63971	0.615103	1.43651	0.787358	1.84424	0.816413	1.19067	-3.48528	-0.680721	1.90563	-3.73796	-4.85167	Down
Q9NZH0	Q9NZH0_T318.	GPRC5B	GPRC5B_T318.	0.0150052	0.068118	-2.1786	2.09606	0.428671	-1.14262	1.81199	3.70424	3.51083	0.376829	2.89608	5.66079	0.77376	0.113594	2.18964	3.16591	2.45255	1.82701	0.318743	1.82555	0.740884	-6.30919	1.08226	1.61905	3.0464	-0.485021	1.44559	-0.706655	0.366523	-0.237741	-5.40995	0.0774212	Down
I3L4C2	I3L4C2_S479.	BAIAP2	BAIAP2_S479.	0.0073569	0.046996	-2.1817	2.01156	0.0794649	-1.25263	0.0303388	-0.249378	-3.5885	0.48163	-1.99086	-5.22531	-0.770002	-0.891759	-0.214856	-4.77533	-0.271312	-1.30426	-3.13332	-4.54911	-2.17891	-5.28925	-1.34528	-6.20434	1.13957	-4.17053	-0.433276	-3.60196	-3.76802	-3.68911	-4.18089	-5.87512	Down
P29353	P29353_Y427.	SHC1	SHC1_Y427.	0.0307762	0.105168	-2.18725	1.1473	0.488134	1.89462	0.983778	-0.439363	0.325697	1.30854	0.954076	7.64548	1.06085	-1.45218	0.352072	2.01293	0.826477	0.454177	-4.53082	-0.0354495	1.10968	-2.73654	0.592543	0.479035	2.0306	1.50905	0.252605	-4.24149	-2.23658	4.01277	-5.76813	-4.66702	Down
Q8IZ21	Q8IZ21_S118.	PHACTR4	PHACTR4_S118.	0.0159662	0.0710521	-2.19332	4.41858	2.47784	1.13162	1.38463	1.66216	1.44927	1.58785	0.85147	-0.319003	-1.22148	3.41893	1.65951	3.76429	2.87319	1.74188	-3.87833	-0.00112104	-3.66727	-0.52397	0.198055	1.38411	4.48505	0.602306	2.52282	-1.94777	0.0523009	1.54199	-0.22366	-6.16226	Down
Q96A49	Q96A49_T248.	SYAP1	SYAP1_T248.	0.0213323	0.0850541	-2.19692	0.373322	1.39536	1.59953	0.992295	2.2663	-0.196179	1.37939	1.17457	0.877797	2.4391	0.817845	1.38169	2.75141	1.71894	3.16698	2.53858	0.649061	-0.195099	-3.33915	1.34999	0.817745	2.49533	1.98307	1.01746	-5.44232	-1.57364	0.710674	-4.03675	-7.06938	Down
Q8IWW6	Q8IWW6_T231.	ARHGAP12	ARHGAP12_T231.	0.0156154	0.0699789	-2.2021	2.77498	1.55729	1.56718	1.99885	2.79365	1.41634	1.59968	1.03892	2.96502	2.35339	0.885747	1.11274	3.18002	1.70307	3.18873	-2.97116	1.08212	-1.19447	-3.56293	2.1719	0.471364	2.84031	3.07661	1.89612	1.35871	1.46374	1.20015	-5.32387	-5.21151	Down
Q92630	Q92630_T544.	DYRK2	DYRK2_T544.	0.0290145	0.102061	-2.20396	1.7298	1.64739	-0.949137	0.201948	-0.385971	1.28282	0.326908	0.0225744	1.63345	-0.83539	-0.418758	-0.214208	7.44662	-0.279561	5.59346	-2.53588	-3.55249	-4.8284	-1.75033	1.76419	0.608485	-0.803023	1.00948	1.30932	-3.29898	-0.980369	1.25522	2.8482	-6.21899	Down
O60658	O60658_S27.	PDE8A	PDE8A_S27.	0.0456431	0.135269	-2.20981	2.65442	2.87779	1.57491	3.18231	1.0952	3.87773	1.42244	2.84548	4.5399	1.85911	2.64729	2.09132	5.54896	2.27152	5.36033	3.05707	3.11225	1.55109	0.786853	1.50769	2.26474	2.78544	2.9786	2.58183	-0.394355	0.866791	3.35833	-5.66436	-8.80389	Down
Q4KMP7	Q4KMP7_T148.	TBC1D10B	TBC1D10B_T148.	0.0136353	0.0648409	-2.22429	2.65326	0.831742	0.591162	0.482003	2.26994	2.71682	0.558705	-0.343705	-0.464754	0.475109	-1.45503	0.384098	5.83595	-0.469832	6.98915	-2.93307	-3.66789	-0.0381145	1.33283	0.111363	0.533077	0.411654	1.33269	0.450302	-3.51467	-1.55627	2.67773	-4.12062	-2.50808	Down
Q9Y5K6	Q9Y5K6_T465.	CD2AP	CD2AP_T465.	0.0315396	0.107077	-2.23596	3.74025	2.03517	0.827013	1.56968	1.48601	3.32322	0.946798	1.52102	5.70663	0.145113	1.05772	1.08985	3.06607	1.58007	2.28761	-2.67603	-0.848789	-1.04287	-5.25933	1.18067	1.02764	3.36244	1.13184	1.60436	-3.38728	-0.261508	2.7447	-6.13888	5.6163	Down
P98161	P98161_S3523.	PKD1	PKD1_S3523.	0.0197802	0.0813302	-2.23856	2.40415	2.44613	2.02087	2.95341	1.16086	1.42289	2.1855	4.27923	10.8313	2.69447	3.26741	2.66426	3.42732	2.44845	3.35671	1.88853	3.76392	2.48183	1.66146	1.77859	1.96161	3.18511	2.16775	1.54366	-2.29295	0.599188	2.59072	-3.63217	-4.64507	Down
Q12923	Q12923_T2234.	PTPN13	PTPN13_T2234.	0.00358202	0.0343742	-2.25322	-0.157375	-0.100999	-0.93892	-0.0748534	-2.08812	-0.868165	-2.65587	0.957534	-0.138254	0.0359159	-1.31538	-0.916145	-1.08302	-3.49692	-0.829973	-0.772937	-3.07918	-6.29822	-6.72085	-0.829973	-2.79653	-1.48912	-1.02669	-0.788816	-2.79833	-4.59825	-1.52478	-4.7325	-6.84804	Down
Q1MSJ5	Q1MSJ5_S857.	CSPP1	CSPP1_S857.	0.0266875	0.0966707	-2.25645	3.93328	3.10308	2.75297	3.50272	0.363759	1.89105	1.80656	3.30877	5.80721	1.31215	1.93221	1.43298	3.01371	2.43838	1.03221	0.688793	2.2978	0.0513554	-4.56951	3.07141	1.11806	3.88331	2.85931	3.86817	-1.90837	-1.08639	2.75736	-3.46938	-6.02985	Down
Q96EY5	Q96EY5_S192.	MVB12A	MVB12A_S192.	0.0403772	0.125554	-2.27302	1.88491	1.06105	0.501398	1.07466	-0.00175381	3.99685	1.29146	0.782499	1.90817	0.225278	-0.464901	0.509999	3.70895	0.599688	-7.60881	-3.5351	1.5827	0.0172968	-0.63508	-4.27021	-0.233769	0.965136	0.282896	0.77206	-3.30825	-3.0594	2.14116	-5.53667	-8.1669	Down
Q1MSJ5	Q1MSJ5_S1030.	CSPP1	CSPP1_S1030.	0.0298105	0.103284	-2.27391	4.64014	4.5578	3.64869	3.99917	0.585866	2.17817	2.102	4.38414	3.42228	3.18476	2.86928	1.53623	5.44873	3.2192	4.45474	1.87553	4.08054	-0.00807095	-1.35356	3.63008	1.95614	5.13176	3.98837	4.64629	-4.31085	-0.851361	3.51486	-2.89897	-4.35301	Down
Q9Y6R1	Q9Y6R1_S1029.	SLC4A4	SLC4A4_S1029.	0.00430296	0.0378837	-2.27921	5.81393	5.14708	3.694	3.78146	4.23334	6.51957	5.93932	2.16172	4.12503	3.13299	0.752713	4.09918	7.47034	4.79217	9.88953	-1.61634	3.92428	3.84963	1.37677	3.84628	3.60646	2.96247	0.353065	3.52603	2.706	2.82685	4.18333	0.576725	2.75176	Down
Q8TE68	Q8TE68_Y684.	EPS8L1	EPS8L1_Y684.	0.0337276	0.111316	-2.28407	2.04799	-0.629017	-4.68235	-1.49116	0.0319214	2.28889	-2.4359	-2.43306	-1.20705	0.967498	-1.4841	-1.15885	6.66962	-1.98445	7.25026	-2.77665	-1.82912	-1.91329	-5.21467	-1.48305	-0.671249	-0.601331	0.395231	-1.63475	-4.19535	-4.29364	1.55415	-2.31111	-5.36865	Down
Q92597	Q92597_S330.	NDRG1	NDRG1_S330.	0.0120469	0.0599277	-2.30962	3.39511	3.42863	2.86461	3.25104	3.31571	3.57689	2.46753	2.89407	3.57758	3.11173	2.18132	4.41267	5.31886	3.82819	4.79805	-3.5292	1.03749	0.83517	3.21694	1.5585	2.64322	3.81497	4.10934	2.50472	-2.5584	0.724867	3.57148	3.68199	-5.01854	Down
Q495M3	Q495M3_S26.	SLC36A2	SLC36A2_S26.	0.0200253	0.0817448	-2.31075	1.85234	2.48329	-0.464038	1.23488	-0.71172	0.479764	1.08219	1.82691	4.93576	-4.41209	0.571498	1.0356	3.55616	1.12609	1.09127	4.00769	-0.686534	0.693729	-5.49258	-1.47701	-3.75789	-1.91525	-4.51802	2.3013	-2.18579	-4.73971	1.20941	-2.00342	0.85564	Down
Q9Y6R1	Q9Y6R1_S1069.	SLC4A4	SLC4A4_S1069.	0.02085	0.0835455	-2.31577	4.06509	5.64268	4.12918	3.8741	3.11339	3.44809	6.92966	2.55121	4.07005	3.9899	1.78523	3.91706	0.775372	4.484	4.85153	-0.117247	5.10433	4.1808	-4.81713	4.30928	3.31711	3.09893	0.86842	3.24592	0.0045619	2.75169	1.93556	-4.94248	2.42428	Down
P05062	P05062_S36.	ALDOB	ALDOB_S36.	0.0151343	0.0683191	-2.32276	3.68372	2.59513	1.36951	1.67164	1.47152	3.60009	1.25643	4.46905	2.60554	1.58171	4.3535	4.86006	4.71471	3.06853	5.95406	1.55548	-0.994833	1.29259	-2.85043	0.000478268	2.73609	3.75191	4.46908	1.23859	-1.54271	-2.20663	1.33038	-3.63829	6.44446	Down
Q9UPZ9	Q9UPZ9_S507.	ICK	ICK_S507.	0.00801786	0.0478788	-2.33523	0.684756	-0.425117	-1.36905	-0.817106	-2.23045	-0.77066	-1.88381	-0.0949011	6.22224	-5.43289	-1.02945	-1.98583	0.852527	-0.570629	-1.3639	-3.34654	-1.91128	-6.1583	-4.18446	-1.14333	-2.26506	-0.88913	-2.00884	-0.709513	-4.29906	-4.23918	-0.227353	-5.18683	-5.65773	Down
Q9NZZ3	Q9NZZ3_T23.	CHMP5	CHMP5_T23.	0.0250304	0.0927228	-2.3377	3.41436	2.90397	1.18992	2.21165	2.37043	3.47589	2.95536	2.4883	4.92089	1.21665	1.73027	2.21269	3.96749	0.9246	4.09312	-2.43038	2.30067	1.61181	-1.53007	4.08187	2.55303	2.11059	1.92354	2.72022	-3.97218	-0.360201	4.03515	-0.605363	-7.76265	Down
Q96FN5	Q96FN5_S626.	KIF12	KIF12_S626.	0.0241958	0.0915789	-2.34326	5.98702	5.78703	4.36685	5.17199	3.47496	6.24311	5.21586	4.82838	5.24365	4.62984	3.46676	4.49007	5.74929	3.70972	5.71967	3.47722	6.07838	4.333	2.33064	4.35822	3.31458	5.34517	4.42048	4.99556	-3.95029	1.39369	5.76139	-2.22462	-3.2938	Down
Q9UKG1	Q9UKG1_S401.	APPL1	APPL1_S401.	0.0106732	0.0548101	-2.3465	-1.22594	4.24257	0.792374	2.84315	1.95563	0.187603	1.36889	5.24566	4.15656	4.00844	2.73786	1.78431	2.4987	-0.405792	2.39116	-1.36488	3.91622	-2.25718	3.57992	-0.592554	2.74037	-1.78185	1.01905	1.9007	-2.40176	-0.52192	0.166232	-1.2562	-5.58809	Down
P15941	P15941_Y1198.	MUC1	MUC1_Y1198.	0.00751661	0.0467194	-2.35202	-2.96121	-2.86995	-2.96959	-2.07663	-3.29662	1.60668	-4.38429	0.493015	4.66639	-5.84039	-2.57359	-0.40137	-1.15737	-1.64635	-0.0209694	-3.61631	-5.30624	-2.74911	-5.51807	-2.17362	-5.6979	-4.24702	-3.90889	-5.28725	-4.80157	-1.80132	0.101561	-4.50058	-5.29199	Down
Q6MZW2	Q6MZW2_S46.	FSTL4	FSTL4_S46.	0.00373937	0.035465	-2.35302	1.65216	1.98334	-0.299341	3.14591	-1.38961	3.02358	1.89345	2.8259	2.96096	0.141271	2.52322	4.34998	4.33234	2.08921	4.45029	1.21239	0.953434	-2.79419	0.815289	-5.24956	2.13716	2.15936	0.33481	0.85518	-1.38949	-0.546376	0.782341	-2.78009	2.00459	Down
Q96PU5	Q96PU5_S754.	NEDD4L	NEDD4L_S754.	0.00874076	0.0495714	-2.35307	1.78261	1.48063	1.30743	0.97127	1.76953	0.138691	1.40123	-0.114442	-1.60527	0.428913	1.10592	1.22728	1.76218	1.67664	1.36025	0.553683	-5.8007	-1.92666	-5.64982	0.995201	0.11831	1.02213	2.38991	0.840825	-1.11303	0.107159	-2.17032	-2.37598	-6.22035	Down
P15941	P15941_Y1219.	MUC1	MUC1_Y1219.	0.0192245	0.0805742	-2.35383	-4.07206	0.588119	0.518782	1.2949	-1.27824	3.79779	0.868085	-0.175262	-0.3316	-4.64755	-1.39619	2.25274	-2.98208	1.50904	2.35515	-0.919809	0.164753	1.09506	-4.73922	-0.560608	-5.34079	0.193998	-4.1016	-1.43985	-2.44453	0.424835	-4.35744	-5.44497	-7.06858	Down
Q96QE2	Q96QE2_S640.	SLC2A13	SLC2A13_S640.	0.00566298	0.0414354	-2.36018	-0.253677	0.430343	-1.26534	-0.236557	-0.642838	1.48805	-0.653803	-0.330607	0.709998	-0.502654	-3.23378	-0.438173	2.13632	0.240314	1.48372	-2.69608	-1.16992	-4.83003	-4.93986	0.168477	-0.450359	-0.787745	-2.53521	-0.243583	-2.44413	-3.01512	1.90015	-6.38635	-6.61019	Down
Q9NQ84	Q9NQ84_S451.	GPRC5C	GPRC5C_S451.	0.0227153	0.0875315	-2.3673	8.02997	5.43318	3.2028	5.49535	7.48875	8.17444	4.44737	3.68088	5.14342	2.03922	2.46955	6.16731	11.6727	5.64282	11.5524	5.65964	4.54807	3.81212	3.03358	5.02227	2.93858	7.09432	2.70652	4.90722	0.224799	4.84596	6.64203	0.380554	-0.360497	Down
Q9HAT8	Q9HAT8_T290.	PELI2	PELI2_T290.	0.0131662	0.0631724	-2.3811	1.60548	1.0542	0.514942	1.61461	-0.322343	0.517404	1.72989	0.690757	8.66886	0.177966	0.0869541	0.317579	1.03557	-0.969607	0.534957	-3.14027	-0.331606	1.65724	-4.07187	0.0143065	0.00794983	1.37384	0.657031	-0.626163	-7.00226	-2.04267	2.19821	-3.04304	-2.87942	Down
Q16827	Q16827_S123.	PTPRO	PTPRO_S123.	0.0022356	0.028313	-2.38434	-0.689466	-1.58221	-2.27438	0.771359	0.398683	-0.987602	-1.62848	0.436888	5.39782	-1.74493	-2.38794	-0.968522	-0.182884	1.13439	1.68561	-3.14949	-4.89893	-0.0986214	-3.8603	-1.16941	-0.292764	-0.141255	-0.460392	-2.30776	-2.49049	-4.82837	-3.79179	-4.24116	-4.09687	Down
Q9UHR4	Q9UHR4_T118.	BAIAP2L1	BAIAP2L1_T118.	0.00638885	0.0441786	-2.38545	2.12166	2.59219	-0.238866	1.86446	3.39635	4.84463	2.17028	0.576853	2.25753	-1.77449	-2.10568	1.5585	2.68334	-0.289124	2.94333	0.735209	-0.99235	0.200122	-0.539301	1.27169	-2.57347	1.63784	-3.03565	1.0434	0.308782	-1.38518	0.875616	-2.85219	-6.99662	Down
A0A2R8Y6R2	A0A2R8Y6R2_S76.	A0A2R8Y6R2	A0A2R8Y6R2_S76.	0.00498959	0.0404255	-2.39443	0.747673	-0.47023	1.32554	1.25818	0.0420494	-0.367982	0.928077	1.49486	0.869001	0.12153	0.580937	-0.457025	0.241316	-0.206529	1.4415	-2.17804	0.871749	-5.13227	-5.76674	-0.858777	0.0443058	0.737829	-0.00202703	0.316708	-3.55932	-4.91762	-0.162508	0.18201	-6.05171	Down
O43520	O43520_S1223.	ATP8B1	ATP8B1_S1223.	0.00632138	0.0444163	-2.39671	1.27805	-0.207431	-1.40868	-1.1842	-1.01483	0.710653	-2.08347	-0.657508	1.17106	0.512845	-1.32742	-1.21464	1.56419	-0.737428	1.35621	-3.91184	-2.96279	-5.33937	-4.48748	-0.917375	-1.5034	1.97807	-1.41632	-0.616433	-3.38006	-4.80002	1.83714	-3.78227	-7.27828	Down
Q12923	Q12923_S1798.	PTPN13	PTPN13_S1798.	0.00316514	0.03225	-2.41936	-0.408355	0.348432	-0.413546	1.43659	0.723646	2.10863	-1.08777	0.371243	0.958091	0.558903	-0.598866	0.826917	1.65592	-0.815246	3.39756	-3.88545	-0.605583	-1.87912	-3.59093	-0.147903	-1.69771	2.49131	-0.249227	0.141246	-2.9287	-5.14472	1.11928	-3.22002	-5.81559	Down
Q9NQT8	Q9NQT8_S236.	KIF13B	KIF13B_S236.	0.000552184	0.0149333	-2.42219	-0.839429	0.887973	1.44643	1.87282	1.83031	0.396184	0.876073	-3.00924	-2.64601	-0.491641	-0.310364	-1.14262	0.099823	-0.74298	1.0404	-1.00452	-1.98273	-4.41882	-2.60274	-0.774423	-5.43846	-0.2133	-2.90672	-0.262177	-3.87845	-2.34891	-2.08337	-5.58733	-1.09215	Down
Q12929	Q12929_T795.	EPS8	EPS8_T795.	0.00419383	0.0379401	-2.42637	-0.252413	-0.305627	-4.4071	0.395556	0.0863018	2.08513	-2.64284	-1.0198	0.494462	-2.30059	-2.47794	-0.67957	0.497195	-5.63675	-0.992097	-2.67221	-1.9643	-3.26428	-4.28372	-1.02735	-6.23893	0.588569	-5.66895	-1.60459	-3.72226	-3.88736	-3.76018	-5.30049	-7.17545	Down
Q9UKE5	Q9UKE5_S680.	TNIK	TNIK_S680.	0.00428907	0.0378947	-2.43272	1.77367	0.695846	1.31146	0.605326	1.48618	-0.173911	-1.2299	-5.38347	-1.0036	-4.35167	-1.86428	0.00527525	1.02905	0.112186	1.29081	-2.28164	-4.81023	-3.76782	-5.70958	-2.30259	-2.40228	1.14317	-0.593157	-0.738357	-3.97766	-4.01354	-0.553331	-3.50561	-5.86271	Down
Q96PU5	Q96PU5_S727.	NEDD4L	NEDD4L_S727.	0.00615478	0.0437788	-2.43493	4.51703	2.8571	3.17629	3.6153	3.17487	3.48855	3.40394	4.14699	9.23788	2.45824	2.18734	2.50828	3.96845	3.83538	4.35822	-0.358958	1.18236	-0.270799	-0.540767	2.10496	1.81671	3.73263	3.8103	2.21397	5.04375	1.87084	3.12774	0.617851	-5.30129	Down
O00499	O00499_T327.	BIN1	BIN1_T327.	0.00211874	0.0275357	-2.43679	0.475759	0.574368	-1.30362	-0.264947	-1.80124	-1.94659	1.74131	-5.11412	-6.1202	-0.466654	0.326682	-1.18938	1.66709	-1.59879	-2.04086	-3.42231	-3.71439	-4.21037	-6.58723	-0.873248	-1.18042	-2.75222	-3.42293	-1.54479	-5.44658	-4.05837	-4.37668	-3.4793	-4.96994	Down
Q9BXI6	Q9BXI6_S319.	TBC1D10A	TBC1D10A_S319.	0.00730808	0.0468455	-2.4385	3.94653	-0.0135698	0.706317	1.77607	1.95942	2.03945	0.520015	0.940123	1.93768	-1.24401	-0.222692	2.25834	2.35141	0.661355	2.50764	0.0695906	-3.45348	-0.458976	-5.42345	0.654318	-1.42299	3.24623	0.194343	0.507941	-2.12298	-0.542686	2.14453	-1.8812	-6.86778	Down
Q9NQ84	Q9NQ84_T364.	GPRC5C	GPRC5C_T364.	0.00206126	0.0277037	-2.44082	0.627266	-2.22557	-4.07583	-2.16831	0.436731	1.4602	0.885203	-0.0936966	0.18444	-2.64082	-2.63086	0.000872135	1.06763	-1.97748	0.1649	-2.85165	-0.589058	-1.96397	-7.25356	-2.32499	-4.52568	-0.941895	-6.2717	-2.27659	-3.01421	-2.3975	-0.54266	-3.92287	-5.54815	Down
P41181	P41181_S264.	AQP2	AQP2_S264.	0.00398944	0.0370552	-2.44786	8.42074	6.64573	7.14402	8.02997	8.23537	8.614	6.63359	4.45239	5.99958	4.87367	4.87367	7.16333	5.45655	6.38812	4.64611	4.8284	5.30599	4.30206	2.9043	7.39845	5.93741	3.81344	6.90549	5.62564	0.506038	2.96526	6.06919	-0.673288	0.913262	Down
Q06495	Q06495_S14.	SLC34A1	SLC34A1_S14.	0.0237622	0.0904034	-2.45066	2.08114	2.93184	2.46601	1.93862	2.20969	3.22863	2.56135	3.21286	5.14851	1.05506	1.00583	1.78063	4.12156	2.09361	4.03132	-3.7178	1.46312	2.48908	-5.94199	2.30813	2.47095	3.10726	1.48784	1.32026	-5.86249	-0.205261	4.27168	-3.58453	3.29339	Down
Q99835	Q99835_S785.	SMO	SMO_S785.	0.0171716	0.0756633	-2.45656	2.03913	2.64353	0.98979	2.57067	0.45412	1.56584	0.676574	2.00875	6.92336	0.591894	1.77136	1.02254	3.86897	1.79515	3.16801	-1.31785	2.74956	-0.101981	-1.31137	1.42599	2.14593	4.28657	1.8197	1.20795	-7.41919	-0.938515	0.852804	-4.9016	-2.93951	Down
Q9NQ84	Q9NQ84_Y357.	GPRC5C	GPRC5C_Y357.	0.0327848	0.1093	-2.46448	6.58299	4.13598	3.40392	4.27349	6.7318	7.36336	4.95144	3.53848	6.07934	1.95511	2.40483	4.91424	10.5622	5.73049	10.6932	5.60653	4.51569	5.34912	1.76997	4.41315	5.21753	5.77438	3.60643	3.69783	-0.601406	3.83991	6.17617	-1.19957	-4.90227	Down
Q12923	Q12923_S890.	PTPN13	PTPN13_S890.	0.00948191	0.0520274	-2.4731	1.14613	2.06181	-0.366532	1.59109	1.03158	1.77503	0.172876	0.887768	0.58249	1.17658	-0.267642	1.21132	1.07136	-1.648	2.10082	-3.84773	0.419038	-1.32013	-5.17539	1.43734	-0.852293	2.30951	0.0747828	0.930208	-3.5116	-3.64548	2.09816	-6.21512	-5.63309	Down
Q9C0H5	Q9C0H5_S407.	ARHGAP39	ARHGAP39_S407.	0.00326101	0.032517	-2.47566	0.312592	0.16264	-0.830309	0.464581	-0.302994	0.097116	-0.465378	0.0457535	1.0582	0.00408125	-0.923057	-0.280614	0.788002	-1.73302	0.326457	-3.06731	-2.62292	-4.47585	-4.95703	-0.059588	-0.457771	0.700702	-0.821814	0.169764	-5.56745	-2.916	0.339974	-5.20645	-6.90835	Down
Q9NQ84	Q9NQ84_S476.	GPRC5C	GPRC5C_S476.	0.0304657	0.104648	-2.49541	3.10145	0.220442	-4.59889	-0.844971	2.99416	3.23129	-5.98917	-4.69307	-0.473911	-4.79377	-2.94648	-0.52104	4.13224	0.533288	3.77887	-1.93522	-2.88215	-4.52666	-2.40354	-0.408079	-4.47289	2.03953	-5.72318	-0.174945	-3.91702	-1.98758	-5.44144	-5.12259	-4.39156	Down
Q8TE68	Q8TE68_S182.	EPS8L1	EPS8L1_S182.	0.0140344	0.0656713	-2.50918	4.68486	2.703	2.66569	3.63598	2.83745	7.1635	0.959914	2.84575	3.83451	4.12478	4.40624	3.79097	7.29017	2.26225	9.39986	0.0364876	-1.18118	1.36668	1.71152	2.70872	4.7062	3.96421	4.46968	2.76204	-0.394108	1.29986	4.07638	3.53096	-5.75477	Down
Q04759	Q04759_S287.	PRKCQ	PRKCQ_S287.	0.0182975	0.0776585	-2.5108	2.11991	0.630102	-2.29945	0.0337777	1.51625	1.90267	1.76518	1.50485	7.4483	-0.657202	-1.51336	-0.575309	0.826591	-1.0022	1.61795	-3.56338	1.20814	2.57887	-5.65131	0.836699	-1.16326	-0.0736103	-0.613882	-0.281268	-5.53435	-2.91075	2.63975	-5.02812	-5.16456	Down
Q9BZV1	Q9BZV1_T337.	UBXN6	UBXN6_T337.	0.000706505	0.0186939	-2.51226	-2.18343	-0.365669	-2.69606	-1.52727	-1.60606	-0.137269	-1.97373	-1.19603	1.8866	-1.47959	-3.20972	-1.645	-0.50134	-4.24019	0.581592	-1.69376	-5.66325	-4.12477	-4.93868	-0.940545	-4.56869	-3.83032	-1.43248	-1.80145	-2.49961	-5.88298	-4.12828	-5.19372	-7.4134	Down
Q9NZH0	Q9NZH0_S337.	GPRC5B	GPRC5B_S337.	0.0104716	0.0541981	-2.52132	5.4568	3.42639	3.08387	4.49369	5.64281	5.94797	2.8132	4.57838	6.04845	1.12102	3.96373	5.23303	2.63965	5.25752	2.68693	2.43178	2.62781	2.14413	1.0714	2.9726	3.16993	5.98471	0.966564	4.3524	-2.31411	2.76046	3.14033	-0.207273	-6.16533	Down
Q9UGB7	Q9UGB7_S28.	MIOX	MIOX_S28.	0.0137821	0.0651268	-2.52709	-0.449677	-0.530585	-4.27497	-4.98129	-0.766426	-4.26021	-5.74465	0.642382	-3.15071	-1.13787	0.0925465	1.20795	2.73161	1.02506	3.46842	-4.57851	-4.68298	-3.20854	-6.73651	-5.26854	-3.04627	-1.0546	1.56259	-2.22159	-3.17087	-4.52603	-1.17741	-5.92253	-6.4007	Down
Q9Y6W3	Q9Y6W3_S165.	CAPN7	CAPN7_S165.	0.00894123	0.0498947	-2.55163	6.04332	4.0969	4.02269	4.07758	4.478	5.15001	3.72054	4.10583	4.46445	3.41534	3.6611	4.03053	5.32349	4.00005	8.26276	1.98061	3.37574	3.53277	0.724072	3.80672	4.54473	3.7914	4.87691	3.9006	-3.42307	0.00386381	5.65735	-0.33524	-3.89686	Down
Q86WA9	Q86WA9_S4.	SLC26A11	SLC26A11_S4.	0.0157542	0.0704567	-2.55657	2.03575	1.96022	1.85367	2.64749	2.02847	3.87328	1.48384	2.32496	3.03401	-0.811241	1.62911	1.79843	5.01771	2.29397	4.983	1.52768	2.34108	1.73783	-6.43187	0.377924	1.72528	3.28917	2.32131	1.44284	-1.60004	0.479352	1.68805	-4.37592	-6.57223	Down
Q1MSJ5	Q1MSJ5_S838.	CSPP1	CSPP1_S838.	0.0337786	0.11131	-2.5573	5.27335	5.13652	3.55705	3.82693	-0.600184	0.846062	2.17873	4.48047	3.81057	1.65526	1.76197	1.82642	5.04475	3.21788	0.75798	-3.57987	2.11023	-3.54695	-2.025	4.67082	1.37849	5.35127	5.00631	5.46829	-2.84507	-2.67381	2.06337	-3.02077	-4.23729	Down
Q717R9	Q717R9_T34.	CYS1	CYS1_T34.	0.0179704	0.077396	-2.55862	4.58798	3.80232	3.81282	4.79932	1.327	3.85233	3.70412	3.74839	3.49121	0.997439	1.2252	2.51257	4.5866	2.64409	3.29236	3.05704	2.96567	1.50815	0.748874	2.34961	1.11604	4.13786	2.51426	2.41687	-3.20957	-0.608709	3.86653	-3.47841	-8.04668	Down
O75936	O75936_S351.	BBOX1	BBOX1_S351.	0.00551999	0.0413529	-2.56249	1.08265	-0.168479	-0.376506	0.634225	-0.343044	4.19353	0.415982	0.404284	0.773496	-2.10101	-0.0798645	-0.0849566	5.09384	0.90913	7.51776	-3.71929	-1.92886	-0.621339	-0.970051	-1.58798	-0.282163	0.958382	1.97072	-0.933399	-3.6623	-0.511879	1.0439	-4.17789	-4.77311	Down
O94956	O94956_S320.	SLCO2B1	SLCO2B1_S320.	0.0142049	0.0661496	-2.57142	2.6373	2.43991	2.66155	2.09084	2.64692	4.8925	3.74891	2.07759	2.98798	0.468851	0.654017	1.95489	6.38777	1.91221	6.77678	1.05137	2.41886	3.37718	-2.58592	2.81752	2.58507	2.8439	1.23704	0.582184	-3.22436	-0.137525	4.32108	-4.00272	-5.90136	Down
P23528	P23528_Y89.	CFL1	CFL1_Y89.	0.00379735	0.0355975	-2.5779	-0.996141	-0.156682	-2.73599	-0.324475	0.892471	0.958965	-3.17438	-0.331481	0.305258	-1.09353	-1.93042	-0.351208	2.34184	-4.62653	4.40909	-3.70786	-5.75323	-3.25321	-6.10341	0.250199	-2.42705	-1.81829	-1.19313	-2.16148	-4.3298	-4.15134	-1.82682	0.35399	-6.32818	Down
Q9P265	Q9P265_T125.	DIP2B	DIP2B_T125.	0.00461063	0.0384396	-2.58026	1.47032	0.310842	-0.784763	-0.296311	-0.930905	0.160687	0.235519	-1.74775	2.59304	-5.14663	-1.48361	-0.928882	0.486033	-1.83888	-3.28184	-1.09498	-5.32176	-5.60649	-2.93594	-2.59076	-5.32996	0.0964699	-4.52115	-0.666616	-3.1834	-7.18036	0.913856	-2.77405	-6.36603	Down
Q86XT2	Q86XT2_S185.	VPS37D	VPS37D_S185.	0.0449779	0.134204	-2.581	5.37043	3.35495	2.54722	3.40863	2.63212	7.14273	2.40692	3.37779	4.68488	2.45665	2.60747	2.4248	13.171	2.39852	12.848	2.7703	3.19762	3.07214	0.454944	2.39091	4.15697	3.31439	5.45285	3.32986	3.1814	0.671864	4.88243	-6.46279	-0.436963	Down
Q12923	Q12923_S897.	PTPN13	PTPN13_S897.	0.0174106	0.076243	-2.5921	2.77677	2.75058	-0.324518	2.89115	1.86329	1.68275	-0.149643	2.35988	1.27901	2.68948	0.872334	2.08395	1.61078	0.193921	2.22791	-4.0621	0.689151	0.121698	-6.06903	2.05852	0.63863	3.63351	2.03617	2.63649	-3.42481	-3.36585	2.68405	-5.3643	-5.34769	Down
Q96PU5	Q96PU5_S758.	NEDD4L	NEDD4L_S758.	0.00146541	0.025037	-2.59289	1.36387	-0.890199	-1.37445	-0.801323	0.165189	-0.725659	0.951674	0.496819	-1.11758	-1.52544	0.550057	0.78839	0.795902	1.39189	-0.72967	-5.02253	-5.54377	-4.09698	-5.13289	-1.13878	-0.925835	-1.91147	1.99296	-0.910413	-1.04323	-0.196407	-3.02701	-4.24138	-5.71925	Down
Q96FN5	Q96FN5_S643.	KIF12	KIF12_S643.	0.00435106	0.0379653	-2.59716	3.21553	1.94135	1.10384	3.01892	2.24392	3.45129	3.26987	5.488	2.94244	2.53402	3.74358	1.06211	4.51149	1.41281	4.05023	1.16264	2.67577	1.1999	-0.95149	2.79426	-0.825749	3.82439	2.75142	0.33464	-1.56617	-3.59125	2.59921	-5.8462	0.135106	Down
Q86YQ8	Q86YQ8_S3.	CPNE8	CPNE8_S3.	0.00863518	0.0493094	-2.6255	2.06841	1.64725	2.24468	3.76621	1.4213	1.86901	1.15047	7.78955	8.75149	2.38766	2.32685	1.85039	2.61992	3.08476	3.15037	0.798738	3.74354	2.03697	-0.424739	1.21346	2.85749	3.97359	0.976802	0.781649	-3.11897	-0.642613	2.49092	-4.25468	-4.13597	Down
Q8TE68	Q8TE68_T688.	EPS8L1	EPS8L1_T688.	0.00482437	0.0399781	-2.64001	1.43224	0.216782	-2.29933	-0.186788	-0.177301	2.60456	-1.66512	-1.95802	-1.78448	-0.249049	-1.48704	-1.10687	2.27268	-1.83672	5.10876	-4.08318	-1.39415	-4.24576	-5.09908	-0.919145	-1.55706	0.212679	0.347016	-0.745028	-4.11353	-5.69074	0.778931	-5.81608	-5.67635	Down
P05186	P05186_S110.	ALPL	ALPL_S110.	0.0150105	0.068	-2.64253	3.14248	2.86276	-0.675	3.81286	-1.61971	4.76547	2.47184	4.76609	8.19015	0.439297	2.63842	3.25589	5.56206	0.351533	5.75024	1.65958	2.6508	-0.0910044	0.404046	-0.592659	3.15139	0.673865	3.34406	1.8516	-3.84566	-1.84651	4.31506	-0.171972	-5.83122	Down
Q9Y666	Q9Y666_T980.	SLC12A7	SLC12A7_T980.	0.000262222	0.0104615	-2.64618	0.289974	1.92962	-1.03511	0.264487	-0.970172	0.619767	1.70696	-1.67478	0.839755	1.31008	-1.7662	-0.189283	2.58671	0.916936	2.04356	-2.9712	-4.18281	-1.31565	-4.58114	0.656527	-2.47853	-0.524646	-1.45015	-0.956096	-3.1731	-0.771451	0.182681	-3.32155	-5.74519	Down
Q86YQ8	Q86YQ8_Y5.	CPNE8	CPNE8_Y5.	0.00877856	0.049694	-2.64619	2.06841	1.64725	2.24468	3.76621	1.4213	1.86901	1.15047	7.78955	8.75149	2.38766	2.32685	1.85039	2.61992	3.08476	3.15037	0.798738	3.74354	2.03697	-0.424739	1.21346	2.85749	3.97359	0.976802	0.781649	-4.6179	-0.642613	2.49092	-3.0455	-4.13597	Down
Q12929	Q12929_S220.	EPS8	EPS8_S220.	0.0034162	0.0329737	-2.6543	5.71139	5.25076	1.58275	4.69742	5.87396	6.63923	2.91706	4.84362	4.62938	3.48227	3.13808	3.59949	3.99751	2.48934	4.13158	-2.72372	3.47361	3.28268	-3.94156	4.42846	1.39934	4.46082	2.3479	3.58621	-0.124997	-0.990641	3.93089	1.62836	0.867362	Down
Q12923	Q12923_S911.	PTPN13	PTPN13_S911.	0.00983395	0.0528829	-2.65689	2.45486	2.36555	1.12031	2.36942	2.07484	2.32118	0.323249	2.03982	1.73088	2.85054	0.586779	2.21395	3.23069	0.440983	3.53553	-1.37679	0.720629	-3.09482	-4.58182	1.96681	1.17822	3.74531	2.62055	1.99936	-4.17412	-1.67005	2.91114	-3.62248	-6.13709	Down
Q9BZV1	Q9BZV1_T177.	UBXN6	UBXN6_T177.	0.00297721	0.032146	-2.65936	-0.418481	0.717006	-1.13789	0.591395	0.411279	1.02348	-0.668793	0.565296	1.7481	0.101243	-2.46898	-0.478588	0.478182	-1.9	1.63795	-4.6771	-0.908516	-0.954721	-6.61622	-0.0786729	-0.931012	-0.266431	-0.183814	-0.69558	-3.78204	-5.90106	-0.283144	-4.8195	-6.94547	Down
Q9UPX8	Q9UPX8_S452.	SHANK2	SHANK2_S452.	0.00132498	0.0262609	-2.65947	3.59206	2.38196	2.06882	2.75646	2.49623	3.38871	1.64062	1.89777	4.2329	0.968954	2.07799	2.34511	4.77109	2.14887	4.30539	-3.70515	0.193418	-0.0402737	-1.46218	2.11947	2.24629	2.90879	1.7845	1.43498	-2.9389	0.336466	3.42015	-3.53194	-1.66344	Down
Q86YQ8	Q86YQ8_T8.	CPNE8	CPNE8_T8.	0.00959631	0.0524354	-2.67108	2.06841	1.64725	2.24468	3.76621	1.4213	1.86901	1.15047	7.78955	8.75149	2.38766	2.32685	1.85039	2.61992	3.08476	3.15037	0.798738	3.74354	2.03697	-0.424739	1.21346	2.85749	3.97359	0.976802	0.781649	-2.40989	-0.642613	2.49092	-5.60198	-4.13597	Down
Q9BXS9	Q9BXS9_S734.	SLC26A6	SLC26A6_S734.	0.0316237	0.107166	-2.68416	4.32207	1.01052	2.16643	1.10997	-3.46891	0.931201	4.38177	1.52956	4.28474	-0.0148005	-3.95596	0.230638	1.88784	2.80015	0.432605	-0.705736	-5.04856	-5.26091	-3.64167	0.232636	-1.65581	4.46098	0.395944	-2.50899	4.41862	-4.13509	3.50887	-5.09757	-6.06961	Down
O96013	O96013_S181.	PAK4	PAK4_S181.	0.00279879	0.032186	-2.69421	3.60046	3.25626	2.23061	3.25974	3.09096	3.9315	2.9318	0.18003	2.86466	0.931388	2.68594	3.22012	5.05086	2.54421	4.12245	-3.1566	0.855003	-0.0379887	-2.10374	2.02467	2.06785	3.46073	3.02978	2.71005	-0.695393	1.46495	1.97833	-4.08308	-4.2593	Down
Q86WR7	Q86WR7_S179.	PROSER2	PROSER2_S179.	0.0356366	0.115897	-2.69772	3.46162	-1.59687	-1.31254	-0.665027	1.67414	3.90046	-0.690571	-0.983284	-2.83626	-1.4639	-3.91598	0.0806661	8.44746	0.812832	7.69068	-3.35125	-3.24517	-5.84625	-3.68046	0.0199361	-1.37569	2.31462	1.36903	0.658803	-3.56424	-1.25903	2.82294	-5.07355	-5.79457	Down
Q01433	Q01433_S136.	AMPD2	AMPD2_S136.	0.00303694	0.0319143	-2.71762	-0.509899	0.155575	-0.100513	-0.179663	-1.46544	1.47516	-1.53948	0.290565	-0.614253	-2.39078	-0.167835	1.5671	2.51332	1.3275	2.82032	-2.02809	-5.5612	-2.83461	-3.31925	-2.33747	-0.85608	1.4267	1.16785	-0.108253	-3.02479	-5.37415	0.1768	-5.57345	-6.83116	Down
Q9NQ84	Q9NQ84_S380.	GPRC5C	GPRC5C_S380.	0.00853255	0.0491449	-2.72701	5.3095	3.52948	2.04662	3.68021	6.8011	6.15482	4.11245	3.23968	3.36172	1.15402	0.862955	4.22872	4.31786	4.45569	4.56053	3.81749	2.64943	4.52155	-3.38547	3.21615	-1.66589	4.86931	-2.29176	2.8122	-2.66347	1.58258	4.63392	-2.89244	0.579268	Down
Q15678	Q15678_S314.	PTPN14	PTPN14_S314.	0.00226038	0.0281709	-2.728	2.50866	1.68727	0.172932	1.87112	1.55545	3.32773	2.02401	-0.0166721	3.4061	0.216536	-0.0185261	1.29727	3.94439	-0.31187	4.79584	-3.66171	-1.47089	0.506152	-6.26375	0.980445	0.274763	1.46897	1.21916	1.23093	-1.94151	0.0170016	0.794528	-1.37803	-5.27186	Down
A6NEL2	A6NEL2_S271.	SOWAHB	SOWAHB_S271.	0.000462708	0.0143	-2.73675	-0.940591	0.231089	-1.00186	-0.596983	0.650651	-0.0416074	-0.212412	-1.43246	-1.47563	-0.358982	-0.900574	-0.373835	0.19193	-0.890132	-2.23368	-3.7663	-3.64467	-4.67906	-5.07293	-3.23581	-1.87632	-2.82187	0.702439	-0.0332313	-2.32074	-2.15789	-4.96028	-5.49168	-7.71561	Down
Q06495	Q06495_S34.	SLC34A1	SLC34A1_S34.	0.00153109	0.0243721	-2.74407	-0.0345078	1.2699	0.972049	1.06458	1.66916	3.28399	0.919293	2.50991	7.8177	-0.388203	0.14113	-0.130295	2.52979	0.890773	0.972374	-2.22874	1.35239	1.2857	-1.35654	0.774132	-1.14526	0.586312	-0.782534	-0.186792	-3.51523	-2.2734	0.203313	-2.78175	-6.42682	Down
Q86YQ8	Q86YQ8_S7.	CPNE8	CPNE8_S7.	0.00812014	0.047791	-2.75089	3.04596	2.63838	3.23094	4.75489	2.40561	2.85445	2.14021	8.77047	9.74339	3.36913	3.3066	2.82954	3.6142	4.06186	4.1381	1.62659	4.74343	2.9771	0.238916	2.20189	3.84574	4.96235	1.98875	1.77776	-3.21344	0.334404	3.47248	-3.48905	-3.13597	Down
O00499	O00499_S298.	BIN1	BIN1_S298.	0.0210767	0.084381	-2.75455	5.88359	5.33056	5.77549	6.15667	4.46685	5.59632	7.21869	3.80659	4.65078	2.81246	6.00696	5.12338	7.23787	6.69465	4.82242	-1.2438	2.8665	0.809003	-0.280915	5.23721	5.686	6.47574	5.25244	5.19556	5.49566	3.51478	3.95885	2.44527	-7.83166	Down
A0A087WZP9	A0A087WZP9_S54.	LIME1	LIME1_S54.	0.000675952	0.0184681	-2.76478	1.78101	2.14452	1.7079	1.83514	0.444393	0.776021	2.12071	0.709075	1.71014	-1.28291	1.1252	1.64803	3.57207	2.04297	1.92018	-2.34359	-0.106615	-0.857072	-5.64744	-0.377126	0.00240707	2.35253	-0.406916	0.658636	-4.17898	-0.220432	0.387094	-2.16602	-5.03256	Down
Q9H6S3	Q9H6S3_T125.	EPS8L2	EPS8L2_T125.	0.00574202	0.0418857	-2.78709	-0.406644	1.57324	-0.385928	0.723703	1.60575	2.91869	0.0554204	1.4782	2.02222	1.70634	-0.764848	1.23281	1.51304	-1.29494	1.63679	-2.8737	0.763052	-0.724116	-5.14229	1.06146	-5.26052	0.800115	-0.201758	1.02209	-3.65065	-5.35368	-5.49536	-4.72797	3.47027	Down
Q9UKS6	Q9UKS6_T324.	PACSIN3	PACSIN3_T324.	0.0107213	0.0549527	-2.79338	1.11751	-0.235023	-1.58532	0.460455	-0.829027	0.0298791	-0.418567	1.78034	10.3115	-1.19537	-0.835911	0.097218	1.41139	-0.814298	-1.01241	-4.92806	-0.720107	-3.70863	-6.67155	-1.30671	0.182411	1.45398	0.0843015	-0.159834	-3.25736	-1.99551	0.361738	-5.26607	-5.44571	Down
Q9NQ84	Q9NQ84_T452.	GPRC5C	GPRC5C_T452.	0.00565895	0.0416346	-2.79524	7.7429	5.47396	4.14709	6.13196	7.12305	8.06317	4.81129	4.01733	3.51556	2.23689	3.45526	5.54736	11.7972	5.36191	11.1538	4.02395	3.80433	3.28792	0.81013	4.69441	3.03482	6.6168	2.86814	5.54905	0.604018	4.13439	6.25099	0.239409	-0.51149	Down
A0A1B0GTL5	A0A1B0GTL5_S1209.	A0A1B0GTL5	A0A1B0GTL5_S1209.	0.00537124	0.0415152	-2.80111	4.29021	3.1031	0.657669	2.28549	1.4759	4.73216	1.10758	1.57689	0.154574	-1.1733	-0.0995941	1.36438	5.38097	2.42915	6.35924	-2.5687	-0.570926	-0.437478	-5.11472	0.140343	0.762121	2.84966	1.41078	0.395538	-1.49351	-0.784053	2.3122	1.99328	-6.70863	Down
Q92597	Q92597_S333.	NDRG1	NDRG1_S333.	0.00111718	0.0245902	-2.80665	2.70884	0.909081	0.683341	1.78974	1.52896	2.58281	-0.0235019	0.819168	0.443679	0.221406	-0.188577	0.873191	4.20559	0.63487	4.59243	-3.6703	-2.83043	-3.21611	-0.891283	0.418796	-0.0640306	1.24221	2.36166	0.950727	-3.78596	-4.22852	-1.63588	1.22677	-4.84179	Down
Q9Y6R1	Q9Y6R1_T1071.	SLC4A4	SLC4A4_T1071.	0.00113869	0.0246452	-2.81453	1.61405	3.39225	2.00344	1.38474	0.761093	2.15787	3.48995	0.947973	2.76535	1.16827	-0.79403	1.40305	3.4711	2.41925	3.75982	-0.772212	2.07311	0.196639	-5.98368	1.55961	0.22968	2.17411	-0.739047	0.434856	-4.05528	-0.217064	-1.05843	-4.68799	-0.609844	Down
P25788	P25788_S250.	PSMA3	PSMA3_S250.	0.0258874	0.0944758	-2.81526	3.16278	1.66611	2.33154	2.86749	3.41006	-6.42322	0.739385	2.25921	1.46298	0.572709	2.56815	2.91174	-0.0432739	4.8304	6.48439	6.81071	-5.8673	1.56053	-2.63979	-4.78488	-3.93727	0.137647	-1.30027	-0.792308	2.10971	-1.31138	-1.60653	-4.37242	3.46034	Down
Q3SXY8	Q3SXY8_T348.	ARL13B	ARL13B_T348.	0.012162	0.0598925	-2.81656	4.11126	3.43733	3.24251	4.39017	1.70108	1.57172	3.04298	8.56531	8.48163	3.50314	3.76117	1.8941	3.56495	3.48186	3.1957	-2.28223	4.42918	2.48747	-1.37899	2.47681	3.12528	5.88423	1.85256	2.58375	-7.02699	1.20774	2.38504	1.14122	-2.235	Down
Q13153	Q13153_S204.	PAK1	PAK1_S204.	0.00209534	0.0274595	-2.81787	1.90131	2.90201	0.852558	2.00841	0.945125	2.00833	1.74115	3.13202	3.78338	0.271789	2.8221	2.52325	3.82875	2.82777	3.24446	-3.5998	0.709291	-1.38359	-3.43888	1.2636	1.3186	3.57535	1.45234	1.95268	0.416652	1.12768	-0.701264	-4.08258	-5.58731	Down
Q717R9	Q717R9_S17.	CYS1	CYS1_S17.	0.0102941	0.0539547	-2.82216	4.44752	3.73768	3.84805	4.98796	1.4784	2.01508	4.19526	3.88816	5.16881	0.854599	2.29463	2.84612	3.38593	4.28425	2.04435	2.20624	2.87264	1.90991	0.770208	2.35851	-0.532098	4.72725	2.03693	2.6661	-3.33568	-0.483578	3.60927	-5.58996	-6.5476	Down
Q8TE68	Q8TE68_T187.	EPS8L1	EPS8L1_T187.	0.0136414	0.0646799	-2.83538	7.27975	5.92449	5.54328	6.49679	5.80077	8.13103	3.58463	5.24739	6.63237	5.76938	5.04045	6.26265	8.54817	5.27454	9.92017	3.84541	2.54225	3.0984	3.06265	5.08131	6.04484	7.17161	5.71696	5.95952	0.782617	3.51551	6.68687	2.97773	-7.08882	Down
P15941	P15941_S1234.	MUC1	MUC1_S1234.	0.00544395	0.0412277	-2.84239	1.84126	2.23556	2.39093	2.349	1.37155	3.91403	2.18249	1.87599	1.27904	0.0249619	1.48671	3.16812	7.94853	3.02689	7.19362	1.8251	-2.34363	2.17237	-3.36715	1.8546	0.94181	2.75228	1.71872	1.15608	-0.551167	1.49403	0.137224	-0.451735	-7.66258	Down
Q86XT2	Q86XT2_T201.	VPS37D	VPS37D_T201.	0.011033	0.0562118	-2.84664	2.16951	2.43517	1.8324	2.35379	-0.0683699	2.95207	0.644196	3.97479	9.70301	2.26562	2.15072	0.68478	3.81451	1.7099	3.11662	-1.69897	2.97685	-0.0789938	0.440267	2.00624	1.93468	2.59834	2.58328	2.23106	-5.51048	-2.82086	2.44167	-5.78743	-4.07914	Down
Q9NZH0	Q9NZH0_S354.	GPRC5B	GPRC5B_S354.	0.00898935	0.0501119	-2.85263	10.2433	8.28721	7.27357	9.40714	10.229	7.72817	7.20547	9.45498	11.58	5.94797	7.86096	10.2932	11.1006	10.1929	9.38954	6.41735	7.62087	6.55681	6.18246	7.29708	8.91125	10.75	6.54873	8.62069	-1.69373	7.79931	8.12084	2.88476	1.16127	Down
Q3SXY8	Q3SXY8_S346.	ARL13B	ARL13B_S346.	0.00541074	0.04146	-2.85701	2.10229	2.02952	1.82349	2.92035	-0.320759	0.798172	0.823708	8.1655	6.23187	1.51168	1.30956	0.617941	2.48464	2.18358	1.04178	-3.89644	2.77463	-0.276646	-5.24378	1.10189	1.59402	4.26622	0.59887	1.46384	-4.03045	-0.68007	-0.977804	-2.52388	-2.69343	Down
O00499	O00499_S303.	BIN1	BIN1_S303.	0.00493489	0.0400856	-2.86489	4.02138	4.19448	3.3072	4.47547	2.56127	3.45705	4.75291	2.33396	2.0273	1.71005	3.40476	2.10669	5.32162	4.56718	3.03992	0.275559	-0.843062	-1.85403	-1.60605	3.30698	3.91386	4.12878	2.76071	3.29378	1.14012	0.998089	1.54703	-2.04974	-7.25806	Down
Q9BUF7	Q9BUF7_T108.	CRB3	CRB3_T108.	0.0234812	0.089735	-2.86683	4.73968	4.75245	0.681854	4.74948	0.713789	8.30744	2.49255	4.85122	4.97592	0.0485682	2.76285	2.38982	5.96271	3.5341	10.9347	6.16481	-0.0838637	4.10413	1.05963	2.3599	-1.89858	4.21499	1.72699	3.06653	-1.12935	1.29458	5.83533	-3.08555	-5.99454	Down
Q13621	Q13621_T900.	SLC12A1	SLC12A1_T900.	0.00635501	0.044287	-2.86799	1.48054	0.236538	0.618425	1.59562	1.6348	2.60177	1.96666	1.40818	3.73302	0.838308	0.646112	1.09244	3.44922	0.865325	2.77055	-4.00522	-2.88371	2.28572	-1.53833	0.966314	1.0636	1.70809	0.598205	0.413796	-3.62252	-0.366047	2.5093	-5.89072	-8.11526	Down
Q12929	Q12929_Y791.	EPS8	EPS8_Y791.	0.00729471	0.0469714	-2.87749	2.41606	-0.509866	-0.842779	-0.202096	2.02168	4.16993	-1.71033	-1.16039	-0.517773	-5.5043	-2.52054	-0.382772	3.77406	-0.0834756	4.96441	-4.92981	-5.48616	-2.91652	-6.27243	-2.15717	-2.45142	1.64622	-4.88657	-2.09493	1.93084	-4.92974	0.286221	-2.30979	-2.0625	Down
Q8TE68	Q8TE68_T202.	EPS8L1	EPS8L1_T202.	0.00803787	0.047834	-2.88876	5.25237	3.71151	3.36038	4.29149	3.09891	7.92211	2.19641	3.04792	4.75281	2.77509	2.68918	3.66435	8.0835	2.7951	9.90504	-1.36132	1.33284	2.74369	1.2901	2.45341	3.38543	4.75426	2.97677	3.19954	1.73154	1.13654	4.94947	1.16833	-7.1601	Down
Q9C0H2	Q9C0H2_S496.	TTYH3	TTYH3_S496.	0.0178637	0.0772139	-2.89984	3.62741	2.81309	4.36562	4.01016	3.626	4.58478	2.23384	1.71784	3.49852	0.333012	1.63211	3.33231	5.41561	3.75347	4.84868	-3.05751	3.61399	2.38366	-1.00957	2.95936	3.01503	4.07879	3.09851	1.63757	-4.28814	1.82689	4.414	-6.90346	-5.89386	Down
Q9NZH0	Q9NZH0_T389.	GPRC5B	GPRC5B_T389.	0.00744865	0.0471486	-2.90766	7.53728	5.99377	3.84846	6.97815	8.1863	9.57515	4.09198	7.88706	10.1867	2.45375	5.76134	7.69241	9.45272	7.93655	8.45831	4.37162	6.56878	4.10732	3.90752	4.46424	6.8912	9.24609	4.00676	5.86061	-3.35833	5.50221	4.39865	1.51812	0.778668	Down
Q6P1N0	Q6P1N0_T120.	CC2D1A	CC2D1A_T120.	0.0193689	0.0809238	-2.90956	4.33581	4.10003	2.53099	4.28309	2.54154	3.96272	2.42183	3.87148	2.65212	2.55479	3.08867	2.3389	5.29507	3.04925	4.88371	-2.91559	3.46492	0.992777	1.70709	2.26651	2.29076	4.33948	2.97823	3.50338	-4.31337	1.49116	4.5349	-3.20254	-9.42225	Down
A0A087X2D8	A0A087X2D8_S579.	SPAG9	SPAG9_S579.	0.00679063	0.0449915	-2.9127	2.10421	1.7318	2.00199	1.83962	2.36881	5.75008	-0.0912585	1.97871	0.81321	0.111105	4.5465	3.69629	8.65074	3.26133	7.54968	1.15102	-1.25254	-0.111638	-1.25169	0.115202	2.57419	2.78512	4.1367	2.62793	0.21648	0.250129	-0.152228	-1.20227	-7.43897	Down
Q8NFJ5	Q8NFJ5_S345.	GPRC5A	GPRC5A_S345.	0.0380151	0.120716	-2.91763	-0.73984	5.93256	5.44473	5.0331	4.78759	-4.2876	4.58466	5.0777	6.69466	3.33889	4.38146	4.93641	-3.37709	5.13121	4.03133	-4.49794	3.26934	2.17715	-5.02886	2.82545	1.36658	6.4782	1.51602	5.84364	-0.774514	1.53711	-5.27177	-3.08821	0.372762	Down
Q9Y6D5	Q9Y6D5_S227.	ARFGEF2	ARFGEF2_S227.	0.0159033	0.0708721	-2.9206	1.31761	2.38974	3.64873	3.02965	5.23627	2.59924	4.32087	1.30602	0.536515	1.0774	-0.617137	1.53286	2.05445	2.47323	3.77833	-4.75077	-0.231637	3.45218	-6.87254	1.30414	1.12628	0.883754	1.41471	0.870032	3.38862	3.4525	-0.157087	-4.74077	-7.65634	Down
Q52LW3	Q52LW3_S519.	ARHGAP29	ARHGAP29_S519.	0.014986	0.0683989	-2.92366	2.42447	2.16518	1.70262	3.60688	3.00935	3.06165	1.78714	2.39264	2.02126	3.33815	1.67647	2.79171	2.94212	1.47979	3.92215	-3.86437	1.20485	0.683282	-4.00644	2.54515	1.77027	4.57341	2.69902	2.66657	-5.03679	-0.0930667	4.07253	-5.58164	-6.79717	Down
Q99523	Q99523_S825.	SORT1	SORT1_S825.	0.00500989	0.0402105	-2.9263	-0.202212	-0.0271807	-0.657914	0.278944	1.34587	1.80319	-3.33578	1.3925	2.12541	-3.08689	-0.801097	1.08146	4.42659	2.07537	4.48774	-2.8174	-4.05179	-3.94829	-6.90964	-1.53122	-0.126288	1.50082	-1.04428	-1.22255	0.741349	1.19406	-1.05638	-3.94426	-7.57337	Down
Q12923	Q12923_S2032.	PTPN13	PTPN13_S2032.	0.0103512	0.0538135	-2.9407	1.52684	2.01175	0.075974	2.22481	2.21414	1.81628	-1.30435	2.50536	1.26492	2.72129	1.19152	1.91766	2.37064	0.179411	1.80116	-2.52943	-3.4931	-5.34675	-5.07768	1.63869	0.646292	4.69477	2.20295	2.09003	-2.68236	-5.16668	2.81253	-4.81221	-5.13067	Down
Q12929	Q12929_S832.	EPS8	EPS8_S832.	0.00223179	0.0285614	-2.946	2.70046	0.375698	-1.23286	0.258104	2.04996	0.980035	-0.813038	-0.884704	-1.4321	-0.689612	0.992853	-0.571423	1.23356	-0.0247989	1.67289	1.2334	-2.12423	-5.29643	-4.02993	-0.780632	-1.79965	2.0662	-1.19099	0.31167	-3.52364	-5.16232	-3.18345	-5.66778	-7.78885	Down
Q92630	Q92630_S48.	DYRK2	DYRK2_S48.	0.0052943	0.0413878	-2.94996	3.87165	3.20684	0.560422	2.6156	-0.128586	0.150492	1.57611	3.08347	9.68065	-0.6863	2.72819	1.02186	2.05733	1.90235	1.08152	-1.59835	0.280583	-3.6959	-0.830716	1.75697	0.144206	2.5792	1.02487	2.29655	-2.40623	-5.55108	2.74578	-3.20391	-4.30126	Down
Q9UKS6	Q9UKS6_S354.	PACSIN3	PACSIN3_S354.	0.0115454	0.0586296	-2.97283	6.92077	5.26747	4.95628	5.99924	5.68168	5.56986	5.33387	3.55444	6.64339	4.45749	5.18199	5.58423	6.95295	5.28859	5.94515	-3.6491	3.68589	3.789	-0.598178	4.30462	5.31326	6.32506	4.83521	5.66529	2.94093	4.01607	5.95084	-0.838581	-5.57831	Down
Q9NQ84	Q9NQ84_Y362.	GPRC5C	GPRC5C_Y362.	0.00955739	0.0522867	-2.97508	5.89843	3.17934	1.71147	3.18855	5.74446	6.28944	4.1082	2.30309	4.69834	0.649556	0.967536	4.12934	6.40234	4.80408	6.87597	3.9953	2.13019	3.98855	-0.804913	2.97791	-0.340109	4.82798	-0.585787	2.77109	-0.573313	2.26527	5.04922	-6.2674	-4.1983	Down
Q4KMG9	Q4KMG9_T148.	TMEM52B	TMEM52B_T148.	0.00108621	0.0244068	-2.97606	-0.76102	2.56505	-2.23689	0.886168	0.133398	1.48277	0.108758	4.94655	0.716367	0.771861	0.442703	1.64631	1.29038	-1.0029	0.810778	-0.0310402	2.19759	-1.32788	-4.93795	-5.04291	-1.7716	-2.93037	-3.60394	-1.38299	-2.22484	-5.04253	-3.41095	-3.97273	2.8309	Down
Q14515	Q14515_S254.	SPARCL1	SPARCL1_S254.	0.00649047	0.0449956	-2.97633	-1.18139	1.39902	3.49767	2.54115	-1.21055	-0.323196	-2.39797	0.151954	-6.39406	-5.57005	0.576997	1.37218	1.81343	0.147083	2.91701	-1.60132	-5.08167	-3.79377	-2.36582	-5.28115	-1.53983	2.64386	-3.83542	0.493288	-3.1431	-4.07977	-3.83246	-5.36295	-7.37183	Down
Q9UBP0	Q9UBP0_S235.	SPAST	SPAST_S235.	0.0102889	0.0541169	-2.97777	3.40653	2.15679	-0.358511	1.71755	-2.52268	1.91907	-0.624485	0.968747	6.44514	-3.33006	1.16759	0.40495	2.19116	0.630594	-0.679645	-2.81239	-4.55297	-6.10935	1.52593	-0.60156	-5.85241	2.01385	-3.75114	1.90642	0.29932	-4.58124	2.95759	-4.84607	-4.69153	Down
Q8WUM4	Q8WUM4_Y727.	PDCD6IP	PDCD6IP_Y727.	0.00830035	0.0482647	-2.97855	4.57265	2.71468	2.77335	4.16837	4.14175	5.85755	3.63495	3.3247	5.46402	2.16896	0.854232	2.10644	6.12186	2.37444	7.5364	-1.80376	3.69883	3.71043	-1.33337	2.07504	2.54207	2.90758	3.5536	2.92056	-3.72933	-0.973136	6.12149	-2.03786	-5.39176	Down
P98164	P98164_S4616.	LRP2	LRP2_S4616.	0.00999018	0.0527451	-2.97977	6.05328	5.81195	6.84339	5.83253	5.10635	5.94424	4.5131	5.20828	5.80421	2.23976	5.16574	5.87539	7.9654	6.78913	6.0097	0.506068	3.5537	1.11894	1.09723	5.77945	5.25494	6.62732	6.90892	5.14621	-1.33496	2.05202	6.65863	-5.1714	-0.428844	Down
P55017	P55017_T14.	SLC12A3	SLC12A3_T14.	0.00504055	0.0404398	-2.99399	5.7945	4.78818	2.62968	3.87074	2.88227	8.87397	4.15511	8.63275	9.24634	4.22298	3.25783	5.53709	5.65301	4.86676	6.78191	2.55258	5.22508	3.84493	2.42789	2.79059	5.05289	4.74103	2.65682	3.48307	-0.963511	2.3114	4.69682	1.18335	-6.13852	Down
P13861	P13861_S58.	PRKAR2A	PRKAR2A_S58.	0.00453355	0.0383464	-3.01225	2.51602	-0.175228	-0.343978	-0.274149	1.59107	3.68834	-0.848423	-2.50474	-1.42197	0.0415101	-1.53249	1.73545	5.02528	1.0024	7.63111	-3.37406	-2.98016	-3.34229	-6.46624	-3.28923	-1.52801	1.54057	1.11077	-0.858325	-0.781921	-3.32393	1.80232	-0.264451	-5.36165	Down
Q12929	Q12929_S826.	EPS8	EPS8_S826.	0.00282079	0.0322154	-3.01455	3.23522	1.21333	-0.384904	1.59164	3.29227	2.11821	-0.580762	0.390518	-0.0386424	-0.219098	0.439266	0.496997	2.31311	1.15276	0.0941334	-4.21227	-2.1628	-4.63132	-3.70799	0.689643	-1.09249	3.56688	0.182024	1.04628	-5.94867	-1.32195	0.397363	-4.08869	-6.8133	Down
P53990	P53990_S293.	IST1	IST1_S293.	0.00523515	0.0411077	-3.02263	4.24924	2.29717	1.74301	3.77093	2.66559	3.2323	2.34438	4.51918	3.39668	1.60982	2.76025	1.63535	4.37289	2.42053	4.90518	2.00459	1.94811	1.9625	-5.03985	1.32832	2.23697	4.34311	0.87659	1.96671	-2.64123	-0.624774	2.91085	-4.16492	-6.56285	Down
Q06495	Q06495_S10.	SLC34A1	SLC34A1_S10.	0.00299183	0.032058	-3.04289	0.65099	2.16648	1.80628	1.24147	1.46212	2.105	1.26386	2.66329	4.67858	-0.858649	-0.0269632	0.996821	3.27996	1.29839	2.71059	-3.42136	-0.371521	-0.819337	-6.5974	1.46968	1.1807	2.25894	0.442147	0.399742	-4.53772	-2.23297	2.96734	-4.40603	-5.19033	Down
Q13621	Q13621_T145.	SLC12A1	SLC12A1_T145.	0.0164573	0.0731917	-3.06235	6.36697	3.34429	1.97917	3.04304	4.3229	6.76161	4.87009	2.94904	4.31658	2.39952	2.58714	2.3245	11.6104	2.88239	12.8523	-1.08016	2.10379	5.76082	-4.78801	2.31186	4.36104	3.4524	3.42479	2.28612	-0.067903	1.50437	6.90676	-2.22744	0.948051	Down
P55017	P55017_S17.	SLC12A3	SLC12A3_S17.	0.00285762	0.0316119	-3.07208	5.81734	4.63678	2.22551	3.37061	2.99006	8.16278	3.96089	8.59851	9.1112	4.11715	3.09212	5.46285	5.55854	4.87113	6.71096	2.44507	5.04156	3.71926	2.24479	2.99711	4.17258	3.99257	1.54938	2.57959	-0.152732	2.11777	4.75638	1.0942	-6.12595	Down
P98164	P98164_T4612.	LRP2	LRP2_T4612.	0.00941996	0.0519448	-3.07657	6.08091	5.83527	6.89789	5.87097	5.17399	5.98012	4.55243	5.18383	5.8271	2.27694	5.17524	5.93216	7.99428	6.83871	6.02773	0.506124	3.59108	1.11894	1.12442	5.82021	5.27771	6.65116	6.92347	5.16519	-3.88501	2.12568	6.67828	-3.80316	-0.428414	Down
Q9HCH3	Q9HCH3_S140.	CPNE5	CPNE5_S140.	0.00289586	0.0315882	-3.07816	1.74699	-0.0852299	0.504979	1.00643	1.30553	-1.10244	-0.264503	3.68761	8.57761	1.24184	-0.245022	-0.612846	0.706803	1.85487	1.66288	-5.21069	2.08577	-6.32955	-2.36288	-0.189294	1.35568	2.39224	0.46348	-2.89515	-1.63308	-2.38326	-2.54113	-2.66516	-4.52815	Down
Q96RF0	Q96RF0_S202.	SNX18	SNX18_S202.	0.00316908	0.0320276	-3.09424	3.68764	2.28462	1.25757	2.57443	3.24362	4.29378	2.89825	2.33407	3.16197	2.29288	0.707614	2.68554	3.76765	1.74685	2.91469	-2.82326	0.729805	-0.0381279	-4.3457	2.56144	0.0503998	2.14334	1.2104	2.24562	-3.14949	1.33406	3.58752	-1.82772	-7.80329	Down
Q8N4C8	Q8N4C8_S478.	MINK1	MINK1_S478.	0.0218142	0.0856549	-3.1021	2.95481	-0.225541	-1.25185	-0.704513	0.12912	-5.7393	-0.333316	-1.23003	1.55363	-2.44764	-0.848423	-0.760066	7.83793	-1.67358	9.16667	-4.19242	-5.70352	-6.54136	-5.03344	-2.45795	1.01023	-0.0522728	1.77588	-1.28109	-2.44741	-1.62755	1.22741	-4.11727	-7.98931	Down
Q9Y2E4	Q9Y2E4_T320.	DIP2C	DIP2C_T320.	0.00161304	0.0251685	-3.11479	2.50002	2.73252	1.03119	1.70877	0.947688	2.07465	2.68893	1.39402	2.9926	1.64597	1.04568	1.50592	3.05383	1.27708	2.12208	-2.89717	0.417141	1.58793	-1.63909	1.29864	-3.29567	2.56639	0.849496	0.0396914	-2.21143	-2.90128	1.56016	-4.04623	-8.12943	Down
Q9UBY5	Q9UBY5_S325.	LPAR3	LPAR3_S325.	0.0221902	0.0863195	-3.1202	2.96101	0.432521	-1.67207	-1.10015	-5.13956	1.85859	-0.887166	-4.91707	-1.9786	1.73942	-4.31191	4.68658	4.47367	-4.82003	5.96837	1.66112	2.81871	-3.0527	-5.82777	-5.63038	-5.68	2.23586	-6.05221	-5.46479	-3.01885	-5.2267	-3.03227	-4.30788	-5.63094	Down
Q92630	Q92630_S30.	DYRK2	DYRK2_S30.	0.00459341	0.0386667	-3.12155	5.48965	4.34438	2.48455	3.3712	2.31767	2.5226	2.65548	2.97539	2.82045	1.37247	3.01602	2.59168	4.45815	3.38726	3.78375	-3.41986	1.88161	-0.0351076	-1.53679	2.5361	1.93496	3.86902	2.5037	3.68393	-4.86778	-0.857296	3.85273	-2.47641	-6.35257	Down
Q96PU5	Q96PU5_S621.	NEDD4L	NEDD4L_S621.	0.00312122	0.0321119	-3.20224	4.93012	3.62539	2.36125	3.63139	4.71404	4.30362	4.27364	2.87656	3.9003	0.688763	3.1165	3.60592	5.44241	4.03794	4.64534	-4.46444	2.50059	1.56759	-1.93701	2.06075	3.21626	3.03455	3.97308	2.80566	0.563858	0.90634	1.84057	-0.935684	-7.55384	Down
Q9HBJ8	Q9HBJ8_S177.	TMEM27	TMEM27_S177.	0.0321917	0.10795	-3.2302	16.7855	6.46979	7.39343	5.94207	10.1801	13.2524	6.20409	8.46208	7.4814	6.27879	4.35926	7.00572	15.9432	6.00434	14.8409	-0.161785	5.20271	7.16782	4.23893	2.69318	11.0056	3.7878	11.2979	3.49256	3.6287	3.46513	11.7155	8.74202	5.99736	Down
P10636	P10636_S537.	MAPT	MAPT_S537.	0.0154547	0.0693509	-3.25165	4.40641	0.835217	0.721767	-0.237675	-0.147229	4.21755	0.599981	0.775684	-0.686986	-1.20466	0.375776	0.808625	9.58408	0.378914	9.98851	-2.74427	-2.41066	-2.91163	-5.03793	-3.37555	1.30722	1.96394	3.596	0.940629	-4.43499	-0.311381	3.41309	-0.0435295	-7.08584	Down
Q12923	Q12923_T508.	PTPN13	PTPN13_T508.	0.0028527	0.0318195	-3.28957	2.82287	3.04698	1.85338	2.64692	1.79127	1.57741	0.555255	3.42315	6.23578	4.16126	1.66074	1.73416	2.36684	0.208295	2.74685	-2.90357	-3.53612	-4.82699	-1.33457	3.00291	0.99272	4.05131	2.72407	2.62008	-0.922141	-3.19686	1.16597	-3.34925	-6.16584	Down
Q14515	Q14515_S198.	SPARCL1	SPARCL1_S198.	0.00547237	0.0412414	-3.30871	3.28347	0.410244	3.33464	1.75002	1.10684	3.01411	-2.88989	1.19212	-2.0942	-2.57829	-0.141665	-0.224588	5.05735	-1.00272	7.22141	1.11979	-5.24208	-6.05669	-4.16027	-4.72864	1.67519	1.60384	0.0848947	0.569501	-3.82649	-3.23289	1.22596	-3.06987	-6.00797	Down
Q9Y6R1	Q9Y6R1_S1026.	SLC4A4	SLC4A4_S1026.	0.00192592	0.0272157	-3.37018	5.70839	4.63822	3.77405	3.11405	4.24504	6.77477	6.08832	1.47285	3.53839	2.68801	-0.0511036	3.94114	6.36888	4.49828	9.65599	-2.58677	3.4786	3.49778	-1.2487	3.15993	3.44366	2.509	-1.34236	3.14022	-5.39006	2.36132	2.01172	-1.27098	3.07904	Down
Q969X0	Q969X0_S107.	RILPL2	RILPL2_S107.	0.00114321	0.024254	-3.4098	2.93651	1.62252	1.35914	3.21142	1.89437	4.29016	-0.0184493	1.84292	0.918766	-2.83213	0.574464	3.92385	3.14584	3.26729	5.98404	0.793963	-0.987571	-0.928257	-1.5651	-3.19994	2.24434	3.37746	1.96689	-0.110309	-4.69625	-1.18677	-3.42733	-3.64755	-6.3915	Down
Q12929	Q12929_S225.	EPS8	EPS8_S225.	0.000141767	0.0117143	-3.41263	1.41088	2.09081	-1.05783	2.29775	2.68909	3.14586	-0.903815	1.46945	2.1825	-0.656912	-0.290468	0.451943	3.03297	-0.690914	2.37043	-2.76001	-0.658597	-4.59577	-3.36434	0.624679	-4.92791	1.62243	-2.06111	1.12359	-2.37567	-4.15138	-0.265084	-4.89279	-4.72254	Down
P53990	P53990_S307.	IST1	IST1_S307.	0.00989675	0.0528742	-3.41503	6.09286	6.27269	5.71258	6.82843	4.833	6.11855	5.27643	7.10664	6.0519	4.59726	6.41682	6.63957	7.1789	7.06122	7.28477	4.26794	5.027	4.93676	0.336268	4.50951	5.07246	7.0319	4.80704	6.11895	-3.65399	2.37686	6.28103	-0.0325708	-7.64938	Down
Q9UHG0	Q9UHG0_S270.	DCDC2	DCDC2_S270.	0.0104395	0.0542179	-3.42912	7.33245	2.87506	1.59939	3.02283	2.97127	5.92042	3.20257	2.8398	3.6787	0.880202	1.38971	2.01044	9.6093	2.50105	9.25125	-3.83951	-0.315368	0.852908	-3.43905	2.20241	2.73584	4.54272	3.77831	3.30258	-2.82886	-0.489505	5.41788	2.74174	-7.52422	Down
Q96FN5	Q96FN5_S6.	KIF12	KIF12_S6.	0.00490188	0.0400215	-3.46848	6.08179	8.43875	6.92941	5.09063	4.0515	5.00376	7.05202	5.43757	6.40823	6.60906	7.03848	6.59232	9.55276	6.6116	9.52666	5.52869	6.91818	4.03574	4.81164	4.93691	3.66321	5.38796	4.46609	5.69955	2.7429	1.37378	5.49425	-4.2754	-5.61258	Down
Q14515	Q14515_S231.	SPARCL1	SPARCL1_S231.	0.00946629	0.0520412	-3.53914	0.962116	3.67644	6.35247	5.04925	-0.0256338	1.28185	-1.02589	1.45516	-3.95047	-6.35502	3.71754	2.03498	2.77011	2.35998	2.69991	-0.0255671	-3.42679	-2.38831	-2.27471	-1.18663	0.660516	4.62148	-2.38128	2.60506	-1.37857	-6.03114	-4.17447	-5.69875	-8.86618	Down
Q13563	Q13563_S129.	PKD2	PKD2_S129.	0.000422326	0.0136842	-3.53956	1.12003	0.847041	-0.177064	1.30097	0.359687	2.79639	-0.477438	0.528101	2.37739	-0.979178	-0.308512	0.537611	4.14953	0.106284	4.2774	-2.90502	-2.74415	-1.56398	-4.83947	-0.372426	-0.786187	-0.117669	1.14691	0.326206	-3.94467	-2.88692	-0.560405	-6.52818	-8.41685	Down
Q13563	Q13563_S125.	PKD2	PKD2_S125.	0.00777111	0.0474708	-3.55055	3.30274	2.45912	2.15836	2.64618	1.52892	5.1699	1.67838	2.16401	3.72545	1.12095	2.47782	2.09508	6.71328	2.12973	8.84042	-3.33161	2.37192	1.16575	0.458829	2.0182	2.85889	2.31219	2.6598	2.11523	-4.17106	0.278615	2.66703	-6.39572	-9.71938	Down
Q9NQ84	Q9NQ84_S463.	GPRC5C	GPRC5C_S463.	0.00242168	0.0299667	-3.64235	3.98517	0.696031	-2.68535	0.387984	3.00057	4.65367	-0.246866	-1.00534	0.381189	-1.73257	-2.15912	0.733024	6.73588	1.9145	6.76114	-3.54968	-4.8869	-3.18422	-4.03242	-1.25256	-5.05559	2.57916	-5.54055	-0.247439	2.14388	-4.83546	0.855252	-4.15424	0.159722	Down
Q9NRM0	Q9NRM0_S515.	SLC2A9	SLC2A9_S515.	0.00164502	0.0253626	-3.69834	3.3002	3.54235	1.21219	2.30872	1.50398	2.88464	4.15252	0.875796	3.25967	1.73212	-0.330898	2.72847	4.11842	2.71854	4.60301	3.35189	3.60633	-0.00800037	-2.24877	1.72172	1.05231	1.07288	-2.71152	1.68619	-4.8098	-1.02008	-5.8608	-4.73	-6.84331	Down
Q9UHR4	Q9UHR4_T494.	BAIAP2L1	BAIAP2L1_T494.	0.000305535	0.01025	-3.70076	2.84578	2.28511	0.663905	0.154776	1.98267	1.00011	-0.634845	0.487625	5.35731	-3.38559	-0.155951	0.870337	1.04677	2.68488	-0.990383	-0.922838	1.87258	-3.11509	-5.23101	-3.59467	-4.68765	1.63194	-1.31211	-0.874282	-2.46759	-6.17871	-1.98516	-5.59499	-6.08602	Down
P53990	P53990_S294.	IST1	IST1_S294.	0.00335673	0.033047	-3.79575	6.19581	4.36011	3.32079	4.0531	2.8989	3.58642	3.45983	4.58489	2.88541	0.83543	4.28328	4.4547	6.95363	5.00631	4.68611	-1.00155	2.77415	2.60361	-4.74355	2.81351	2.63737	4.41138	2.54208	4.54214	-3.16225	-0.605022	3.65619	-5.07685	-7.07133	Down
P15941	P15941_Y1236.	MUC1	MUC1_Y1236.	0.00558625	0.0414563	-4.63065	5.55048	3.1883	2.53429	3.59485	3.36426	9.28618	2.21422	0.0672092	2.76262	-0.17206	-0.653811	4.63452	12.6012	4.26363	14.4358	2.93364	1.08615	3.05108	-3.97516	-7.44819	2.03007	2.99309	3.51317	-1.64322	-1.94928	1.09692	5.46998	-3.46908	-5.35794	Down
Q14515	Q14515_S92.	SPARCL1	SPARCL1_S92.	0.00121534	0.0251875	-4.64222	4.51146	6.11302	7.82258	7.23633	2.17122	3.30102	2.17525	5.27981	-0.244055	1.79765	5.81759	5.45972	5.87357	5.43976	6.88038	-3.83758	1.39802	-4.56928	-5.84721	0.858985	2.91565	6.59713	2.01456	5.45394	-2.56802	-1.34381	3.87756	0.639072	-5.58713	Down

## Sheet: Low Grade vs. Control
Supplementary Data 7. Significantly upregulated and downregulated in Low Grade vs. Control groups.
Accession	pSite	Gene_name	Gene_Site	p_value	q_value	Difference	Control_01	Control_02	Control_03	Control_04	Control_05	Control_06	Control_07	Control_08	Control_09	Control_10	Control_11	Control_12	Control_13	Control_14	Control_15	Low_Grade_01	Low_Grade_02	Low_Grade_03	Low_Grade_04	Low_Grade_05	Low_Grade_06	Low_Grade_07	Low_Grade_08	Low_Grade_09	Low_Grade_10	Low_Grade_12	Low_Grade_13	Low_Grade_14	Low_Grade_15	Expression
P55196	P55196_S1678.	MLLT4	MLLT4_S1678.	0.000555687	0.322	4.28857	-6.51471	-4.55432	-5.82489	-3.74698	-4.19761	-6.16916	-6.29283	-2.97932	-4.16199	-6.5368	2.69762	-3.30538	-3.27288	-1.66054	-6.6591	-1.30422	-1.76738	9.20326	-0.567136	-1.73549	-0.253972	-0.69322	-3.52446	2.89089	2.88863	-1.49293	1.60982	-3.10345	-1.07732	Up
P20810	P20810_S289.	CAST	CAST_S289.	0.0210381	0.635556	3.25304	-3.25249	-3.4582	-4.38232	-3.97485	-6.38308	-6.49693	-2.88718	3.1343	-3.41468	-3.51942	5.16933	-5.8564	-1.3135	-4.38083	-1.87761	2.20168	0.618599	-3.49624	2.02997	-0.882633	1.45557	7.11655	-0.165971	3.46794	5.69501	-0.392289	-6.91789	-0.0402641	-5.18178	Up
O15021	O15021_S836.	MAST4	MAST4_S836.	0.00806263	0.6684	2.75372	-5.40007	-2.42578	-0.804893	-1.00071	-1.04617	-7.21629	-2.39558	-5.40048	-8.24282	-5.12501	3.35146	-2.06781	-3.24694	-2.5233	-5.06522	-0.460929	-2.58161	-1.90635	0.254415	-1.23767	-0.357323	4.06796	0.277182	0.200203	0.385484	-2.05345	3.18684	-4.33913	-2.25251	Up
O15231	O15231_T289.	ZNF185	ZNF185_T289.	0.0425492	0.684615	2.6551	-4.74788	-5.37554	-5.29622	-2.79712	-6.10726	-3.70799	-4.24681	1.73387	0.804899	-5.20099	3.60318	-1.11931	-0.75077	-4.11357	-6.92376	0.568772	-6.59999	-3.06769	1.01327	-1.44732	0.0187864	5.87985	-0.128539	2.61952	3.39227	-2.53112	4.15786	-3.80076	-4.19907	Up
Q5VV41	Q5VV41_S107.	ARHGEF16	ARHGEF16_S107.	0.0102253	0.650963	2.64388	-5.45977	-0.887222	-0.658319	-0.722344	-4.51553	-5.8098	-0.715894	-1.20373	-6.64037	-4.31076	0.467669	-0.826854	-5.61587	-0.335717	-5.74525	-0.278349	-1.39983	-1.56702	1.48868	1.21291	1.4282	-1.53636	-4.44261	6.55283	-2.73526	0.0657063	-1.89793	-0.578567	0.587431	Up
P16949	P16949_S38.	STMN1	STMN1_S38.	0.0249313	0.621026	2.58359	-2.56501	0.918588	0.233014	-3.65302	-4.33886	-3.41953	0.420154	1.4836	-6.53087	2.17146	1.49299	-2.52005	-7.67143	1.48838	-7.07868	1.7333	0.247161	-0.00892544	2.78213	-2.3393	1.48156	1.86378	-4.69686	3.85532	-0.605691	1.47912	-2.10369	2.4109	2.47349	Up
Q5T0Z8	Q5T0Z8_S867.	C6orf132	C6orf132_S867.	0.0218767	0.633636	2.56226	-0.707598	-3.99495	-5.95174	-5.23695	-3.23539	-4.32661	-5.70597	-4.20036	-7.38044	-4.63839	1.6935	-2.19186	-9.0222	-4.43182	-2.62227	-4.32392	-5.1236	3.83496	-0.430431	-4.64845	-3.85573	3.78815	-0.119883	-4.27093	1.55228	-1.71495	-1.21192	-1.53228	-3.89456	Up
P13647	P13647_S64.	KRT5	KRT5_S64.	0.0202118	0.638267	2.54116	-3.7898	-2.59955	-3.60729	-6.22645	-5.18147	-5.46597	-4.98994	-1.96097	-0.800374	-2.99541	0.687849	-5.92228	-7.86661	-3.03133	-4.69205	1.25564	-3.4366	0.903606	-4.39985	-3.34319	-3.27462	3.0828	-2.21838	3.00303	1.58798	-5.23514	2.13537	-5.15493	-3.87504	Up
P51610	P51610_S666.	HCFC1	HCFC1_S666.	0.00101279	0.446667	2.49542	-5.06571	-2.37788	-2.45716	-0.783002	-3.81189	-4.77121	-6.34299	-3.50237	-4.21122	-1.59819	1.05295	-0.72413	-3.3892	-1.62482	-2.05628	-1.12514	0.778419	3.64657	0.619114	-2.9875	-0.709001	-2.31596	-0.168218	-1.56142	1.80856	-0.0198774	-1.58669	-0.685682	0.357122	Up
Q8IZ21	Q8IZ21_S557.	PHACTR4	PHACTR4_S557.	0.0173686	0.64104	2.49196	-5.34925	-0.892663	0.495654	-0.261132	-4.238	-5.03121	-1.00947	0.253639	-6.00382	-1.30701	3.32769	-0.228463	-7.50742	-1.15972	-6.73156	0.811754	-0.101494	1.5299	-0.291161	0.0668526	1.93358	-5.61183	-0.137957	2.50412	1.92757	-0.44892	-1.08674	-0.235587	0.760741	Up
P22692	P22692_S190.	IGFBP4	IGFBP4_S190.	0.033673	0.67828	2.43629	-4.69423	-5.59239	1.02073	-5.07976	-5.31816	-5.32404	-0.115769	-5.47234	-4.45534	-0.664914	-6.40777	-2.42491	-6.6248	-2.20453	-4.75611	-3.86145	1.69963	-0.254405	-3.439	-2.16926	-0.308243	-3.27753	-3.68828	7.29501	-3.83777	-1.66617	-2.67522	1.71745	-5.66672	Up
E9PMS6	E9PMS6_S251.	LMO7	LMO7_S251.	0.00766763	0.658737	2.40256	-0.0588264	-3.55238	-0.462116	-2.03962	-3.18858	-3.7151	-0.48737	-5.33061	-6.17828	-5.74476	1.87819	-2.90003	-2.53184	-2.00809	-6.91387	-2.98702	-1.74776	1.10993	0.544513	-2.44358	0.486635	2.70461	-0.0511065	2.25911	-0.849943	-1.76333	1.44471	-1.79142	-3.63061	Up
Q96FF7	Q96FF7_S233.	Q96FF7	Q96FF7_S233.	0.0422577	0.685302	2.373	2.68532	2.796	2.40824	-0.307939	-1.85633	-5.44179	4.05259	2.89552	-0.259839	-1.15769	1.83274	1.53621	-5.08701	4.33256	-5.66001	1.8756	1.58605	-1.10199	2.62333	3.62631	6.08524	-0.305964	2.25395	-0.665605	7.12086	2.55549	0.436684	4.15557	5.56048	Up
Q53T59	Q53T59_S68.	HS1BP3	HS1BP3_S68.	0.0416065	0.700677	2.37008	0.843045	-4.64544	1.80194	-5.10346	-5.27621	2.6696	-5.76037	1.79834	-2.07158	-1.68129	0.95995	2.37481	3.14352	3.16297	-7.48811	1.6131	1.47152	-1.3103	2.78687	3.51316	3.15096	0.062191	2.58632	-2.72335	0.519048	1.63581	0.328226	1.21243	4.08097	Up
P22692	P22692_S188.	IGFBP4	IGFBP4_S188.	0.0463614	0.676778	2.27971	-4.69423	-5.59239	1.02073	-4.18676	-5.31816	-5.32404	-0.115769	-4.75748	-4.45534	-0.664914	-6.40777	-2.42491	-6.6248	-2.20453	-4.75611	-3.86145	1.69963	-0.254405	-3.439	-2.16926	-0.308243	-3.27753	-3.68828	7.29501	-5.74262	-1.66617	-2.67522	1.71745	-4.4534	Up
Q09666	Q09666_S5752.	AHNAK	AHNAK_S5752.	0.0131412	0.595385	2.24454	1.35263	0.235646	0.820444	-0.923199	-0.727905	-1.64524	0.983927	2.55268	-4.17771	0.991794	4.76273	-2.241	0.300239	-0.590529	0.123996	0.594645	1.79224	4.22324	0.90065	-0.959109	0.540694	7.30763	3.15525	6.11646	3.17367	0.823666	4.28234	1.33001	-0.160635	Up
H7BXR3	H7BXR3_S324.	SORBS2	SORBS2_S324.	0.0274982	0.652482	2.22282	-2.76946	-4.39342	-4.09261	-3.63674	-6.60795	-2.2122	-5.10542	-2.31667	-8.02937	-5.7951	1.34671	-3.42105	-7.7064	-3.93687	-6.5976	-2.95724	-3.31525	-4.03481	-3.49112	-3.11297	-2.39038	4.49045	0.531283	-3.12652	-0.866031	-4.15996	1.61789	-5.43391	-3.55447	Up
Q7Z434	Q7Z434_S222.	MAVS	MAVS_S222.	0.0117942	0.61903	2.15751	-5.65593	-2.41907	-5.77656	-2.22258	-1.72977	-3.93727	-4.40182	-5.87986	-8.63144	-0.885419	-2.67893	-0.963853	-3.34574	0.394202	-3.44223	-1.88918	-1.21776	-0.29638	-0.886249	-0.66599	-0.49893	2.96092	-0.137081	-4.55926	-4.16513	-0.563114	-2.98628	-2.92887	-0.0993481	Up
X6RAE7	X6RAE7_S1225.	DENND4C	DENND4C_S1225.	0.00263056	0.529714	2.14554	-5.96795	-2.83362	-1.7713	-1.49849	-2.66743	-3.9549	-2.58464	-5.79491	-6.33195	-3.84924	-1.04429	-1.55486	-6.08913	-0.946717	-5.78774	-1.14733	-0.353681	-0.106647	-0.977054	-0.198564	-0.533753	-4.67271	-1.66915	0.30266	-0.581976	-0.850376	-3.1415	-2.44107	-2.75659	Up
O14974	O14974_S507.	PPP1R12A	PPP1R12A_S507.	0.0350578	0.678514	2.14521	-5.55122	-2.74422	-2.36011	-2.4668	-6.11434	-3.39245	-5.47802	-4.17274	-9.57411	2.30168	0.0359373	0.336515	-7.39921	-4.38789	-5.77106	-0.66415	-3.44031	0.260859	-1.14177	-4.92821	-0.874319	1.33621	-1.8641	-4.34777	-0.670049	0.388768	-0.267385	-2.6022	-4.10812	Up
Q53LP3	Q53LP3_S513.	SOWAHC	SOWAHC_S513.	0.0365299	0.673261	2.12092	-3.80113	-3.32075	-2.69495	-1.05868	-6.90805	-5.90543	-1.96603	-2.79528	-5.32745	-4.71274	1.12373	-0.0793352	-7.09019	-2.21884	-6.99222	-0.339507	-2.30412	-0.0172739	-0.75387	0.397484	-0.38793	-8.39281	-5.38705	0.0466356	0.030509	-0.444323	1.16483	-0.640362	-3.44349	Up
Q9BY89	Q9BY89_S1760.	KIAA1671	KIAA1671_S1760.	0.0295665	0.646066	2.11502	-6.16589	-2.25375	-2.98936	-2.45341	-6.15071	-7.99999	-5.537	-2.48483	-5.15571	-4.47793	0.967375	-6.53017	-6.68412	-7.0135	-3.62254	-5.44483	-2.59254	-4.28654	-1.69447	-4.42723	-3.10407	2.88218	-1.65601	-1.91747	0.0919447	-5.73386	1.47545	-3.75819	-4.20548	Up
E9PS34	E9PS34_T51.	NAP1L4	NAP1L4_T51.	0.00272276	0.4775	2.05987	-5.84671	-4.62774	-3.11443	-5.74717	-2.57446	-5.40233	-5.69404	-5.87128	-7.25913	-4.79915	-2.04071	-5.4506	-8.45595	-3.28438	-5.4837	-3.72745	-2.43207	-2.81165	-3.59711	-3.73284	-3.53893	-4.96223	-3.08924	-1.23969	-0.329023	-2.3446	0.148753	-5.17268	-4.94137	Up
Q09666	Q09666_S5769.	AHNAK	AHNAK_S5769.	0.0463203	0.680727	1.97482	-4.92195	-4.41589	-3.14476	-6.18375	-5.81471	-5.76727	-4.14986	-4.16205	-7.07473	-1.16897	3.83798	-6.3478	-7.71381	-5.30018	-6.04656	-2.18987	-4.54903	0.021203	-2.92598	-5.2073	-4.85504	-6.20289	-2.754	2.00538	-0.257194	-2.47163	-1.83713	-1.53734	-3.40774	Up
Q8IYB3	Q8IYB3_S458.	SRRM1	SRRM1_S458.	0.045756	0.685857	1.96405	-0.664229	-2.50354	-1.56456	-3.58761	-1.69606	-5.39386	0	-6.51895	-8.96802	-0.370034	-2.30141	-3.99301	-7.17374	-1.61837	-1.60209	-4.099	-2.06529	2.94878	-1.38193	-2.30555	-3.47698	2.75527	-0.155589	1.83331	-2.51608	-4.31559	-1.2357	-2.4606	-0.78681	Up
O00193	O00193_S17.	SMAP	SMAP_S17.	0.0482477	0.66698	1.93764	2.21292	1.34395	1.7419	0.557787	-0.766016	0.959386	2.71647	-3.23729	-5.93616	-2.2673	1.28894	-1.04076	-1.92879	1.71859	-2.00753	-0.576326	1.50915	2.79411	3.3371	1.83959	3.66647	7.21722	1.39088	1.28427	0.331332	-1.7303	2.00334	-3.62331	3.34912	Up
O00151	O00151_S90.	PDLIM1	PDLIM1_S90.	0.0284879	0.655953	1.91747	-4.28453	-4.79552	-4.94527	-6.10452	-2.76944	-3.62176	-3.6054	0.213256	-7.36785	-4.66034	0.494842	-3.7136	-7.23875	-4.28898	-5.88772	-2.29043	-3.6899	-2.85877	-2.36409	-2.74686	-1.62265	2.43711	-3.01717	-3.43826	0.610635	-4.52455	1.1334	-4.89713	-4.29068	Up
Q13113	Q13113_S84.	PDZK1IP1	PDZK1IP1_S84.	0.00713593	0.677647	1.9011	1.07752	-0.760829	-3.64667	-1.88118	-3.78841	-4.74715	-0.708369	-4.95231	-5.67017	-1.31409	-2.58403	-3.10815	-0.069212	0.373646	-0.650312	-0.658209	-1.00649	1.72109	-1.45067	-0.508757	-0.31787	2.51449	-2.0275	-1.84304	-0.389255	-1.39314	0.9137	0.332938	0.460312	Up
O94885	O94885_S407.	SASH1	SASH1_S407.	0.0096281	0.681333	1.85853	-1.01558	-2.53907	-1.23392	-1.37279	-1.24521	-6.48773	-2.38237	-0.816392	-6.68177	-2.12142	0.919766	-1.53743	0.265528	-1.48239	-0.295746	-0.598127	-1.02852	-0.500338	0.400383	-0.735374	-0.16302	2.48047	-1.14612	2.95403	0.876431	-0.907379	0.94416	-1.34343	-1.37175	Up
Q16348	Q16348_S28.	SLC15A2	SLC15A2_S28.	0.0473829	0.666453	1.80308	4.90719	4.6684	2.90515	4.63943	2.15424	5.48939	5.15949	5.63835	-3.96298	-0.972827	3.51704	5.29569	5.51829	3.5474	7.14943	4.96175	7.18314	6.18796	4.06752	3.63751	4.31446	7.65131	5.54145	9.12457	5.38298	4.13842	3.25511	5.29763	6.44273	Up
P51148	P51148_S85.	RAB5C	RAB5C_S85.	0.0224699	0.633412	1.77735	-5.40047	-1.32525	-3.31548	-1.18312	-5.52829	-7.73892	-1.14172	-6.3117	-8.58777	-3.172	-2.61043	-1.13026	-4.79172	-2.02856	-3.51373	-1.10549	-1.85014	-4.07467	-2.08718	-1.37316	-1.8376	-0.45696	-3.75812	-0.658398	-4.11921	-2.07537	-3.4431	-0.137856	-2.06733	Up
Q9P2B4	Q9P2B4_S523.	CTTNBP2NL	CTTNBP2NL_S523.	0.037482	0.680496	1.73301	-3.96132	-5.44057	-5.05156	-5.15287	-3.88332	-4.5303	-6.35986	-4.57911	-7.82136	-4.12284	1.02296	-4.17689	-3.60642	-3.81859	-2.88009	-3.60776	-5.53609	-0.234761	-2.81751	-3.99799	-1.17185	1.91204	-4.49718	-3.3153	-1.1058	-3.5617	1.24437	-4.65962	-4.46009	Up
Q8IXM2	Q8IXM2_S70.	BAP18	BAP18_S70.	0.0475545	0.664768	1.70948	-5.12301	-1.07335	-1.06727	-0.992993	-0.384649	-2.96947	-1.91344	0.203338	0.149066	-2.35114	1.55127	-1.78574	-2.98257	-1.33235	-6.18238	-1.10948	0.0961523	0.886964	-0.777388	-1.96402	-1.68177	5.90565	1.03782	0.623603	0.0390186	-1.428	3.2587	-3.34787	-2.11107	Up
Q9HB90	Q9HB90_S15.	RRAGC	RRAGC_S15.	0.0144404	0.613238	1.70578	-0.778834	-0.9415	-0.127076	-0.104048	-0.406664	-1.39205	-1.12928	-4.54036	-4.80495	-0.15436	-0.578908	-1.53773	-0.422144	0.300448	-0.585363	0.976484	2.49388	0.371994	0.28469	-0.306705	-2.75458	-0.570571	-0.665855	5.64754	0.906103	1.11704	-1.28893	1.09513	0.518687	Up
Q9UN36	Q9UN36_S338.	NDRG2	NDRG2_S338.	0.0279812	0.657762	1.70035	-2.72045	-3.73844	-2.56659	-5.05369	-1.71237	-0.802911	-6.05354	-2.68	-7.40943	-5.4459	-1.01758	-2.62781	-3.03601	-4.74297	0.493989	-2.24098	-3.11619	-2.47725	0.704089	-1.38149	-0.400346	1.42059	-0.914048	-2.38256	-1.61115	-2.35311	0.473497	-5.57235	-2.18332	Up
Q96A59	Q96A59_T123.	MARVELD3	MARVELD3_T123.	0.0181035	0.657882	1.68745	-1.35272	-0.797995	-1.80567	0.0294437	-2.78249	-0.877174	0.333861	2.77108	-4.80757	-0.945153	-1.29457	-0.380576	-1.60508	-2.58409	0.0166597	0.11857	2.80855	2.13432	-0.287848	-0.49342	-0.247812	-1.16269	-2.04766	4.71384	2.32432	0.730219	-1.93343	1.0613	0.896125	Up
Q96C19	Q96C19_S74.	EFHD2	EFHD2_S74.	0.0468569	0.671129	1.66538	-1.49091	2.66013	2.94452	2.06132	-2.16649	-3.96523	0.389791	2.59918	2.20409	4.37237	4.4714	1.26874	-1.756	0.103894	-1.4432	1.49137	1.77703	1.69123	2.95851	0.371225	2.24792	3.15457	1.36995	2.80986	4.29922	3.1117	6.96132	2.12783	0.380241	Up
Q92890	Q92890_S299.	UFD1L	UFD1L_S299.	0.0465286	0.670849	1.63573	-2.00391	-0.38777	-0.678444	-2.17649	-3.44293	-5.61806	-2.0762	-4.71868	-7.33119	-2.90927	1.82819	-0.871207	-4.93309	-0.872342	-6.43488	-1.38557	-2.16435	-2.77353	0.967	-0.878367	1.55551	-3.26363	-1.64532	-3.90921	-0.494791	-1.31725	-1.55212	-0.342093	0.31945	Up
O43847	O43847_S94.	NRD1	NRD1_S94.	0.0300562	0.638255	1.62201	-0.0988655	1.02827	0.0764227	1.1175	1.2804	-5.73898	2.44111	-1.33376	-2.21314	1.00307	-0.565269	1.49641	-0.0644522	2.58028	-4.51701	-0.514159	1.79531	3.54439	0.542599	2.35615	1.92955	2.60059	1.95089	1.56078	-0.262827	1.04634	0.0350475	0.199	2.65033	Up
Q9Y2H5	Q9Y2H5_S966.	PLEKHA6	PLEKHA6_S966.	0.0142433	0.618537	1.61243	-2.19542	-4.6956	-4.41045	-3.79026	-5.87989	-5.5101	-1.14019	-4.49422	-7.79353	-4.47851	-4.90816	-3.99042	-6.82689	-3.28515	-3.41654	-3.73091	-4.37548	-3.79237	-0.627325	-2.70583	-1.44302	-1.0908	-1.83551	-5.80962	-5.31017	-1.85141	-1.86994	-1.47324	-3.87139	Up
P06733	P06733_S254.	ENO1	ENO1_S254.	0.00747497	0.675778	1.58022	-5.57661	-1.66016	-4.18307	-3.07241	-3.8343	-4.76968	-3.13654	-1.02948	-3.41263	-2.13331	-1.28324	-2.36034	-7.0272	-0.519125	-3.1895	-0.602026	-1.90237	-0.913913	-0.80629	-1.11483	-0.91468	-3.01525	-3.65752	-0.588302	-3.10395	-1.41867	-2.32174	-1.30931	-0.249763	Up
Q9Y2V2	Q9Y2V2_S30.	CARHSP1	CARHSP1_S30.	0.00328756	0.532889	1.5639	2.40951	2.42252	4.09015	1.47571	1.72592	-0.400632	2.16574	3.06129	1.31239	3.52512	1.43981	1.35234	1.69244	2.58569	2.56074	2.25155	1.72185	2.93335	4.53072	2.7046	4.09717	6.6116	2.48609	5.21792	3.24177	2.6194	5.93137	3.96374	2.90767	Up
Q9Y2V2	Q9Y2V2_S32.	CARHSP1	CARHSP1_S32.	0.00328756	0.4796	1.5639	2.40951	2.42252	4.09015	1.47571	1.72592	-0.400632	2.16574	3.06129	1.31239	3.52512	1.43981	1.35234	1.69244	2.58569	2.56074	2.25155	1.72185	2.93335	4.53072	2.7046	4.09717	6.6116	2.48609	5.21792	3.24177	2.6194	5.93137	3.96374	2.90767	Up
Q5T0W9	Q5T0W9_S764.	FAM83B	FAM83B_S764.	0.0234392	0.61874	1.54887	-5.52619	-3.08312	-2.61434	-3.09189	-3.54008	-4.01154	-5.94273	-4.82443	-4.50518	-5.94994	-2.49687	-5.2308	-7.17767	-5.55214	-6.21964	-3.46537	-4.91823	-5.42732	-1.51947	-4.47052	-2.67497	1.43143	-3.37347	-3.26231	-5.55171	-4.22319	-0.937147	-1.44334	-3.59569	Up
Q13153	Q13153_T212.	PAK1	PAK1_T212.	0.0215323	0.641875	1.53476	-4.31632	-2.08562	-4.28756	-3.45163	-2.54224	-3.99358	-1.46894	-6.25229	-7.93643	-1.56616	-2.57123	-1.43676	-2.3889	-2.16818	-4.42188	-4.19082	-1.8319	0.55069	-0.523196	-1.12084	-1.41894	-2.63727	-0.971486	-1.38135	-1.4422	-0.455571	-4.27368	-4.42133	-1.89065	Up
Q6NV74	Q6NV74_S881.	KIAA1211L	KIAA1211L_S881.	0.0294371	0.649956	1.50688	-5.05848	-4.25725	-3.03623	-5.03551	-4.19761	-2.9527	-5.18738	-3.69173	-6.58976	-6.39501	-0.37641	-6.10549	-4.67675	-4.80321	-6.42452	-5.75598	-4.58534	-4.34518	-1.90419	-4.22281	-2.65201	-2.27426	-4.01375	-0.348662	0.214369	-5.68395	-1.12274	-2.57775	-3.83364	Up
Q8IX04	Q8IX04_Y158.	UEVLD	UEVLD_Y158.	0.0254499	0.61895	1.46164	-0.306661	-0.638593	-2.73547	-1.57092	-4.30287	-3.97674	-2.11825	0.656651	-4.80757	-2.4161	-1.87194	-3.40554	-4.10608	-3.13368	-2.0588	-0.96688	-0.406182	-0.998624	-0.859899	-3.86117	-2.11717	-2.46878	-3.50088	2.90532	0.423164	-0.643373	-1.14129	0.932902	-1.17396	Up
Q9Y2V2	Q9Y2V2_S41.	CARHSP1	CARHSP1_S41.	0.022415	0.641373	1.4238	3.8577	4.48087	5.40717	3.15131	2.62925	1.47953	4.15619	3.88686	1.45962	4.62451	3.88663	2.83183	3.373	3.35591	4.74154	3.52182	2.93889	1.34474	6.50199	3.98984	5.33925	8.5933	4.68797	6.1959	5.70658	3.94079	7.43162	4.91246	4.59518	Up
A0A087WZ13	A0A087WZ13_S567.	RAVER1	RAVER1_S567.	0.019917	0.649862	1.38486	-5.17747	-1.43742	-4.0525	-5.87926	-4.90285	-5.34608	-4.8974	-6.881	-5.66938	-4.85765	-3.38515	-3.96979	-5.06964	-5.14983	-8.05828	-5.23913	-4.74126	-4.5634	-4.78046	-5.80909	-3.60692	-2.28412	-0.813821	-3.8936	-1.61513	-4.38384	-2.08288	-2.33908	-4.21061	Up
G5EA09	G5EA09_S95.	SDCBP	SDCBP_S95.	0.0147947	0.617581	1.31347	-1.44752	-1.35806	-2.30721	-1.00578	-2.18568	-1.43359	-2.18213	-4.80379	-5.04724	-4.55884	-1.93733	-1.68075	-2.75875	-3.43278	-0.881495	-2.51754	0.313365	0.358499	-1.66552	-3.49868	-1.55504	-0.831653	-2.531	1.30254	-0.846089	-1.57048	-2.35327	-0.619409	-0.150101	Up
O60613	O60613_S152.	SEP15	SEP15_S152.	0.0304871	0.641811	1.31057	-5.94575	-4.35008	-3.37837	-3.12009	-3.53732	-4.76331	-4.73871	-4.76951	-4.80791	-4.10782	-2.65001	-2.90777	-5.22245	-3.33648	-7.66655	-0.472494	-1.58705	-4.2147	-4.55314	-3.36715	-2.26266	-5.89103	-3.33406	-3.2463	-6.05095	-0.788486	-3.10101	-1.99002	-1.74158	Up
Q15464	Q15464_S190.	SHB	SHB_S190.	0.0418937	0.68926	1.26547	-0.696436	-1.2496	-4.38936	-1.02461	-1.85162	-1.32258	-2.64342	-6.71581	-6.40653	-5.19025	-1.29825	-2.85197	-5.81986	-3.76723	-2.18493	-1.88168	-3.45549	0.355658	-1.48798	-2.0476	-1.66203	-2.32891	-1.9511	-2.31316	-1.7758	-1.52712	-2.19511	-2.40926	-1.8555	Up
J3QSX6	J3QSX6_S89.	ABLIM1	ABLIM1_S89.	0.0487547	0.670545	1.2463	0.624156	-0.688251	-0.24634	-0.774869	-0.47646	-1.70937	1.21173	-0.972151	0.250897	-1.6296	2.1872	-0.32606	0.141618	1.19635	-0.184922	-0.658686	-1.82303	-1.50706	2.17294	1.46131	2.86708	4.98821	-0.00942612	2.51023	2.6128	-0.225788	3.06162	0.228939	0.466023	Up
Q14847	Q14847_S61.	LASP1	LASP1_S61.	0.0422241	0.689937	1.21981	0.00790787	-0.685571	-2.30325	-1.72263	-1.37786	-0.295672	-2.00744	-2.38524	-4.45281	-1.87758	0.265301	-2.02866	-1.78077	-2.22504	-7.04494	-1.72235	-2.57733	0.207545	-1.41195	-0.977997	-0.499464	1.78282	-1.48248	0.733033	0.172841	-2.47865	-0.480106	-1.17478	-0.933768	Up
Q96FL8	Q96FL8_S486.	SLC47A1	SLC47A1_S486.	0.0409514	0.698852	1.20513	-0.750743	-0.241916	-0.0829058	1.07292	-1.92865	-1.13854	-0.347184	2.91864	-4.46183	-2.83173	0.383675	-0.917453	0.787831	0.18722	0.77215	1.15639	1.51925	0.247469	-0.0190411	0.592819	1.40381	-0.375924	-0.426728	3.75001	0.59821	0.530338	-1.02143	0.337524	2.43914	Up
Q15418	Q15418_S369.	RPS6KA1	RPS6KA1_S369.	0.0391093	0.6754	1.18819	-6.6195	-6.32164	-5.22087	-4.41127	-4.02271	-4.4001	-5.13429	-5.5187	-5.47039	-0.76935	-4.88628	-3.09472	-5.54261	-4.68726	-6.46169	-2.77234	-3.21055	-1.37555	-4.3853	-0.839191	-3.31428	-4.52803	-5.9995	-4.43937	-4.60345	-2.00221	-3.87159	-5.11294	-4.63492	Up
Q14677	Q14677_S166.	CLINT1	CLINT1_S166.	0.0416173	0.695232	1.13704	-5.64311	-2.04855	-2.6298	-2.63738	-3.12712	-2.6561	-3.51754	-2.85722	-1.57605	-3.9681	0.825289	-2.55631	-2.23635	-3.65906	-6.42692	-2.62503	-2.22005	-2.25087	-1.13082	-2.55906	-1.6239	-0.10505	-0.935319	-4.54522	-1.60112	-2.19816	-0.0266123	-1.55154	-2.44212	Up
Q9Y2V2	Q9Y2V2_S52.	CARHSP1	CARHSP1_S52.	0.00639345	0.778154	1.08309	3.89467	4.3602	5.48067	3.7325	3.13987	3.3106	4.19145	4.16286	3.29715	4.33496	3.9926	2.82561	4.43215	4.65891	5.67705	4.3446	3.35167	5.49338	6.10183	4.61742	5.68215	8.00935	4.53209	5.63546	5.02959	4.35588	4.34018	5.19676	5.86468	Up
Q96B97	Q96B97_S44.	SH3KBP1	SH3KBP1_S44.	0.0234688	0.611514	1.08123	-3.11815	-3.36833	-4.70788	-5.77345	-4.80269	-5.66047	-2.93612	-5.42833	-4.27401	-3.88143	-2.27293	-2.91052	-2.92488	-4.83207	-5.63474	-2.30041	-4.09308	-3.84283	-2.17184	-3.5294	-2.06892	-5.25705	-4.91661	-3.86443	-3.16439	-2.63438	-2.66663	-0.908357	-1.80204	Up
Q8IY95	Q8IY95_Y244.	TMEM192	TMEM192_Y244.	0.0154585	0.607913	1.04974	-3.48044	-4.50686	-3.07788	-2.29401	-4.02641	-2.89378	-3.24751	-1.93446	-4.50038	-4.11465	-5.06675	-2.53414	-3.32655	-3.00343	-1.01058	-1.13151	-1.92881	-1.72612	-1.35189	-1.1356	-2.6322	-4.51115	-1.91175	-1.11227	-3.8143	-2.5878	-3.5099	-2.59216	-1.10813	Up
Q8IUC4	Q8IUC4_T645.	RHPN2	RHPN2_T645.	0.0356229	0.677794	1.04077	-2.23883	-4.04958	-6.07299	-4.90373	-5.10745	-3.08115	-4.00985	-4.24154	-4.80791	-3.4831	-4.5294	-4.4567	-5.63183	-4.48326	-5.71885	-2.92177	-1.58679	-3.13349	-4.96423	-3.90909	-3.8005	-2.97936	-6.41604	-5.30639	-1.96708	-1.77431	-3.0572	-1.86381	-4.11088	Up
Q9H2G2	Q9H2G2_S779.	SLK	SLK_S779.	0.0216529	0.635692	-0.617419	4.20188	3.97517	2.5599	2.76457	4.30123	4.02809	3.40097	2.94093	2.41964	4.08448	2.93357	3.37692	4.4656	2.16995	4.64319	3.09435	2.76482	2.13537	2.45388	3.13915	2.59067	2.64266	3.15398	3.05646	1.84992	3.68641	2.9343	3.69759	2.93827	Down
Q16513	Q16513_S583.	PKN2	PKN2_S583.	0.0086693	0.659455	-0.636231	3.11374	3.03598	2.75185	2.81462	4.22667	2.78318	3.14892	2.82548	2.09146	3.30568	1.76689	2.04165	3.8253	2.97911	4.68584	2.29526	2.44797	2.62882	2.16512	3.05668	2.16438	1.98962	2.62025	2.07225	2.24773	2.49637	2.28768	2.35828	2.63231	Down
Q8ND76	Q8ND76_S25.	CCNY	CCNY_S25.	0.0286051	0.643864	-0.704244	1.18668	0.649913	-0.480221	1.03489	1.06296	1.06159	0.707873	0.514194	1.2397	0.303563	-0.917986	0.91558	1.43951	-0.103444	1.20205	-0.0967665	0.127375	1.07076	-0.411053	-0.0162668	-0.133964	-0.326323	0.240027	-2.51624	0.359073	0.6737	-1.18198	0.793483	0.721154	Down
P21291	P21291_T46.	CSRP1	CSRP1_T46.	0.0104719	0.642	-0.842469	0.0492067	-0.111941	-0.306001	0.100831	0.33872	0.913646	-1.24269	-0.686579	-0.370847	-1.03387	-1.49696	-0.747314	0.0901852	-2.0383	0.736142	-0.9327	-0.54837	-0.472177	-3.24002	-0.924729	-1.53911	-2.44349	-0.649626	-1.76192	-1.1533	-0.729997	-1.67893	-0.547125	-0.591788	Down
Q9Y478	Q9Y478_S182.	PRKAB1	PRKAB1_S182.	0.020128	0.645966	-0.864807	3.12408	3.14381	3.62873	3.78148	4.11985	4.99879	4.8699	3.24935	3.69342	2.75458	2.94546	3.80594	5.45303	3.62954	6.14914	3.60131	3.57528	2.66124	2.61574	4.63449	3.34765	1.28611	3.04709	3.85023	2.38213	3.57018	1.7613	2.97767	3.9729	Down
Q9NRR6	Q9NRR6_S249.	INPP5E	INPP5E_S249.	0.0121937	0.573838	-0.879362	3.77383	2.39018	2.72175	2.54044	2.31113	2.775	3.8485	1.53465	2.73276	1.03321	0.370138	1.35426	3.22477	1.29922	3.98498	1.10585	1.1552	1.26449	1.08629	0.96172	0.847976	2.13545	1.79737	2.17513	1.33122	2.0451	1.10813	2.83207	1.34477	Down
Q12923	Q12923_S890.	PTPN13	PTPN13_S890.	0.0464409	0.6736	-0.89557	1.18077	2.06293	-0.403201	1.56084	1.03626	1.83287	0.176873	0.979141	0.633727	1.25924	-0.257298	1.20231	1.11463	-1.66443	2.17401	0.582197	0.216719	-3.76725	-0.0808754	0.402479	-0.747936	-0.0129595	1.59615	0.360167	0.51294	0.3921	-0.29216	1.14052	-0.810655	Down
Q8TF65	Q8TF65_S31.	GIPC2	GIPC2_S31.	0.0209996	0.64471	-0.903463	3.68612	4.32959	2.68524	2.97456	2.25416	3.24173	5.04083	2.35733	2.63562	3.01979	2.32161	2.69414	4.47328	2.29441	5.13173	3.64868	3.06281	1.02059	1.51698	2.06233	2.45155	-0.098691	2.6832	2.55073	3.00395	3.06284	2.74477	2.88364	2.62226	Down
Q9Y666	Q9Y666_T980.	SLC12A7	SLC12A7_T980.	0.0425813	0.679939	-0.905161	0.324613	1.93073	-1.07178	0.234241	-0.965488	0.677601	1.71096	-1.5834	0.890991	1.39275	-1.75585	-0.198297	2.62999	0.9005	2.11676	0.127677	0.808559	-1.55429	-0.989275	-1.63819	-1.57712	-0.236152	0.302874	-0.896375	1.15663	-0.242741	-0.431269	-0.395133	-0.355412	Down
Q8N3R9	Q8N3R9_S245.	MPP5	MPP5_S245.	0.0468826	0.666946	-0.955707	0.400042	-0.120691	-1.74267	-0.671972	0.0387249	1.39626	-0.616754	-0.905856	-0.501582	-1.11603	-2.40944	-0.750385	2.19693	-0.954162	2.68844	-0.767312	-1.0848	-2.54298	-1.6477	-0.277425	-1.66661	1.54476	-1.96335	-2.06406	-1.38412	-0.804468	-1.49458	0.0356226	-2.12738	Down
Q9UHR4	Q9UHR4_T166.	BAIAP2L1	BAIAP2L1_T166.	0.0390049	0.684339	-0.98505	3.55698	4.46288	2.47127	3.90507	4.86927	7.31479	3.4706	4.00488	4.34918	2.84474	2.31975	3.08696	5.55051	1.79881	6.50062	1.78423	3.53724	2.83321	3.30978	3.06251	3.3125	4.88626	2.64408	2.35485	2.31252	2.71454	2.88264	3.87191	3.1756	Down
Q9Y6R1	Q9Y6R1_S245.	SLC4A4	SLC4A4_S245.	0.0339046	0.677822	-1.01416	4.75434	5.28026	2.69529	3.99757	3.05068	3.41875	5.49648	2.31262	4.08114	3.06577	2.31858	3.72798	5.31374	4.21484	5.70561	4.19824	3.80669	2.49692	2.71186	1.99559	2.59258	3.51087	3.12056	-0.830928	4.07207	4.15071	2.91053	3.12457	3.41294	Down
Q12913	Q12913_S1009.	PTPRJ	PTPRJ_S1009.	0.0402519	0.690909	-1.0494	0.948764	0.36939	-2.3605	0.42511	1.01062	2.48103	0.168105	0.427829	0.415519	-1.17744	-2.93866	-1.00385	0.449671	-1.41485	1.84093	-1.89804	-0.678246	-3.08544	-2.13916	-0.60027	-1.50273	1.21068	-0.785329	-1.41785	-0.850005	-0.132359	-2.53414	-0.44609	-0.167121	Down
Q9BZV1	Q9BZV1_T177.	UBXN6	UBXN6_T177.	0.0188044	0.650667	-1.05582	-0.383842	0.718121	-1.17456	0.561149	0.415962	1.08131	-0.664796	0.65667	1.79934	0.183907	-2.45864	-0.487601	0.521456	-1.91644	1.71115	-0.639709	0.0765324	-1.78187	-1.24177	-0.885028	-1.47412	-1.41745	-1.25321	-3.83008	-0.324044	-0.398715	-1.08541	0.704348	-0.705259	Down
Q13621	Q13621_S885.	SLC12A1	SLC12A1_S885.	0.0181341	0.646154	-1.08565	2.38441	1.55803	0.666494	1.70148	1.26392	2.72831	2.23429	0.675224	-0.958812	0.684559	1.03342	0.993135	2.45002	1.58262	2.74126	0.855782	-0.313504	-0.933514	-0.0101166	1.33494	0.464708	3.14317	1.38754	-1.48069	0.0683222	-0.279483	1.60834	0.764394	-1.51987	Down
Q8WWN9	Q8WWN9_S383.	IPCEF1	IPCEF1_S383.	0.0461018	0.68678	-1.176	0.656734	0.844636	-3.20343	-0.696956	1.17671	1.59969	0.0865135	-0.350571	1.02539	1.8239	-1.65012	-0.367084	0.350586	-2.54558	-1.95106	-2.08538	-0.903342	2.7208	-2.24069	-0.669796	-2.49632	0.138205	-2.33447	-2.74305	-1.99615	-0.705483	-2.99808	-2.019	-1.1185	Down
B8A4K4	B8A4K4_Y91.	CYSRT1	CYSRT1_Y91.	0.0196373	0.663	-1.20185	-0.25169	0.354029	-0.299488	-0.803963	0.0581884	-0.472579	-1.76566	0.1039	0.93544	1.55414	0.861444	-0.431791	1.5967	-0.494221	2.19816	-0.327985	-1.79588	-4.17057	-0.65743	-2.18216	-3.39537	0.85395	-0.80628	0.654124	0.0567989	-0.973108	0.446692	-1.33576	-0.259814	Down
Q8IWW6	Q8IWW6_T231.	ARHGAP12	ARHGAP12_T231.	0.0198254	0.658035	-1.20767	2.80962	1.5584	1.53051	1.9686	2.79834	1.47418	1.60368	1.13029	3.01625	2.43605	0.896091	1.10373	3.22329	1.68663	3.26192	0.765896	1.20877	-3.47495	1.51101	2.44466	1.64405	1.46555	1.67262	-1.88151	1.71888	1.59612	0.476885	0.802172	1.60682	Down
Q9H2K8	Q9H2K8_S421.	TAOK3	TAOK3_S421.	0.0285881	0.650989	-1.25174	0.0748444	-0.998698	-2.85577	-1.64154	0.0925703	0.29679	-2.26312	-2.10452	-1.42109	-2.2535	-3.68724	-1.34048	-0.533333	-5.06799	-1.24783	-2.06498	-1.97285	-4.99468	-1.69737	-1.30167	-3.02576	-5.52927	-2.51164	-4.50221	-4.51896	-1.55836	-3.3136	-2.66335	-1.15712	Down
P07947	P07947_S200.	YES1	YES1_S200.	0.034492	0.677476	-1.25458	-2.48538	-2.77307	-3.64857	-2.74406	-2.76581	-1.99257	-1.70879	-2.09014	0.415767	-1.54593	-5.89544	-1.94207	-3.24609	-3.87735	-3.73419	-2.92038	-2.55865	-3.03402	-6.15901	-2.29117	-3.13391	-2.04701	-6.27048	-5.00605	-3.92457	-2.13723	-5.53037	-6.31949	-3.59661	Down
Q14449	Q14449_S327.	GRB14	GRB14_S327.	0.0118931	0.589486	-1.26662	1.41547	2.14743	-0.0517101	-0.0434132	1.54269	2.16187	3.16824	1.6628	4.06981	0.747338	0.233133	0.75005	2.67031	0.171751	3.53166	0.900727	1.19736	-0.854498	0.988705	1.35832	-0.577754	-2.43691	0.130847	-0.923805	-0.141617	1.15426	0.83244	1.37002	1.83479	Down
Q6ZWJ1	Q6ZWJ1_S208.	STXBP4	STXBP4_S208.	0.0436974	0.693636	-1.27815	0.322982	0.444425	-0.306882	0.977867	0.377583	-0.114898	-2.6957	0.0682411	-1.87445	1.51269	-1.16818	0.383007	-0.325949	-1.12572	-1.46989	-0.48251	-1.41142	-4.89695	-2.78106	-1.01008	-1.26305	-5.67205	-0.355376	-0.0220089	0.856843	0.522713	-1.80165	-0.876159	-3.36317	Down
Q8TEU7	Q8TEU7_S230.	RAPGEF6	RAPGEF6_S230.	0.0359374	0.672147	-1.29035	-0.789451	-1.48799	-1.31177	-0.871677	0.289971	0.55875	0.014307	-1.50041	-1.47331	-0.00337982	-3.49855	-0.39423	0.328676	-2.06045	0.894769	-2.46108	-0.806621	0.533482	-2.67989	-0.894101	-3.53107	-6.93448	-0.326796	-0.107188	-2.87461	-1.73314	-2.26292	-1.97805	-2.55955	Down
O75509	O75509_S541.	TNFRSF21	TNFRSF21_S541.	0.0264479	0.632634	-1.31436	-1.72069	-2.88335	-1.69184	-4.72084	-1.89906	-1.20509	-3.73597	-2.98787	-2.73431	-4.71498	-4.86761	-3.67004	-1.44105	-1.66482	-1.78259	-4.49805	-5.32965	-3.35188	-2.05763	-5.54877	-4.31821	-8.16747	-4.12901	-1.53222	-4.14954	-2.96534	-4.16833	-2.40988	-4.71379	Down
Q9BZL6	Q9BZL6_S876.	PRKD2	PRKD2_S876.	0.00966619	0.65712	-1.33464	-2.27276	-2.83042	-5.68796	-4.97859	-0.52774	-3.09826	-4.15781	-4.0605	-4.00435	-5.75042	-4.63828	-3.58039	-4.57351	-4.59998	-3.46448	-5.63101	-5.76825	-3.45673	-5.95191	-4.92811	-7.1783	-7.19717	-4.72985	-5.04347	-5.68728	-3.41249	-4.52768	-6.00677	-3.50975	Down
P15374	P15374_S94.	UCHL3	UCHL3_S94.	0.0109673	0.6308	-1.37194	-0.326037	-0.117328	0.591856	-0.345845	0.112192	-0.718681	-1.51395	0.0485163	-1.43934	1.05937	-2.28685	-0.473261	1.01348	-1.27021	1.61038	-3.00858	-1.18813	-3.55703	-0.1517	-1.24554	-0.229142	-2.24165	-1.22609	-3.50938	-0.44313	-0.175972	-2.06957	-4.4848	0.538163	Down
Q9NR19	Q9NR19_S30.	ACSS2	ACSS2_S30.	0.038686	0.683043	-1.37659	5.69345	5.53421	6.14085	5.82701	5.68907	6.24944	5.63468	6.23395	5.26607	6.48405	5.52648	6.10369	7.92317	6.62538	8.35188	6.31281	5.19425	1.74606	6.23731	6.98138	6.38531	4.55334	5.39246	-1.02797	5.02403	6.04775	4.02924	4.77522	6.14099	Down
Q5VZK9	Q5VZK9_S880.	LRRC16A	LRRC16A_S880.	0.0454528	0.696058	-1.37935	-4.77585	-3.20113	-6.73347	-3.81142	-0.175894	-4.67591	-4.2756	-3.80008	-6.31336	-4.08315	-3.89723	-1.62256	0.522964	-2.09529	-1.01135	-3.70337	-5.6533	-5.39946	-5.78996	-1.78529	-4.0558	-7.26774	-4.45179	-3.36899	-6.31279	-3.78221	-4.86285	-5.21418	-4.28258	Down
O00159	O00159_T762.	MYO1C	MYO1C_T762.	0.0116076	0.648387	-1.40617	-3.04809	-1.62211	-4.84387	-2.73137	-0.308691	-1.07403	-1.70932	-4.15963	-4.59876	-3.41847	-3.64953	-1.01932	-2.0621	-4.46065	-0.528465	-4.45254	-4.4284	-4.19942	-5.84585	-5.59048	-4.48199	-3.08366	-2.05858	-3.92883	-4.16405	-1.41692	-4.14262	-3.25417	-5.25756	Down
Q9H2K8	Q9H2K8_T316.	TAOK3	TAOK3_T316.	0.0456107	0.688576	-1.41332	1.39282	1.53974	0.0718346	1.1756	1.5409	3.14056	0.318835	1.83491	2.05273	1.16509	-0.170748	0.17303	2.36575	-0.248941	2.43829	0.200466	1.13116	-0.451093	0.368158	0.575651	0.169383	-7.55308	-0.602953	-0.834519	0.349914	0.955276	0.35161	1.39231	1.69902	Down
Q9NZH0	Q9NZH0_T318.	GPRC5B	GPRC5B_T318.	0.0382831	0.680379	-1.42415	2.1307	0.429786	-1.17929	1.78175	3.70892	3.56866	0.380826	2.98745	5.71203	0.856424	0.123938	2.18063	3.20918	2.43611	1.90021	0.424127	1.26399	-1.09883	0.339895	2.55476	1.11188	2.02535	-0.263165	-2.01289	-2.51561	1.35219	-0.591252	1.71812	3.96554	Down
Q9BZV1	Q9BZV1_T337.	UBXN6	UBXN6_T337.	0.0233185	0.624278	-1.42715	-2.14879	-0.364554	-2.73273	-1.55751	-1.60138	-0.0794353	-1.96974	-1.10465	1.93783	-1.39692	-3.19938	-1.65401	-0.458066	-4.25663	0.65479	-2.10963	-1.30813	-4.7621	-3.06387	-1.91828	-2.56114	-7.27646	-2.47098	-4.19527	-1.46881	-1.91376	-2.12641	-1.38662	-2.02112	Down
Q13621	Q13621_T844.	SLC12A1	SLC12A1_T844.	0.0473478	0.670416	-1.43198	3.17688	1.56686	1.37958	2.25473	2.13879	4.26201	1.29929	-0.817888	0.637636	0.969868	0.0909033	1.06834	5.21408	1.0748	6.13966	1.92971	-2.82797	-0.252679	0.0319958	0.485405	0.427937	4.00931	1.97774	1.85286	-0.284698	-0.205662	2.35679	1.02359	-2.14682	Down
Q9UHY1	Q9UHY1_T441.	NRBP1	NRBP1_T441.	0.0289031	0.644719	-1.4434	1.33441	0.760562	2.19176	2.29748	4.10785	3.9875	2.10893	-0.959023	0.550007	2.73397	0.102963	2.05594	4.36911	2.24254	6.19566	0.00688171	1.279	2.88915	1.04941	1.66821	1.56457	-0.535696	3.58295	1.76073	0.315868	0.785664	0.13448	-2.41869	-0.482531	Down
Q9BXI6	Q9BXI6_S319.	TBC1D10A	TBC1D10A_S319.	0.0451283	0.696	-1.45154	3.98116	-0.012455	0.669648	1.74583	1.9641	2.09729	0.524013	1.0315	1.98892	-1.16135	-0.212348	2.24933	2.39468	0.644919	2.58084	-4.86745	-0.993876	2.91781	0.216931	-0.543109	0.601235	1.25559	-4.55885	-0.309181	1.14412	1.49146	-0.196706	1.02944	1.6114	Down
Q92845	Q92845_S60.	KIFAP3	KIFAP3_S60.	0.0172406	0.647102	-1.46209	0.792588	-0.592925	-1.5319	-0.646449	-0.50071	0.857726	0.419262	-0.346932	2.15173	-1.55609	-1.69911	-0.210021	0.0456581	0.178774	1.04771	-0.471849	-0.236997	-3.79004	-1.02696	0.613822	-1.17064	-5.75378	-1.49954	-0.784185	-1.98556	-0.327806	-4.53093	-0.683287	-0.306155	Down
Q9H2K8	Q9H2K8_S324.	TAOK3	TAOK3_S324.	0.0476046	0.661	-1.46301	-0.324372	-1.22515	0.449729	-0.434079	1.76031	0.775971	0.018095	-2.63975	-2.25387	-1.766	-3.66766	-1.47738	0.700649	0.128199	0.380674	-2.70117	-1.32342	-2.00658	-1.35472	-0.280681	-1.07978	-8.33963	-1.41413	-1.4194	-3.62811	-1.35157	-3.74689	1.14924	-1.92156	Down
Q5VV41	Q5VV41_S230.	ARHGEF16	ARHGEF16_S230.	0.0121555	0.587667	-1.49137	0.884221	0.0642567	0.587497	0.550379	1.52097	0.790595	0.56299	0.160822	0.425145	-0.388404	-1.08126	-0.431483	2.09192	0	2.6931	-0.24862	0.304776	-4.49109	-0.0585556	0.772686	0.25889	-1.18635	-0.0846682	-3.48712	-0.481421	-0.508085	-4.20722	-0.456429	0.862709	Down
P22059	P22059_S190.	OSBP	OSBP_S190.	0.0447406	0.700627	-1.50372	2.23328	0.593508	2.86648	1.74013	4.67504	5.41612	2.01185	-0.26292	1.66573	1.49131	-0.736109	1.59397	5.91767	2.23141	7.26862	-0.954216	2.43822	2.1764	0.261559	1.73908	1.32631	4.42138	1.76336	-0.0392122	-0.280801	0.991792	-1.19149	1.62973	0.791463	Down
Q9Y6D5	Q9Y6D5_S277.	ARFGEF2	ARFGEF2_S277.	0.0369249	0.675429	-1.50627	0.818442	0.475092	1.65408	1.17778	3.03085	1.49872	2.71259	-0.00670719	0.46847	0.429744	-0.281931	1.73795	2.39011	2.40288	2.28841	-0.0428095	1.94145	2.58875	-0.407015	1.77333	1.01327	-6.38214	1.21737	-0.444867	-0.58375	0.575077	-2.96357	-0.870038	0.907161	Down
P08238	P08238_Y276.	HSP90AB1	HSP90AB1_Y276.	0.00651934	0.6904	-1.50872	-0.502712	-1.07585	1.56447	0.457558	1.35509	2.77761	0.705749	-1.07646	-0.735242	0.576107	-0.138438	-0.692866	2.72546	0.678395	3.835	-1.13431	-0.44136	-0.246944	0.184418	0.598931	-0.632347	0.829701	0.422545	-1.88419	-3.72358	-1.63419	-1.89936	-1.4194	-0.385112	Down
Q6UXY8	Q6UXY8_S916.	TMC5	TMC5_S916.	0.0447627	0.695644	-1.51833	0.606254	0.136897	-0.291659	-1.49116	1.48351	2.86324	-2.70964	0.510318	1.92819	2.66242	-0.525866	1.73438	2.61108	-1.92993	3.87683	-0.489195	1.03929	-4.13048	-4.48705	-0.610906	-2.18841	-1.18274	0.0561142	-1.20371	-1.08083	0.922256	0.860039	-0.862222	2.80176	Down
P62879	P62879_S2.	GNB2	GNB2_S2.	0.0375256	0.675474	-1.52044	-0.83658	-1.19566	-5.40303	-1.78645	-1.43921	-0.729503	-5.31404	-1.5558	1.17455	-0.533245	-2.8661	-2.00207	-1.07578	-4.24684	-1.21998	-6.21835	-4.64888	-3.70497	-2.74151	-5.35094	-3.7954	-7.59457	-1.46861	-3.21236	-2.3492	-1.59614	-1.72378	-1.18345	-2.79237	Down
Q9NR19	Q9NR19_S28.	ACSS2	ACSS2_S28.	0.0306177	0.631093	-1.54527	4.69761	4.55153	5.141	4.82986	4.70789	5.18851	4.73516	5.29328	4.40109	5.49187	4.60644	5.12748	6.98324	5.62436	7.36606	5.31154	4.19639	-0.379099	5.26821	5.98335	5.38821	3.50593	4.39206	-2.02497	4.03704	5.07327	3.13531	2.79341	5.18124	Down
B8A4K4	B8A4K4_Y12.	CYSRT1	CYSRT1_Y12.	0.00643984	0.728571	-1.55049	-1.19023	-0.320367	-1.01515	-1.22382	-0.29354	-1.56825	-3.12439	-1.21396	-0.347426	-0.0554495	0.290312	-0.955819	-1.54785	-1.50976	-0.161364	-1.34289	-2.42426	-4.8537	-1.42379	-2.73401	-5.11478	-0.99683	-2.36842	-4.79994	-0.708623	-1.7654	-0.194604	-4.78348	-1.4841	Down
Q7KZF4	Q7KZF4_S426.	SND1	SND1_S426.	0.031033	0.633102	-1.56708	-2.63869	-3.03976	-1.25398	-2.16764	0.680944	-1.44531	-1.42232	-5.76499	-5.62486	-2.56871	-1.92223	-2.34235	1.07914	-2.74301	0.738412	-2.85299	-5.82487	-4.32992	-4.29757	-3.85534	-4.18857	-1.42423	-0.536228	-4.48095	-5.38051	-4.0318	-0.265514	-5.04259	-3.8343	Down
Q9NPI9	Q9NPI9_S373.	KCNJ16	KCNJ16_S373.	0.0203296	0.631279	-1.60616	0	-1.45745	-1.38201	-1.57703	-0.924438	0.859398	-0.659593	-4.43706	-6.63401	-4.32963	-4.39389	-0.972498	-1.14783	-2.34376	-0.431077	-2.76588	-4.51998	-4.28254	-2.97394	-4.47182	-4.44247	-4.26011	-1.44587	-1.19708	-4.77285	-4.60187	-2.43399	-2.29147	-5.86846	Down
Q5JSP0	Q5JSP0_S547.	FGD3	FGD3_S547.	0.0410812	0.695837	-1.62148	-1.31922	-0.836795	1.3322	-0.265741	1.34542	-0.985908	-1.17975	-1.17247	-0.207136	2.00621	-2.71064	-0.64833	0.0281792	2.0708	0.189192	-1.43201	-1.03383	1.78126	-0.731554	-0.180259	-1.5437	-7.96976	-1.53721	0.303234	-1.91668	-1.10914	-3.9088	-5.17695	-0.442365	Down
A6NEL2	A6NEL2_S271.	SOWAHB	SOWAHB_S271.	0.0128773	0.597158	-1.6336	-0.905952	0.232203	-1.03853	-0.62723	0.655334	0.0162268	-0.208415	-1.34109	-1.42439	-0.276318	-0.89023	-0.382849	0.235204	-0.906569	-2.16048	-1.32685	0.557089	-2.07955	-0.73426	-0.284458	-1.67901	-7.63739	-1.20522	-4.3432	-1.66687	-0.940413	-2.96821	-3.48234	-3.50128	Down
Q5JS72	Q5JS72_S583.	CASK	CASK_S583.	0.0379412	0.678852	-1.64053	1.90379	0.516749	1.85905	0.935046	3.37588	5.79452	4.09333	-1.48541	0.389729	0.208597	-1.03125	-0.0949631	4.33316	1.56564	7.48676	-0.231524	1.20805	1.22711	-0.57565	1.02993	-0.676672	3.26314	2.17556	0.185732	-0.267145	-0.986998	-0.219367	-0.809392	-0.429563	Down
Q15111	Q15111_S18.	PLCL1	PLCL1_S18.	0.0155146	0.597362	-1.64348	-2.34586	-1.6766	-1.73393	-1.69563	-1.5129	0.911506	0.356645	-0.769366	-0.258588	-1.7671	-0.399173	-0.802419	2.90194	-1.40731	2.07912	-0.232189	-2.13039	-0.66685	-0.970311	-0.903831	-1.33925	-4.91575	-2.38068	-3.92418	-3.05499	-0.739465	-6.58159	-2.05642	-0.691151	Down
P35555	P35555_S2709.	FBN1	FBN1_S2709.	0.0232412	0.630366	-1.66302	-0.434608	-1.20084	-3.22995	-1.90513	1.60911	1.0059	-0.945204	-0.337342	1.09135	-1.57361	-0.645082	-1.58881	1.60836	0.00397587	1.19896	-0.196413	0.205644	-2.10274	-5.35996	-1.64811	-2.80001	-2.55189	-2.26011	-4.18377	-1.40561	0.707726	-6.42567	0.112163	-0.360244	Down
O75083	O75083_S322.	WDR1	WDR1_S322.	0.0462176	0.683972	-1.66876	-3.62045	0.0813885	-1.31023	-0.462915	-1.52414	1.32497	-1.41791	-0.494969	2.00772	1.27063	-1.73354	-1.53777	-0.596309	-2.59136	-7.14487	-0.778152	-1.14932	-3.63634	-4.64945	-4.06174	-2.85533	-7.64713	-1.20447	0.473368	-2.38095	-1.70056	-2.2859	-3.04155	-5.01163	Down
P04792	P04792_S86.	HSPB1	HSPB1_S86.	0.0496441	0.678065	-1.67682	5.2584	2.814	2.50859	2.26274	7.80755	6.71224	2.17598	4.29399	3.62535	1.70754	5.32081	2.21213	8.13567	0.931848	8.78565	2.29563	0.756506	-0.975037	2.68094	1.45367	2.73001	3.24315	4.36932	3.23815	5.93854	2.53707	5.10282	1.67733	1.7254	Down
P05023	P05023_S653.	ATP1A1	ATP1A1_S653.	0.00150126	0.507	-1.68085	-0.663076	0.250256	-0.930671	-0.52575	0.390796	1.05655	2.35256	0.197434	1.19831	-0.826099	-2.36642	-0.907649	1.03896	0.38074	1.0462	-0.418519	0.0537872	-4.53617	-2.63205	-0.606707	-2.15057	-1.79927	-0.227537	-3.51395	-1.93501	-0.913718	-2.16218	-0.993434	-0.117286	Down
Q96BX8	Q96BX8_S38.	MOB3A	MOB3A_S38.	0.0454902	0.691507	-1.68837	0.578341	1.10511	-1.2575	0.046958	0.809708	0.46189	-1.36565	-2.69549	-5.9865	1.50474	-1.18447	0.765477	2.86556	-0.419457	2.09958	0.656431	-5.12525	-3.06445	-1.39361	0.22613	-1.38892	-1.33101	-0.324294	-3.8646	-2.49637	-1.43921	0.633947	-0.586079	-6.63353	Down
Q9Y6D5	Q9Y6D5_S227.	ARFGEF2	ARFGEF2_S227.	0.0230883	0.634286	-1.6968	1.35225	2.39086	3.61206	2.9994	5.24096	2.65708	4.32487	1.39739	0.587751	1.16006	-0.606793	1.52384	2.09772	2.4568	3.85153	0.344587	3.54935	0.102963	1.17669	3.7988	2.07808	-3.33064	2.86915	-1.94777	0.929117	0.0499697	-2.1512	-0.581906	2.06706	Down
Q5T1M5	Q5T1M5_S956.	FKBP15	FKBP15_S956.	0.0416848	0.691333	-1.70475	3.56782	3.00088	2.24718	3.16949	4.8535	5.32331	3.95698	2.85842	4.53178	5.5913	3.03865	4.21804	9.57661	3.98431	10.5564	3.14771	3.87109	5.20316	1.52037	3.27046	2.40007	7.01748	5.0661	1.13318	1.03381	3.22324	0.247067	1.31992	3.45622	Down
Q9Y4F1	Q9Y4F1_T24.	FARP1	FARP1_T24.	0.0169587	0.647583	-1.70752	1.1937	1.47983	1.50165	1.29958	2.24035	1.22306	3.26308	-1.52684	1.05355	0.986688	-2.2523	-0.0705814	3.0914	1.24914	3.36398	-0.0118675	1.76436	-3.60535	-0.6025	1.17225	-0.305954	-5.40558	2.31273	-0.830589	-0.0032692	-0.118886	-1.01573	-0.333725	-0.0313044	Down
Q5VSL9	Q5VSL9_S335.	STRIP1	STRIP1_S335.	0.0263709	0.638519	-1.74678	-1.17087	0.01616	2.08117	1.85837	3.10869	0.321171	1.09293	-1.03182	-0.133497	2.74778	0.000202179	0.969858	2.9813	2.16544	2.79884	-0.130753	1.30309	1.31121	1.23701	2.31468	1.55017	-2.78143	1.14853	-4.93062	-1.58981	0.0483427	-4.49691	-2.68653	-0.133189	Down
O00159	O00159_S384.	MYO1C	MYO1C_S384.	0.00988687	0.647692	-1.74866	0.581938	0.959777	1.01787	1.33047	2.39164	1.63294	1.17328	2.04319	1.93969	2.3656	0.600832	1.36784	2.35139	0.96926	3.63591	0.585031	0.763768	-1.6346	-0.230215	0.146905	-0.128094	-6.51392	0.773617	2.76276	1.66311	-0.223756	-0.40405	0.316551	0.379111	Down
Q13557	Q13557_T336.	CAMK2D	CAMK2D_T336.	0.00531601	0.679333	-1.85778	-0.313611	-1.66309	0.180017	0.113513	1.9956	0.509564	-0.384583	-1.22359	-1.61841	-0.0719185	-1.75133	-0.756752	3.72731	0.205365	5.28396	-1.268	-0.898587	-1.58608	-1.42075	-0.0389614	-0.799511	-4.60389	-0.0444202	-2.64486	-2.48878	-1.12647	-2.38088	-1.32858	-1.42924	Down
P53396	P53396_S481.	ACLY	ACLY_S481.	0.0283769	0.660424	-1.88247	-1.41882	0.995501	3.32972	1.81808	5.97558	5.99637	2.13028	1.47518	2.56194	5.65867	3.92662	2.3729	5.84045	2.97301	8.05967	2.10832	1.99149	5.07907	1.78936	2.6105	0.74662	2.47782	2.87418	-3.00486	1.63606	2.11234	2.09887	-0.613361	-0.0122252	Down
O43581	O43581_T58.	SYT7	SYT7_T58.	0.0323732	0.657172	-1.88938	3.19797	1.40728	0.999405	1.36532	1.92222	5.28246	1.32047	0.151769	1.76672	2.99152	-1.3344	1.92739	6.88615	1.15552	8.45591	-0.0923195	0.767857	-3.55927	-0.384648	-0.597056	-0.208611	4.77772	1.73727	1.67825	-0.235257	-0.197446	0.655594	2.35555	1.84702	Down
O43581	O43581_S52.	SYT7	SYT7_S52.	0.00665834	0.66625	-1.97419	2.04004	0.51384	1.24231	1.15999	1.2243	4.3826	0.0206423	-0.174043	0.653102	1.88829	-1.5331	1.17876	5.39381	-0.479259	6.0312	-2.17924	-0.487	-2.0471	-1.92596	-1.57386	-1.88582	1.09948	0.758242	1.82023	0.0741014	-0.884579	-0.335682	1.06542	0.836129	Down
Q13501	Q13501_T269.	SQSTM1	SQSTM1_T269.	0.0116785	0.631875	-2.00124	1.06383	-0.649314	0.246357	0.0794773	0.985813	1.70054	-0.125794	-0.482778	0.306134	-3.4013	-2.14547	0.215468	4.68766	0.76002	6.05883	-0.920187	-0.69695	-1.60534	-1.16299	-1.31942	-0.465338	-6.05579	0.283267	-0.967483	-2.15226	-0.303335	-3.06979	-0.715585	-0.186598	Down
O14908	O14908_S232.	GIPC1	GIPC1_S232.	0.0355387	0.682377	-2.02269	-1.28696	-2.73386	-3.35202	-2.24791	0.503205	4.10586	-1.71505	-3.16232	-3.69893	-2.70466	-4.83166	-2.04636	5.93337	-4.10038	-4.52228	-3.24152	-3.90203	-2.03991	-3.9971	-3.43756	-5.56208	-8.12417	-3.02166	-5.2383	-2.83439	-2.31644	-3.18387	-2.73757	-2.81702	Down
A0A087X2D8	A0A087X2D8_S579.	SPAG9	SPAG9_S579.	0.0359317	0.678222	-2.03113	2.13885	1.73291	1.96532	1.80937	2.37349	5.80791	-0.0872612	2.07008	0.864447	0.193769	4.55685	3.68727	8.69401	3.24489	7.62288	3.47874	0.561899	-1.51422	3.19335	4.75647	3.10191	0.102181	0.884858	-3.54299	-1.42479	3.05499	-0.978389	0.885257	2.56812	Down
P08238	P08238_S255.	HSP90AB1	HSP90AB1_S255.	0.0298482	0.646261	-2.0315	7.72382	7.18023	9.13314	8.69501	8.14871	8.99461	7.31273	7.75547	6.95542	9.77849	7.93876	7.43063	14.7166	7.91477	14.856	7.99221	7.10712	8.1199	7.14336	8.71355	7.33505	10.3482	7.84612	5.05753	6.3728	6.02597	0.369306	6.57657	8.11677	Down
P49327	P49327_T2202.	FASN	FASN_T2202.	0.0244824	0.615792	-2.06246	1.53056	2.08435	4.98205	3.31244	6.75559	3.26206	3.23153	2.29702	3.89137	4.69456	3.60162	4.23491	5.12972	6.18937	5.95815	2.76939	2.26604	3.16851	3.26548	4.12064	3.30183	-6.5335	2.65425	4.71512	2.02647	3.41401	-0.414382	0.4232	3.02676	Down
A0A087X2D8	A0A087X2D8_T1255.	SPAG9	SPAG9_T1255.	0.0347832	0.678	-2.06877	0.595765	-0.435402	0.730331	0.586146	0.904897	3.09486	0.128933	0.52098	-1.89869	-0.966681	0.825488	1.42581	5.9521	1.32048	6.56622	1.33454	0.000349998	-4.02533	0.820578	1.46926	0.247211	-8.0389	0.27245	-1.16628	-0.779744	0.882187	-3.18129	-0.206187	1.46954	Down
Q9Y4F1	Q9Y4F1_S920.	FARP1	FARP1_S920.	0.00807572	0.637714	-2.07636	0.596421	0.443019	1.34041	0.538759	2.4576	2.31229	3.33847	-2.32972	0.431072	-0.342927	-2.37742	-0.562551	2.37525	1.32822	3.02354	-0.358725	0.769172	-4.53881	-1.46721	0.813709	-1.37291	-6.61903	1.46057	-0.371213	-1.38262	-0.901104	-1.65285	-1.19222	-0.521493	Down
P24821	P24821_S72.	TNC	TNC_S72.	0.0135057	0.5976	-2.13862	2.53964	0.70896	2.75048	2.11536	2.54841	6.04102	2.31994	-1.47833	2.24616	-1.42258	0.909042	0.807391	4.08586	2.73528	4.33883	0.546155	0.505022	1.97778	-1.65752	1.55064	0.348303	-6.66683	0.532309	-1.20327	-0.803095	0.584845	-1.06334	1.45259	3.11812	Down
Q9UK55	Q9UK55_S96.	SERPINA10	SERPINA10_S96.	0.0298917	0.640731	-2.14647	5.54977	0.151208	-3.34621	0.53621	1.65449	4.02458	1.23846	-1.69719	0.602013	-3.48116	-0.719764	0.325603	0.622413	-2.86041	3.57591	-4.25054	0.0868673	1.16092	-3.91355	-5.49693	-1.3583	2.82414	0.145756	-3.0899	-1.90974	-0.325117	-3.92535	-3.63857	-0.596078	Down
Q13621	Q13621_T48.	SLC12A1	SLC12A1_T48.	0.034374	0.68149	-2.16915	2.49348	0.490731	-0.341589	1.80936	1.66863	2.5676	-0.539616	-3.33356	-4.905	-3.25337	-1.71215	-0.221246	2.29846	0.571049	1.99677	-0.397217	-4.30076	-4.16964	-1.44272	0.0109434	0.184941	2.28947	0.867153	-3.60296	-6.3962	-6.10978	0.725747	-3.95087	-4.45931	Down
Q13621	Q13621_T145.	SLC12A1	SLC12A1_T145.	0.0439033	0.691729	-2.25082	6.40161	3.34541	1.9425	3.01279	4.32758	6.81944	4.87408	3.04041	4.36782	2.48219	2.59749	2.31549	11.6537	2.86595	12.9255	2.36308	2.18124	-1.7366	2.08726	1.99863	1.30452	8.8421	4.32408	4.21473	1.75033	2.31943	1.43197	3.36327	2.15163	Down
Q13621	Q13621_T900.	SLC12A1	SLC12A1_T900.	0.000175928	0.188	-2.26338	1.51518	0.237653	0.581756	1.56537	1.63948	2.6596	1.97065	1.49955	3.78425	0.920972	0.656456	1.08343	3.4925	0.848889	2.84375	0.923419	1.08168	-4.53072	-0.817069	0.529135	-0.228656	-0.600266	0.845416	-3.2963	-1.01431	-0.104026	-0.793512	-0.0840092	0.0147181	Down
Q9ULR3	Q9ULR3_S221.	PPM1H	PPM1H_S221.	0.0305242	0.63575	-2.27552	-0.601248	-0.267139	0.335557	-0.869422	0.751915	1.40723	0.657089	0.23409	-1.53902	0.864788	-2.22928	1.18654	6.28383	-2.53214	6.84571	-0.176537	0.634569	-1.26402	0.383572	0.349374	-1.04792	-7.90341	0.829998	-3.53656	-3.674	0.757876	-5.49477	-2.40219	0.513344	Down
Q9UPU5	Q9UPU5_S2047.	USP24	USP24_S2047.	0.0190022	0.647782	-2.28337	-0.455179	0.0346889	1.27125	1.19937	2.45024	3.38527	2.96249	-0.442879	0.872263	1.09458	-1.57569	0.2961	2.90477	0.863747	4.57305	-0.32683	0.778975	1.79034	-0.410795	1.0816	-0.276724	-8.86947	1.08449	0.733067	-2.30869	-0.227268	-5.84146	-0.74775	-0.288185	Down
O14908	O14908_S225.	GIPC1	GIPC1_S225.	0.0149252	0.610182	-2.29395	0.0497732	-1.54964	-3.79687	-2.28746	0.102091	4.03376	-1.71328	-1.59767	-2.2786	-2.63545	-4.79345	-2.12357	5.63898	-3.6769	-4.24611	-2.96755	-2.74307	-3.51732	-5.01531	-2.00963	-5.42349	-7.49222	-3.4211	-5.69408	-3.05956	-1.40545	-3.19845	-2.14609	-3.5047	Down
P02545	P02545_S22.	LMNA	LMNA_S22.	0.0390702	0.68037	-2.33576	1.34042	1.39334	0.639546	1.53762	3.27675	1.39035	-0.409129	1.14012	2.84955	-4.53523	3.88022	0.572627	5.57741	4.06549	6.30597	-0.177977	0.513548	-2.8048	1.01359	1.60407	1.60027	-8.53621	1.58763	-5.40006	1.73572	0.128093	1.03153	-0.319272	2.41334	Down
O75936	O75936_S351.	BBOX1	BBOX1_S351.	0.0183753	0.642868	-2.35802	1.11729	-0.167364	-0.413176	0.603979	-0.338361	4.25136	0.419979	0.495657	0.824733	-2.01834	-0.069521	-0.0939703	5.13711	0.892694	7.59096	0.652941	-0.557717	-3.03292	0.620942	1.59999	0.872668	-5.79191	-0.605628	-5.06542	-0.50377	0.426891	-5.12193	-0.888018	1.39906	Down
P23528	P23528_Y89.	CFL1	CFL1_Y89.	0.00453329	0.626909	-2.37253	-0.961503	-0.155567	-2.77266	-0.354721	0.897155	1.0168	-3.17039	-0.240108	0.356495	-1.01086	-1.92008	-0.360222	2.38512	-4.64297	4.48229	-2.95353	-1.89535	-4.29022	-2.42448	-1.08939	-5.76238	-7.2375	-1.57033	-3.7388	-2.8185	-1.45232	-0.94236	-1.92246	-1.13894	Down
Q9UK55	Q9UK55_S101.	SERPINA10	SERPINA10_S101.	0.0240159	0.618667	-2.43632	5.57044	0.295354	-3.34345	0.569087	1.70315	5.38142	1.23859	-1.61386	0.6022	-3.47712	-0.504127	0.376921	1.19165	-2.8588	4.43397	-4.24601	0.166702	1.16113	-3.90982	-5.4861	-1.35772	3.41448	0.269954	-4.8799	-1.90925	-0.250062	-3.92359	-3.63486	-0.595646	Down
Q13884	Q13884_S389.	SNTB1	SNTB1_S389.	0.00159779	0.4416	-2.43676	-1.75401	-1.5658	0.567225	-0.183511	2.77322	0.898021	0.486077	-3.42821	-0.542403	-0.439257	-5.00369	-1.88757	0.2821	0.251641	0.499607	-3.6006	-3.04432	-0.892642	-4.60595	0.226727	-2.03632	-4.48724	0.634584	-3.59609	-5.34589	-3.54244	-3.84347	-4.48894	-3.93547	Down
Q13425	Q13425_S110.	SNTB2	SNTB2_S110.	0.035989	0.667055	-2.52408	2.65775	1.04847	2.59317	1.44912	5.28546	5.39617	4.34646	-1.27989	0.284183	-1.45953	-1.71389	0.322835	9.42844	1.78577	11.3789	-0.995133	1.8462	0.467366	-0.228649	1.5679	-0.600957	2.15184	4.64261	1.20562	-0.175751	0.11903	-3.63943	-2.10513	-0.83744	Down
Q8TBZ3	Q8TBZ3_S465.	WDR20	WDR20_S465.	0.0118402	0.603882	-2.54451	1.34096	-1.79245	-2.00267	-1.02732	-0.773243	2.99103	-2.27604	-2.30368	-1.42709	-1.76157	-1.59361	-0.954566	7.42625	-1.95374	6.19583	-2.21398	-1.64526	-4.71686	-2.23306	-2.32809	-1.77191	-7.56379	-1.25873	-3.57199	-1.95307	-1.19105	-1.41988	-1.77783	-1.89539	Down
Q13884	Q13884_S87.	SNTB1	SNTB1_S87.	0.0108678	0.644828	-2.74475	2.17957	0.28311	1.18392	0.628284	4.36764	4.00411	2.89098	-2.46495	0.341895	1.35474	-3.63709	-0.0405617	4.98376	-1.08445	6.8223	-1.91635	0.746747	1.00774	-0.246369	1.42533	-0.516128	-7.67573	2.40375	-3.08327	-3.35857	-0.924749	-3.52727	-1.10476	-1.29785	Down
Q96FN5	Q96FN5_S447.	KIF12	KIF12_S447.	0.0241974	0.615842	-2.75794	3.46288	0.986744	-0.463102	1.3865	1.0166	5.80794	0.158814	1.76556	2.87838	0.981795	0.225015	0.416354	10.5732	-0.245804	10.7958	0.628487	0.84478	-3.36141	-0.253915	-1.20915	0.141282	-7.10569	1.78406	2.32468	0.273346	1.13538	0.716334	2.07589	0.491679	Down
Q15418	Q15418_S221.	RPS6KA1	RPS6KA1_S221.	0.00943784	0.691652	-2.81494	0.441795	0.169352	0.666774	0.22104	2.08382	1.7997	0.778648	-4.36616	-4.46355	-0.728427	-2.35715	0.701507	2.33095	-1.00069	2.12393	0.010128	-5.3327	-2.15227	-0.657439	0.124544	-0.612444	-9.08623	1.82582	-4.02907	-5.60936	-3.83061	-0.563642	-5.64901	-5.33878	Down
Q9P2G1	Q9P2G1_S737.	ANKIB1	ANKIB1_S737.	0.0152001	0.609067	-2.87083	8.55529	2.30929	0.948282	1.91564	7.21365	7.61335	3.56628	2.60775	2.39227	2.46979	0.688549	2.5103	11.6692	1.49744	12.3458	1.63658	2.24462	-1.3711	0.475029	1.9742	1.45799	4.56055	3.30904	2.03934	1.25266	1.91753	0.503575	1.11746	2.44031	Down
O43765	O43765_T81.	SGTA	SGTA_T81.	0.0252521	0.62157	-3.29982	4.09849	-3.95632	-3.76251	-3.49176	2.12607	2.18957	-2.8646	-4.68685	-7.00696	-1.8361	-3.99501	-2.9196	8.74989	-2.51224	9.33927	-5.9981	-5.90865	-2.70319	-4.71518	-2.99596	-4.1038	-7.53412	-1.1505	-2.90478	-4.79302	-2.47828	-4.00565	-4.41417	-2.31878	Down
Q9HBJ8	Q9HBJ8_S177.	TMEM27	TMEM27_S177.	0.0229224	0.638203	-3.32827	16.8202	6.4709	7.35676	5.91183	10.1848	13.3102	6.20809	8.55346	7.53264	6.36145	4.3696	6.99671	15.9865	5.98791	14.9141	5.81423	4.10811	3.33558	5.09434	6.95304	5.99112	11.5854	8.77721	5.89139	7.70614	4.00751	-2.79323	6.12167	8.6458	Down
Q4VX76	Q4VX76_S231.	SYTL3	SYTL3_S231.	0.00248851	0.592	-3.43647	0.2068	-2.97319	-2.38972	-1.29907	0.849293	0.363914	-3.07406	-4.89856	-2.86023	0.752449	-6.4129	-0.0894499	5.10252	-3.51135	5.83279	-6.43771	-2.34645	-4.07544	-6.36559	-2.50197	-6.69362	-7.72146	-1.46448	-4.20639	-4.25198	-2.51577	-3.56782	-3.64795	-5.75471	Down

## Sheet: High Grade vs. Control
Supplementary Data 7. Significantly upregulated and downregulated in High Grade vs. Control groups.
Accession	pSite	Gene_name	Gene_Site	p_value	q_value	Difference	Control_01	Control_02	Control_03	Control_04	Control_05	Control_06	Control_07	Control_08	Control_09	Control_10	Control_11	Control_12	Control_13	Control_14	Control_15	High_Grade_01	High_Grade_02	High_Grade_03	High_Grade_04	High_Grade_05	High_Grade_06	High_Grade_08	High_Grade_09	High_Grade_10	High_Grade_11	High_Grade_12	High_Grade_13	High_Grade_14	High_Grade_15	Expression
P14317	P14317_S238.	HCLS1	HCLS1_S238.	0.000322459	0.13	3.66258	-4.26863	-2.37487	-2.10548	-4.54808	-4.52155	-6.31228	-4.92192	-4.86354	-0.807045	-4.61799	-2.45488	-1.93203	-7.74796	0.750392	-7.0538	-1.65209	-3.25519	-1.12191	-2.30838	0.374442	4.32855	-0.790577	1.31913	2.18332	0.23712	-0.572246	4.0383	-2.53793	-2.8941	Up
O95218	O95218_S153.	ZRANB2	ZRANB2_S153.	0.0253721	0.777507	2.97287	4.19386	1.98615	4.46599	2.99904	3.58864	-4.10561	5.0692	-3.06111	-5.76418	-2.45152	0.0862913	-3.47517	-7.2896	3.54177	-5.76032	2.96061	3.87567	3.81142	3.84127	-1.4088	0.888439	3.26273	2.96068	0.04287	0.80909	3.56681	3.82813	5.63698	1.96616	Up
Q92890	Q92890_S299.	UFD1L	UFD1L_S299.	0.00320216	0.438769	2.95102	-2.05584	-0.399333	-0.671861	-2.1715	-3.50794	-6.24198	-2.07677	-5.0347	-7.96025	-2.91423	1.87544	-0.863535	-8.80098	-0.892584	-7.7313	-1.00907	-0.453967	-0.240622	0.0724945	-1.85211	0.422773	-0.392955	0.0485935	-1.20244	0.390445	-0.192518	0.58692	-1.9922	0.978013	Up
O15117	O15117_S225.	FYB	FYB_S225.	0.0128144	0.672	2.66098	-2.14686	-2.90589	-3.35623	-6.28811	-4.22684	-5.10778	-3.84975	-7.12049	-8.72858	-1.01802	-2.65407	-2.60248	-8.76362	-6.23888	-6.0822	0.0245366	-6.28131	-2.42776	-1.49142	-2.60208	-3.5011	-5.35733	-6.20596	3.78328	-2.8017	-3.2276	1.92396	-0.323243	-0.609082	Up
E9PMS6	E9PMS6_S251.	LMO7	LMO7_S251.	0.00206682	0.3476	2.65558	-0.110753	-3.56394	-0.455533	-2.03463	-3.25359	-3.79306	-0.487941	-6.37727	-6.08289	-4.75368	1.92544	-2.89236	-2.6026	-2.02834	-6.65142	0.967048	-0.835791	-0.403662	0.345624	-3.59871	1.77571	-0.261066	-0.664468	0.0134521	-1.50297	-1.08567	3.41079	-0.719948	-0.547241	Up
P61244	P61244_S2.	MAX	MAX_S2.	0.000102153	0.068	2.64942	-5.89506	-6.02346	-4.74052	-5.92964	-4.34017	-6.77649	-4.0646	-5.74523	-6.17234	-4.5097	-4.97961	-6.09923	-7.84636	-4.49437	-6.51706	-3.58415	-5.47092	-1.65003	-1.60845	-5.20102	-3.30806	-1.42155	-2.73035	-2.84462	-6.08081	-0.997676	-0.930624	-0.993497	-4.61131	Up
Q9UJU6	Q9UJU6_S198.	DBNL	DBNL_S198.	0.0179207	0.691321	2.60272	-0.048099	0.571933	1.33604	0.884083	-2.53614	-5.04505	-6.18352	-2.11883	-5.79644	-2.29056	-0.0418205	1.67983	6.40739	0.626553	-5.0219	4.21092	0.949366	1.94415	0.974186	-1.1568	0.413984	1.20878	1.33628	5.80947	0.385138	-0.0910192	1.50554	3.01636	-0.47297	Up
Q9NYF8	Q9NYF8_S397.	BCLAF1	BCLAF1_S397.	0.0118744	0.755871	2.54719	-0.595152	0.139482	1.56928	-0.8636	1.98878	-4.84831	1.18417	-6.96962	-5.37894	-0.507288	-0.482384	-3.83628	-5.89809	1.17326	-5.78802	2.05023	-0.111615	0.875439	2.33155	-3.25463	0.147668	0.520564	0.693843	2.58984	-0.350314	0.114741	3.56302	0.0200849	-0.701568	Up
P61244	P61244_S11.	MAX	MAX_S11.	9.23549e-05	0.124	2.5391	-5.60041	-5.28163	-4.74052	-6.43657	-4.34017	-5.04911	-4.0646	-3.67327	-8.20111	-4.5097	-3.99006	-6.09923	-7.78359	-5.4205	-5.24537	-4.02766	-3.89292	-1.65003	-1.60845	-4.79739	-3.30806	-1.42155	-2.73035	-2.84462	-5.71197	-0.997676	-0.930624	-0.993497	-4.61131	Up
P05060	P05060_S160.	CHGB	CHGB_S160.	0.0187638	0.700364	2.50265	5.20192	2.08045	0.64204	0.496291	-1.29605	-5.41337	-0.325941	-2.85805	-4.68087	-1.70554	0.79019	1.03302	-5.56346	1.32232	-4.80227	5.16196	3.17332	1.463	1.39776	-1.40337	-0.272128	1.92016	-1.75426	2.33618	0.31218	2.05399	-0.984936	4.95658	2.60256	Up
P19338	P19338_S145.	NCL	NCL_S145.	0.00726992	0.732211	2.47534	1.17221	-0.262522	1.63243	-5.23125	0.908937	-1.96464	-2.88236	-4.85712	-5.04273	-3.3011	-6.10958	-2.98209	-0.196479	-0.678562	-5.50522	1.40726	1.1667	2.60334	2.31451	-4.01201	-0.585108	-0.207911	-2.08697	-0.694623	-0.423225	1.51226	2.12777	-1.39858	-0.0154834	Up
O15117	O15117_S558.	FYB	FYB_S558.	0.0446954	0.770469	2.39923	-5.20287	-3.02647	-4.3479	-4.14191	-2.78664	-4.60389	-5.92078	-3.37963	-6.72873	2.19887	-6.15594	-0.825758	-8.62621	-4.75884	-7.95884	-5.84688	-3.48012	-2.86874	-2.25489	0.758003	-2.30828	-3.83127	-5.4728	5.15912	-4.33072	-3.05229	4.58855	-1.79494	-3.52336	Up
P55317	P55317_S331.	FOXA1	FOXA1_S331.	0.0307784	0.808537	2.36968	-4.17197	-0.153141	0.439828	0.50027	0.0501623	-5.86593	-1.09787	-5.07515	-7.10518	-4.06102	-3.33382	-4.21583	-6.51554	-0.395246	-8.01123	1.19291	-0.285459	1.13579	1.72152	-4.893	-4.51937	-0.866785	0.860263	-3.68208	0.0444136	-0.190016	1.17299	1.5313	-5.79116	Up
Q5T5H1	Q5T5H1_S90.	ENSA	ENSA_S90.	0.0156855	0.692522	2.3675	-0.246439	-0.0871625	0.511877	-3.07227	-6.77175	-2.51141	-5.35215	0.4703	-4.36034	-2.83152	-2.88242	-5.19651	-0.756747	-0.609503	-3.91871	3.41147	-0.888517	1.16383	-4.75459	-5.62602	1.57293	0.803037	0.396411	3.06352	0.853389	1.05725	-2.22668	-0.563674	-0.224469	Up
Q13153	Q13153_T212.	PAK1	PAK1_T212.	0.00291908	0.462909	2.34387	-5.47329	-2.09718	-4.28097	-3.44665	-2.60725	-4.07154	-1.46951	-3.74207	-6.63383	-1.57112	-2.52398	-1.42909	-2.45966	-2.18843	-5.63999	-0.688078	-2.35595	-2.01972	-0.483745	-1.69286	-0.913716	-1.27745	-0.718433	-0.221463	-1.0835	-1.56852	4.66585	0.349375	-5.50325	Up
O00193	O00193_S17.	SMAP	SMAP_S17.	0.00589863	0.653647	2.33127	2.161	1.33239	1.74849	0.562776	-0.83102	0.881426	2.7159	-3.21228	-5.39148	-2.27225	1.33619	-1.03309	-1.99955	1.69834	-2.05729	4.73288	1.29115	2.52125	0.748841	-2.25955	3.16207	2.34876	3.83578	3.67027	1.39222	1.47559	4.21841	0.634018	0.79636	Up
P02730	P02730_S356.	SLC4A1	SLC4A1_S356.	0.0357561	0.811417	2.3271	0.63634	-0.661241	-6.07798	-0.0256863	-1.1172	0.26891	-2.22371	-3.97619	-1.29424	-4.36619	-4.89304	-3.47685	-0.534983	-2.11204	-1.20978	0.350201	-3.50002	0.923126	-2.70073	2.1521	-0.529956	-3.37672	-2.85274	-3.32105	2.58442	1.77501	5.70718	6.90047	-0.524872	Up
P19338	P19338_S153.	NCL	NCL_S153.	0.00879881	0.737739	2.31499	1.17221	-0.262522	1.63243	-5.23125	0.908937	-1.96464	-2.88236	-4.85712	-4.73117	-3.3011	-6.10958	-2.98209	-0.196479	-0.678562	-3.41163	1.40726	1.1667	2.60334	2.31451	-4.01201	-0.585108	-0.207911	-2.08697	-0.694623	-0.423225	1.51226	2.12777	-1.39858	-0.0154834	Up
O15021	O15021_S580.	MAST4	MAST4_S580.	0.0191679	0.702714	2.23183	-6.4974	-1.98752	-0.0672321	-0.981385	0.087059	-4.12469	-2.88852	-3.76278	-9.77123	-4.68606	1.05571	-3.59049	-6.5272	-3.49618	-4.90386	-1.54303	-1.46128	0.302296	1.47756	-4.96511	-2.48457	-0.374481	-0.426821	0.734793	-1.57872	-0.14804	-2.63334	-0.184365	-4.13495	Up
P11831	P11831_S224.	SRF	SRF_S224.	0.0381057	0.806796	2.22291	-5.70029	-3.83403	-1.29414	-5.90651	-1.66313	-4.11636	-0.612529	-4.82011	-8.40423	-1.88814	-2.99016	-3.26509	-2.15141	-3.38469	-5.73573	-1.53846	-0.83922	-2.70153	0.443015	-1.50748	-5.0206	-6.08913	-4.31061	4.02975	-3.10076	-0.786846	5.16523	-0.832571	-3.83882	Up
Q9UJU6	Q9UJU6_T220.	DBNL	DBNL_T220.	0.0123964	0.746788	2.20466	-0.087152	0.857071	2.47392	0.907463	-0.714509	-3.09092	-1.16857	-1.54212	-6.70616	-0.255039	0.85536	1.10366	-2.31889	1.26345	-7.45788	3.60059	1.23619	2.13232	0.481322	-1.07281	1.87626	1.71686	1.84935	1.15182	0.821074	0.836626	-0.270844	0.81147	0.873421	Up
Q9NYF8	Q9NYF8_S512.	BCLAF1	BCLAF1_S512.	0.0465707	0.774135	2.15783	1.32972	-0.315876	1.767	0.515441	0.657808	-4.23327	0.056613	-0.0141201	3.15918	0.681254	2.56134	-4.97424	-4.25964	2.27933	-3.53874	2.89351	-0.890428	2.45451	2.27212	-2.47107	4.22354	1.40671	2.76008	4.71709	0.921736	0.716077	8.72635	-1.72367	0.163393	Up
P10451	P10451_S191.	SPP1	SPP1_S191.	0.0400564	0.777664	2.14825	6.07496	7.21334	6.82985	5.30941	3.23441	1.63029	3.98265	7.05753	9.1406	4.72931	6.68901	1.97075	4.51607	4.94964	0.710913	7.55075	6.55849	8.52675	4.86778	0.922442	11.4368	7.7886	7.02929	5.72168	5.0373	8.70368	11.4809	3.68762	9.86616	Up
Q9Y2H5	Q9Y2H5_S966.	PLEKHA6	PLEKHA6_S966.	0.000194157	0.0853333	2.14409	-2.24734	-4.70716	-4.40387	-3.78527	-5.9449	-5.58806	-1.14076	-4.4692	-7.3567	-3.72237	-4.86092	-3.98274	-6.23709	-3.30539	-4.85453	-0.445461	-2.496	-1.75547	-1.41278	-3.37791	-0.424319	-2.13978	-2.31494	-1.72818	-2.86173	-3.73252	-3.07205	-3.55858	-2.82887	Up
Q9UHD8	Q9UHD8_S30.	SEPT9	SEPT9_S30.	0.0496127	0.775718	2.13043	2.61671	-1.47996	0.840855	-1.79086	0.564586	-5.42999	-1.56243	-6.29861	-1.69605	-3.81894	-6.17744	-6.1017	-5.16043	-1.30853	-5.98894	0.737307	0.96284	0.520667	1.64167	-4.43418	-4.30422	1.48081	2.94334	-5.40422	0.868153	-1.60528	1.18745	-2.80608	-1.90119	Up
Q96EI5	Q96EI5_S102.	TCEAL4	TCEAL4_S102.	0.0334304	0.8028	2.12192	0.403942	-1.48398	-0.578147	-2.75071	0.178861	-5.33623	-3.86309	-5.76159	-8.51195	-3.693	-5.646	-2.68953	-5.91577	-5.33011	-4.42758	3.60155	-2.07584	-0.212632	1.12006	-5.08508	-2.00034	-1.0341	-1.22806	-4.85799	-0.375093	0.41838	-4.13312	-1.02854	-5.11356	Up
P55317	P55317_S307.	FOXA1	FOXA1_S307.	0.0153837	0.693689	2.11306	-4.15174	-1.7217	-1.88677	-1.89659	-0.0650043	-4.05478	-3.5719	-4.80636	-3.13356	-4.22459	-6.12434	-6.39872	-8.59824	-3.49575	-5.54908	1.46416	-2.0718	-0.276898	0.855565	-4.88754	-3.98171	-3.3674	-2.53453	-2.85112	-2.19309	-1.07443	-1.20533	1.54622	-5.53978	Up
P26038	P26038_S536.	MSN	MSN_S536.	0.0138064	0.676585	2.10717	-0.19996	-0.182456	-4.24635	-1.22773	0.656775	-3.78954	-4.25019	-1.95395	-0.712523	-2.83446	-1.60586	-1.50842	-7.26593	-6.0392	-7.03452	-0.354252	-0.967569	-1.34443	-0.263866	-0.825192	-1.91804	-0.386664	-0.433176	-2.96688	0.840859	0.80325	-1.99958	-3.37093	3.30544	Up
S4R3V8	S4R3V8_S646.	LSR	LSR_S646.	0.000336409	0.108	2.10109	-4.47376	-6.28944	-2.85716	-4.99765	-5.56268	-6.89206	-4.67179	-4.48677	-4.57068	-4.54827	-5.98918	-4.4868	-6.48562	-1.33049	-4.34841	-1.63395	-3.84311	-2.06166	-2.74715	-4.58444	0.176872	-3.4156	-1.22257	-4.14745	-2.59286	-2.31638	-2.24326	-4.60895	-2.53568	Up
Q9UHB6	Q9UHB6_S617.	LIMA1	LIMA1_S617.	0.00700251	0.743556	2.09291	-0.310904	-0.118428	1.79182	0.716699	-0.956076	-4.65545	-1.66915	-1.53165	-4.49003	-2.30867	-1.80694	-4.14697	-3.57077	0.151375	-6.0475	2.5199	0.433084	1.45589	1.62097	-2.42552	-1.9151	0.762242	0.813139	-0.0433412	0.0541229	0.141496	-1.76621	1.99762	-1.36999	Up
Q96T23	Q96T23_S604.	RSF1	RSF1_S604.	0.0103205	0.692552	2.08252	-1.00736	-2.22875	0.120229	-2.00608	-0.825961	-5.59534	-3.02351	-2.42339	-6.94896	-1.63147	-2.53459	-3.11339	-0.0967979	-0.212612	-1.83955	0.697685	-2.84017	-0.521573	-0.391725	0.844953	-1.00134	-1.68587	-0.62818	3.00905	-0.985683	0.0759902	5.13353	-1.38259	-2.3119	Up
O75822	O75822_S11.	EIF3J	EIF3J_S11.	0.043863	0.780613	2.06606	0.839025	0.246729	2.87875	1.23369	3.50099	-0.0231204	-0.0429459	3.8341	-4.02715	0.646452	1.82169	-0.927604	1.90899	3.51012	-3.00543	4.34683	1.03459	2.57162	2.28766	1.87223	5.23598	1.02566	7.05398	-3.03405	5.76647	4.81675	6.82043	0.211697	0.482959	Up
P23528	P23528_S41.	CFL1	CFL1_S41.	0.0279002	0.791147	2.06259	-2.56942	-2.23141	-1.60211	-4.17316	-0.571735	-5.02119	-2.97006	-0.658049	-9.82351	1.38858	-1.0513	-0.483582	-4.21131	-0.940124	-5.54132	-0.929399	-1.97593	-0.803274	-1.43097	-0.173179	-2.00831	-2.77899	-1.48471	4.92069	-1.08708	-1.00875	2.18523	-1.64211	-0.669378	Up
O15021	O15021_S836.	MAST4	MAST4_S836.	0.0466939	0.770149	2.04677	-5.23892	-2.43735	-0.798309	-0.99572	-1.11117	-5.89504	-2.39615	-6.72313	-4.67739	-5.11036	3.39871	-2.06014	-8.4739	-2.54354	-7.18411	-0.699258	-4.7731	-0.299452	-0.514349	-4.09317	1.39225	0.399485	-0.92215	0.835725	-1.89374	-1.04024	-0.587815	-2.1246	-5.78826	Up
Q96E39	Q96E39_S88.	RBMXL1	RBMXL1_S88.	0.0230403	0.753313	2.04152	-7.59329	-3.23222	-1.82345	-5.50706	-1.19336	-4.90568	-0.926661	-3.67644	-5.09011	-4.31154	-0.0589056	-4.15627	-8.1829	-5.124	-6.56555	-0.0726075	-4.17729	-2.58459	-1.1858	-3.65748	1.17084	-3.95229	-5.5189	0.999121	-3.47951	-1.66439	-1.10798	0.0828757	-4.4616	Up
Q5T0N5	Q5T0N5_S335.	FNBP1L	FNBP1L_S335.	0.017706	0.72256	2.03347	-5.40934	-4.59409	-1.93973	-2.16174	-5.45061	-4.89522	-2.90581	-5.31402	-6.21926	-5.76284	-2.13546	1.04782	-4.4883	-2.66592	-7.27623	-3.15689	-0.679729	-0.720194	-4.94923	-2.05073	-0.825682	-2.67304	-0.922039	-2.05079	0.279305	-5.99488	1.13318	-5.09881	0.0188031	Up
P35637	P35637_S347.	FUS	FUS_S347.	0.042125	0.754081	2.02085	-5.32485	-2.58335	-6.98409	-4.03571	-5.30986	-5.59183	-4.70241	-3.765	-6.53	-4.97818	3.21979	-6.48711	-6.51648	-6.44354	-5.67518	-6.09102	-4.95197	-1.65358	-3.60727	-3.49661	-2.93227	-1.85199	-5.5126	-0.629209	-5.09727	-0.09553	3.22818	-1.23031	-4.71392	Up
Q9Y3Q8	Q9Y3Q8_T211.	TSC22D4	TSC22D4_T211.	0.00930761	0.666222	1.99402	-4.13439	-0.38283	-0.72929	-1.57091	-1.85831	-5.5343	-0.940496	-4.64124	-1.58167	1.12233	0.199968	-2.29392	-2.39882	-4.43604	-2.65714	-1.04812	-1.53888	0.426948	-0.0350332	-0.652458	-0.611118	-0.997531	-0.568538	1.95646	-1.58108	-1.7447	4.70758	2.30123	-2.41311	Up
S4R3V8	S4R3V8_S643.	LSR	LSR_S643.	0.00531753	0.624	1.97343	-5.53136	-5.60159	-2.85716	-4.99765	-5.56268	-6.89206	-3.44341	-5.52148	-4.57068	-4.63012	-5.98918	-4.4868	-6.48562	-1.33049	-6.73776	-1.63395	-3.84311	-2.06166	-2.74715	-7.62927	0.176872	-3.4156	-1.22257	-5.38131	-2.59286	-2.31638	-2.22255	-4.60895	-2.53568	Up
Q13113	Q13113_S84.	PDZK1IP1	PDZK1IP1_S84.	0.0119763	0.73975	1.97082	1.02559	-0.772393	-3.64009	-1.87619	-3.85342	-5.1605	-0.70894	-5.2442	-7.63083	-1.31904	-2.53679	-3.10048	-0.139973	0.353404	-0.700065	0.741757	-0.402328	-1.82874	-1.12055	-2.37313	-1.211	0.317222	1.35671	-1.72143	-0.86193	-1.00562	1.20691	2.21897	-0.675631	Up
Q96B97	Q96B97_S44.	SH3KBP1	SH3KBP1_S44.	0.0211956	0.708452	1.95712	-3.17007	-3.37989	-4.7013	-5.76846	-4.86769	-5.73843	-2.93669	-4.76955	-4.17862	-5.12953	-2.22569	-2.90285	-2.99564	-4.85231	-4.87098	-1.5053	-2.58832	-2.78228	-1.89646	-3.61069	-4.69501	-5.06281	-2.07772	2.01756	-2.06571	-2.76438	4.6918	-5.03099	-3.55193	Up
O15117	O15117_S457.	FYB	FYB_S457.	0.0263815	0.797257	1.95282	-1.3236	-2.07018	-2.05131	-1.95581	-1.29942	-0.338583	-2.08563	-3.77452	-3.87934	-2.55322	-3.95267	-0.185394	1.03494	-2.34081	-8.64033	-1.29696	-1.21301	-0.85607	-0.462809	1.33213	-1.22924	-2.05077	-1.95126	0.667734	-2.08035	-1.99763	6.21184	1.16947	-1.9584	Up
Q9H1B7	Q9H1B7_S547.	IRF2BPL	IRF2BPL_S547.	0.0470865	0.7712	1.95024	-4.21001	0.591625	1.2705	-0.0282536	1.14469	-1.41648	1.69454	-4.74193	-8.89161	-5.29095	-3.06748	-1.81443	1.14028	1.70008	-4.46324	0.86529	0.0319262	1.00049	-0.959355	0.016345	-2.64219	0.20587	0.322773	1.17759	0.914402	1.29073	-0.934769	3.25059	-1.86014	Up
Q14677	Q14677_S166.	CLINT1	CLINT1_S166.	0.000594525	0.159333	1.94216	-5.76285	-2.06012	-2.62321	-2.63239	-3.19212	-2.73406	-3.51811	-2.83221	-1.48066	-3.97305	0.872535	-2.54864	-2.30712	-3.6793	-5.06736	-0.0418229	-1.09967	-1.28772	-0.395103	-2.37098	-2.11562	-1.38795	-1.97569	-1.28176	-1.61299	-1.55935	1.87968	0.184648	-0.381543	Up
Q9BW04	Q9BW04_S131.	SARG	SARG_S131.	0.0164754	0.699667	1.92986	-0.899949	-2.08948	-0.680158	-3.62901	0.285695	-0.122022	-4.05259	-6.05369	-3.78665	0.0250945	2.92702	-0.757307	-2.00926	-2.07128	-1.97481	2.65321	-0.611371	-0.0528388	2.04261	-1.27194	-0.0539351	0.367418	-0.14353	-2.74524	-1.21388	-2.39191	3.30262	2.40667	1.50103	Up
Q5VZK9	Q5VZK9_S1094.	LRRC16A	LRRC16A_S1094.	0.037594	0.802196	1.87353	0.492022	0.442624	-0.22288	0.822845	1.1931	0.174531	-0.769477	1.34883	-2.11714	-2.05299	2.73661	1.78347	-7.84912	0.986905	-5.891	1.33208	1.65353	1.32912	0.799761	1.9535	1.47425	1.17066	3.16264	2.00846	2.29748	2.45249	-3.31205	1.06807	0.512445	Up
O15021	O15021_S1577.	MAST4	MAST4_S1577.	0.0175138	0.729878	1.86401	-1.63843	-4.94254	-2.40072	-2.92056	-3.98236	-6.49911	-4.49576	-3.81991	-5.78982	-4.51112	1.74173	-4.31571	-1.73015	-2.81534	-7.34525	-0.51433	-3.26122	-1.46905	-1.59093	-5.30427	1.57471	-0.718561	-0.609456	-1.90357	-1.36735	-3.00185	-0.746987	-3.39041	-3.36795	Up
Q5T0Z8	Q5T0Z8_S867.	C6orf132	C6orf132_S867.	0.0368226	0.809818	1.85665	-0.759524	-4.00652	-3.81416	-5.23196	-3.3004	-4.40457	-4.35908	-6.23667	-7.73892	-4.64335	1.74074	-2.18418	-7.95417	-4.16458	-2.67202	0.576078	-2.27981	-2.33954	-0.915288	-3.36703	-1.22571	-1.41997	-5.9387	-2.93332	-3.84783	-3.61773	2.66557	-2.43062	-2.68042	Up
Q08495	Q08495_S333.	DMTN	DMTN_S333.	0.0251168	0.802788	1.85463	-0.51136	-0.624159	-1.80044	-1.84533	-3.35346	-0.331341	0.366383	-3.99209	-5.73687	-3.9913	-0.52206	-0.880671	-1.23729	-1.26217	-0.204878	-0.602558	-0.811645	-1.2133	-0.872274	-0.291115	-0.46697	-1.00556	0.124289	-2.28275	-0.35041	-0.467525	7.10477	3.42849	-0.527156	Up
Q09666	Q09666_S5752.	AHNAK	AHNAK_S5752.	0.0210127	0.71377	1.83936	1.3007	0.224082	0.827027	-0.91821	-0.79291	-1.7232	0.983356	2.57769	-4.08232	0.986839	4.80997	-2.23333	0.229478	-0.610772	0.0742431	2.3313	0.71649	2.57757	2.38659	-0.0380182	4.27574	1.52026	0.906194	1.85015	0.0361443	0.535524	7.47804	1.72272	0.994803	Up
Q13177	Q13177_T60.	PAK2	PAK2_T60.	0.0181984	0.689852	1.82328	-0.393265	-0.976301	-2.02576	-3.29954	-4.81262	-1.57587	-2.33792	-0.375961	-6.70986	0.0510802	-0.433121	-0.5184	-5.71049	-3.87808	-1.22789	-0.5477	-1.45689	-1.73398	-1.12709	-0.658894	-1.22266	-0.416127	-1.09944	2.09744	-2.18639	-0.823127	4.57982	-1.45545	-0.366026	Up
P23588	P23588_S602.	EIF4B	EIF4B_S602.	0.040769	0.771966	1.76656	-1.66212	-3.38248	-2.16575	-2.43344	-4.5328	-4.58457	-4.72865	-5.10765	-8.07632	-5.40641	-0.876975	-4.43305	-1.37663	0.530413	-3.67985	-0.228946	-2.7701	-0.857804	-0.484656	-4.9832	-0.419911	-1.04358	1.2871	-1.99892	0.207867	-0.517674	-3.74146	-1.09174	-7.08033	Up
Q15811	Q15811_S904.	ITSN1	ITSN1_S904.	0.00507286	0.672571	1.76246	-1.73586	-1.13152	-2.91219	-4.77358	-3.23286	-4.01356	-1.55357	-4.32692	-4.38533	-5.93898	-4.54177	-4.5274	-4.92549	-5.84107	-6.47024	-0.717566	-2.20339	-1.81334	-0.434881	-2.44376	-4.42556	-1.51398	-1.05597	-5.44172	-1.62071	-3.68695	-3.65356	-1.2563	-1.3475	Up
Q12929	Q12929_Y542.	EPS8	EPS8_Y542.	0.0482789	0.774696	1.7452	-7.59159	-5.49561	-2.52945	-2.05063	-6.65634	-7.85563	-1.78114	-3.63917	-3.33598	-7.0102	-3.03239	-1.57439	-5.48784	-2.10223	-4.82322	-1.63845	-1.98946	-2.03733	-5.57528	-0.724175	-2.20469	-1.33908	-1.43367	-3.83536	-0.262956	-6.01415	-2.41384	-7.39374	0.660263	Up
Q5VZK9	Q5VZK9_T1228.	LRRC16A	LRRC16A_T1228.	0.0194254	0.701053	1.74361	-1.14832	-0.180403	-5.73332	-5.01748	-5.39831	-4.64764	-6.14516	-2.26089	-8.09264	-4.53795	-1.03987	-3.26359	-3.36196	-4.78988	-5.66047	0.0582013	-0.870653	-3.15023	-0.795877	-5.31421	-2.9264	-0.913888	-2.92026	-3.09692	-4.03995	-1.5137	-3.80332	-2.57784	-0.917151	Up
P35241	P35241_S533.	RDX	RDX_S533.	0.0398217	0.778786	1.73724	2.18125	0.809227	-5.1332	-4.28526	0.910531	1.76745	-2.06708	0.157626	-1.31017	-3.43231	-0.826852	-0.842345	-0.350669	-0.965739	-5.17791	2.52891	0.417179	-0.889093	1.7615	1.14307	-0.692799	0.93015	-0.236122	-4.69007	2.36981	1.41795	-0.701023	0.50357	3.13065	Up
P27816	P27816_S2218.	MAP4	MAP4_S2218.	0.0408483	0.76694	1.72951	2.35503	2.16222	2.43697	0.982018	-0.0638208	0.188683	1.28458	-0.218631	0.0906572	-4.68926	2.47151	-3.51259	0.697172	-0.266645	-6.54894	2.69673	1.39194	4.03696	3.34583	-0.731961	1.66142	2.33118	2.04995	-1.3111	1.45696	1.92085	1.26509	0.685759	0.957832	Up
P26038	P26038_S527.	MSN	MSN_S527.	0.00813221	0.7816	1.72701	-0.324045	-2.54485	-4.62342	-3.04035	-0.377785	-0.409695	-3.08235	-1.42558	-6.83261	0.154253	-2.87573	-1.33096	-1.62209	-1.34705	-4.84691	0.349552	-2.15783	-2.18956	-1.36327	-0.505517	-0.818771	-2.21455	0.736816	-0.676856	0.705698	-0.67464	1.09885	-1.12409	0.785027	Up
E9PMS6	E9PMS6_S269.	LMO7	LMO7_S269.	0.0370195	0.80576	1.72541	2.20741	1.30507	2.07426	1.2206	-0.569804	-0.355853	1.32907	1.07713	-7.46183	-0.496227	6.24974	0.345591	1.73321	1.14474	0.431212	3.89455	1.58788	3.06048	3.10767	0.193799	3.6658	2.487	2.20441	1.99776	1.61508	2.10319	3.4159	1.85925	2.515	Up
H7C560	H7C560_S365.	BRAF	BRAF_S365.	0.0350421	0.809915	1.70477	-5.05653	-2.11641	-0.659781	0.755924	-4.64631	-6.07663	-1.93279	-5.31916	-4.71175	-5.18108	-5.47604	-3.06754	-7.40696	-1.10404	-6.05326	-3.97529	-3.03374	-4.199	-0.972132	-3.23237	0.287794	-2.8897	0.998126	-4.92361	-0.628489	-1.51117	-1.86783	-2.99752	-1.37054	Up
P15311	P15311_S539.	EZR	EZR_S539.	0.0370959	0.799644	1.63029	0.0474277	-2.10164	-2.69049	-1.97027	-0.260453	0.907061	-4.17706	-3.84607	-7.81324	-3.06404	-0.216188	-3.23808	0.104821	-0.648774	-5.89054	0.350033	-2.2797	-2.0355	-0.529718	-0.899579	-1.08639	-1.46829	0.540963	-3.12105	0.714384	0.502139	-2.27601	0.192693	1.68632	Up
P22732	P22732_S482.	SLC2A5	SLC2A5_S482.	0.0204822	0.731379	1.58374	-2.02614	-2.01707	-4.69343	-2.58787	-4.55082	-3.6835	-1.54822	-2.53306	-1.88453	-3.77928	-3.76587	-0.955238	-8.70487	-0.343894	-5.62588	-1.62547	-2.04037	-2.41658	-1.67819	-1.74548	-2.58284	-2.87019	0.348804	-2.46071	0.0834866	-1.60996	-3.35726	0.732442	-2.0583	Up
Q96NY7	Q96NY7_S293.	CLIC6	CLIC6_S293.	0.0407038	0.784211	1.53808	2.95241	2.2833	2.11391	2.58847	4.49301	1.02574	1.24771	2.28474	-6.52872	2.77105	0.83852	1.567	3.65333	3.26201	2.86141	3.94446	0.902981	4.1199	4.83265	2.07339	3.24948	3.11653	3.9617	2.96815	3.1747	3.71861	3.69787	3.56917	3.78979	Up
Q01518	Q01518_S308.	CAP1	CAP1_S308.	0.0111696	0.730133	1.50407	4.06912	3.91199	4.43298	3.48895	5.55639	1.0708	3.31219	2.68081	1.38837	5.28687	4.64717	0.952362	1.7645	2.23818	3.30967	5.40167	4.43312	4.69278	5.5346	2.26945	2.18109	4.64749	4.43854	7.47	4.73805	5.4549	6.75378	4.82843	3.1161	Up
Q9BY89	Q9BY89_S1488.	KIAA1671	KIAA1671_S1488.	0.032594	0.818744	1.49803	-4.93685	-3.7469	-3.35679	-3.92944	-3.76035	-4.2006	-5.08987	-7.10826	-7.00195	-4.57828	-0.0432568	-3.33657	-7.78086	-3.47787	-7.73667	-4.02225	-3.92989	-2.91685	-2.56814	-4.85766	0.0251369	-2.75209	-1.63401	-3.11806	-2.47012	-2.87069	-3.42627	-6.37063	-3.52828	Up
Q15311	Q15311_S62.	RALBP1	RALBP1_S62.	0.0264297	0.788113	1.46415	-0.888326	-3.45073	0.585913	-2.63441	-1.06232	-0.977115	-0.638916	-0.478232	-4.08884	-3.71331	-2.81804	-0.897425	-1.74787	-0.75945	-0.935158	-1.48189	-0.0734138	0.884643	0.976378	-1.752	-2.57388	-1.83429	1.29542	-0.147662	-0.0269051	-0.623456	4.41318	1.22134	-2.6499	Up
P23528	P23528_S3.	CFL1	CFL1_S3.	0.00313772	0.460667	1.45863	2.88576	4.1307	1.42181	3.34966	4.46924	3.97327	3.27737	3.99104	3.99043	3.44514	1.93898	2.83065	5.32868	3.99476	5.73752	5.46235	3.96809	6.04394	4.26896	2.90798	4.82392	4.34461	7.14896	6.76432	5.61261	6.61576	3.75565	5.66671	4.1509	Up
Q9H7D0	Q9H7D0_S1766.	DOCK5	DOCK5_S1766.	0.0446324	0.775528	1.45166	-2.00845	-1.98261	-2.80514	-4.02205	-1.99067	-4.8832	-4.80334	-4.39174	-7.58956	-2.60944	-3.3921	-2.47796	-8.51334	-1.89704	-4.89061	-3.05119	-3.62483	-2.28225	-3.6144	-0.874662	-3.89885	-1.81621	-1.54372	1.39195	-1.48227	-5.66076	-2.32786	-3.36662	-1.89856	Up
Q14847	Q14847_S61.	LASP1	LASP1_S61.	0.0290376	0.796256	1.38521	-0.0440183	-0.697134	-2.29667	-1.71764	-1.44286	-0.373632	-2.00801	-2.36023	-6.67505	-1.88254	0.312547	-2.02099	-1.85153	-2.24528	-5.31946	-0.0138183	-0.290839	-1.31358	-0.129867	-1.90075	-1.35254	-0.257593	-1.61895	0.59841	-0.690088	-1.32084	2.8892	-3.02046	-0.766281	Up
A0A087WZ13	A0A087WZ13_S567.	RAVER1	RAVER1_S567.	0.0284176	0.787948	1.34946	-5.22939	-1.44899	-4.54035	-3.74866	-4.96785	-5.42404	-3.79341	-5.76766	-7.72942	-3.31525	-3.33791	-3.96212	-5.1404	-5.43487	-6.80341	-4.23712	-3.14804	-1.94094	-3.33044	-1.99827	-4.3521	-2.29428	-4.98567	-3.51436	-4.5043	-2.48531	0.148723	-6.32016	-4.07945	Up
Q13153	Q13153_T185.	PAK1	PAK1_T185.	0.0127691	0.688432	1.31303	3.26676	1.39868	1.9011	2.95782	3.45584	1.12146	0.562474	2.30644	0.537909	1.19022	1.03765	2.59774	3.38807	2.20423	1.57319	3.86407	0.857919	4.02607	5.22068	2.46554	3.9774	2.79697	2.60091	3.27487	5.66879	4.91363	3.63339	2.27052	0.344608	Up
Q9HCH5	Q9HCH5_S511.	SYTL2	SYTL2_S511.	0.0415907	0.756628	1.29555	-4.13246	-3.47045	-1.40764	-0.755878	-0.0365	-5.88701	-4.26354	-3.80132	-6.41209	-1.859	-4.2114	-4.7595	-4.56123	-1.54581	-1.79876	-1.00054	-2.94874	-1.27864	-0.184332	-5.2381	-2.90139	-2.20215	-0.147205	-1.85019	-1.06133	-1.9332	-2.40763	-1.7209	-2.63032	Up
Q13153	Q13153_S144.	PAK1	PAK1_S144.	0.0299551	0.795506	1.2954	1.30918	1.03573	-2.00308	-0.351168	-1.19098	0.143351	0.0553446	-0.0974007	-0.592408	-0.445877	1.19795	0.783989	2.86309	1.5419	2.20266	2.37205	0.5127	0.198433	2.59744	-0.24589	0.842975	-0.0729508	3.13233	4.76425	3.31307	2.08714	4.13476	-0.0241656	0.545554	Up
Q13442	Q13442_S63.	PDAP1	PDAP1_S63.	0.0153304	0.707182	1.25971	2.29048	0.809125	1.22294	-1.49819	0.436258	-1.44716	0.730283	-0.0697613	-3.39823	1.05767	0.352373	-1.00057	1.98009	0.722359	0.83386	1.50738	1.18045	2.30368	1.02945	-0.943208	1.00135	1.24042	1.09818	4.2216	1.39021	1.56333	2.50709	0.92764	1.42843	Up
P24593	P24593_S116.	IGFBP5	IGFBP5_S116.	0.025304	0.798627	1.22555	5.77156	6.32346	5.82752	6.04491	2.88076	4.90253	6.24761	5.65272	3.64645	2.01615	5.42652	5.66123	3.19851	6.48674	3.0994	7.59018	6.94419	6.50993	5.73757	6.46662	7.54827	5.97828	4.90035	4.65767	6.46491	5.97216	5.93899	2.94766	7.80796	Up
Q9UPX8	Q9UPX8_S188.	SHANK2	SHANK2_S188.	0.00919412	0.684615	1.21414	-4.2298	-4.14146	-4.639	-5.07076	-4.17563	-4.47134	-5.49556	-6.28879	-4.29648	-3.51406	-4.54374	-4.56963	-4.51924	-6.52029	-6.85818	-2.327	-3.05201	-3.47	-2.65326	-5.64674	-3.36618	-2.47718	-2.90712	-4.22071	-5.24606	-4.75066	-4.04466	-5.71677	-1.56873	Up
Q13442	Q13442_S60.	PDAP1	PDAP1_S60.	0.00893935	0.69008	1.18418	2.68644	0.922637	1.3474	-0.956459	0.510711	-0.545611	0.807308	0.372539	-2.02731	1.20556	0.741279	-1.02955	2.20504	0.91263	0.83362	2.07271	1.44768	2.45295	1.36272	-0.627462	1.35296	1.6158	1.20714	4.17635	1.77971	1.86594	2.2368	1.15407	1.93503	Up
Q13177	Q13177_S141.	PAK2	PAK2_S141.	0.0329388	0.809136	1.10829	3.74548	4.04322	3.08831	3.40399	2.99871	4.23873	3.19384	4.47884	5.82821	4.31865	4.01765	3.72233	4.87825	4.12752	4.98231	4.65885	3.80904	3.82633	5.09313	4.6628	5.40355	3.89815	6.08351	8.1632	5.52112	5.46341	8.80947	4.02122	3.09726	Up
Q14247	Q14247_S418.	CTTN	CTTN_S418.	0.0491299	0.778686	0.964029	2.29682	1.43298	1.08681	2.04892	1.22008	0.673758	0.656227	1.81384	3.80597	2.35234	3.17963	1.57778	2.7025	2.77905	3.09148	2.86017	1.35063	2.88843	3.54578	1.63645	4.98584	2.46081	5.44487	3.4022	4.15504	2.66629	4.66332	0.360974	1.74589	Up
Q5T9C2	Q5T9C2_S251.	FAM102A	FAM102A_S251.	0.0264721	0.778222	0.888602	1.33148	1.05339	0.514699	1.11978	1.11698	1.64334	-0.248244	0.21492	-0.910227	0.406856	-1.85178	0.651814	0.927905	-0.68263	0.142202	2.89103	1.40716	0.912118	2.57989	0.700353	-0.22382	1.33517	-0.328032	1.87166	0.614376	0.722433	0.690158	1.08883	3.24754	Up
Q8NHG7	Q8NHG7_S46.	SVIP	SVIP_S46.	0.0439883	0.77648	0.825584	3.05895	2.94742	1.24648	1.94413	0.735664	1.43399	0.0563726	2.58585	3.16365	-0.779698	1.26999	0.476843	2.70521	1.38936	1.62407	3.64478	2.46037	1.91438	2.11242	0.222468	2.98533	2.80953	1.46363	2.07799	2.62771	2.78914	3.74289	1.7536	3.22166	Up
Q9BW04	Q9BW04_T456.	SARG	SARG_T456.	0.0395044	0.793028	0.722164	3.89034	3.38395	3.59905	3.10905	2.25449	3.28191	1.28607	3.53696	3.23247	2.51742	4.84438	2.28091	3.73583	3.40265	3.54876	4.97453	3.18064	4.08376	4.9116	2.10312	4.39878	4.64293	4.84276	2.89304	3.5477	2.89834	3.88016	3.31513	5.14843	Up
Q15907	Q15907_S78.	RAB11B	RAB11B_S78.	0.031215	0.809928	-0.728702	-1.06897	-0.807935	-1.10014	-1.2744	-2.4705	-2.02273	-1.56211	-2.23535	-1.07017	0.013618	-2.43504	-1.44487	-1.12161	-1.32863	-1.05523	-1.9096	-0.919312	-1.67773	-1.38484	-2.00423	-2.82744	-1.61881	-2.38136	-3.40535	-2.7419	-2.99264	-3.75961	-2.13603	-0.028111	Down
Q9Y281	Q9Y281_S3.	CFL2	CFL2_S3.	0.0325036	0.826353	-0.735508	1.72498	2.96276	0.563993	1.77944	1.93143	2.80211	2.10608	3.28737	3.93116	1.97025	0.954247	1.97077	3.75628	2.67787	3.44729	3.0765	2.24626	1.85676	2.61077	1.20432	1.88507	1.81312	0.908977	0.693801	1.76221	1.12032	0.255164	1.67065	2.07393	Down
P02545	P02545_S390.	LMNA	LMNA_S390.	0.0386764	0.804267	-0.801614	2.5744	3.304	3.07709	3.63207	5.13311	4.73916	3.51665	4.56392	5.17399	2.93185	6.3624	3.67183	3.71551	4.94819	5.60632	3.2359	1.66903	4.18038	3.91585	3.24356	4.0571	2.62393	4.38912	2.07881	3.59051	3.5267	3.00187	4.80209	3.21636	Down
B8A4K4	B8A4K4_Y12.	CYSRT1	CYSRT1_Y12.	0.0294749	0.800608	-0.830908	-1.24215	-0.331931	-1.00857	-1.21883	-0.358544	-1.64621	-3.12496	-1.18895	-0.252035	-0.0604043	0.337558	-0.948147	-1.61861	-1.53	-0.211116	-2.05109	-0.700969	-1.33346	-0.809432	-1.93518	-2.6657	-0.0829206	-1.5686	-4.15596	-1.83302	-2.55474	-2.93044	-1.57891	-0.874996	Down
P02545	P02545_S392.	LMNA	LMNA_S392.	0.00947298	0.655857	-0.878529	1.89629	2.7376	2.38383	2.29808	3.74998	3.45981	3.13408	3.88236	4.52961	2.83052	5.78834	3.26054	3.57602	4.04526	3.91872	1.99089	1.12858	3.21995	2.88795	2.32712	3.21368	1.70858	2.84409	1.58146	3.00214	2.81678	2.93908	3.32153	2.77709	Down
Q9Y478	Q9Y478_S182.	PRKAB1	PRKAB1_S182.	0.0396829	0.789891	-0.929444	3.07216	3.13224	3.63531	3.78647	4.05484	4.92083	4.86933	3.27436	3.78881	2.74962	2.99271	3.81361	5.38227	3.6093	6.09939	3.73127	3.23312	2.57733	3.25996	3.89371	3.03197	2.23789	4.26544	3.04478	3.74753	3.57077	-0.953179	4.14029	2.44272	Down
P11801	P11801_S372.	PSKH1	PSKH1_S372.	0.0279683	0.783579	-0.975747	0.195356	0.428232	-0.979276	-0.684991	-1.20753	-0.440065	-1.38565	0.081275	1.7113	0.285784	-0.28018	-0.892889	2.40422	-0.484831	2.66469	-0.551753	0.143559	-0.748306	-0.880866	-1.90421	0.0630436	0.106622	-0.640169	-1.49501	0.00135994	-1.34835	-3.58529	-0.701604	-0.798407	Down
O00522	O00522_T151.	KRIT1	KRIT1_T151.	0.0348581	0.814108	-1.00755	1.17951	0.620661	1.0291	1.53168	1.4501	2.06143	1.50983	1.29418	2.35081	0.686354	0.0482206	1.38863	1.36538	-0.495412	2.99291	0.30648	2.98168	-0.767703	1.46484	1.22221	-1.52843	0.690134	-0.329143	-1.13015	0.248032	-0.0229774	-2.24861	0.402288	2.35146	Down
O00264	O00264_S181.	PGRMC1	PGRMC1_S181.	0.031857	0.817714	-1.02905	3.57077	4.10511	5.36734	4.43073	6.01076	4.85116	4.33677	3.08195	5.85555	2.44594	1.61439	3.54029	5.60858	6.7391	6.28853	3.07605	2.89288	3.18048	4.64076	3.75947	4.51047	2.61222	4.211	2.94059	2.93528	5.08247	2.34589	4.15287	2.57672	Down
Q12923	Q12923_S887.	PTPN13	PTPN13_S887.	0.0449473	0.762615	-1.05192	3.34474	3.30438	2.74809	3.71696	4.16855	3.84236	2.49098	2.86023	3.17983	4.08346	2.55937	3.69324	3.4268	1.581	4.72218	3.51394	4.74745	2.39662	4.27579	2.078	0.973381	3.76396	-0.163469	1.55705	1.31141	2.85681	-1.15126	2.32927	3.19149	Down
B8A4K4	B8A4K4_Y91.	CYSRT1	CYSRT1_Y91.	0.0124528	0.728	-1.05598	-0.303616	0.342465	-0.292905	-0.798974	-0.00681591	-0.550539	-1.76623	0.128915	1.03083	1.54918	0.908689	-0.424119	1.52594	-0.514463	2.1484	-0.204278	-0.236133	-0.835273	0.351449	-0.406335	-3.5352	0.770219	-1.73309	-1.62921	-0.965841	-1.25984	0.016139	-1.36886	-0.969118	Down
P48764	P48764_S563.	SLC9A3	SLC9A3_S563.	0.0297829	0.8004	-1.05931	3.09646	2.46762	2.25062	2.30126	2.00191	3.75405	2.17804	2.58365	4.58369	2.0156	1.23321	1.65749	3.9206	2.29456	4.70102	3.52161	2.80209	1.24517	2.03851	0.212316	2.49901	1.96571	1.44748	1.74872	1.6313	1.89399	-2.18891	3.10358	1.5529	Down
P18085	P18085_S147.	ARF4	ARF4_S147.	0.0480776	0.776672	-1.12575	-2.12445	-1.01424	-3.25732	-2.82902	-1.25461	-0.251029	-2.34105	-0.0199556	0.743694	-0.33243	-1.84891	-1.72165	-1.14945	-3.28671	-0.359895	-2.50149	-1.46174	-2.65646	-2.61487	-4.31599	-6.77315	-2.80482	-2.12157	0.451388	-2.19214	-2.77715	-2.81209	-0.826049	-1.99819	Down
Q14449	Q14449_S327.	GRB14	GRB14_S327.	0.0178404	0.700846	-1.14667	1.36355	2.13587	-0.0451269	-0.0384245	1.47768	2.08391	3.16767	1.68781	4.1652	0.742383	0.280379	0.757722	2.59955	0.151509	3.48191	1.73112	0.921062	-0.602755	1.28944	0.640142	-1.40436	-0.00291395	1.3556	-1.1134	1.83274	0.818142	-0.502512	-0.375496	1.77059	Down
Q15111	Q15111_S18.	PLCL1	PLCL1_S18.	0.0221156	0.730857	-1.14719	-2.39778	-1.68816	-1.72735	-1.69064	-1.57791	0.833546	0.356074	-0.744351	-0.163197	-1.77206	-0.351927	-0.794746	2.83118	-1.42755	2.02937	-0.427924	-2.16288	-2.2282	-0.378716	-1.85094	-2.21497	-3.05854	-1.03972	-0.650736	-0.971904	-0.755484	-2.3885	-2.34127	-3.32399	Down
P23396	P23396_T209.	RPS3	RPS3_T209.	0.0419014	0.755803	-1.14889	3.65742	4.08709	4.54357	4.51844	6.39789	4.73419	4.10467	7.71298	7.10668	7.28495	7.98723	5.14833	5.52461	6.04011	6.9706	3.5318	3.20195	4.46834	3.67872	5.37943	4.8432	3.90441	4.74189	5.53012	3.76186	4.71778	8.6651	4.95686	2.63153	Down
Q9NXD2	Q9NXD2_S751.	MTMR10	MTMR10_S751.	0.0142742	0.684	-1.1801	-1.85201	-0.26819	-2.2466	-0.868065	-0.301867	-1.57567	-0.320615	-0.238064	0.182923	-0.715752	-2.37276	-0.151114	-0.704315	-0.632608	-2.72393	-2.08277	-0.874084	-2.14124	-1.42222	-1.14635	-3.56136	-2.32695	0.166568	-5.4635	-0.768043	-1.98658	-3.27699	-2.95782	-2.48278	Down
Q9Y666	Q9Y666_T980.	SLC12A7	SLC12A7_T980.	0.0494986	0.779404	-1.20865	0.272686	1.91917	-1.0652	0.239229	-1.03049	0.599641	1.71039	-1.55839	0.986382	1.38779	-1.70861	-0.190624	2.55923	0.880258	2.06701	1.62439	1.19908	-0.971897	-0.641688	-1.96126	-3.32048	0.985797	1.6516	-3.64978	-0.243402	-2.1205	-2.11563	0.263576	-1.0237	Down
P12694	P12694_S318.	BCKDHA	BCKDHA_S318.	0.0476678	0.775382	-1.22074	-4.32461	-2.98102	-1.88335	-6.3428	0.621837	-0.563256	0.0851173	-3.75328	-1.12891	-3.38192	-3.92519	-2.32408	-2.5452	-0.388373	-1.73908	-4.54071	-2.25555	-2.37879	-2.00043	-3.18446	-5.38412	-4.1905	-3.05945	-4.84922	-1.91058	-3.40062	-3.95649	-2.80581	-5.44285	Down
P30086	P30086_S52.	PEBP1	PEBP1_S52.	0.0448012	0.765643	-1.25536	0.0558085	-0.721653	-3.34835	-3.23989	-1.57678	1.43783	-3.20137	1.88058	2.68937	-0.0674348	0.0796413	0.536731	0.594829	-1.35068	0.759002	-0.938619	-2.09344	-0.962096	-2.05049	-1.12701	-0.0364828	-0.350883	-0.70733	-4.70319	-1.43525	-3.19224	-2.68378	-2.18448	-0.217259	Down
Q13621	Q13621_T900.	SLC12A1	SLC12A1_T900.	0.00845335	0.77581	-1.25864	1.46326	0.226089	0.588339	1.57036	1.57448	2.58164	1.97008	1.52457	3.87965	0.916017	0.703702	1.0911	3.42174	0.828647	2.794	2.191	1.27548	-0.48868	0.552035	1.04496	0.447343	0.235712	0.219951	-0.413114	1.46361	0.516535	-3.27437	0.792734	1.27399	Down
O43237	O43237_S155.	DYNC1LI2	DYNC1LI2_S155.	0.025001	0.811077	-1.272	-2.23292	-1.46553	-0.357637	-1.4688	0.109449	-0.592737	-0.193725	-2.38624	0.72562	-0.829387	0.724142	0.0976725	-0.203599	-0.454875	-0.0519719	-4.33392	-1.10768	-2.23698	-0.590855	-1.43866	-2.69796	-2.85977	0.378019	0.316998	0.241488	-1.08973	-2.83685	-5.47722	-2.08336	Down
O15173	O15173_T211.	PGRMC2	PGRMC2_T211.	0.0390002	0.789556	-1.2929	1.60799	1.93768	4.28	2.79557	5.92308	4.28353	3.3807	2.34382	5.07786	3.06517	2.32111	2.0448	4.60404	6.26197	5.51326	-1.62203	0.996404	2.14742	2.75835	2.96307	4.01801	1.36742	2.81024	3.06753	2.23919	3.53548	4.30662	4.47171	0.584564	Down
P07355	P07355_T19.	ANXA2	ANXA2_T19.	0.0386862	0.79683	-1.29325	-0.299656	-0.556133	1.50772	0.512702	0.913003	0.246973	-0.0553064	3.07876	3.50173	2.68713	5.85444	-0.402134	1.94117	2.98235	3.13837	1.74622	0.901548	1.21048	1.47937	-0.249855	0.430698	1.56249	0.0880833	2.03079	-0.724346	-0.217048	-3.07539	0.255963	-0.163519	Down
P04264	P04264_S66.	KRT1	KRT1_S66.	0.036767	0.816939	-1.33512	0.119805	-1.14921	-1.15537	-0.210238	-0.688848	1.12339	-1.55558	3.07811	4.80505	0.666929	2.26701	1.05097	1.16845	2.44767	2.31142	-0.985694	-2.10049	-2.3832	-0.606709	0.209829	2.13486	-0.372056	-0.283262	2.33021	-1.14715	-1.55673	1.46812	-0.708626	-1.3632	Down
Q96FN5	Q96FN5_S643.	KIF12	KIF12_S643.	0.0464866	0.778091	-1.34246	3.19824	1.9309	1.07375	2.99366	2.1836	3.43116	3.2733	5.60439	3.08907	2.61173	3.80117	1.06076	4.48401	1.37613	4.07367	4.82743	-0.488304	1.85217	2.71724	-0.0644283	3.50377	1.90564	-1.24492	-1.89952	1.25342	3.04759	0.291229	2.9123	3.83183	Down
Q9BZV1	Q9BZV1_T177.	UBXN6	UBXN6_T177.	0.0388277	0.792336	-1.34484	-0.435769	0.706557	-1.16798	0.566137	0.350958	1.00335	-0.665366	0.681684	1.89473	0.178952	-2.41139	-0.479929	0.450695	-1.93668	1.6614	0.530604	0.359092	-1.32597	-0.0952644	-0.882964	-5.69639	-0.099237	-0.911795	-4.03641	-0.504477	-0.921196	-4.30812	-1.26406	0.699214	Down
Q52LW3	Q52LW3_S519.	ARHGAP29	ARHGAP29_S519.	0.0209691	0.736475	-1.35854	2.40718	2.15473	1.67254	3.58162	2.94903	3.04152	1.79057	2.50903	2.16788	3.41586	1.73406	2.79037	2.91463	1.44312	3.9456	2.1554	3.61675	1.6755	3.15216	0.204288	-0.766618	2.71663	1.24715	-2.69791	1.28959	1.59873	-1.83641	2.49879	2.07626	Down
Q5VV41	Q5VV41_S230.	ARHGEF16	ARHGEF16_S230.	0.0131702	0.676205	-1.42942	0.832295	0.0526929	0.59408	0.555367	1.45597	0.712636	0.56242	0.185837	0.520536	-0.393359	-1.03401	-0.423811	2.02116	-0.0202422	2.64335	0.0700517	0.550102	-0.308389	0.592327	-1.40274	-0.442935	0.0127273	0.599873	-4.12993	0.366843	0.941926	-3.59402	-3.21429	-2.33952	Down
O00159	O00159_S384.	MYO1C	MYO1C_S384.	0.000881924	0.196571	-1.43371	0.530012	0.948213	1.02445	1.33546	2.32663	1.55498	1.17271	2.06821	2.03508	2.36065	0.648078	1.37551	2.28063	0.949018	3.58616	0.199801	1.24922	-0.60064	1.17607	1.11472	-1.01888	0.444716	-2.4912	2.06051	0.0688047	0.60531	-1.03214	0.276829	0.45765	Down
P55017	P55017_S823.	SLC12A3	SLC12A3_S823.	0.0384431	0.806692	-1.4423	1.09685	1.63681	0.338606	1.91205	0.320343	2.87036	1.66495	1.4404	4.18793	0.203975	1.24475	-0.298485	3.27373	-0.995977	3.02592	2.56691	-0.390292	0.984251	1.3082	0.718669	-5.38942	1.06452	-0.0452051	-0.333931	1.2026	-0.0952983	-2.90817	-0.253322	1.83908	Down
P41181	P41181_T244.	AQP2	AQP2_T244.	0.00881724	0.7085	-1.44666	2.50071	-0.0526814	-0.943644	1.18835	1.48572	1.54237	-1.2388	-2.53823	-0.441217	-1.08375	-1.65209	0.759173	0.1952	-0.112425	0.529412	-1.62902	-0.185984	-0.585715	-0.826286	1.28021	-2.29246	-0.308037	-1.92835	-3.25261	-1.60077	-3.51096	-2.43717	-2.8598	0.0125556	Down
X6RAB3	X6RAB3_S391.	USP6NL	USP6NL_S391.	0.0333569	0.810067	-1.45097	1.36629	0.306823	-0.301771	0.989609	1.25851	3.74457	-0.125968	0.1724	1.79757	-0.760661	-0.961025	0.867469	3.04725	-2.73352	5.02182	-0.653533	1.16934	-0.254494	-1.33401	0.944592	-0.391942	0.885828	-1.68662	-3.9778	0.439033	-0.191598	-2.82798	-0.555908	0.898266	Down
Q12923	Q12923_T508.	PTPN13	PTPN13_T508.	0.0409151	0.761797	-1.46301	2.80559	3.03654	1.82329	2.62166	1.73095	1.55729	0.558682	3.53953	6.3824	4.23897	1.71833	1.73282	2.33935	0.171617	2.77029	2.09814	2.98188	1.9676	3.10571	0.902696	1.5968	2.99011	-1.28214	-1.84772	-0.128742	2.13009	-3.87105	1.4418	1.99154	Down
P49327	P49327_T2202.	FASN	FASN_T2202.	0.044349	0.77654	-1.5228	1.47864	2.07279	4.98863	3.31743	6.69059	3.1841	3.23096	2.32204	3.98676	4.68961	3.64887	4.24258	5.05896	6.16912	5.90839	4.19253	2.57207	3.02674	3.53633	3.54271	2.52786	1.27419	4.31518	4.02843	3.91105	3.62553	-3.31233	3.60794	-1.24395	Down
Q9HBG4	Q9HBG4_S430.	ATP6V0A4	ATP6V0A4_S430.	0.0342699	0.808565	-1.53349	0.582615	0.274045	-3.51433	-2.42757	0.175228	1.24455	0.456891	-0.443367	0.218536	-1.68007	-2.78956	-1.23503	0.752498	-1.36627	4.61547	-0.570684	-0.789919	-1.2912	0.865909	-2.35672	-2.89473	-1.36167	-3.38587	-5.72106	-1.28063	-3.29537	-3.41189	-0.266526	-0.502385	Down
Q9BZV1	Q9BZV1_T337.	UBXN6	UBXN6_T337.	0.0126485	0.719543	-1.55272	-2.20072	-0.376118	-2.72614	-1.55252	-1.66638	-0.157395	-1.97031	-1.07964	2.03323	-1.40188	-3.15213	-1.64634	-0.528827	-4.27687	0.605037	-1.96678	-1.31619	-3.95468	-2.22988	-2.8131	-5.13144	-0.861895	-5.56271	-5.48153	-2.25556	-3.39892	-2.00908	-2.27423	-1.23924	Down
A0A2R8Y6R2	A0A2R8Y6R2_S76.	A0A2R8Y6R2	A0A2R8Y6R2_S76.	0.0328511	0.816276	-1.58906	0.730385	-0.480679	1.29545	1.23292	-0.0182714	-0.388108	0.931504	1.61125	1.01563	0.199239	0.638527	-0.458366	0.213829	-0.243207	1.46495	1.36183	1.61945	-1.14687	1.13147	-1.03069	-5.99084	1.0123	-2.97027	-5.37528	-1.04875	0.195738	-2.95111	-0.341878	0.51683	Down
P98164	P98164_S1138.	LRP2	LRP2_S1138.	0.0407169	0.7776	-1.60777	-1.06404	-4.3509	-4.98362	-4.2593	-2.48984	-2.03605	-1.92059	-0.10713	0.582289	-0.625711	-2.28997	0.185189	-0.594048	-0.458521	0.608356	-5.90429	-5.63496	-3.06317	-5.32316	-3.7777	-2.55643	-2.41266	-1.04601	-7.07773	-1.39673	-3.4903	-2.55605	-0.977399	0.490799	Down
Q12923	Q12923_S890.	PTPN13	PTPN13_S890.	0.0341393	0.813626	-1.65939	1.12884	2.05136	-0.396618	1.56583	0.971257	1.75491	0.176303	1.00416	0.729118	1.25429	-0.210052	1.20998	1.04387	-1.68468	2.12426	0.930433	2.02767	0.410375	2.03631	-0.65407	-6.55846	1.67224	-3.18357	-3.97916	-0.827511	-0.434186	-2.94477	0.00241041	0.145529	Down
P23528	P23528_Y89.	CFL1	CFL1_Y89.	0.0253164	0.787176	-1.67176	-1.01343	-0.167131	-2.76608	-0.349732	0.83215	0.938839	-3.17096	-0.215093	0.451886	-1.01582	-1.87283	-0.35255	2.31436	-4.66321	4.43254	-2.0716	-1.32053	-1.4469	-0.504224	-1.20958	-5.33217	-1.35034	-1.69342	-4.43636	-0.640665	-4.01546	-2.785	-2.25837	-0.516009	Down
Q16851	Q16851_S22.	UGP2	UGP2_S22.	0.0365432	0.820701	-1.67293	-5.04975	-0.557221	-3.92937	-1.84249	0.0481997	-1.11246	-3.92586	-0.338136	0.126981	0.537854	0.842287	1.15575	1.71444	0.403356	1.79504	-5.73372	-2.34759	-0.976457	-1.72797	-1.5171	-1.24127	-4.31575	0.555626	-1.75775	0.104442	-1.15898	-3.65238	-3.27612	-5.83196	Down
Q99460	Q99460_T311.	PSMD1	PSMD1_T311.	0.0209877	0.724933	-1.68486	-0.642676	-2.07639	-1.8642	-0.968801	1.00834	1.52651	-0.390171	1.55564	1.10182	-1.41275	1.86141	0.266829	2.90895	-0.54292	3.05305	-3.73115	-1.25198	-2.05906	-0.223232	-1.25237	-5.08956	-3.46487	-0.797089	2.88328	0.0858164	0.0889659	-1.50851	0.282795	-2.52545	Down
Q13523	Q13523_Y429.	PRPF4B	PRPF4B_Y429.	0.0149112	0.70093	-1.83122	-2.42805	-2.05156	0.814553	0.024519	1.29569	1.88898	2.90998	-2.08173	3.04704	2.12517	-1.6069	-0.112677	-0.79073	1.09556	2.02053	-4.69168	-1.24826	-2.13701	-1.25361	0.943376	-2.12174	-4.88133	-1.08012	0.364234	-1.26932	0.223749	-0.572083	1.33135	-3.50421	Down
Q13501	Q13501_T269.	SQSTM1	SQSTM1_T269.	0.0135473	0.6803	-1.83849	1.0119	-0.660878	0.25294	0.084466	0.920809	1.62258	-0.126365	-0.457763	0.401525	-3.40625	-2.09823	0.223141	4.6169	0.739778	6.00908	-1.24502	0.439109	-3.0785	0.974611	-1.18623	-0.928088	-0.629778	0.143639	-3.057	-0.370167	-2.18524	-2.92438	-1.44243	-1.72465	Down
Q96LD4	Q96LD4_S588.	TRIM47	TRIM47_S588.	0.0272266	0.78173	-1.84471	2.11272	0.790211	0.325424	0.793591	0.446958	2.0517	1.52462	3.09786	9.25352	3.6256	-0.983601	0.525835	1.6681	0.390576	1.48719	1.03511	-0.15761	0.0171533	-0.00295639	2.64247	1.00677	2.45186	-0.177018	-4.92217	-1.64536	0.101335	-1.71189	0.286735	0.552553	Down
O75936	O75936_S351.	BBOX1	BBOX1_S351.	0.0413769	0.7584	-1.89278	1.06536	-0.178928	-0.406592	0.608968	-0.403365	4.1734	0.419409	0.520672	0.920124	-2.0233	-0.022275	-0.086298	5.06635	0.872451	7.54121	1.08314	0.208359	-0.622243	1.4448	0.30648	-3.49494	-0.611347	-0.289208	-5.21217	1.35661	0.899435	-5.05628	1.20832	-0.857224	Down
P06727	P06727_S259.	APOA4	APOA4_S259.	0.016237	0.70383	-1.9609	1.16841	0.606701	2.05135	0.053792	1.79365	1.62001	0.214294	0.486183	-3.34286	-4.32872	-3.28687	1.91772	3.06883	1.13511	2.73372	-5.78573	-2.00372	-0.651978	-1.04172	-1.41623	1.15104	0.0255961	0.129631	-1.37303	-3.52335	-0.915293	-3.89951	-0.398379	-2.25143	Down
Q53TN4	Q53TN4_S248.	CYBRD1	CYBRD1_S248.	0.0464718	0.783878	-2.01901	3.5846	1.62794	-0.756011	1.64074	3.09219	4.19632	2.24314	1.165	1.85164	-1.60935	-0.317412	2.09512	6.72295	1.08371	7.36889	2.61028	2.46062	1.15619	2.5015	-2.42141	-6.71085	2.41441	-0.552009	-2.50699	1.05054	-0.886407	-0.165713	2.31466	2.19247	Down
Q12923	Q12923_S1798.	PTPN13	PTPN13_S1798.	0.00507724	0.628267	-2.13416	-0.425642	0.337983	-0.443632	1.41133	0.663325	2.0885	-1.08435	0.487632	1.10472	0.636612	-0.541277	0.825576	1.62843	-0.851924	3.421	-1.0593	1.56778	-0.332847	0.175662	-1.21362	-0.960287	0.948786	-2.8496	-4.54813	-1.58209	-6.3856	-4.28621	-0.382406	-0.329383	Down
Q8N3R9	Q8N3R9_S14.	MPP5	MPP5_S14.	0.0486435	0.775194	-2.17059	1.5441	-2.51919	-1.58663	-1.66547	3.9922	3.70574	-0.975692	-1.86173	-0.111826	-1.56468	-1.7978	-2.2078	7.3904	-0.935803	4.07574	2.63296	-1.62204	-1.59919	1.00182	0.203144	-2.53725	-2.03376	-1.96727	-5.35847	-1.11087	-1.55601	-2.2727	-8.32566	-0.726803	Down
Q9ULA0	Q9ULA0_T228.	DNPEP	DNPEP_T228.	0.00171783	0.323556	-2.22261	-1.65489	-1.14427	-2.30873	-0.377002	-1.78624	2.4387	-0.325548	-0.217562	1.15721	0.830508	1.67091	1.22469	3.24089	-1.07405	4.38794	-0.7604	-2.20133	-2.65712	-0.770333	0.0261316	-5.36898	-3.60415	-1.74318	-0.452928	-1.04324	-1.30383	-2.78705	-0.83253	-1.95915	Down
P13639	P13639_S502.	EEF2	EEF2_S502.	0.0177975	0.712863	-2.24522	-3.13652	-6.19875	-1.47379	-0.770255	0.36832	-0.604994	-3.28695	2.13853	2.89752	0.767863	3.2426	0.157731	0.366069	-1.51374	1.28094	-4.09081	-2.5413	-2.34179	-2.8832	-5.84701	-3.9832	-3.59893	-3.1737	3.35137	-5.05139	0.527906	-2.28884	-2.37659	-2.5166	Down
Q8WUM4	Q8WUM4_Y727.	PDCD6IP	PDCD6IP_Y727.	0.0352101	0.805432	-2.2572	4.55536	2.70423	2.74326	4.14311	4.08143	5.83742	3.63838	3.44109	5.61065	2.24667	0.911821	2.1051	6.09437	2.33776	7.55984	3.47561	2.93607	-5.87855	1.9805	-4.20222	3.63451	3.23682	2.45283	1.20001	3.43463	3.18481	-2.21693	4.76485	4.53941	Down
Q5JR95	Q5JR95_T130.	RPS8	RPS8_T130.	0.0398182	0.785802	-2.27288	-1.15065	-3.52109	-4.49567	-5.74084	-1.84475	-3.48049	-4.56074	2.93954	2.79933	0.483663	4.0507	-0.976371	0.244066	-2.25365	2.14554	-4.05389	-5.23915	-0.877599	-5.48137	-6.96096	0.708339	-1.18166	-5.67776	-4.62866	-6.60418	-2.54258	0.45269	-0.926115	-3.14476	Down
C9JWG0	C9JWG0_S2.	UGP2	UGP2_S2.	0.0126677	0.700333	-2.30166	-0.463291	1.1621	-0.630784	0.361742	0.71289	0.78668	1.20532	1.96239	7.76957	1.71195	0.125051	1.43707	-0.405725	1.60731	0.391535	-0.195007	-0.122925	-0.689904	-0.480143	1.78265	1.14327	-0.854116	0.234799	-6.93983	0.512783	0.166871	-3.13836	-6.09661	-0.995137	Down
P50851	P50851_S1488.	LRBA	LRBA_S1488.	0.00102973	0.207	-2.36593	-0.812262	0.233562	0.808582	1.0654	2.43281	1.04322	0.253564	1.26416	7.33601	0.620883	0.288395	-0.0706816	0.463672	1.47815	1.62306	-1.22912	-0.640512	-1.2634	-1.30255	-0.768721	0.00233269	-2.43365	0.392081	-4.08966	-0.176954	0.133408	-4.00124	1.37349	-2.29194	Down
Q13621	Q13621_T145.	SLC12A1	SLC12A1_T145.	0.0266138	0.772164	-2.37528	6.34968	3.33385	1.94908	3.01778	4.26258	6.74148	4.87351	3.06543	4.46321	2.47723	2.64473	2.32316	11.5829	2.84571	12.8758	5.8047	2.60025	2.33277	4.15518	1.5447	1.48592	2.62094	1.18904	-0.0888724	2.65309	3.04341	-1.32419	5.64009	3.04139	Down
P35326	P35326_S60.	SPRR2A	SPRR2A_S60.	0.0412576	0.762555	-2.95535	2.98887	-1.71464	-6.10796	0.509163	0.47308	0.388961	-3.80628	4.40043	8.10803	3.9871	8.16182	-1.49941	-0.99741	0.503561	3.39203	-1.98932	-4.92001	-1.60719	-5.61466	-4.38267	5.23684	-1.25707	-0.871976	5.50462	-0.767205	-2.78332	-2.14392	-5.59535	-2.64884	Down
Q53TN4	Q53TN4_S266.	CYBRD1	CYBRD1_S266.	0.00852041	0.745273	-3.9495	-2.87832	-6.36947	4.17847	3.55616	2.64281	5.10915	2.60274	3.74476	-3.9981	-4.02526	-4.81099	2.61704	3.19797	2.13023	7.42656	-5.48953	-4.22373	-4.92587	-3.61457	-5.53781	-3.57976	-3.76161	-4.86766	-6.47011	2.61142	2.25941	-0.76341	-5.28969	2.4754	Down

## Sheet: Low Grade vs. CKD
Supplementary Data 7. Significantly upregulated and downregulated in Low Grade vs. CKD groups.
Accession	pSite	Gene_name	Gene_Site	p_value	q_value	Difference	CKD_01	CKD_02	CKD_04	CKD_05	CKD_06	CKD_07	CKD_08	CKD_09	CKD_10	CKD_11	CKD_12	CKD_13	CKD_14	CKD_15	Low_Grade_01	Low_Grade_02	Low_Grade_03	Low_Grade_04	Low_Grade_05	Low_Grade_06	Low_Grade_07	Low_Grade_08	Low_Grade_09	Low_Grade_10	Low_Grade_12	Low_Grade_13	Low_Grade_14	Low_Grade_15	Expression
P25788	P25788_S250.	PSMA3	PSMA3_S250.	0.00189482	0.048	3.9597	6.83696	-5.84848	1.57791	-2.65096	-4.75778	-3.90794	0.227144	-1.26715	-0.755711	2.11975	-1.24333	-1.55797	-6.93462	3.4117	2.11378	1.70017	4.61291	3.25506	3.81169	3.60301	5.54971	4.74891	0.144959	2.11735	2.00297	2.05573	1.7505	3.21862	Up
Q53T59	Q53T59_S68.	HS1BP3	HS1BP3_S68.	0.000215155	0.0331429	3.92233	0.207181	-0.736291	-4.75442	-3.19339	-0.0869236	-4.81713	4.06375	-5.19014	-4.87619	-2.0402	-5.03833	-3.59178	-0.945557	-4.65141	1.64431	1.53822	-1.39933	2.84712	3.58253	3.22824	0.0108023	2.64894	-2.72728	0.540873	1.66226	0.251575	1.30613	4.12738	Up
Q14515	Q14515_S92.	SPARCL1	SPARCL1_S92.	0.0156657	0.111088	3.69171	-2.05248	1.41684	-6.60052	-5.91416	0.886089	2.94498	6.68662	2.04769	5.49054	-4.42376	-1.27576	3.92612	0.639072	-5.16518	5.89058	3.58111	-1.02276	6.31276	2.58188	6.76988	4.31467	5.07994	-0.959577	2.52788	4.38281	-2.31842	4.75272	8.39651	Up
Q92630	Q92630_S48.	DYRK2	DYRK2_S48.	0.00115699	0.0410811	3.67644	-1.57211	0.299409	-3.67852	-0.841882	1.78407	0.173536	2.6687	1.058	2.33315	-4.68773	-5.48303	2.79434	-6.0425	-4.3499	3.19706	3.2908	-2.55387	3.46316	1.80842	2.97698	2.73619	0.731074	2.0672	3.73927	3.4084	3.26683	4.96473	2.82949	Up
Q9UBP0	Q9UBP0_S235.	SPAST	SPAST_S235.	0.00224973	0.050125	3.49695	-3.11916	-5.0844	-3.75974	1.51477	-0.574456	-4.80133	2.10335	-4.36024	1.94302	0.309361	-6.23205	3.00615	-4.11816	-7.02626	0.766188	1.38842	-1.22326	1.92148	1.02191	2.5874	2.04209	0.344603	1.69625	1.13447	1.38389	0.990565	3.60945	1.09471	Up
Q96FN5	Q96FN5_S6.	KIF12	KIF12_S6.	0.00692198	0.0802571	3.45918	5.55493	6.93701	4.05312	4.80047	4.96402	3.69254	5.47746	4.49922	5.73615	2.75294	1.44183	5.5428	-4.2754	-6.74425	7.39675	7.1765	4.2645	7.19817	6.80737	7.27174	6.42282	5.40288	7.28419	4.68028	7.36864	4.67772	8.84299	8.06684	Up
Q3SXY8	Q3SXY8_S346.	ARL13B	ARL13B_S346.	0.0018922	0.0488889	3.42213	-3.72244	2.79345	-0.259264	-4.68988	1.12899	1.62335	4.35572	0.631996	1.50043	-3.63014	-0.61202	-0.929245	-2.52388	-2.74207	3.30132	5.74079	-4.3313	2.34267	2.17873	2.46858	5.98432	0.859562	3.47565	4.06034	3.62292	1.97996	5.01192	4.13939	Up
Q99835	Q99835_S785.	SMO	SMO_S785.	0.00295429	0.0518049	3.288	-3.86222	2.76838	-0.0845995	-1.32254	1.45309	2.17526	4.37607	1.85282	1.24455	-7.40914	-0.870464	0.901362	-5.01229	-2.98815	2.93805	4.15156	0.180965	3.06197	1.57703	2.48665	3.70574	1.66556	1.86967	3.41182	3.01969	2.41946	5.02524	3.74066	Up
Q3SXY8	Q3SXY8_T348.	ARL13B	ARL13B_T348.	0.0066291	0.0787647	3.25664	-1.77198	4.448	2.50486	-1.39015	2.50391	3.15461	5.97372	1.88569	2.62035	-7.01695	1.27579	2.4336	1.14122	-2.28364	4.3289	6.47094	-2.61976	4.41899	3.3688	3.59613	7.22092	2.3358	6.21231	5.6501	4.89371	3.28038	6.42304	5.49169	Up
P53990	P53990_S294.	IST1	IST1_S294.	0.0188779	0.122086	3.18059	-0.975305	2.79297	2.62099	-6.00365	2.84061	2.6667	4.50088	2.57521	4.57874	-2.23141	-0.536971	3.70475	-5.6854	-6.18093	4.15161	4.09999	-4.35208	4.49051	4.18554	5.35818	4.35599	4.19611	0.772514	2.93184	4.69756	3.71923	5.03856	5.54993	Up
Q8NFJ5	Q8NFJ5_Y347.	GPRC5A	GPRC5A_Y347.	0.0481326	0.19398	3.16294	3.96454	4.1955	3.48603	-0.790545	3.35212	-4.02014	6.24378	-4.88456	4.75688	-0.816196	1.74695	-6.79172	-5.34834	-7.47312	4.84879	5.02782	0.495801	3.42862	5.17303	4.61363	-5.57129	1.969	0.783933	4.68593	4.6717	0.896934	4.76865	6.10984	Up
P15941	P15941_Y1236.	MUC1	MUC1_Y1236.	0.0384748	0.173793	3.15484	2.95989	1.10498	3.06846	-3.98632	-6.35226	2.0594	3.08259	3.5463	-1.60663	-1.93923	1.16497	5.51854	-6.5518	-6.39746	1.51083	2.1649	1.74866	3.03681	3.90249	4.58774	10.6236	3.56923	2.43679	1.42013	2.48566	-5.84584	2.15629	6.04184	Up
Q495M3	Q495M3_S26.	SLC36A2	SLC36A2_S26.	0.00105723	0.0449032	3.10484	4.03394	-0.667708	0.711111	-4.49021	-1.44991	-3.72856	-1.82575	-4.4849	2.3379	-2.17575	-4.67165	1.25797	-2.00342	0.807	0.882282	3.53947	3.55849	2.67411	2.29556	0.930412	3.24892	2.30225	1.83976	1.83933	0.824718	-0.0392733	3.14946	0.0723891	Up
O43598	O43598_S238.	DNPH1	DNPH1_S238.	0.00107065	0.044	3.08933	-1.37962	-4.26162	-3.90382	-3.20275	-3.29821	-4.0126	-6.03379	-1.05472	-3.2103	-2.63363	-6.09167	-3.58838	-7.54763	-6.97765	1.52802	-3.34847	-0.206501	-0.183125	0.614811	-0.49172	-7.17223	-2.82015	-2.16266	0.183401	1.71359	-0.128487	-2.8509	1.37871	Up
P53990	P53990_S307.	IST1	IST1_S307.	0.00942851	0.087573	3.00664	4.29419	5.04583	4.95414	0.325102	4.53661	5.10179	7.1214	4.84017	6.15555	-3.31384	2.44491	6.32958	-0.0325708	-4.41259	6.4881	6.12677	2.8588	6.59498	6.18968	7.17402	6.87695	6.21611	4.41347	5.17977	6.91186	5.8563	7.01453	7.58189	Up
Q8N1F8	Q8N1F8_S470.	STK11IP	STK11IP_S470.	0.0167906	0.114281	2.97654	-3.27308	2.90764	2.43869	-5.09092	2.81011	-5.17523	4.12217	-1.32209	2.4926	-2.55496	0.221242	-3.10344	-4.04479	-6.08255	3.77313	2.58609	-2.21723	2.76642	2.7731	1.60922	-4.26406	2.93323	5.4473	1.39527	2.39311	0.438493	2.91234	3.47054	Up
Q8IVU3	Q8IVU3_S793.	HERC6	HERC6_S793.	0.00208975	0.0503448	2.97255	-2.12208	0.567284	-1.51929	-4.91977	-0.28672	-1.23573	1.30846	-0.404889	-1.70566	-3.59457	-7.1495	1.10402	-6.35776	-3.98725	1.19684	2.76167	-2.11551	1.74129	-1.60459	-0.344225	1.05184	-1.26346	3.21017	2.36487	1.81022	-0.734045	2.36452	0.872642	Up
Q9NQX3	Q9NQX3_S207.	GPHN	GPHN_S207.	0.00862387	0.0856	2.93849	-1.8769	-3.84627	-2.11357	-2.97752	-3.88851	-2.54882	1.86826	1.39932	0.163834	-4.25463	-4.77485	-2.14014	-2.46378	-9.46598	1.97245	-0.640062	-2.57114	2.40603	3.95855	2.73563	-2.55428	-2.59044	-3.26619	-1.11962	3.49611	-2.17595	1.60349	2.96464	Up
Q9BUF7	Q9BUF7_T108.	CRB3	CRB3_T108.	0.0157254	0.110698	2.87429	6.19105	-0.0650373	4.12152	1.04847	2.387	-1.86925	4.30449	1.76011	3.10312	-1.1193	1.36263	5.88389	-3.08555	-5.10203	4.94233	1.64984	2.81886	2.77198	4.21969	4.58411	10.2233	5.26859	2.79123	1.01782	4.34199	1.77964	5.45117	7.30067	Up
Q717R9	Q717R9_S128.	CYS1	CYS1_S128.	0.0138757	0.108125	2.82806	1.07683	2.3341	1.03043	-4.02585	0.407646	-3.53976	2.03049	-3.34915	2.18456	-3.57695	-4.16979	-4.3124	-5.87082	-5.49638	1.2614	1.68179	-1.94509	1.71582	1.4218	2.01452	-6.54253	0.766193	3.39843	1.06719	1.89324	1.94232	3.67438	1.96636	Up
O00560	O00560_Y4.	SDCBP	SDCBP_Y4.	0.00437655	0.0634717	2.82723	-3.54707	0.585618	-5.22183	-5.57289	-0.313676	-1.86359	0.794173	-0.129833	-1.93653	-2.8593	-6.38335	1.57701	-4.24551	-4.80354	0.881585	1.45882	-3.20722	2.06547	-2.83153	-1.01792	2.29778	-1.9748	1.30527	3.54723	1.52854	0.108229	2.67285	-1.17349	Up
Q9UPZ9	Q9UPZ9_S507.	ICK	ICK_S507.	0.000214162	0.0386667	2.80157	-4.94355	-1.89245	-4.43233	-4.35424	-1.11622	-2.23573	-0.799633	-1.97572	-0.672915	-4.05947	-4.17112	-0.178794	-5.32453	-6.45963	-0.312106	-0.35665	-2.01139	0.38789	-1.60976	-0.689632	2.77068	-1.94808	0.429317	0.452323	-0.458646	-0.757939	1.13999	-0.430326	Up
P05186	P05186_S110.	ALPL	ALPL_S110.	0.00540705	0.0735932	2.78237	1.68583	2.66962	-0.0736227	0.39288	-0.565555	3.18072	0.763362	3.37718	1.8882	-5.28195	-1.77846	4.36362	-0.171972	-5.87986	2.9121	2.77921	2.29434	2.65533	0.969929	3.79571	6.31954	2.65849	2.81414	2.96818	3.40671	2.38665	2.82356	4.73933	Up
Q9H910	Q9H910_S85.	HN1L	HN1L_S85.	0.0309128	0.161051	2.76441	-4.24336	-5.36847	-5.92678	-4.44711	0.177167	0.337981	-1.88841	-5.65533	2.50696	-2.82329	-4.30071	-4.82196	0.730328	-5.97238	-5.42747	-2.39406	-2.5732	2.65186	-1.77493	1.51225	7.10357	-0.40078	-3.39007	2.64247	-4.59322	4.03486	-0.448048	0.063128	Up
Q8N3F8	Q8N3F8_S486.	MICALL1	MICALL1_S486.	0.000292245	0.0364444	2.706	-3.89579	-4.43571	-5.90785	-4.37437	-6.84656	-0.873646	-0.457214	-2.68351	-0.912878	-3.02469	-1.98077	-5.30679	-3.01335	-4.88465	-1.575	0.031239	-3.55303	0.446777	-1.20814	-0.5359	1.5421	0.230723	-3.05117	-0.378812	-0.749413	-0.90483	-0.167773	-0.840603	Up
Q6P1N0	Q6P1N0_T120.	CC2D1A	CC2D1A_T120.	0.0164699	0.111924	2.69868	-3.07876	3.48375	1.01016	1.69593	2.29361	2.3201	4.42898	3.01136	3.53998	-2.05385	1.55921	4.58345	-6.18645	-5.90804	3.97745	3.64074	1.25558	3.24562	2.88323	3.90266	3.5699	2.7842	3.16534	3.61038	3.11525	3.75734	5.35936	4.21395	Up
Q717R9	Q717R9_S17.	CYS1	CYS1_S17.	0.011618	0.0964831	2.69047	2.23248	2.89146	1.92729	0.759042	2.38562	-0.502768	4.81675	2.07006	2.70269	-4.27285	-0.415527	3.65783	-4.72325	-5.46348	4.42013	2.30275	-0.134286	4.46729	3.33141	4.68877	3.19741	2.48825	0.853526	3.74005	4.38387	2.50648	4.92369	4.56255	Up
Q14515	Q14515_S231.	SPARCL1	SPARCL1_S231.	0.0116399	0.0962308	2.68071	0.000678539	-3.40796	-2.37093	-2.28588	-1.15953	0.689846	4.71097	-2.34815	2.64165	-1.36852	-4.74515	-4.43169	-3.60206	-6.53855	2.26852	0.816391	-0.0508332	3.7287	0.865734	2.56492	-1.78548	2.2288	-1.94962	-1.13608	0.75936	-1.83717	2.26769	4.57378	Up
Q9UKE5	Q9UKE5_S680.	TNIK	TNIK_S680.	0.00268617	0.0512432	2.67655	-1.81206	-5.66743	-3.26242	-4.54243	-2.27549	-2.37295	1.23267	-0.560031	-0.701759	-3.7458	-3.94549	-0.504773	-2.76435	-7.99067	-0.529282	0.591048	-4.08154	1.29964	0.556081	2.05987	1.79669	-0.324534	-2.91032	0.834492	-0.971399	-2.09289	1.11998	1.21092	Up
Q9NQX3	Q9NQX3_S201.	GPHN	GPHN_S201.	0.0109731	0.0952893	2.63942	-1.8769	-3.84627	-2.11357	-2.97752	-3.88851	-2.54882	1.86826	1.39932	0.163834	-3.48461	-6.50515	-2.14014	-3.20784	-4.70752	1.97245	-0.640062	-3.70391	2.40603	3.95855	2.73563	-2.55428	-2.59044	-3.26619	-1.11962	3.49611	-2.17595	1.60349	2.96464	Up
Q9NQ84	Q9NQ84_S476.	GPRC5C	GPRC5C_S476.	0.0040378	0.063134	2.63207	-3.04028	-2.86333	-4.50928	-2.4147	-0.380975	-6.99392	2.12903	-5.26566	-0.138348	-2.13851	-1.91953	-5.02905	-4.34587	-3.72958	-0.449786	0.622571	-3.28018	-0.302623	1.39285	0.881987	3.57961	-1.25304	-4.47989	-1.21493	-0.636806	-0.833193	0.736907	1.44551	Up
Q12929	Q12929_S832.	EPS8	EPS8_S832.	0.00893873	0.0859181	2.62824	1.25965	-2.1054	-5.90451	-6.19661	-0.753528	-1.77032	2.1557	-1.15787	0.348268	-3.0024	-5.09427	-3.13489	-5.54183	-6.77064	1.39835	-0.931095	-1.35191	1.01426	1.3649	2.05698	1.97212	-2.61553	-4.09827	-1.55686	0.190876	-0.262127	0.782358	1.16261	Up
Q12929	Q12929_S225.	EPS8	EPS8_S225.	0.00643249	0.0776418	2.61371	-3.53215	-0.639771	-4.2926	-4.52915	0.651783	-4.76859	1.71192	-2.02799	1.16018	-2.66314	-4.08333	-0.216526	-4.70168	-6.71162	-0.0566769	1.02789	-3.99469	1.60649	1.37883	1.57678	2.35813	-0.401592	-2.76033	-0.0332522	-0.457936	-2.3213	2.48992	1.53699	Up
Q9NQ84	Q9NQ84_S463.	GPRC5C	GPRC5C_S463.	0.0146106	0.109778	2.59394	-3.68045	-4.86807	-3.16684	-4.04359	-1.22546	-5.02626	2.66866	-5.50743	-0.210841	2.15392	-4.76741	0.90381	-4.15424	0.111082	-1.36899	0.388086	0.409461	-0.171735	2.31588	1.39558	5.92312	-0.168565	-4.08323	-0.985023	-0.509327	-1.57728	0.99327	2.94075	Up
P15311	P15311_T533.	EZR	EZR_T533.	0.00740402	0.0825479	2.58995	-1.43297	-1.7659	-3.26916	-3.77528	-1.85985	-1.55408	4.03115	-1.55074	0.433969	-3.68775	-1.98327	0.210247	-4.45393	-4.23304	0.553946	2.66417	-2.61385	2.51749	0.799751	1.61037	3.79896	-2.73008	-4.01672	1.95878	0.980522	-0.316808	2.05747	4.10463	Up
Q9H7P6	Q9H7P6_T226.	MVB12B	MVB12B_T226.	0.0273492	0.150776	2.58932	2.68589	1.54251	0.846007	2.05898	-4.26383	-5.63383	4.13793	-1.83103	-0.481	1.47728	-5.19056	-4.58714	-3.1109	-3.18441	2.77939	3.64098	1.3984	2.44512	2.35863	2.24926	-0.770444	-4.54802	2.30462	1.79384	2.22898	-2.98596	3.38907	4.4325	Up
Q9NQ84	Q9NQ84_S380.	GPRC5C	GPRC5C_S380.	0.0209008	0.130178	2.58805	3.84373	2.66826	4.53893	-6.46195	3.24325	-1.63656	4.95881	-2.25863	2.8488	-2.65343	1.65064	4.68248	-2.89244	0.530627	1.04811	4.26274	3.03852	2.86428	5.77887	3.85613	5.38143	3.493	2.42315	2.29368	3.1827	2.17908	4.21807	5.27544	Up
Q13563	Q13563_S801.	PKD2	PKD2_S801.	0.0295634	0.158966	2.58658	2.88136	1.2725	0.337525	-0.636005	1.59752	-5.60731	2.67038	-1.63903	3.01483	-3.77415	-1.7063	-5.66435	-4.73447	-0.813225	3.54829	3.38533	-4.16987	2.7485	2.4161	2.36836	-5.53237	1.82108	2.10235	1.99889	2.7963	2.99231	4.20695	2.72922	Up
Q8TE68	Q8TE68_T688.	EPS8L1	EPS8L1_T688.	0.00895351	0.0856047	2.57265	-3.46775	-1.37532	-6.58375	-6.89614	-0.892041	-1.52773	0.302176	0.380142	-0.70843	-3.68669	-4.41764	0.827489	-4.93503	-6.43216	-0.157884	-0.922606	-4.02035	-1.02434	-0.609035	-1.12303	5.44755	-0.488835	-0.753415	-0.38965	-0.0334158	0.25205	1.1234	-0.696155	Up
Q92630	Q92630_S30.	DYRK2	DYRK2_S30.	0.0234252	0.139768	2.57221	-4.09285	1.90043	-0.0177259	-1.54795	2.5632	1.96429	3.95852	2.53683	3.72053	-3.35147	-0.789245	3.90128	-5.055	-2.93575	3.72291	2.76793	-4.41572	3.69243	2.5307	3.82419	4.10956	2.78064	-0.361973	3.57497	3.84165	3.84116	5.27765	3.57997	Up
Q06495	Q06495_S34.	SLC34A1	SLC34A1_S34.	0.00107091	0.0426667	2.56457	-4.56277	1.37121	1.30309	-1.36771	0.801236	-1.11593	0.675809	-0.749408	-0.150194	-1.99884	-2.20535	0.251872	-4.45234	-4.97562	2.52065	1.42264	-0.425467	1.23238	0.0994825	-0.382168	1.80196	0.944548	4.65847	1.16396	1.52211	0.504819	1.45498	2.21068	Up
S4R3V8	S4R3V8_S540.	LSR	LSR_S540.	0.0184742	0.121882	2.55904	-3.22014	-0.320515	-2.94051	-2.60212	-0.810704	-1.93834	3.25924	-2.80694	0.86726	-1.90737	-3.74664	-5.36548	0.881836	-3.33203	2.86678	1.17882	-1.16853	1.37191	1.58048	4.43677	-6.41036	-4.48928	3.00845	0.0124917	2.18666	1.27317	2.79175	3.20505	Up
P08729	P08729_S2.	KRT7	KRT7_S2.	0.00693829	0.0798298	2.55854	-2.45124	-5.32264	-3.22213	-2.72876	-1.06893	0.206428	2.49233	-1.83212	-0.320335	-3.77517	-1.57714	-4.38242	-4.67988	-4.34889	-0.726009	1.81159	-2.95407	3.1328	0.507735	2.63882	-3.00821	1.86982	-3.02064	1.6308	-0.876142	-2.2714	-0.0644202	4.13802	Up
Q717R9	Q717R9_T34.	CYS1	CYS1_T34.	0.0154588	0.111317	2.55842	3.08329	2.9845	1.52553	0.737708	2.37671	1.14538	4.22736	2.54739	2.45346	-3.85047	-0.540658	3.91508	-6.35275	-4.74356	3.95168	2.33164	1.28882	3.66707	2.6254	3.83592	5.16421	3.12119	1.54183	3.50559	3.76552	2.18229	4.7755	3.5702	Up
Q92630	Q92630_S7.	DYRK2	DYRK2_S7.	0.00227736	0.0490303	2.54736	-3.73215	-3.6849	-3.89067	-6.19923	-0.658118	-4.6158	-3.13212	-1.07952	0.863649	-5.23842	-4.75398	-1.9712	-6.52879	-2.49404	-0.0267687	-2.33303	-4.54187	0.125881	-0.242181	-0.0864921	1.69821	-0.919196	-4.09307	-1.83756	-0.511102	-0.102378	1.71667	-0.299411	Up
Q5VV41	Q5VV41_S107.	ARHGEF16	ARHGEF16_S107.	0.0085025	0.085546	2.54335	-3.39134	-4.16174	-0.0698528	-3.67434	-3.24953	-6.60235	0.639863	-4.99409	0.235331	-3.61796	-3.52959	-3.41057	-1.64783	-0.898257	-0.247137	-1.33313	-1.65605	1.54893	1.28228	1.50548	-1.58775	-4.37999	6.5489	-2.71343	0.0921574	-1.97458	-0.484871	0.633844	Up
Q13263	Q13263_T541.	TRIM28	TRIM28_T541.	0.000657493	0.0452632	2.5424	-3.582	-3.21595	-5.34182	-3.53477	-3.42392	-5.81742	-3.7359	-4.1541	-4.15567	1.0203	-0.62402	-4.59878	-6.34766	-4.33387	-2.39295	1.64516	-1.00593	-1.57594	-0.0337849	-0.89886	-0.484249	0.140967	-1.27533	-1.39827	-2.28463	-4.32143	-2.78106	0.414354	Up
Q9UKG1	Q9UKG1_S401.	APPL1	APPL1_S401.	0.0163111	0.111157	2.5231	-1.33864	3.93505	-2.2398	3.56875	-0.56545	2.7697	-1.69235	1.05218	1.9373	-4.18151	-0.453869	0.21479	-1.2562	-6.29833	2.8028	4.55401	1.36985	4.09471	-0.215835	0.544858	1.71185	2.7802	-3.69162	2.78248	2.74009	2.18082	4.29095	4.82983	Up
Q9NQ84	Q9NQ84_Y362.	GPRC5C	GPRC5C_Y362.	0.019656	0.124944	2.48296	4.02155	2.14901	4.00594	-0.816079	3.00502	-0.310779	4.91748	-0.552661	2.80768	-0.563272	2.33332	5.09778	-5.4067	-5.10124	2.02216	3.65113	3.28988	2.6715	4.25385	3.52689	5.83465	3.74491	5.16411	2.14214	2.58574	2.24579	4.07047	5.1452	Up
Q12929	Q12929_Y791.	EPS8	EPS8_Y791.	0.0084723	0.0856543	2.46282	-3.30634	-4.89592	-2.89914	-5.25319	-2.13006	-2.42209	1.73572	-6.62425	-2.05833	1.94088	-4.31751	0.334779	-2.30979	-2.11114	-1.15524	-0.988759	0.926596	-0.0996542	0.0439816	0.667777	6.17449	-2.21211	-1.11417	-0.85682	-0.562974	-2.04234	0.178424	1.20383	Up
Q8TE77	Q8TE77_S37.	SSH3	SSH3_S37.	0.0138777	0.107644	2.46122	-5.48457	-5.2161	-4.01045	-3.78451	-1.80106	-3.75167	-0.200658	-1.65178	-0.189058	-0.944008	-1.5105	-6.26575	-6.33206	-3.90917	-0.589763	0.904935	-1.48657	2.38137	2.58663	1.92304	-7.99441	0.524431	-2.81141	-1.69726	-0.288848	-2.57809	-1.81125	0.342901	Up
Q9Y2J2	Q9Y2J2_S420.	EPB41L3	EPB41L3_S420.	0.00493085	0.0684211	2.45912	-4.22944	-5.251	-5.45855	-3.75972	-4.18156	-4.47075	-0.0605321	-6.90296	-5.06328	-4.68045	-5.27669	-4.5852	-0.782128	-4.68547	0.620009	-1.05844	-1.93609	0.0900421	0.734024	0.261037	-6.08461	-3.0245	-4.34289	-4.60042	-0.0215178	-5.00612	-0.829591	0.239069	Up
Q9UPZ9	Q9UPZ9_S370.	ICK	ICK_S370.	0.0168172	0.11397	2.45581	-0.539588	-1.04015	-1.69711	-5.2597	-4.91925	-6.18745	0.0943599	-6.68737	-4.27488	-2.47641	-5.60974	-2.43245	-4.13044	-6.29017	0.972814	0.63837	-5.36646	0.354343	-0.101787	0.921448	-5.58668	-4.54339	-2.80721	-0.960253	0.455462	-4.564	2.35191	1.16637	Up
Q9NRM0	Q9NRM0_S515.	SLC2A9	SLC2A9_S515.	0.010208	0.0919572	2.45285	3.37813	3.62515	0.00938129	-2.25993	1.74882	1.08164	1.16238	-2.67839	1.72279	-4.16573	-0.952026	-5.24368	-3.51308	-4.1132	2.47186	2.28987	3.28921	-0.0817003	0.00448132	0.410792	1.40358	2.9347	0.917315	1.86094	3.24234	1.44932	0.84343	3.10598	Up
Q01433	Q01433_S136.	AMPD2	AMPD2_S136.	0.0454957	0.188755	2.4453	-4.3282	-5.15042	-2.81723	-6.54999	-2.31037	-0.82675	1.5162	1.20097	-0.0716553	-4.31678	-5.3061	0.225358	-6.83233	-5.3324	0.879984	-1.01239	-4.01851	0.720706	1.93647	1.56225	-8.40507	-1.49503	4.22107	-0.645767	1.45536	-4.33828	0.440073	2.03365	Up
P40189	P40189_S667.	IL6ST	IL6ST_S667.	0.0406939	0.179296	2.43583	-3.5704	-0.857498	-0.355057	-3.77048	3.34279	-5.65289	-0.137286	-3.84028	-2.1694	-1.88851	-4.9587	-5.56489	-5.30602	-4.25024	1.77809	0.728053	-1.52995	0.431189	0.928412	1.31912	-6.18633	-3.65059	5.25862	-0.814802	1.99757	-6.91294	2.24066	-0.464349	Up
P27797	P27797_S231.	CALR	CALR_S231.	0.00958826	0.0879116	2.42946	-4.68066	-1.69652	-3.55135	-2.09002	-3.97954	0.0269127	-0.0959725	-0.344567	-1.2294	-2.92261	-4.86173	4.64735	-4.80316	-4.79674	2.07022	-0.439988	-1.87967	-0.622216	-0.931219	0.11007	4.26034	0.312205	-2.72196	0.759382	2.00493	-0.404514	1.43105	-0.314252	Up
Q13522	Q13522_S38.	PPP1R1A	PPP1R1A_S38.	0.011732	0.0961333	2.42663	-0.191388	-3.62485	-2.19271	-5.283	-4.78625	-4.95871	0.649386	-3.40473	-4.44242	-2.7937	-6.24078	0.266652	-4.20788	-5.20074	-0.90751	-3.20141	-1.94003	1.12831	1.1275	0.673759	3.68707	-3.72664	-2.8858	-2.31214	-1.16262	-5.47789	1.20824	1.35091	Up
Q13625	Q13625_S698.	TP53BP2	TP53BP2_S698.	0.00465181	0.0672963	2.42342	-2.94237	-4.47677	-5.60124	-4.88215	-5.92352	-4.43973	-2.49163	-0.983299	-1.34517	-5.14693	-2.92828	-4.76377	-7.28723	-6.93291	-1.85996	-1.53431	-2.83131	-0.78981	0.0531654	-0.488944	-8.31505	0.827825	-3.26714	-2.15652	-1.2443	-3.0652	-0.729151	-0.816403	Up
O96013	O96013_S181.	PAK4	PAK4_S181.	0.0325478	0.162196	2.42191	-2.33677	0.873829	-0.020607	-2.11491	2.05178	2.09718	3.55023	3.06291	2.74665	-0.685352	1.533	2.02689	-6.12113	-8.42762	2.95056	2.59643	-0.0890317	3.15972	3.55659	2.83807	3.82205	1.50526	-2.31063	2.59464	3.22521	1.9205	3.23945	3.13404	Up
P42685	P42685_S220.	FRK	FRK_S220.	0.0155901	0.111133	2.42135	1.30561	2.38075	-0.667401	-3.17172	1.42314	0.353116	2.78842	-0.398928	-1.53475	-3.60438	-3.44461	1.34036	-4.80878	-3.98567	2.55553	4.21729	-2.82594	0.936544	0.0910978	1.60644	-1.09089	-1.26872	5.91806	3.10328	2.01104	0.238381	3.11666	3.26523	Up
Q13153	Q13153_S204.	PAK1	PAK1_S204.	0.00557383	0.0731707	2.40774	-2.93237	0.728117	-1.36621	-3.45005	1.2907	1.34793	3.66485	1.48546	1.98928	0.426693	1.19573	-0.652706	-3.60338	-4.59332	3.06651	1.80739	-0.254337	4.54963	3.99503	3.10328	1.18624	0.593869	-0.419956	1.65676	2.7454	0.989239	2.78145	3.4385	Up
Q9H7P6	Q9H7P6_T230.	MVB12B	MVB12B_T230.	0.00915244	0.0855	2.39686	-5.00199	-3.0676	-4.3649	-5.91899	-6.60025	-4.38758	-0.640489	-5.73286	-3.19266	-4.97555	-6.04589	-6.83403	-4.1669	-3.78287	-0.673202	1.30474	-4.707	-4.64972	-0.509679	-0.872807	-2.30402	-5.73394	-3.35158	-5.00515	-0.534323	-6.15465	1.04882	0.986042	Up
O94956	O94956_S320.	SLCO2B1	SLCO2B1_S320.	0.0444501	0.187703	2.39091	1.07761	2.43768	3.39456	-2.59709	2.84463	2.6144	2.9334	1.27017	0.618782	-4.96077	-0.0694742	4.36964	-6.75267	-7.21636	2.42337	2.29001	4.26705	1.30998	1.36501	0.502832	6.23279	3.03654	3.00228	0.96388	2.26919	1.71184	1.60144	2.46102	Up
Q4KMG9	Q4KMG9_T148.	TMEM52B	TMEM52B_T148.	0.00957923	0.0882222	2.37804	-0.0047946	2.21641	-1.31049	-4.94911	-5.0158	-1.74227	-2.84087	-3.57082	-1.34639	-2.2148	-4.39142	-3.36239	-3.99083	2.78226	-0.842542	3.47197	-0.132753	1.13714	-1.19673	-0.407778	-0.752182	-0.176268	-0.0870342	0.678763	0.687748	-4.51243	3.00275	2.68054	Up
Q13563	Q13563_S125.	PKD2	PKD2_S125.	0.0411774	0.180186	2.36411	-2.487	2.39074	1.18314	0.447663	2.0453	2.88822	2.40169	2.69292	2.15183	-4.22379	0.346665	2.71559	-6.97314	-4.81012	2.9426	2.61361	-4.0747	2.26348	1.35258	1.56996	7.7415	2.68541	4.0311	1.4873	2.14791	2.80912	3.49877	2.79867	Up
P98161	P98161_S3523.	PKD1	PKD1_S3523.	0.0153056	0.111164	2.35775	1.91477	3.78275	2.49922	1.65029	1.8057	1.99094	3.27461	2.20087	1.58026	-5.07439	0.667239	2.63928	-3.22247	-4.69371	3.29516	4.43729	-0.627814	3.18807	1.85944	2.08338	3.51326	2.26768	6.7636	3.41556	3.57836	2.19482	4.3106	3.7445	Up
Q6P1N0	Q6P1N0_S118.	CC2D1A	CC2D1A_S118.	0.0198981	0.125296	2.35256	-3.01708	1.19387	-0.879154	-1.06979	1.27292	-0.398587	1.68805	1.26647	2.01098	-3.44991	-1.69743	3.09747	-5.99739	-7.51295	2.18864	1.80762	-3.04987	1.56544	0.729484	2.11504	2.48652	1.12656	0.694122	0.951057	1.12497	2.0385	3.4275	2.23766	Up
Q8WUM4	Q8WUM4_T542.	PDCD6IP	PDCD6IP_T542.	0.000790171	0.046	2.34005	-2.6714	-6.07789	-4.48044	-4.70097	-1.63814	-4.8228	-4.85304	-5.46847	-2.35827	-4.85087	-4.2991	-5.04749	-2.84147	-4.72463	-1.42728	-0.455707	-0.392965	-2.03731	-1.55785	-2.97359	0.502836	-0.0677395	-2.71637	-5.6233	-2.87562	-1.79238	0.34274	-4.99977	Up
O60658	O60658_S386.	PDE8A	PDE8A_S386.	0.00718182	0.0808889	2.33858	-2.32768	-1.30306	-2.5625	-3.54078	0.697968	-1.21955	0.609522	0.886568	0.107767	-3.61965	-3.68834	-5.26313	-5.46546	-5.53541	1.69487	0.602534	-3.62428	0.319406	0.626958	1.19367	-4.15663	-0.366054	-1.27062	0.18258	0.792591	0.942133	2.38497	1.19423	Up
P15941	P15941_Y1219.	MUC1	MUC1_Y1219.	0.0337497	0.164101	2.33538	-0.893564	0.18358	1.11244	-4.75039	-0.533504	-5.31146	0.283495	-4.06848	-1.40325	-2.43449	0.492886	-5.55179	-6.10579	-4.68998	-1.41573	0.268288	0.0968995	1.46913	2.03268	2.96307	-8.0591	-1.95199	1.74788	-0.811584	-0.262145	-1.50603	0.174732	4.27894	Up
Q96B97	Q96B97_T24.	SH3KBP1	SH3KBP1_T24.	0.0124015	0.100822	2.33388	-1.09409	-2.31085	-4.00329	-1.31989	-5.98268	-5.4194	-1.16946	-5.9089	-8.14963	-3.63483	-8.3179	-4.17369	-4.97467	-7.10598	-0.900278	-0.878771	-4.26573	-1.86557	-2.72303	-0.583967	-5.56133	-3.67046	-2.36975	0.13965	-1.33834	-6.44921	0.756268	-1.18037	Up
Q8TE77	Q8TE77_S9.	SSH3	SSH3_S9.	0.0130859	0.105198	2.32953	-3.52034	1.77249	0.484865	0.575194	1.25682	1.59692	4.19288	1.81606	1.4465	6.35048	2.25654	0.64968	-3.09241	-3.77452	2.44269	5.20371	2.53329	4.87283	5.69359	4.19031	1.57643	2.76194	1.70651	3.16723	2.58408	0.716912	2.19428	4.98083	Up
Q9UHR4	Q9UHR4_T494.	BAIAP2L1	BAIAP2L1_T494.	0.0452814	0.188475	2.32624	-2.13605	1.89141	-3.09771	-4.42234	-3.56756	-4.65832	1.72143	-1.27899	-0.837685	-4.0731	-6.11065	-1.9366	-6.20122	-6.13466	1.60172	2.75908	-3.62241	1.71453	0.418353	1.06693	-6.8722	-4.02492	-4.64356	-0.11621	2.17449	-1.66981	-0.857497	3.7968	Up
Q86XT2	Q86XT2_S23.	VPS37D	VPS37D_S23.	0.0140249	0.107965	2.32366	-5.35872	3.35901	1.65709	0.603937	1.46361	0.816689	1.93373	0.84954	1.22727	-4.20045	-0.61267	1.95418	-3.73796	-4.90031	2.17871	2.95894	0.0537744	2.15905	0.332462	1.56561	0.28773	0.973979	4.75241	2.74706	2.13251	1.22194	3.4744	2.74766	Up
Q9UPX8	Q9UPX8_S720.	SHANK2	SHANK2_S720.	0.0063152	0.0773636	2.32361	-0.0777555	-4.55449	-4.91886	-5.49546	0.0303011	-1.57663	1.81271	-1.44599	0.318853	-2.79378	-3.83816	-1.06777	-6.14104	-4.62567	0.154685	-0.104243	-1.15084	0.781574	-0.548582	0.424783	1.10384	-2.18623	-3.66458	1.03948	0.768147	0.249462	0.760804	0.528494	Up
Q96LB4	Q96LB4_S65.	ATP6V1G3	ATP6V1G3_S65.	0.00895622	0.0851098	2.29453	-4.41683	-4.71733	-2.5763	-3.26172	-2.81952	-2.7402	0.458414	-0.10234	-3.03955	-0.738756	-3.45719	1.42821	-2.89433	-3.84669	-0.748926	0.903408	0.772527	1.58605	-0.228871	-2.32515	3.89072	-1.06528	-3.29817	-4.28841	0.628783	-1.65238	1.74124	3.48376	Up
Q12929	Q12929_S826.	EPS8	EPS8_S826.	0.0358618	0.168511	2.29359	-3.12858	-2.14398	-5.42777	-6.35387	0.716747	-1.06316	3.65638	0.21515	1.08288	-3.60395	-1.2539	0.445921	-5.98095	-2.48181	0.0548811	0.236666	-3.58538	2.15289	1.75271	3.12899	3.78592	-1.65041	-5.36836	0.175016	0.811101	1.18577	1.78533	2.32421	Up
Q8IZ21	Q8IZ21_S118.	PHACTR4	PHACTR4_S118.	0.0135981	0.107493	2.28386	-4.48318	0.0177054	-3.64989	-0.535136	0.225159	1.41344	4.57455	0.635432	2.55941	-3.76293	0.120352	1.59055	-0.22366	-2.25839	1.67533	0.52794	-2.23403	3.28071	3.23778	4.08192	5.23847	0.931632	-0.429333	1.98458	1.84056	1.48679	2.64547	3.92969	Up
Q12923	Q12923_T508.	PTPN13	PTPN13_T508.	0.0353431	0.167233	2.28344	-1.91534	-3.51729	-4.63567	-1.34574	3.03002	1.02205	4.1408	2.7572	2.65668	-0.9121	-3.12881	1.21453	-3.57308	-6.21448	2.77576	1.62101	-4.33828	1.89202	1.64738	0.9347	0.370341	2.30499	2.59693	3.42694	2.69345	2.12703	3.49082	0.00388956	Up
Q9UGB7	Q9UGB7_S28.	MIOX	MIOX_S28.	0.0235392	0.140013	2.28054	-4.03999	-4.79725	-5.74948	-5.3896	-5.24143	-3.01694	-0.965101	1.59571	-2.18499	-3.31452	-4.86465	-1.12885	-4.45765	-5.00115	1.45678	-1.96247	-4.93661	2.06064	2.09649	0.580846	-6.14401	-1.21664	-3.13718	-1.45886	1.1556	-5.4824	-0.55869	0.918221	Up
R4GN62	R4GN62_T59.	PARD3B	PARD3B_T59.	0.00746422	0.0821622	2.26641	-3.39333	-4.2811	-3.40865	-6.29594	-0.664371	-1.34853	0.964997	-2.49473	1.15277	-3.36025	-6.12368	-1.24065	-4.39578	-4.79483	-1.26199	-0.159899	-2.0256	-0.817539	-1.22926	-0.593919	0.989999	-2.93965	-3.98682	-0.0977454	0.482234	1.47075	2.34141	-0.126236	Up
Q9Y4F4	Q9Y4F4_S691.	FAM179B	FAM179B_S691.	0.0205016	0.128775	2.26399	-3.62021	-5.36056	-4.20157	-3.50537	0.212525	-1.28551	2.11554	-0.464148	-0.258777	-3.56432	-6.77762	-0.642457	-4.33098	-4.43942	0.700327	2.99924	-3.72138	0.177917	-0.779761	-0.346884	-3.52425	-0.843183	-4.79072	1.79276	0.810437	-0.679338	1.51461	2.26324	Up
Q96RF0	Q96RF0_S202.	SNX18	SNX18_S202.	0.0397357	0.17645	2.26061	-2.97443	0.748632	-0.0207462	-4.35686	2.58854	0.07973	2.23284	1.24353	2.28222	-3.93083	1.40211	3.63608	-1.82772	-8.42019	1.68301	3.07723	-3.36058	2.39805	2.38246	2.59917	2.54138	1.5912	1.29685	1.70519	2.99112	-1.08645	3.49852	3.01423	Up
Q86XT2	Q86XT2_T201.	VPS37D	VPS37D_T201.	0.0272219	0.150398	2.25878	-1.75794	2.99568	-0.0616121	0.429101	2.03335	1.96401	2.68783	2.6164	2.26766	-2.88945	-2.75281	2.49023	-5.70506	-6.2586	2.44453	2.63905	-2.33671	2.71951	1.27544	1.79809	2.56798	1.88036	3.05305	3.17654	2.20767	2.54371	4.11176	1.60067	Up
P15941	P15941_T1221.	MUC1	MUC1_T1221.	0.0104661	0.0932421	2.25006	0.218203	2.23999	2.22911	-2.76602	1.28023	-5.62901	1.78205	-0.0237732	1.03076	-1.28288	1.58653	0.836705	-3.63796	-2.23596	-0.0661736	2.28442	0.0287223	2.82108	3.90632	4.25544	-0.208937	1.68391	2.62532	0.316063	1.19884	0.447201	2.14626	5.69037	Up
Q7Z434	Q7Z434_S222.	MAVS	MAVS_S222.	0.031679	0.161619	2.2354	-1.41037	-3.92497	-6.65455	4.06953	-5.21099	-4.25943	-4.71125	-6.04534	-1.4259	-4.85346	1.12034	-3.78444	-5.43526	-6.50259	-1.85796	-1.15106	-0.385412	-0.825998	-0.596614	-0.421653	2.90953	-0.0744572	-4.6984	-4.14331	-0.536663	-3.06293	-2.83518	-0.0529351	Up
Q9Y2E4	Q9Y2E4_T320.	DIP2C	DIP2C_T320.	0.0240588	0.141274	2.21688	-3.71472	0.435968	1.60531	-1.65025	1.32574	-7.05925	2.65588	0.882623	0.0762892	-2.20138	-2.83323	1.60871	-2.27884	-4.44431	1.86095	2.43169	1.14006	1.28584	0.751043	2.66775	0.560472	-0.144292	-4.95231	2.83947	1.661	0.180719	2.67006	2.49236	Up
Q8IX04	Q8IX04_Y158.	UEVLD	UEVLD_Y158.	0.00357038	0.0580444	2.21667	-3.34514	-5.26513	-2.10358	-5.56922	-0.63253	-4.68867	-0.584857	-2.89519	-2.97387	-2.66312	-5.60444	0.305392	-4.56932	-3.98567	-0.935668	-0.339481	-1.08766	-0.799648	-3.79179	-2.0399	-2.52017	-3.43826	2.90139	0.44499	-0.616922	-1.21794	1.0266	-1.12755	Up
Q9UPX8	Q9UPX8_S452.	SHANK2	SHANK2_S452.	0.0064577	0.0773926	2.21455	-3.87055	0.212245	-0.022892	-1.47334	2.14657	2.27562	2.99828	1.81762	1.47158	-2.62925	0.404517	3.46871	-3.53194	-1.71208	2.64385	2.52187	-0.723239	2.81499	2.1126	2.43752	5.09733	1.43065	1.63296	1.97008	2.25849	2.13814	2.96597	3.25759	Up
Q96J86	Q96J86_S143.	CYYR1	CYYR1_S143.	0.048459	0.193516	2.21433	2.09856	3.0857	0.578691	-0.901111	2.03168	-0.0190144	3.34422	3.93129	2.14326	-1.799	2.45806	5.72849	-4.41955	-5.6219	2.08559	1.90361	-1.85225	2.9816	2.23796	3.58015	8.7638	3.71368	5.64738	1.33538	2.19708	2.78493	4.9077	3.35342	Up
Q9UKS6	Q9UKS6_S354.	PACSIN3	PACSIN3_S354.	0.0446542	0.187823	2.21334	-3.26554	3.70472	3.80638	-0.609344	4.33172	5.34259	6.41456	4.86834	5.70189	2.95098	4.08412	5.9994	-0.838581	-3.77481	5.41688	5.59392	-0.492342	5.36894	5.05968	5.3734	7.61767	5.22214	4.06407	5.07382	4.78356	5.01193	6.10859	5.50098	Up
A0A087X2D8	A0A087X2D8_S25.	SPAG9	SPAG9_S25.	0.033843	0.164251	2.20745	-4.67544	-2.22734	-3.47382	-3.31132	-2.57434	-3.32818	2.64133	0.802488	-0.264132	-2.63317	-6.95795	-3.76984	-5.11854	-6.54237	-1.32872	-1.99078	-4.40907	1.70944	2.96473	1.66863	-4.31698	-1.23522	-4.64594	-0.851129	1.85026	-2.10834	0.348726	1.81612	Up
Q53LP3	Q53LP3_S513.	SOWAHC	SOWAHC_S513.	0.0209475	0.13002	2.20585	-0.836648	-5.66665	-3.08367	-4.7505	0.410329	-5.76024	-0.517523	-4.97605	-1.49249	-3.11064	-5.92983	-5.82322	-3.72278	-4.89481	-0.308295	-2.23742	-0.106306	-0.69362	0.46686	-0.310653	-8.4442	-4.46079	0.0426998	0.0523343	-0.417871	1.08817	-0.546667	-3.39708	Up
Q9NZH0	Q9NZH0_S354.	GPRC5B	GPRC5B_S354.	0.0441193	0.187224	2.2002	6.4436	7.6397	6.57419	6.17129	7.32418	8.94058	10.8395	6.58185	8.65728	-1.68369	7.86736	8.1694	2.88476	1.11263	8.78526	8.90411	5.65376	9.23897	10.2414	9.90152	10.1344	7.70111	4.1427	7.00833	9.26761	7.46084	8.68712	11.1983	Up
R4GN62	R4GN62_S67.	PARD3B	PARD3B_S67.	0.0190769	0.122306	2.19621	-5.03464	-4.83308	-2.28406	-4.63789	-1.02938	-0.0410032	1.32161	-0.146701	1.07765	-4.84503	-2.34158	-2.84872	-5.33387	-4.46436	1.00741	0.807148	-3.7697	0.125608	1.67914	0.0346971	-4.63573	-0.528225	-4.34381	0.772514	1.09544	-0.275913	1.80503	1.53233	Up
Q9UN36	Q9UN36_S338.	NDRG2	NDRG2_S338.	0.0024089	0.0515224	2.18376	-0.495653	-3.2917	-4.90445	-5.54565	-4.62604	-1.65157	-4.60258	-1.87236	-2.78093	-3.78107	-4.73857	-2.73976	-3.25741	-7.34858	-2.20977	-3.04948	-2.56629	0.764339	-1.31212	-0.323069	1.3692	-0.851424	-2.38649	-1.58932	-2.32666	0.396846	-4.84258	-2.13691	Up
I3L4C2	I3L4C2_S479.	BAIAP2	BAIAP2_S479.	0.0105597	0.0935707	2.1777	-1.70752	-4.53028	-2.16153	-3.32431	-1.31818	-5.91907	1.22907	-5.68483	-0.396678	-3.61724	-3.69997	-3.79469	-4.72684	-7.18132	-2.24557	-1.38834	-2.25297	-0.696671	-0.129173	1.68679	-4.83015	-2.61612	-3.73056	0.585962	0.640021	-1.76725	-0.11036	0.50877	Up
P98161	P98161_S3454.	PKD1	PKD1_S3454.	0.00172521	0.048	2.17539	-4.65517	0.972579	-3.71936	-2.25127	-1.72084	-0.43851	-0.482818	-0.575542	-0.544479	-0.737613	-3.35508	-0.632885	-5.2293	-4.76852	1.02218	0.533293	-1.88407	-0.105602	-0.932275	-1.2039	2.26131	0.136209	1.31399	0.203978	-0.165605	0.00644493	0.534474	0.596223	Up
P05062	P05062_S36.	ALDOB	ALDOB_S36.	0.0251977	0.143368	2.17239	1.58172	-0.976006	1.30997	-2.8616	0.0275822	2.76542	3.84141	4.5022	1.27518	-1.53266	-2.13858	1.37894	-3.63829	6.39582	4.75919	1.72949	2.55219	4.3846	4.02512	3.28375	1.59684	2.0525	-0.665759	3.16003	5.72177	1.59809	3.26352	4.88328	Up
Q8IY95	Q8IY95_S229.	TMEM192	TMEM192_S229.	0.0363068	0.169394	2.17098	-3.37324	-1.46785	-4.29496	-3.822	-3.98983	-7.89676	0.563116	-0.0621319	-2.10273	-3.51378	-5.82052	-4.80228	-6.07983	-4.25172	0.558469	0.733949	-4.48306	0.440791	-0.148294	-1.0617	-7.32689	-2.66347	2.32997	-5.12101	-0.0744066	-4.44552	-0.548687	1.28902	Up
S4R3V8	S4R3V8_S556.	LSR	LSR_S556.	0.0495455	0.194374	2.16787	-0.00599623	-1.02871	-1.03691	-5.19756	-1.36884	-4.86433	2.90188	-2.52843	-0.680929	0.577177	-5.7176	1.61834	-0.52985	-0.513147	2.55994	0.965384	-1.95082	1.34846	0.978989	3.65924	-6.68769	-3.78267	3.84362	0.894955	2.5	1.62882	2.84938	3.16767	Up
Q9Y6R1	Q9Y6R1_T1071.	SLC4A4	SLC4A4_T1071.	0.00728443	0.0816	2.1591	-0.745966	2.09193	0.214021	-5.46522	1.58672	0.25901	2.26361	-0.70592	0.471454	-4.04524	-0.149014	-1.00987	-5.35194	-0.658485	1.52826	2.1002	2.02158	0.253098	0.15436	0.761545	0.988271	1.86044	-0.204774	2.33698	1.89458	1.51425	1.64494	2.1288	Up
Q08495	Q08495_S226.	DMTN	DMTN_S226.	0.0217905	0.133463	2.15651	-0.211322	-2.51517	-2.01603	-2.39618	-5.59374	-5.6995	-3.31359	-7.14506	-5.07725	-2.17502	0.683211	-4.65727	-1.25606	3.02351	-2.33139	-0.869748	2.67213	-1.55844	-0.263182	0.427241	3.2795	-2.82397	-1.36621	-1.5207	-1.391	-0.817828	-0.535587	-1.05912	Up
P05060	P05060_S149.	CHGB	CHGB_S149.	0.0352282	0.167017	2.15522	4.08254	2.79458	-0.996835	-2.15055	1.97827	1.78512	4.24594	0.970932	2.96101	-3.90828	-1.72507	4.24273	3.02645	-4.35046	3.57868	3.44477	-0.956967	2.84807	2.40737	4.55568	7.99592	2.17172	2.91926	2.05512	1.72114	1.96248	4.3391	4.0871	Up
Q9UKS6	Q9UKS6_T324.	PACSIN3	PACSIN3_T324.	0.0134789	0.107	2.14928	-2.91141	-0.70128	-3.69124	-7.62188	-1.27961	0.211741	1.54347	0.117428	-0.123237	-4.09401	-1.92746	0.410296	-3.76806	-5.49435	1.04243	2.16723	-2.32337	1.02011	-0.966623	-0.345255	-2.13494	-1.27857	-0.726898	0.874492	0.344991	-0.177402	1.68742	1.57669	Up
Q86YQ8	Q86YQ8_S7.	CPNE8	CPNE8_S7.	0.0343631	0.165469	2.14896	1.65284	4.76226	2.99448	0.22775	2.22899	3.87507	5.05185	2.02188	1.81435	-3.21424	0.402454	3.52104	-3.48905	-3.18461	3.99737	5.78711	-2.41412	4.43363	2.64305	2.36646	3.98645	1.67727	4.76661	3.88826	3.79453	2.67406	4.7651	6.38467	Up
Q92934	Q92934_S14.	BAD	BAD_S14.	0.0124202	0.100577	2.14827	-1.78266	-3.70104	-5.04762	-5.35031	-2.32261	-5.57689	-1.31369	0.638078	-0.0906897	-4.84864	-6.18185	0.0735803	-2.49858	-6.90684	0.565399	-2.80487	-3.7746	0.808799	0.434628	-0.214973	-1.85154	0.344789	-2.791	-1.42559	-3.06317	0.491015	-1.00623	-0.54669	Up
Q9NQT8	Q9NQT8_S236.	KIF13B	KIF13B_S236.	0.00290623	0.05245	2.14274	-0.978279	-1.9639	-5.38035	-2.6139	-0.747319	-5.40913	-0.123803	-2.87359	-0.225579	-2.79099	-2.28086	-2.03481	-3.96322	-1.14079	-1.86809	0.612478	-4.10837	2.06178	1.07209	1.01843	-0.337828	2.86316	-1.63926	-0.572503	-1.03482	-0.584902	0.534193	-0.544529	Up
Q12923	Q12923_S911.	PTPN13	PTPN13_S911.	0.0496405	0.194431	2.14177	-2.72837	0.739456	-6.36415	-6.27516	1.99391	1.20755	3.83481	2.65367	2.03596	-3.48045	-1.60199	2.9597	-4.2075	-3.89387	2.10877	1.1287	-2.94575	1.46749	1.65681	0.999474	0.889194	2.25541	1.54669	2.26358	1.91415	1.14512	2.13254	0.296134	Up
Q15124	Q15124_S122.	PGM5	PGM5_S122.	0.0251029	0.143572	2.13803	1.06397	-0.865228	2.739	-0.662892	-0.113265	-0.165067	-4.15269	-0.0499954	-0.471057	-3.04989	-3.02947	1.9352	0.0548849	-8.64233	1.43534	1.64409	-2.13292	-1.31286	2.01354	0.888946	1.25825	5.1088	0.920037	0.595556	0.0439844	1.01645	1.73246	1.31196	Up
Q9Y6R1	Q9Y6R1_S1069.	SLC4A4	SLC4A4_S1069.	0.0387741	0.174844	2.13454	-0.091001	5.12316	4.19818	-4.8283	4.33638	3.34644	3.18843	0.901546	3.28252	0.0146027	2.81974	1.98412	-6.64637	2.37564	3.41977	4.59784	4.53319	2.79811	2.29774	2.63732	2.24631	4.12943	3.40541	4.33881	4.07437	3.58008	3.66177	4.16849	Up
P55017	P55017_S17.	SLC12A3	SLC12A3_S17.	0.0182189	0.121126	2.13325	2.47132	5.06038	3.73664	2.23362	3.02421	4.20191	4.08206	1.58251	2.61618	-0.142692	2.18582	4.80494	1.0942	-6.17459	3.65497	5.77154	3.06561	5.08867	2.6215	4.32336	5.37941	4.22686	4.39913	3.60714	3.36509	2.88426	6.70512	5.54929	Up
Q9NZH0	Q9NZH0_S337.	GPRC5B	GPRC5B_S337.	0.0336883	0.164717	2.13054	2.45803	2.64664	2.16152	1.06023	2.9997	3.19926	6.07421	0.99969	4.389	-2.30407	2.82851	3.18888	-0.207273	-6.29841	3.76306	3.90978	1.40913	3.95809	5.94121	5.08652	5.71763	2.50287	0.790132	1.72175	4.70534	2.75566	4.35961	6.40267	Up
Q96FN5	Q96FN5_S643.	KIF12	KIF12_S643.	0.00839938	0.0852174	2.12948	1.18889	2.69459	1.21728	-0.962656	2.82137	-0.796419	3.91389	2.78455	0.371238	-1.55613	-3.5232	2.64777	-2.50128	0.0864654	3.82016	4.56917	-1.22943	2.33898	1.67898	3.81769	0.934348	3.01524	2.27787	4.10655	3.07416	2.44654	5.03139	2.31737	Up
P98161	P98161_S3537.	PKD1	PKD1_S3537.	0.0325715	0.161902	2.12877	2.07075	2.70263	1.34546	0.958942	1.70719	2.18324	3.18648	2.00952	1.30392	-4.27825	0.426833	1.05822	-6.39383	-4.59724	3.08317	3.53983	-2.0506	2.41212	1.43642	1.63236	2.01025	1.91961	6.03422	2.39312	2.23489	2.24482	2.98534	3.61109	Up
Q9NQ84	Q9NQ84_T364.	GPRC5C	GPRC5C_T364.	0.00178729	0.0483922	2.12547	-2.8254	-0.570232	-1.94659	-3.7047	-2.29789	-4.49635	-0.852398	-6.23857	-2.23999	-3.00417	-2.32945	-0.494102	-3.92287	-7.21933	-2.63444	-1.03307	0.360311	-0.611106	0.0724125	-2.00697	-1.86005	-0.012845	-1.15004	-0.35826	-1.46578	-0.863792	-0.424193	-0.397681	Up
Q9HB90	Q9HB90_S15.	RRAGC	RRAGC_S15.	0.0188741	0.122513	2.12448	-3.52566	0.666469	-1.03515	2.10829	-0.242824	-4.17912	2.89376	-1.09231	-2.5835	-3.5949	-2.91346	0.849374	-4.88932	-4.04466	1.0077	2.56058	0.282962	0.34494	-0.237329	-2.6773	-0.62196	-0.603231	5.6436	0.927928	1.14349	-1.36558	1.18882	0.5651	Up
Q92597	Q92597_S2.	NDRG1	NDRG1_S2.	0.00470011	0.0667273	2.11843	-0.454347	-1.40305	-0.2689	1.48322	-0.637548	-0.526262	1.93527	2.68485	-0.509699	-4.46627	-3.2594	-2.06026	-0.706894	-5.23687	1.53529	0.872475	-1.70923	0.887452	2.08364	1.88894	1.04343	1.66543	0.829169	1.24818	0.709273	1.43287	1.7456	1.99939	Up
Q99835	Q99835_S771.	SMO	SMO_S771.	0.0129363	0.104519	2.11835	4.71586	5.00021	4.43519	3.75925	4.35077	1.3902	5.60976	2.54466	4.68474	1.45226	-0.901914	3.16994	-3.39472	0.0831199	5.34035	4.93355	2.70736	4.76376	3.8161	4.87836	5.93058	2.43876	4.83583	4.24051	5.03841	5.59674	7.03336	5.00258	Up
P33908	P33908_S184.	MAN1A1	MAN1A1_S184.	0.0251252	0.14328	2.11375	4.27066	4.69425	1.85277	2.3463	3.74924	2.73734	6.12847	3.80827	3.05496	6.76228	2.14352	2.92443	-0.863285	-3.98563	6.8823	7.49102	2.31004	5.37267	4.73664	5.16006	1.39955	2.67633	6.15752	6.09455	6.08554	2.78804	5.81999	6.2418	Up
Q6MZW2	Q6MZW2_S46.	FSTL4	FSTL4_S46.	0.005904	0.0746875	2.11102	1.23864	0.972261	-2.77681	0.804122	-5.22245	2.16649	2.24886	0.367936	0.891778	-1.37945	-0.478325	0.8309	-2.78009	1.95595	3.21076	1.95391	0.172947	1.42792	3.38361	2.43061	1.09583	2.05194	-0.400774	1.11449	3.20243	1.0299	3.98299	3.73757	Up
Q6NV74	Q6NV74_S490.	KIAA1211L	KIAA1211L_S490.	0.0356784	0.168116	2.10405	-3.17515	-3.76403	-4.57865	-5.22312	-0.258022	-0.592116	2.19892	0.659784	0.341528	-2.14578	-4.09151	-3.66912	-3.3545	-6.83829	-2.6288	-1.58283	-3.58404	-1.28987	2.16819	2.50624	1.09189	1.62519	-3.61274	3.16665	-3.778	1.57888	0.328336	-1.02251	Up
Q9Y6R1	Q9Y6R1_S1026.	SLC4A4	SLC4A4_S1026.	0.0106882	0.094625	2.09019	-2.17643	3.49743	3.51516	-1.25987	3.18704	3.47299	2.59849	-1.30923	3.17682	-3.40731	2.42937	2.06028	-1.27098	3.0304	3.05032	4.39998	3.74973	2.06539	1.83043	2.3929	5.5956	4.26515	4.43375	2.43643	3.98141	2.70734	2.63709	3.26134	Up
O95671	O95671_S239.	ASMTL	ASMTL_S239.	0.0496703	0.193795	2.07371	1.75875	1.46057	1.03559	2.69446	-1.57986	-2.94665	1.13317	-7.44567	0.642489	1.89744	0.282911	-3.81113	-3.75182	-5.06095	1.43542	1.76209	1.18802	2.1689	3.8181	2.18043	-1.33841	1.25435	0.636583	0.806864	1.60263	-4.71877	1.22977	3.31528	Up
Q92597	Q92597_S330.	NDRG1	NDRG1_S330.	0.0265723	0.148914	2.06306	-3.38153	1.05632	0.852551	3.20578	1.5856	2.67255	3.90447	4.14246	2.54132	-2.54836	0.792918	3.62004	3.68199	-5.06941	3.72442	2.35212	0.295704	3.48797	4.00292	4.54817	4.90818	3.36896	1.50201	2.96087	4.09618	2.46756	3.34881	4.87561	Up
Q86WA9	Q86WA9_S4.	SLC26A11	SLC26A11_S4.	0.0329175	0.162946	2.06111	1.55393	2.35991	1.75521	-5.50295	0.405028	1.75461	3.37867	2.35444	1.47943	-2.86234	0.547403	1.73661	-1.57292	-6.8747	2.88533	2.06165	0.728354	2.12773	2.11967	1.72762	3.09916	2.67847	4.03083	0.659969	2.25771	-0.571399	2.59029	2.9725	Up
Q13563	Q13563_S129.	PKD2	PKD2_S129.	0.00528991	0.0737043	2.05866	-2.65684	-2.72532	-1.5466	-4.17824	-0.345322	-0.756857	-0.028172	1.18004	0.362803	-4.58551	-2.81887	-0.511847	-4.3239	-5.47076	0.8773	0.632004	-3.44523	0.450085	-0.443846	-0.299229	-0.460666	1.04555	1.39717	-1.78025	0.522782	-0.52699	1.73677	0.71041	Up
Q86YQ8	Q86YQ8_Y5.	CPNE8	CPNE8_Y5.	0.04285	0.18507	2.05771	0.824984	3.76236	2.05435	-0.435905	1.24057	2.88682	4.06308	1.00993	0.818247	-3.35355	-0.574562	2.53948	-4.91505	-4.18461	3.01705	4.81099	-3.80179	3.45534	1.65517	1.38642	3.00853	0.694883	3.80332	2.83876	2.81613	1.68489	3.77858	5.39587	Up
M0QZ80	M0QZ80_S168.	ASPDH	ASPDH_S168.	0.0432768	0.185328	2.05379	0.175311	-3.24053	-1.48567	-5.76733	-3.87782	-0.225981	0.714835	3.47644	-3.06989	3.30599	-3.31028	2.00794	0.840373	-5.12764	2.95479	-0.561174	0.587218	2.65986	0.825502	1.88233	-1.39465	-0.132873	-2.30731	2.2223	3.36769	-1.68632	1.30637	3.44512	Up
P51148	P51148_S85.	RAB5C	RAB5C_S85.	0.000176553	0.051	2.05252	-3.16563	-3.5166	-3.49557	-4.12719	-4.07905	-4.47612	-1.91837	-5.54055	-1.63625	-3.97906	-4.00765	-5.73974	-5.27478	-5.35362	-1.07428	-1.78344	-3.02891	-2.02693	-1.30379	-1.76032	-0.508348	-3.69549	-0.662333	-4.09738	-2.04892	-3.51975	-0.0441613	-2.02092	Up
Q03154	Q03154_T14.	ACY1	ACY1_T14.	0.0197318	0.125053	2.04841	-2.268	-6.05105	-4.37707	-6.28404	-4.75745	-2.19512	0.167015	-0.57434	-1.27516	-4.37349	-3.42397	-5.09936	-5.91387	-7.09574	1.03042	-3.17795	-4.49616	0.568687	0.972932	-0.43191	-3.56509	-2.23171	-3.23176	-1.90028	0.317112	-3.4389	-4.85606	-0.403265	Up
Q99835	Q99835_S724.	SMO	SMO_S724.	0.0295889	0.158678	2.04368	-0.00846815	3.37364	2.90868	0.794248	3.66347	2.95329	3.84018	3.52036	3.21029	-1.94178	0.7366	3.24215	-3.3159	-5.6676	3.77644	3.05203	0.189434	3.25502	2.38579	3.25059	3.75353	3.24678	4.82255	2.6777	3.21788	4.04904	5.22846	3.0155	Up
I3L4C2	I3L4C2_S344.	BAIAP2	BAIAP2_S344.	0.0489947	0.193941	2.03138	-3.65949	-3.21164	-4.21397	-4.09421	0.776525	2.45868	2.67362	-1.07271	1.9338	-3.94907	0.403715	0.860946	-3.73246	-5.87208	1.47634	0.565269	-2.96044	2.32958	0.234166	1.60691	4.30295	-2.2526	-3.3242	0.208737	0.125326	2.50283	0.184492	2.7416	Up
Q9HAT8	Q9HAT8_T290.	PELI2	PELI2_T290.	0.0221519	0.133115	2.02427	-3.26951	-0.31278	1.67462	-4.08303	0.0414104	0.0372801	1.46334	0.690157	-0.589565	-6.99222	-1.97462	2.24677	-3.57328	-2.92806	1.16146	2.20417	-2.70382	-0.170818	0.228595	-0.911844	1.17306	-0.0394163	3.20066	1.84954	1.14637	-0.635737	2.16769	2.10035	Up
Q86YQ8	Q86YQ8_S3.	CPNE8	CPNE8_S3.	0.0494301	0.194648	2.02303	0.824984	3.76236	2.05435	-0.435905	1.24057	2.88682	4.06308	1.00993	0.818247	-4.97211	-0.574562	2.53948	-3.25975	-4.18461	3.01705	4.81099	-4.25067	3.45534	1.65517	1.38642	3.00853	0.694883	3.80332	2.83876	2.81613	1.68489	3.77858	5.39587	Up
J3QSX6	J3QSX6_S110.	ABLIM1	ABLIM1_S110.	0.0185513	0.121963	2.02258	-4.0342	-4.20979	-0.31516	-4.33793	-0.259684	0.0281515	0.0686584	-0.681993	0.968012	-3.51285	-1.22596	-2.02018	-3.20112	-7.81898	-1.57654	-2.14634	-2.71174	1.31788	0.598503	1.6087	3.59473	-0.209447	0.315784	1.10788	-1.25753	-0.952586	-1.94604	0.0198464	Up
P01833	P01833_S275.	PIGR	PIGR_S275.	0.046791	0.190553	2.0223	1.18616	-4.32817	-2.28423	-3.42712	-3.52765	-1.49768	2.58551	-0.379324	-3.41561	-3.17975	-5.36729	1.95785	-2.09398	3.12363	1.80545	-0.498065	-3.70439	1.53494	-0.208049	2.73676	3.60425	-1.65885	-4.33613	1.74426	0.801994	1.05439	2.23214	2.5558	Up
P55017	P55017_T14.	SLC12A3	SLC12A3_T14.	0.0307135	0.161699	2.01977	2.57882	5.24391	3.86231	2.41672	2.81769	5.08222	4.83053	2.68995	3.51967	-0.95347	2.37945	4.74538	1.18335	-6.18716	4.56675	5.84829	2.70687	5.09417	2.96309	4.79428	5.01295	4.061	4.39204	4.068	3.42293	3.4474	6.6346	5.47381	Up
P05783	P05783_S34.	KRT18	KRT18_S34.	0.0461962	0.189434	2.01782	0.933129	-0.170867	-4.01091	-5.55859	-2.22969	1.76376	3.26178	1.31617	1.8175	0.656523	-2.20586	0.256458	-2.31396	1.89016	0.0338211	0.992382	-1.76026	5.45812	4.91009	5.55734	-0.32702	1.21385	-1.21004	1.95723	0.827837	-0.616704	1.59194	5.02648	Up
P15941	P15941_S1234.	MUC1	MUC1_S1234.	0.0170584	0.115321	2.01576	1.85135	-2.3248	2.18975	-3.37832	1.8817	0.97114	2.84178	1.75184	1.19268	-0.541126	1.56208	0.185782	-0.451735	-4.00595	1.42788	1.88096	1.87888	2.90714	3.68643	3.85736	4.92714	2.03345	2.20181	-0.154074	1.47054	-2.32974	2.29297	5.86608	Up
Q9H6S3	Q9H6S3_T125.	EPS8L2	EPS8L2_T125.	0.0437722	0.186936	2.01393	-4.01507	0.781879	-0.706735	-5.38459	1.08857	-6.68527	0.889612	-0.168632	1.05869	-3.14123	-4.78663	-5.46596	-3.78619	3.42163	0.360441	1.48811	-3.67133	-0.339581	1.08032	-0.912253	-0.39013	-0.150632	1.14519	0.906374	1.01844	-1.46344	1.3051	0.918484	Up
Q16706	Q16706_S82.	MAN2A1	MAN2A1_S82.	0.0157757	0.110656	2.0118	0.660393	-0.997551	-4.41089	-6.37091	-0.561272	-1.62814	0.369498	0.833604	0.905566	-3.16378	-3.85212	2.00268	-4.08462	-4.03337	0.78612	-0.757868	1.22298	0.136787	-0.0506487	1.19447	-0.382203	0.640077	-0.956698	-1.59978	1.45794	1.11753	2.44986	-1.42429	Up
Q9NZZ3	Q9NZZ3_S86.	CHMP5	CHMP5_S86.	0.0469704	0.191099	2.00209	3.16071	4.39537	2.51364	1.96245	3.04819	3.06249	4.44413	1.91461	2.7719	-4.07753	-0.055934	4.54748	-4.12674	-3.73217	3.00857	4.16043	-0.29975	3.85656	1.88939	3.28008	5.05825	2.18473	6.28747	3.79651	2.86782	3.16693	4.90238	3.69853	Up
Q717R9	Q717R9_S59.	CYS1	CYS1_S59.	0.0299836	0.158773	2.00011	4.35167	4.07028	2.56461	1.03826	0.831301	0.908743	4.45574	1.55389	2.97427	-2.63939	-0.0763559	4.77177	-5.72841	0.264376	3.6178	2.88796	-0.00884104	3.7118	3.0473	3.98312	4.9562	3.17498	3.60841	3.02589	3.78224	2.59767	4.64678	4.31098	Up
Q12929	Q12929_T795.	EPS8	EPS8_T795.	0.00412785	0.0633131	1.99304	-2.76949	-1.94548	-3.2469	-5.56461	-1.00025	-4.52827	0.678066	-5.83812	-1.568	-4.63909	-4.01681	-3.71162	-4.61044	-5.92345	-3.07288	-1.1219	0.529927	-1.27991	-0.232259	-0.418696	-2.75289	-1.68219	-3.09829	-2.65139	-1.7523	-2.93756	-0.233519	-0.0780721	Up
Q8N130	Q8N130_S4.	SLC34A3	SLC34A3_S4.	0.0345163	0.165832	1.99061	-2.40098	2.40992	3.22665	-4.53987	-0.435036	1.18743	2.48545	2.09589	0.200195	-3.19032	0.636548	2.04704	-4.16473	-5.31456	1.90918	2.57096	2.82189	1.49737	1.64042	2.51763	1.76501	1.02644	-2.05384	3.1169	1.07194	-0.435157	1.62671	3.03675	Up
Q9HD42	Q9HD42_S101.	CHMP1A	CHMP1A_S101.	0.00368024	0.0593478	1.98474	-4.01352	-1.603	-2.14932	-5.61184	-2.10796	-4.06435	-0.472946	-5.91447	-1.90824	-2.41551	-5.86156	-2.7557	-5.8709	-0.998956	-1.39949	-0.654502	-4.61531	-1.15575	-1.39016	-0.391617	-0.0513887	-1.24115	-1.04757	-0.799973	-1.60527	-3.02558	0.123097	-0.707323	Up
O00499	O00499_S303.	BIN1	BIN1_S303.	0.0483676	0.19392	1.97935	0.301805	-0.824235	-1.83665	-1.61722	3.33409	3.94319	4.21828	2.79383	3.33038	1.15017	1.06614	1.59558	-2.04974	-6.47921	2.34038	3.9766	1.21822	0.525983	3.99071	4.8195	3.68901	2.56077	-2.14369	3.58941	2.85468	1.77649	2.17188	5.2674	Up
P98161	P98161_S4263.	PKD1	PKD1_S4263.	0.0278517	0.153098	1.97912	-1.41762	1.46529	-0.445834	-1.05699	1.08129	1.11672	0.624154	0.881463	1.74749	-4.80956	-1.43297	0.60165	-5.88559	-5.86337	2.54116	2.14622	-3.84087	1.80144	0.675295	1.19864	0.0507965	2.01384	-0.112235	0.714495	1.52373	1.46623	2.37922	1.75588	Up
Q9BRG2	Q9BRG2_S125.	SH2D3A	SH2D3A_S125.	0.0213119	0.130572	1.97705	-1.12058	-5.48444	-4.58834	-3.91045	-3.237	-5.44129	-2.5296	-4.07211	-1.2454	-2.41632	-0.167036	-3.49873	-4.5633	-6.72285	-2.76937	0.147192	-6.32057	1.08826	1.73962	0.435856	-1.61197	1.66143	-2.16516	-2.6192	-2.24056	-4.90902	-2.0169	-1.73833	Up
Q99816	Q99816_S309.	TSG101	TSG101_S309.	0.0364745	0.16852	1.97202	0.583615	3.58526	0.41307	0.661001	0.912086	1.62099	3.73827	0.993282	0.152629	-4.09484	-2.12585	1.95171	-3.05623	-2.98572	2.89009	5.06526	-3.5715	2.28526	0.329581	1.45092	1.25591	0.163319	5.51992	3.67142	2.37968	1.08499	3.40667	4.02596	Up
Q86YS6	Q86YS6_T82.	RAB43	RAB43_T82.	0.0351965	0.1672	1.97014	-1.38461	0.377579	-0.699015	0.302858	-1.20267	-3.43998	2.21083	1.15495	1.09671	-0.0602655	-2.52168	-5.50715	-5.20347	-3.58617	2.60085	0.606862	0.563735	2.15987	2.24412	1.39904	-6.2492	-0.426005	2.33781	0.0091939	2.02619	-1.06832	1.59852	1.31727	Up
Q16706	Q16706_S80.	MAN2A1	MAN2A1_S80.	0.0218921	0.132944	1.96973	0.660083	-0.998211	-5.23916	-5.47209	-0.561441	-1.88894	-0.142017	0.571658	0.268438	-2.53623	-3.85463	2.00261	-4.08751	-6.64348	0.452495	-0.939211	1.22279	-0.388701	-0.517892	0.836727	-0.587125	0.181258	-0.957187	-1.60018	0.983316	0.749333	2.28057	-2.06086	Up
Q9Y5K6	Q9Y5K6_T560.	CD2AP	CD2AP_T560.	0.0448611	0.187975	1.96952	-2.63319	-0.210683	0.266926	-3.07468	0.415763	-0.722072	3.28303	-1.82068	-0.393586	-3.05947	-2.45908	1.95645	-4.55496	6.08486	1.73087	4.43712	-2.27486	2.55084	0.777654	1.6577	2.31097	-1.0727	-1.07469	3.2921	1.80446	-0.235174	3.00979	3.73778	Up
Q9HBB8	Q9HBB8_S731.	CDHR5	CDHR5_S731.	0.0379885	0.17262	1.96194	-5.11752	-6.10631	-4.12713	-5.20818	1.47018	-2.54624	-2.20905	1.11603	-0.843689	-3.28957	-5.04323	2.53717	-4.97595	-5.03243	0.392131	-0.246797	-3.43356	-1.16889	-0.0462017	0.276887	-2.65044	-2.03096	-3.97737	0.326252	1.08628	-2.13293	0.389786	1.3071	Up
Q53T59	Q53T59_S13.	HS1BP3	HS1BP3_S13.	0.0317012	0.161404	1.95328	-2.67889	-1.56187	-5.37461	-4.57727	-4.18199	-1.79991	3.43862	0.555583	-1.54665	-2.06509	-4.04523	-2.04882	-5.236	-4.20316	0.831326	-0.51359	-1.69146	1.42335	1.42936	1.13544	-1.77607	-1.84211	-3.46156	-4.08642	1.21827	-3.45862	0.475119	2.33751	Up
Q9NQ84	Q9NQ84_T452.	GPRC5C	GPRC5C_T452.	0.0158691	0.109969	1.95175	4.0502	3.82316	3.3053	0.798964	4.72151	3.06415	6.70629	2.90127	5.58565	0.614058	4.20244	6.29954	0.239409	-0.560131	3.61121	5.49701	3.86307	4.60769	6.97587	6.15586	8.54251	4.67985	1.99004	4.17469	5.02301	4.90214	6.40579	6.64762	Up
Q86YQ8	Q86YQ8_T8.	CPNE8	CPNE8_T8.	0.0455053	0.188389	1.94372	0.824984	3.76236	2.05435	-0.435905	1.24057	2.88682	4.06308	1.00993	0.818247	-3.13083	-0.574562	2.53948	-3.58865	-4.18461	3.01705	4.81099	-3.84867	3.45534	1.65517	1.38642	3.00853	0.694883	3.80332	2.83876	2.81613	1.68489	3.77858	5.39587	Up
P24593	P24593_S125.	IGFBP5	IGFBP5_S125.	0.0252561	0.143418	1.93438	5.52937	0.682271	2.81705	0.2436	1.16014	-0.868117	4.10068	-0.317033	3.64468	3.47477	1.66381	5.54911	-3.76747	-0.981534	3.16179	2.38196	4.99569	4.16857	3.33511	3.33596	3.46711	2.3073	5.98612	2.25835	3.43975	1.81258	5.49849	3.86387	Up
Q15678	Q15678_S314.	PTPN14	PTPN14_S314.	0.0339803	0.16412	1.92789	-3.28269	-1.45206	0.523534	-5.55852	1.00755	0.304093	1.55847	1.25229	1.26753	-5.43579	0.0850525	0.843086	-1.37803	-5.46005	1.96362	1.3346	-4.31096	1.46504	0.749572	0.0292535	2.63844	2.07742	1.29641	0.823525	0.293283	1.01683	2.09741	-0.209508	Up
P16333	P16333_Y105.	NCK1	NCK1_Y105.	0.033288	0.16317	1.92599	-3.38957	-1.64909	-5.69528	-3.29015	-1.39286	-4.61132	-1.48503	-1.93155	-1.31191	-5.05836	-4.12572	0.417224	3.37637	-8.58248	-1.01153	-1.03967	-2.98317	0.225087	-0.275976	-0.242339	0.495827	-1.25429	-2.95398	-1.53867	0.00587463	-1.51527	-0.0480285	0.370259	Up
Q9NZZ3	Q9NZZ3_S16.	CHMP5	CHMP5_S16.	0.0222914	0.133739	1.89815	-0.800376	0.297928	-1.57977	-2.79501	3.09994	0.417843	1.11526	0.781228	2.49902	-1.35588	-2.35615	2.04309	0.236861	-5.66646	1.83302	1.92592	-3.46135	2.11231	0.239293	1.57705	1.78496	1.74617	3.9863	2.09148	1.94321	3.58104	1.99098	1.1612	Up
Q7L266	Q7L266_S16.	ASRGL1	ASRGL1_S16.	0.0223727	0.133442	1.89599	-3.09314	-4.63275	-5.61864	-6.75567	-4.36324	-4.67488	1.68031	-3.73125	-4.73942	-3.48217	-5.24936	0.435338	-4.66832	-4.04424	-2.76451	-1.7079	-2.15322	0.573634	-0.996404	-0.108832	-2.67905	-3.5234	-4.38555	-0.735427	-1.39792	-5.47901	-2.18012	1.14417	Up
P05783	P05783_S42.	KRT18	KRT18_S42.	0.0241061	0.141094	1.89017	0.742787	-3.68549	-3.35392	-1.44322	-3.64782	-1.32101	-2.23165	-1.40256	-0.460389	-1.61145	-6.41313	-3.05534	0.456543	-5.76208	-1.42369	-2.06183	-0.756297	2.62468	2.57096	2.23146	-2.64764	-2.08015	-0.88571	-0.893345	-0.435436	-4.3685	0.15143	1.24765	Up
A0A1B0GTL5	A0A1B0GTL5_S176.	A0A1B0GTL5	A0A1B0GTL5_S176.	0.0188835	0.121314	1.88656	-3.3285	-4.86564	-4.9041	-4.74782	-2.24185	-5.36166	-5.49816	-5.2076	-3.97512	-1.74048	-5.52089	-2.40116	-4.61353	-4.64217	-1.49385	0.990963	-6.03942	-3.41301	-2.30219	-2.48192	-8.00921	-2.36219	0.516355	-0.148217	-1.46685	-2.71763	-0.361584	-3.34808	Up
A0A087WZP9	A0A087WZP9_S121.	LIME1	LIME1_S121.	0.0455183	0.18805	1.88602	-3.22249	-0.174271	-2.26091	-4.60806	-1.35546	-5.14143	-0.81276	-4.74183	-0.881546	-2.9486	-1.76831	-3.96434	-5.47485	-5.43988	-0.923571	0.313942	-5.6411	0.0824184	-0.209799	-0.161486	-7.67208	-4.65554	0.512443	-0.671421	-0.350217	0.906446	1.87207	0.207497	Up
P51580	P51580_S14.	TPMT	TPMT_S14.	0.0158426	0.110275	1.85763	2.39218	0.836558	0.946638	0.164726	1.50869	1.46341	3.50489	3.34661	0.810203	-2.38627	-1.9683	4.1295	1.56593	-4.22835	3.44362	1.93609	1.67818	3.70732	2.54429	4.38479	2.31962	2.2503	1.27357	2.29043	3.79964	1.19804	2.40017	4.86718	Up
O75264	O75264_S80.	SMIM24	SMIM24_S80.	0.0451936	0.188912	1.85613	-0.73122	-5.04893	-3.22747	-4.02156	-5.12628	-6.53146	0.594401	-5.40352	-2.16805	-4.0334	-4.35856	2.20615	-2.77819	-0.884427	-1.50144	-0.450894	-4.01995	-1.08455	-0.570271	1.25609	1.18978	-1.64404	-3.75627	-0.119373	-1.57448	-5.64647	1.13192	1.26324	Up
Q9UBD6	Q9UBD6_T5.	RHCG	RHCG_T5.	0.00169103	0.0516522	1.85319	-1.22055	0.358678	-0.0246677	-4.17782	-1.14107	-2.30811	-1.79235	-1.5538	-2.28756	-3.72099	-3.01468	-0.560388	-5.65654	-1.49911	-0.828222	-1.31377	0.392173	-0.175834	-0.527835	-1.36158	1.16205	0.0150108	0.0319986	-1.61084	-0.976295	-0.173679	1.3621	1.35042	Up
O95263	O95263_S517.	PDE8B	PDE8B_S517.	0.0444328	0.188	1.8456	-2.24588	0.114817	-0.448566	-6.42039	0.0878563	-4.125	-1.81784	-1.24918	-1.12043	-4.53664	-3.68011	-2.30366	-5.57004	-7.01526	0.439239	-0.483968	-4.26177	-0.0908642	-0.744818	-0.0321364	-7.07453	-0.35679	-0.573732	0.191361	0.971426	-2.34582	1.46113	-1.59059	Up
O00560	O00560_Y91.	SDCBP	SDCBP_Y91.	0.031113	0.161086	1.83573	-0.211511	2.40741	2.29529	-0.594893	2.08602	2.06038	3.64772	1.81031	1.04624	-3.17492	-0.479827	4.37894	-3.73938	-4.35574	1.89151	2.24228	2.47203	2.92318	-0.193941	2.26685	2.7155	1.4645	4.59441	2.94482	2.04967	1.80928	3.01457	2.68155	Up
Q8IV31	Q8IV31_S155.	TMEM139	TMEM139_S155.	0.0319535	0.161435	1.82149	-3.69812	-5.87144	-5.14422	-6.07999	-0.775973	-5.08367	-0.791204	-3.38253	-1.27436	-3.54853	-5.16094	0.63081	-5.47258	-5.63784	-1.4059	-2.5506	-4.70105	-0.696885	0.0198803	0.0860152	-5.41117	-1.70887	-4.68757	-1.57123	-0.909419	-3.18324	1.00555	-0.0751872	Up
Q86XT2	Q86XT2_S192.	VPS37D	VPS37D_S192.	0.0345877	0.165798	1.82092	-3.95763	1.44763	-0.216844	-1.40055	-0.056962	-0.215931	0.66148	0.286967	0.283069	-1.67036	-5.03209	0.838958	-3.56545	-7.34598	1.27895	1.15577	-3.9534	1.18904	-0.75547	0.110211	-0.577322	-0.162546	1.96641	1.30756	0.36678	0.364288	2.2904	0.968538	Up
Q9Y666	Q9Y666_T980.	SLC12A7	SLC12A7_T980.	0.0146068	0.110215	1.82038	-1.99335	-4.97478	-1.29827	-4.5923	0.683631	-2.4492	-0.435149	-1.41702	-0.919498	-4.53436	-0.703401	0.231239	-3.32155	-7.11328	0.158889	0.875261	-3.40982	-0.929025	-1.56882	-1.49984	-0.28754	0.365498	-0.900311	1.17845	-0.21629	-0.50792	-0.301438	-0.309	Up
O96013	O96013_S41.	PAK4	PAK4_S41.	0.00353885	0.0582022	1.81142	-0.673144	-2.84562	-2.94257	-4.00336	-0.914105	-3.43571	-0.12704	-2.38563	-2.64044	-4.10621	-3.2013	-1.49607	-2.67054	-4.85749	-2.15782	0.796856	-4.15084	-0.171423	-1.05474	-1.9758	1.53972	-3.0489	0.0768251	0.105495	0.153377	-1.52717	0.0030694	0.472015	Up
Q04759	Q04759_S287.	PRKCQ	PRKCQ_S287.	0.0379667	0.173321	1.81043	-3.33393	1.22697	2.59626	-5.67471	0.863803	-1.13393	0.0158868	-0.580755	-0.24467	-3.1307	-2.84269	2.68831	-4.77375	-5.2132	-0.144813	1.57643	-1.68456	-0.300511	0.329381	-0.186997	1.2494	-0.157263	2.1857	-0.00536203	1.60584	-0.941525	1.58167	0.701453	Up
Q9HCH3	Q9HCH3_S140.	CPNE5	CPNE5_S140.	0.0430411	0.185039	1.79449	-1.67	2.10459	-4.87931	-2.37405	-0.16219	1.38501	2.48174	0.496606	-2.85855	-3.04438	-2.31521	-2.49258	-2.66516	-4.57679	0.680286	1.48703	-2.65773	1.76732	-2.23023	-2.32483	0.760317	-0.872424	-1.08499	-0.37602	0.964074	1.08514	2.27753	5.07717	Up
Q1MSJ5	Q1MSJ5_S1109.	CSPP1	CSPP1_S1109.	0.0269172	0.1494	1.78814	-2.49128	-1.12033	-2.96553	-4.33732	-0.272193	-1.88922	1.99474	0.000137329	1.17189	-3.15018	-4.87849	-5.96077	-4.5353	-4.41415	-0.677205	-0.540778	-2.68639	-0.456172	-1.82585	0.524873	-0.576426	-1.49832	-3.56206	0.484555	0.133286	0.23819	1.55197	1.07639	Up
Q5VV41	Q5VV41_S208.	ARHGEF16	ARHGEF16_S208.	0.0298113	0.159464	1.77891	-3.06776	-6.12605	-1.63324	-6.58126	-0.38479	-0.769202	2.14112	-1.16974	0.910101	0.175286	0.196204	-2.39507	-3.96514	0.40351	0.418468	0.291612	-1.80722	1.27257	2.22889	1.42853	0.0155926	-0.555749	-1.04392	-1.05289	0.204189	-0.408835	0.187626	1.45991	Up
Q9P206	Q9P206_S971.	KIAA1522	KIAA1522_S971.	0.0114941	0.095767	1.7782	0.00223017	-3.31712	-3.58986	-5.98205	-5.85867	-3.5978	-1.36652	-5.50022	-1.14309	-2.9006	-3.43602	-2.97579	-3.73648	-5.0047	-2.64658	-2.51535	-0.394617	-1.10312	-1.79141	-0.046699	-3.71586	-0.240482	0.447954	0.280744	-4.05343	-4.26034	-0.411644	-3.06107	Up
P15941	P15941_Y1198.	MUC1	MUC1_Y1198.	0.0395338	0.176299	1.77803	-3.34483	-4.96096	-2.73173	-5.82369	-2.14652	-4.44401	-2.36166	-3.87576	-5.25066	-3.34655	-1.73327	0.150119	-6.52641	-5.34063	-5.49741	-0.759175	-3.93678	0.47456	-1.14794	0.525877	-2.42611	-2.25941	-5.7546	-1.95724	-1.09082	-3.10713	-3.28451	3.37657	Up
Q9NZZ3	Q9NZZ3_Y94.	CHMP5	CHMP5_Y94.	0.0309885	0.161092	1.7736	2.12847	1.62653	0.970795	-0.924204	1.26787	0.466053	2.7093	-1.78352	-0.135784	2.37029	-2.60751	2.68855	-4.27502	-4.16303	1.51534	2.54596	-0.958525	2.03661	-0.000836372	1.46695	2.7942	0.183496	5.42044	2.68088	1.48481	1.29024	3.10786	1.60172	Up
Q15678	Q15678_S594.	PTPN14	PTPN14_S594.	0.0473949	0.191895	1.77161	0.106472	-0.0660634	1.04474	-1.02284	1.58947	1.37473	2.99294	1.20687	1.40078	-4.69429	-0.650484	3.37431	-5.42058	-4.02317	1.95428	1.23412	-3.10652	1.92578	1.4271	0.858708	3.79304	1.71074	1.78424	1.96215	1.75774	1.59482	3.08278	2.03637	Up
Q9P265	Q9P265_T125.	DIP2B	DIP2B_T125.	0.0299971	0.158402	1.7692	-1.06873	-5.30293	-5.58911	-2.94711	-2.56365	-5.30063	0.185967	-3.77789	-0.630018	-2.41187	-7.11231	0.962414	-2.77405	-5.27407	-0.432801	-0.577897	-1.73664	-1.85016	-0.818862	-0.496773	-5.50932	-1.92351	-2.82851	-1.03686	-1.15914	-1.54209	0.880669	0.196622	Up
Q9BYG5	Q9BYG5_T117.	PARD6B	PARD6B_T117.	0.00424102	0.0623846	1.76734	-3.68885	-3.61096	-1.23216	-5.36395	-5.17703	-4.11128	-1.66005	-5.8778	-5.52163	-4.10901	-6.07856	-3.71538	-5.70835	-4.57738	-1.95278	-0.596188	-3.87111	-4.25054	-1.36409	-2.70694	-1.09913	-5.53906	-3.21491	-3.49039	-2.34813	-3.09913	-2.04084	-0.116428	Up
Q9NQ84	Q9NQ84_S389.	GPRC5C	GPRC5C_S389.	0.0418331	0.181444	1.76596	6.19875	5.64588	5.04595	2.15469	5.6344	5.17486	7.69168	3.62606	5.03922	0.112796	4.89621	6.66404	-1.62898	-0.0799603	4.81461	5.98933	5.3695	5.27683	6.87018	5.72113	7.60859	5.2313	4.28298	5.13251	4.9176	5.46016	6.36745	7.85685	Up
O14908	O14908_S222.	GIPC1	GIPC1_S222.	0.021984	0.133205	1.76453	-3.84009	-1.18322	-2.87144	-6.93611	-0.868844	-2.91285	-1.92208	-6.50666	-1.49426	-4.01684	-6.5215	-0.704686	-3.47315	-0.546382	-1.81927	0.338973	-3.05565	-1.62809	-1.52075	-2.6828	1.84856	-1.80541	-4.28295	-0.788633	-1.39362	-1.58118	-0.447557	-0.276268	Up
Q9Y2B1	Q9Y2B1_S63.	TMEM5	TMEM5_S63.	0.0225434	0.133587	1.7624	-0.312154	-2.07294	-3.8504	-6.85642	-3.67514	-1.24144	-0.729862	-0.451854	-0.184793	-4.39404	-3.60977	0.714775	-2.9219	-5.55478	1.38091	-1.40073	-2.58242	-0.180458	-1.22189	-0.316644	-1.27986	-1.05682	-1.91954	-3.70475	1.29391	-0.729693	0.0936952	1.15721	Up
Q92890	Q92890_S299.	UFD1L	UFD1L_S299.	0.0481781	0.193816	1.73073	-1.9758	0.175061	-2.83062	1.53333	-3.69461	-3.83243	-0.073586	-5.87553	-0.316422	-4.0678	-4.49114	-1.87025	-4.39435	-8.50029	-1.35436	-2.09765	-2.86256	1.02725	-0.808991	1.63278	-3.31502	-1.5827	-3.34791	-0.472966	-1.2908	-1.62877	-0.248398	0.365863	Up
P29353	P29353_Y427.	SHC1	SHC1_Y427.	0.0472235	0.191426	1.73068	-3.31753	-0.016623	1.12706	-2.74771	0.619647	0.508366	2.1201	1.54217	0.289203	-4.37543	-2.16853	4.06132	-3.41061	-4.71566	0.407455	1.29905	-2.21212	0.498995	0.768502	0.627553	0.184565	-0.44681	3.19622	2.33495	3.04435	-0.0241537	2.45776	1.60904	Up
P98161	P98161_S3460.	PKD1	PKD1_S3460.	0.00413392	0.06276	1.72656	-2.5743	-2.97519	-3.37476	-4.64213	-2.78665	-2.6789	-4.0861	-1.01773	-1.60775	-2.69829	-4.72405	-1.33039	-5.71402	-5.25021	-1.07139	-0.390527	-4.65965	-4.11765	-2.20296	-2.26522	-1.04589	-1.64204	0.528181	-1.88236	-1.01377	-0.807888	-0.131621	-0.585909	Up
P49841	P49841_T309.	GSK3B	GSK3B_T309.	0.0145664	0.110805	1.72556	-1.71514	-2.21477	-3.10108	-6.31622	-1.66035	-1.16912	-5.11712	-1.46579	-1.10092	-2.93734	-4.43056	-1.84392	-5.87164	-5.72572	-0.398941	-1.36365	-4.02963	-2.83254	-2.57484	-3.72231	-0.575337	-0.504909	1.5651	-1.60308	-0.460263	-1.39142	-0.0262055	-2.5938	Up
Q7L2E3	Q7L2E3_S1024.	DHX30	DHX30_S1024.	0.00875401	0.0860599	1.71375	-3.29144	-2.03694	-3.496	-4.08959	-2.80615	-5.86275	-1.29009	-5.74344	-1.34529	-4.42122	-3.5359	-5.46332	-3.95514	-5.48947	-0.801896	-1.06334	-4.21386	-1.61832	-2.49564	-1.96378	-3.85431	-5.02057	0.120108	-3.10198	-0.436376	-2.67937	0.582111	-2.28705	Up
Q13563	Q13563_S166.	PKD2	PKD2_S166.	0.0363669	0.168865	1.70975	3.62081	6.96117	6.54402	5.31042	5.90044	5.31084	6.25215	5.21134	6.1594	1.65702	4.0455	3.87697	-2.32807	5.81071	7.57677	7.14013	2.91468	6.73939	5.93098	6.02622	4.12725	6.19024	8.71692	5.89185	7.10381	5.29099	7.90657	6.71346	Up
Q5VZK9	Q5VZK9_T1228.	LRRC16A	LRRC16A_T1228.	0.0250909	0.143975	1.70752	-3.67102	-2.89808	-5.83332	-5.83393	-5.10071	-5.06392	-0.30476	-4.79489	-1.52768	-3.93373	-4.44685	-4.52431	-0.114665	-5.82359	-1.92121	-3.94357	-3.69024	-1.60392	-3.49361	-4.26255	1.34392	-3.82373	-3.61035	-1.70729	-3.23207	-0.0669498	-0.0591607	0.104564	Up
Q92734	Q92734_S197.	TFG	TFG_S197.	0.0249937	0.144619	1.70752	-0.939821	-7.03778	-3.66826	-3.36302	-2.23836	-3.19261	0.331598	-1.91239	-2.18267	0.867977	-4.1237	0.331138	-2.49902	-3.7665	-1.12428	-1.18023	-1.10263	-0.945999	-1.48365	-0.89191	0.548491	-0.0788488	-5.3633	-0.532214	-0.412342	0.296021	0.779599	2.0031	Up
P26038	P26038_S536.	MSN	MSN_S536.	0.0354154	0.167109	1.70489	-5.21098	-3.50569	-3.85536	-2.77235	-2.46147	-4.55582	0.508238	-3.80334	0.325013	-3.68791	-5.1475	-4.13357	-2.959	-6.10358	-3.49741	-1.2441	-0.379629	-0.368722	0.194022	-0.0484633	0.0211544	-5.45034	-3.70706	-4.06068	-0.760097	-4.91952	-0.336205	1.06223	Up
A0A2R8Y6R2	A0A2R8Y6R2_S76.	A0A2R8Y6R2	A0A2R8Y6R2_S76.	0.0264858	0.148786	1.70286	-2.58809	0.890576	-5.59569	-3.33436	-0.831673	0.0736361	0.827326	0.0310993	0.353306	-2.96373	-4.84956	-0.113949	0.18201	-4.87946	0.776348	0.786975	-3.12813	-0.068862	-1.90819	0.114172	-1.04553	0.692337	0.672541	0.844351	0.908134	0.250346	1.84866	0.298267	Up
Q9BST9	Q9BST9_S232.	RTKN	RTKN_S232.	0.0235759	0.139796	1.69009	-3.73369	-0.02737	-1.15428	-2.18753	-1.31851	-5.11687	1.73332	0.0526781	-0.150229	-4.60389	-0.634247	-3.34701	-3.13109	-4.26658	1.75135	-0.643349	-2.18406	0.781019	1.58099	0.50107	-2.99736	-1.35257	0.0646887	-0.090836	0.79901	-3.2488	0.154592	0.660169	Up
Q99523	Q99523_S825.	SORT1	SORT1_S825.	0.0474099	0.191557	1.68926	-2.0574	-5.98174	-3.4496	-4.76941	-1.50412	-0.0969582	1.59032	-1.01115	-1.18595	0.75139	1.26211	-1.00782	-4.36193	-3.97268	0.81636	0.501753	-1.07714	0.47391	1.88085	0.496224	2.18653	-0.400788	-2.83645	-0.861007	-0.0965519	-4.2101	-1.66917	2.65033	Up
Q9NQ84	Q9NQ84_S443.	GPRC5C	GPRC5C_S443.	0.0489787	0.194244	1.68666	3.71157	2.5621	3.01116	-2.23959	3.52837	1.73388	5.32137	0.785769	3.38064	1.40098	2.92296	4.52607	-2.62421	-2.71312	1.99812	3.87207	2.5539	3.32507	5.80834	4.62836	4.68512	3.16988	0.258058	2.71868	3.5062	2.53285	4.27622	5.58833	Up
O00499	O00499_T327.	BIN1	BIN1_T327.	0.0157066	0.110948	1.68032	-1.48354	-3.69556	-5.03844	-5.86079	-0.846144	-1.15109	-2.66272	-3.3898	-1.5082	-4.16713	-6.0641	-4.51793	-3.4793	-5.51917	-1.21478	0.747794	-2.71476	-3.45532	-0.878522	-0.310853	-2.69649	-2.53926	-4.92163	-0.867404	-1.30854	-4.30147	-1.44207	0.0438685	Up
Q9NQ84	Q9NQ84_S451.	GPRC5C	GPRC5C_S451.	0.0457126	0.187663	1.66535	5.68589	4.5669	3.8295	3.02242	5.04937	2.96791	7.18382	2.73964	4.94382	0.234839	4.91401	6.69059	0.380554	-0.409138	3.47062	5.17768	4.84473	4.86694	6.71125	6.0129	9.95352	5.21297	2.36616	4.05696	5.19795	4.55383	5.83567	6.85379	Up
Q6NV74	Q6NV74_S881.	KIAA1211L	KIAA1211L_S881.	0.0102407	0.0918511	1.64861	-5.58535	-4.87108	-5.82401	-5.8273	-3.70306	-5.42348	-4.76364	-4.18625	-1.62432	-4.09561	-4.8498	-4.66856	-4.28644	-5.54519	-6.32257	-4.51864	-3.21895	-1.84394	-4.15343	-2.57473	-2.32565	-3.95113	-0.352598	0.236194	-5.6575	-1.19939	-2.48405	-3.80717	Up
Q9P0V3	Q9P0V3_S246.	SH3BP4	SH3BP4_S246.	0.0388482	0.17395	1.64272	-1.4993	2.46468	-0.456141	-1.05901	0.340384	-0.111149	1.65647	-0.367158	-1.07981	-1.18941	-2.65112	0.439014	-5.363	-4.13103	0.594316	4.11069	-3.56452	1.24084	0.15661	-1.51978	0.388599	-0.665502	1.12913	2.53535	1.18977	-0.274369	2.15151	2.51887	Up
Q9H4G0	Q9H4G0_S783.	EPB41L1	EPB41L1_S783.	0.0119417	0.0975094	1.63967	-1.26326	-5.58325	-0.508445	-2.06556	-0.0510597	0.978004	-0.589718	0.733826	0.266319	-4.29438	-1.82886	-1.09844	-3.29293	0.103272	-0.488645	-0.174825	-0.847606	1.20572	0.444813	1.2273	2.63485	0.787823	0.864403	0.846661	-1.43508	0.739146	-1.16944	-0.174221	Up
I3L4C2	I3L4C2_S399.	BAIAP2	BAIAP2_S399.	0.00805449	0.0839231	1.63927	2.27961	1.71833	1.35181	1.63727	3.79919	1.64552	5.42206	1.38434	4.69605	0.329998	1.551	5.03085	1.44965	1.80061	3.8982	3.25641	0.462164	4.64912	3.49037	5.55996	6.14834	3.2235	3.01044	5.31572	4.51144	3.85026	4.50624	5.16393	Up
Q6P1N0	Q6P1N0_Y207.	CC2D1A	CC2D1A_Y207.	0.0118099	0.0967583	1.60786	-4.67167	-5.28219	-4.36449	-4.43309	-3.06347	-4.39081	-2.54025	-2.18198	-2.73691	-3.97334	-6.31349	-0.933524	-4.61843	-5.60697	-2.17698	-3.16632	-2.11744	-2.4422	-2.97761	-2.44237	2.67177	-3.6075	-4.76008	-2.50927	-2.95478	-2.01116	-1.20562	-2.90104	Up
Q9BZV1	Q9BZV1_T78.	UBXN6	UBXN6_T78.	0.0247134	0.143242	1.604	-4.85071	-5.29379	-5.42346	-3.76449	-0.869334	-3.32623	-0.762176	-0.0380011	-0.294435	-2.76289	-2.70102	0.526937	-1.96097	-5.37306	-1.06553	-1.19125	-0.777258	-0.756339	-0.721148	-0.628268	-0.130609	-1.42884	-4.52732	-0.67291	0.778118	-2.58603	0.554916	-1.28512	Up
O75955	O75955_S315.	FLOT1	FLOT1_S315.	0.0384428	0.174009	1.59676	-2.36866	1.23948	1.37195	-6.17967	1.42908	-0.569811	1.20367	-2.78797	0.290459	-3.27895	-1.3747	2.36712	-1.31069	-0.0537734	1.07714	0.908593	-2.22669	0.266875	0.460457	1.27875	1.80657	1.15291	4.04997	-0.263812	1.18033	0.352469	1.17699	1.11158	Up
Q14451	Q14451_T23.	GRB7	GRB7_T23.	0.0348648	0.166778	1.59369	-1.3311	-1.24675	-1.94131	-3.09674	-1.33916	1.00162	2.61417	1.35423	-1.20016	-3.83454	-2.94599	-0.790598	-5.86101	-4.23044	1.1067	0.130818	-2.72902	1.44297	-0.232595	-0.258318	-0.738652	-1.94169	-1.11011	0.515876	0.973612	-0.147157	0.404928	2.04653	Up
Q9UN36	Q9UN36_S332.	NDRG2	NDRG2_S332.	0.0141818	0.108912	1.5812	1.08485	-3.90092	1.73302	0.501208	1.10469	2.07651	1.31059	2.30057	1.73617	-0.963456	-0.740588	2.01915	3.53222	1.96642	2.31707	1.43118	0.581647	3.81217	2.09824	3.71974	4.35621	2.7796	1.75338	2.75696	1.97683	4.60438	0.576655	3.1332	Up
P15311	P15311_S535.	EZR	EZR_S535.	0.0452522	0.188718	1.57455	-3.27934	-4.19655	-5.66703	-3.8631	-3.36535	-1.75677	0.605031	-4.86115	-1.17243	-3.71682	-2.7266	-0.385914	-3.28152	-4.02001	-4.17342	-1.65377	-3.79441	-0.968123	-0.970061	2.74893	0.138452	-4.83996	-2.87807	-0.0390162	-1.90229	-2.29299	-1.02211	2.00298	Up
Q9UKE5	Q9UKE5_S707.	TNIK	TNIK_S707.	0.0378968	0.173729	1.54652	-2.72261	-4.05873	-4.04382	-3.18121	-1.35491	-0.897935	0.961187	-0.422029	-0.653857	-4.60348	-1.17833	1.16198	-1.85812	-5.07303	-0.336308	0.557658	-3.92979	0.742701	0.26987	1.34327	0.541215	-0.524771	-4.03554	-0.161593	-0.0743656	-2.23773	1.10766	0.464087	Up
R4GN62	R4GN62_S672.	PARD3B	PARD3B_S672.	0.0298687	0.159309	1.53632	2.0602	-1.39335	-2.68224	-1.86239	-0.218548	-1.63869	0.901588	-1.38673	-0.480511	-3.33597	-1.94417	0.150022	-6.45392	-4.19607	-0.993453	-0.0787883	-2.27053	0.193943	-0.624251	-0.667049	1.44171	-1.78772	1.57323	0.256586	0.135452	-0.523471	0.964994	1.40707	Up
Q494U1	Q494U1_S124.	PLEKHN1	PLEKHN1_S124.	0.034309	0.165532	1.53597	-2.94202	-5.78286	-3.34971	-5.30036	-1.35299	-1.71797	-1.37571	-1.74683	-1.38257	-2.71954	-3.37353	-5.11091	-2.18957	-4.22209	-2.67938	0.103278	-1.95355	0.235743	-1.52948	-1.47001	2.31092	-2.23557	-4.84912	1.16639	-1.79181	-0.515774	-4.55883	-3.29584	Up
Q9H9H4	Q9H9H4_Y191.	VPS37B	VPS37B_Y191.	0.0437769	0.186552	1.532	-3.08049	1.08556	1.30921	-1.39373	-0.253595	-1.24742	1.19811	-1.2111	-1.87898	-3.71153	-1.22448	1.85451	-4.95597	-4.58655	-0.253918	1.84352	-1.74265	-0.088541	-0.711357	-0.934652	0.223418	-0.754069	3.8681	1.07584	0.208145	-1.88979	1.08097	1.42654	Up
Q12929	Q12929_S804.	EPS8	EPS8_S804.	0.0258135	0.146157	1.52335	0.258809	-5.06113	-3.00902	-6.56417	-1.761	-3.80694	-0.827006	-5.53021	-2.36512	-4.54773	-4.6687	-2.54534	-4.85221	-4.65231	-3.2912	-1.0934	-3.12242	-0.804921	-1.28321	-0.543952	-0.792591	-5.30544	-3.43072	-2.64475	-1.81759	-2.84182	-0.455576	-1.17761	Up
A0A087WZP9	A0A087WZP9_S54.	LIME1	LIME1_S54.	0.021792	0.13303	1.50969	-3.43903	-0.0877881	-0.83969	-4.04324	-0.350022	0.0317373	2.44202	-0.37379	0.695233	-2.07061	-0.152381	0.435652	-2.16602	-2.77129	0.539412	1.25713	-2.12429	1.47151	1.8504	1.89079	-0.147589	0.51373	-1.16485	0.697808	1.00422	-1.9933	2.26765	2.38388	Up
Q9H9H4	Q9H9H4_S197.	VPS37B	VPS37B_S197.	0.0379305	0.173483	1.50503	-3.60996	-0.938695	-2.56535	-3.33887	-2.29382	-3.18014	0.149792	-2.97598	-4.23849	-2.81508	-4.31697	-0.527392	-6.49269	-4.20623	-1.27162	2.20275	-4.78239	-1.90044	-2.67478	-2.60873	-0.932567	-3.73498	1.37834	-0.829279	-1.26695	-3.27002	-0.648397	0.0596032	Up
Q8WUM4	Q8WUM4_Y319.	PDCD6IP	PDCD6IP_Y319.	0.0330932	0.162962	1.50428	-3.99872	-1.49969	-5.17031	-4.06845	-0.680048	-3.16554	-0.536242	-0.896885	-1.1483	-2.92965	-4.43632	-5.2892	-5.07154	-2.66459	-0.22667	-0.578552	-4.12582	-0.840332	-0.953881	-0.396363	-6.15725	-2.01321	-2.48679	-0.846513	-0.212427	-1.38513	0.61672	-0.889307	Up
Q96KG9	Q96KG9_S611.	SCYL1	SCYL1_S611.	0.0192728	0.12322	1.50088	-5.27232	-4.64661	-4.52161	-5.42004	-2.9367	-5.64206	-0.921443	-1.34986	-2.86784	-3.28147	-2.29019	-4.45802	-2.78013	-6.178	-2.75937	-3.20454	-2.04613	-1.21635	-1.29102	-1.72322	0.939927	-5.56537	-2.24648	-3.71506	-2.10764	-3.84528	-1.42662	-1.3468	Up
P19634	P19634_S785.	SLC9A1	SLC9A1_S785.	0.0239774	0.141625	1.48444	-2.50525	-0.606946	0.0465279	-2.19411	0.0877171	0.26909	1.61451	0.0222721	0.56558	-4.06645	0.661594	1.26002	-0.89214	-5.58899	0.323011	0.738387	0.0191312	1.11961	1.71832	1.88283	2.0447	0.969017	-0.72624	0.178485	0.0643711	-0.575524	0.55413	1.14544	Up
Q15464	Q15464_S190.	SHB	SHB_S190.	0.00160022	0.0512727	1.46977	-2.0317	-3.76632	-3.80784	-4.11619	-1.5041	-3.28031	-2.37904	-3.51657	-1.44541	-4.04397	-3.48086	-2.99119	-3.83087	-6.58267	-1.85047	-3.38879	0.266626	-1.42773	-1.97822	-1.58476	-2.3803	-1.88848	-2.3171	-1.75398	-1.50067	-2.27176	-2.31556	-1.80909	Up
Q8N370	Q8N370_S274.	SLC43A2	SLC43A2_S274.	0.0114169	0.0970297	1.46031	-3.35148	-3.46141	-0.693135	-2.78053	-0.758662	-4.82596	-1.63706	-4.65276	-2.74619	-2.42496	-4.80773	-4.6374	-6.81902	-4.00574	-1.94795	-1.59509	-3.33397	-1.07627	-2.23713	-3.25575	-2.74	-1.50762	-3.35704	-1.84279	-1.38524	-1.55254	-0.0984674	-1.22778	Up
I3L202	I3L202_S438.	ZDHHC1	ZDHHC1_S438.	0.014771	0.109143	1.45651	5.46958	5.48338	4.81629	5.15339	4.19965	5.34964	6.48928	4.18947	5.19463	2.63074	4.08877	6.97176	2.11669	-0.276391	6.27021	5.76476	5.53028	5.98441	5.39003	5.71709	6.02077	5.45766	5.97374	5.07297	5.58304	5.03042	7.49274	6.97992	Up
P31323	P31323_S114.	PRKAR2B	PRKAR2B_S114.	0.0415328	0.180395	1.45105	-3.71147	0.763537	-4.43301	-5.72633	0.344596	-0.988669	0.510957	0.0577869	-0.0972691	-2.17433	-0.00113678	1.57401	0.226595	-4.31073	0.329812	0.472965	-0.467597	-0.440193	1.15175	0.615977	1.22871	0.529088	-1.0719	-0.0729327	0.53696	-0.102134	-0.942412	0.581205	Up
Q9BZV1	Q9BZV1_T337.	UBXN6	UBXN6_T337.	0.0218198	0.13284	1.43322	-2.0504	-5.2029	-5.31445	-5.28972	-0.913441	-4.53936	-6.22289	-1.39935	-1.76485	-4.80028	-4.84011	-4.07972	-4.61012	-5.56284	-2.07842	-1.24143	-5.03616	-3.00362	-1.8489	-2.48386	-5.17184	-2.40835	-4.44774	-1.44698	-1.88731	-2.20307	-1.29292	-1.9747	Up
Q9HAT8	Q9HAT8_S295.	PELI2	PELI2_S295.	0.0393706	0.175791	1.41036	-3.15583	-1.59249	-0.242808	-4.08784	-1.92517	-1.02855	0.0731082	-0.0624571	-1.87812	-3.4483	-2.69992	0.797298	-4.85348	-3.68173	0.161025	1.47171	-4.02278	-2.94892	-0.709304	-1.97534	-0.58944	-1.69623	1.45618	-0.0101657	0.182719	-1.64763	1.1601	1.12676	Up
Q9UHR4	Q9UHR4_T118.	BAIAP2L1	BAIAP2L1_T118.	0.0286489	0.15616	1.40321	0.761454	-0.973524	0.217504	-0.550467	1.29879	-2.54414	1.72734	-3.00252	1.07999	0.318823	-1.31713	0.924174	-2.85219	-4.98372	-0.43412	1.32166	0.829167	0.969208	1.03135	0.784195	0.983458	1.72821	0.456618	-1.51248	0.857428	-0.299054	2.38582	0.647839	Up
Q8N370	Q8N370_S297.	SLC43A2	SLC43A2_S297.	0.0495297	0.194706	1.39872	-3.54702	-0.956637	-0.537381	-5.51826	-0.549666	-1.82137	-1.00603	-5.8811	-2.25582	-4.27724	-1.04006	-0.810441	-3.41535	-3.99347	-1.80743	-0.302172	-1.37256	-1.2379	-2.91456	-3.73156	-1.89542	-1.3888	3.42376	-0.363796	-2.62846	-1.73433	-0.24014	0.165639	Up
Q9Y2E6	Q9Y2E6_T291.	DTX4	DTX4_T291.	0.0408026	0.17936	1.39008	-2.87755	-0.071198	-0.967733	-4.56254	-0.522948	-2.79009	1.04779	-0.740609	-1.47971	-4.17813	-3.12712	0.540722	-4.11824	-5.05859	-0.846986	-0.274596	-3.8304	-0.00312042	-2.08628	-0.396159	-0.965334	-0.711156	1.15011	0.700858	-0.333416	-0.160085	0.547021	-2.23527	Up
Q6PHR2	Q6PHR2_T455.	ULK3	ULK3_T455.	0.0379842	0.173002	1.38686	-0.38816	-4.24061	0.104273	-3.4211	-3.00445	-2.85844	-2.34964	-5.58208	-1.14574	-3.45249	-4.24895	-1.58064	-5.10895	-6.28179	-0.82301	-1.31747	-1.3639	-1.14402	-1.41085	-2.09916	-5.87431	-1.41201	-1.67773	-1.59007	-1.06169	-3.27352	-0.16639	-0.928573	Up
Q9HBG4	Q9HBG4_S430.	ATP6V0A4	ATP6V0A4_S430.	0.0436694	0.186753	1.35487	-3.56575	-0.133387	-4.46344	-3.91083	-2.69983	-1.46174	-0.39064	0.597604	-2.53791	-3.66909	-3.11557	-0.98675	-3.4495	-6.23804	-1.21269	0.386205	-4.58418	-0.187263	-1.27608	-2.97997	-0.885947	-0.392309	-0.980406	-3.22571	-0.342937	-1.52206	-0.0892491	0.235873	Up
Q9Y5K6	Q9Y5K6_S550.	CD2AP	CD2AP_S550.	0.0454338	0.188873	1.34011	-1.9583	0.530098	-0.802446	-3.22622	-0.00992203	-0.10535	-0.00126314	-1.30493	-1.90096	-1.49251	-2.00911	0.531584	-6.85963	-0.150874	0.436632	0.639481	-2.68848	0.270991	0.106288	0.694754	0.301191	-0.0467806	-3.37329	0.816047	-0.329892	0.978901	1.38004	0.81576	Up
P62258	P62258_S46.	YWHAE	YWHAE_S46.	0.0456696	0.187868	1.32638	-2.69252	-0.917101	-2.04332	0.411904	-1.04739	-1.40894	-1.04985	-2.0489	-1.58651	-3.64984	-6.1877	-0.213599	-0.246005	-6.04929	-1.13809	-1.85146	-1.8269	0.298609	-2.91424	-1.45264	-1.13624	-1.11372	0.596142	0.678231	-1.1598	1.3868	-0.527418	0.00102854	Up
Q12923	Q12923_S1509.	PTPN13	PTPN13_S1509.	0.0431887	0.185287	1.31383	-3.22638	-5.37885	-3.51348	-5.13937	-1.54255	-2.48299	0.389065	-1.08099	-1.60761	-3.10614	-5.47247	-1.05067	-4.71221	-6.09619	-0.81524	-1.82116	-2.62829	-1.7888	-1.41164	-2.07436	-4.53483	-0.769145	-0.812586	-1.50838	-0.210681	-2.26229	-2.39907	-2.5908	Up
Q08380	Q08380_S444.	LGALS3BP	LGALS3BP_S444.	0.0158742	0.109572	1.31195	-0.0820899	-0.903978	-1.16944	-0.792767	-0.603894	0.030509	1.7932	-0.0283356	0.255041	-3.71899	-3.76269	-0.50546	-1.92139	-0.296148	2.06528	-0.178776	0.854256	1.24641	-0.99311	1.52899	0.0658283	-0.992446	-1.83202	1.85539	0.412705	1.14512	0.0692229	1.41401	Up
Q9Y5K6	Q9Y5K6_Y361.	CD2AP	CD2AP_Y361.	0.0373795	0.171513	1.2918	-3.17655	-4.61819	-3.53888	-5.92097	-4.01544	-3.7081	-0.809226	-3.57759	-2.41511	-6.46346	-4.08717	-1.16806	-3.59156	-6.98335	-2.16496	-2.58189	-4.20013	-1.85605	-2.13663	-1.33581	-4.25915	-4.23211	-4.05519	-1.17382	-1.7377	-3.30593	-0.210098	-2.73898	Up
I3L202	I3L202_S19.	ZDHHC1	ZDHHC1_S19.	0.0440523	0.187308	1.27126	-2.74099	0.0143151	-0.165246	-1.08348	0.432656	0.564193	0.226873	0.228424	-0.369449	-2.8881	-1.63806	2.6064	-5.36382	1.49217	1.17642	0.446001	-0.245923	-0.28436	-0.370434	-0.251903	1.59779	0.343616	2.55502	0.111006	0.710544	0.838432	1.49211	0.99522	Up
P13861	P13861_S99.	PRKAR2A	PRKAR2A_S99.	0.0278333	0.153414	1.16152	-2.61137	1.88685	1.57725	1.69691	1.03119	2.10614	3.57425	2.26851	1.78168	0.221588	0.644866	3.25313	3.99432	2.39036	2.51015	1.92453	1.5863	2.56583	3.57672	4.02316	2.67666	2.01085	2.0165	3.25637	2.81435	3.96004	3.14023	4.01521	Up
Q9Y6R1	Q9Y6R1_S1029.	SLC4A4	SLC4A4_S1029.	0.0497733	0.193954	1.14737	-1.5901	3.9431	3.86701	1.3656	3.87339	3.63579	3.05197	0.386191	3.56262	2.71604	2.8949	4.23189	0.576725	2.70312	2.77427	4.36444	4.48605	2.4505	1.67126	2.65899	5.67272	4.41544	5.59856	3.24345	4.20607	3.05508	3.132	3.55268	Up
P08183	P08183_S661.	ABCB1	ABCB1_S661.	0.0410703	0.180115	0.958898	5.35598	5.99956	5.30263	4.95985	6.84321	5.52968	7.40627	6.61327	6.02383	3.82668	4.90349	7.60889	3.15866	3.21064	6.89612	6.81843	4.12345	6.02762	6.3169	6.11515	7.67723	6.52659	7.65201	6.63166	5.83604	6.2476	6.61187	6.68653	Up
P04792	P04792_S82.	HSPB1	HSPB1_S82.	0.0422183	0.182969	0.907422	10.6766	7.81595	10.227	8.56073	9.11138	11.6879	9.63074	12.1629	10.8834	9.07609	9.21326	9.11159	8.54762	8.6119	10.9331	8.91652	9.6305	11.1094	11.137	11.0497	8.92357	11.4715	11.0968	11.4834	10.7599	11.5343	9.59026	10.3851	Up
Q6P1N0	Q6P1N0_S239.	CC2D1A	CC2D1A_S239.	0.0337126	0.164393	0.794842	-1.62175	1.58468	-0.0516558	1.81553	0.301661	2.01897	1.52202	1.53945	1.27668	-0.0247908	0.864882	2.29527	-0.789712	1.03333	1.75339	1.56482	0.630342	1.3308	0.572153	1.48238	2.75523	1.70343	1.5852	1.64933	1.10227	2.08471	2.82211	1.85618	Up
Q9H2G2	Q9H2G2_S779.	SLK	SLK_S779.	0.00136537	0.0458	-0.758359	3.26325	2.87311	3.01357	4.73418	3.97279	3.57034	4.16614	3.83295	3.46453	3.32432	2.98408	4.49816	3.33326	4.05902	3.12556	2.83153	2.04633	2.51413	3.20853	2.66794	2.59127	3.21661	3.05252	1.87175	3.71286	2.85765	3.79129	2.98469	Down
P49841	P49841_S25.	GSK3B	GSK3B_S25.	0.0384147	0.174208	-0.863012	0.633898	1.14268	1.50306	5.41382	1.34206	0.688695	1.71802	1.05245	0.69891	1.24938	0.308635	1.88091	1.93611	2.61877	0.592747	0.665405	2.49797	0.478533	0.595134	0.216089	1.12139	1.12818	-0.94869	0.885725	0.716863	0.435925	1.2163	0.503656	Down
Q9BTU6	Q9BTU6_S432.	PI4K2A	PI4K2A_S432.	0.0413006	0.179982	-0.956601	2.05002	0.93658	0.924386	0.945467	0.760407	0.722229	1.18152	1.79076	-0.0229845	2.69197	1.8323	1.45756	3.00726	4.64122	0.251761	0.353914	3.8462	0.188251	0.875789	0.343764	0.948945	0.808557	2.49312	-0.30053	-0.174598	-0.563931	0.0347877	0.420248	Down
P04406	P04406_S151.	GAPDH	GAPDH_S151.	0.0449153	0.187857	-0.964988	1.39328	0.238608	3.0095	3.79085	0.163822	0.145275	-0.507236	0.432859	-0.475672	2.02734	1.56031	3.22231	0.839741	3.4072	0.894139	-0.456734	0.835618	0.282578	0.689916	-0.0829053	1.64248	0.269617	1.08793	0.0218253	0.582658	0.729703	-1.60343	0.844965	Down
Q9BY44	Q9BY44_S501.	EIF2A	EIF2A_S501.	0.0388206	0.174256	-0.969727	4.49688	1.91402	2.53172	2.25092	3.33763	3.35112	2.39247	2.65572	3.57279	4.29807	3.98797	3.01729	6.22653	0.128008	1.88519	2.26603	3.39352	2.04421	2.18259	2.06579	4.46241	2.06429	2.05774	1.21993	1.31909	1.50248	2.04457	2.07711	Down
O43581	O43581_S52.	SYT7	SYT7_S52.	0.0465045	0.189776	-0.9927	0.211421	1.11728	0.761746	-0.841726	0.618081	0.171036	1.39975	-1.61174	0.643601	0.0267229	0.236359	0.866067	3.0168	1.95158	-2.14803	-0.420298	-2.13613	-1.86571	-1.50449	-1.80854	1.04809	0.820866	1.81629	0.0959268	-0.858128	-0.412333	1.15912	0.882542	Down
Q13501	Q13501_S24.	SQSTM1	SQSTM1_S24.	0.0211645	0.130576	-1.01931	2.7434	3.1396	3.19668	1.0875	1.78046	1.51249	2.36677	2.55658	1.13392	4.41489	2.87291	3.95344	2.16614	1.26749	1.9575	1.05503	3.83675	0.755446	1.95951	1.64784	-0.429842	2.00211	3.13641	0.368763	0.743591	0.313436	0.598394	1.97704	Down
P07948	P07948_S13.	LYN	LYN_S13.	0.0316575	0.162372	-1.07119	2.7205	2.40242	1.82273	3.63244	2.00745	2.52676	2.88103	2.38211	1.57051	2.52609	2.79132	3.52233	3.80166	8.04238	2.07866	2.12034	3.19145	2.35845	1.30972	1.49406	1.20436	1.30052	3.38871	1.64148	1.88282	2.00139	1.43378	2.22736	Down
P22059	P22059_S382.	OSBP	OSBP_S382.	0.0359879	0.168365	-1.1823	-1.28093	-2.77423	-3.60473	-2.12237	-1.93353	-1.38242	-3.83118	-0.477485	-2.43689	-0.825169	-1.69864	-2.57598	-2.99584	-5.5571	-2.44316	-3.45406	-3.35992	-3.35597	-1.80004	-2.00398	-7.00494	-2.24256	-4.75637	-5.08602	-1.82339	-4.35776	-3.99975	-4.36081	Down
P16403	P16403_S2.	HIST1H1C	HIST1H1C_S2.	0.0364557	0.168844	-1.24375	6.69026	5.57953	6.3452	6.11093	5.94471	5.6342	4.20185	4.58575	3.12706	4.71022	4.0593	6.22853	7.96758	7.45112	4.3645	4.39162	6.87888	2.19091	1.914	1.71074	3.73038	4.62985	6.52644	5.60334	4.64137	5.96694	4.81186	3.86292	Down
P10412	P10412_S2.	HIST1H1E	HIST1H1E_S2.	0.0308267	0.160946	-1.29161	6.69026	6.24954	6.3452	6.11093	5.94471	5.6342	4.20185	4.58575	3.12706	4.71022	4.0593	6.22853	7.96758	7.45112	4.3645	4.39162	6.87888	2.19091	1.914	1.71074	3.73037	4.62985	6.52644	5.60334	4.64137	5.96694	4.81186	3.86292	Down
Q6WKZ4	Q6WKZ4_S202.	RAB11FIP1	RAB11FIP1_S202.	0.00799273	0.0836903	-1.44725	3.68064	2.93267	0.25805	4.05666	2.88777	2.49815	2.24685	1.71845	2.15164	3.57309	1.48242	1.53011	3.6178	5.28265	0.875366	1.09487	3.6743	1.99153	0.57795	0.32622	4.41517	0.734207	1.20848	1.99154	0.0919428	0.635942	0.786499	-0.748557	Down
A0A0J9YX62	A0A0J9YX62_S277.	A0A0J9YX62	A0A0J9YX62_S277.	0.0237586	0.140535	-1.45849	-1.12488	-2.22981	-3.31131	-0.0907502	-2.32602	-4.95025	-5.20907	-4.16479	-4.54679	-0.914227	-5.58707	-4.86889	-3.80764	-1.03602	-4.71804	-2.96156	-3.05891	-6.16791	-4.08542	-5.50433	-7.51169	-5.92815	-4.04486	-4.88788	-3.49802	-4.39985	-3.43519	-4.38455	Down
[truncated: 260 more rows]

## Sheet: High Grade vs. CKD
Supplementary Data 7. Significantly upregulated and downregulated in High Grade vs. CKD groups.
[truncated: 514 more rows]
